# Supplementary material for: Integrative Proteomic Analysis of Multiple Posttranslational Modifications in Inflammatory Response
Source: Genomics Proteomics Bioinformatics. 2021 Mar 2;20(1):163–76. doi: 10.1016/j.gpb.2020.11.004 (PMC9510875; doi:10.1016/j.gpb.2020.11.004)
Supplement: Supplementary Table S1 — WCP and PTM data of RAW264.7 and THP-1 cells [file mmc9.xlsx]

## Sheet: Raw_WCP
Whole cell proteome data of Raw cell
"no, absence of MG132"; "mg, presence of MG132"; "dev, standard deviation"
uniprot ID	protein name	score	intensity	M/L no	H/L no	H/M no	M/L no dev	H/L no dev	H/M no dev	M/L mg	H/L mg	H/M mg	M/L mg dev	H/L mg dev	H/M mg dev	M/L no1	M/L no2	M/L no3	H/L no1	H/L no2	H/L no3	H/M no1	H/M no2	H/M no3	M/L mg1	M/L mg2	M/L mg3	H/L mg1	H/L mg2	H/L mg3	H/M mg1	H/M mg2	H/M mg3
A0A067XG53	Cask	27.856	2088400000	1.30583	1.3559	1.05827	0.0174509	0.098379	0.020603	1.17177	1.14933	0.98735	0.0405048	0.0694236	0.05171	1.3027	1.2862	1.3286	1.4389	1.2177	1.4111	1.0874	1.0441	1.0433	1.1265	1.2248	1.164	1.1164	1.2459	1.0857	1.0085	1.0374	0.91615
A0A087WNN8	Soat1	8.44	652370000	1.59973	1.65813	0.991037	0.340194	0.207594	0.0180381	1.63467	1.72977	1.13447	0.52006	0.329572	0.0249418	1.1196	1.8133	1.8663	1.3899	1.8956	1.6889	0.9682	1.0123	0.99261	2.3675	1.2143	1.3222	2.1952	1.4757	1.5184	1.0994	1.1487	1.1553
A0A087WNV1	Agfg1	323.31	17944000000	0.930587	0.90067	0.96071	0.005774	0.0254872	0.0108187	0.9106	0.884083	0.970877	0.031264	0.0275523	0.0303414	0.93808	0.92403	0.92965	0.93484	0.87365	0.89352	0.96011	0.94777	0.97425	0.94627	0.91539	0.87014	0.91615	0.84888	0.88722	0.95297	0.94606	1.0136
A0A087WNY0	Armc9	1.4059	36296000	0.822885	0.755745	1.0058	0.012335	0.032925	0.0183	#DIV/0!	#DIV/0!	#DIV/0!	#DIV/0!	#DIV/0!	#DIV/0!	0.83522	0.81055	NaN	0.78867	0.72282	NaN	1.0241	0.9875	NaN	NaN	NaN	NaN	NaN	NaN	NaN	NaN	NaN	NaN
A0A087WP63	Gm42715	2.9765	554200000	3.2876	3.4296	1.04724	1.6011	2.0833	0.178455	1.45147	1.4095	0.96325	0.13271	0.219605	0.0291036	4.8887	1.6865	NaN	5.5129	1.3463	NaN	1.2257	0.86879	NaN	1.6015	1.2788	1.4741	1.7044	1.1777	1.3464	1.0044	0.94194	0.94341
A0A087WPF3	Fam135a	1.4062	1339400000	0.215216	1.26312	40.4198	0.0922072	1.55814	56.3569	0.129415	1.02594	9.84647	0.0462878	0.596794	6.54998	0.097178	0.22624	0.32223	3.4638	0.065583	0.25999	120.12	0.33896	0.80036	0.1599	0.16434	0.064004	0.24611	1.6954	1.1363	1.5584	10.408	17.573
A0A087WPH7	Psmc3	110.76	7601800000	0.944837	0.965293	1.03883	0.0225588	0.0372325	0.0458218	0.89369	0.934783	1.02221	0.0116999	0.00842361	0.0243796	0.97488	0.93911	0.92052	0.98282	0.99953	0.91353	1.0123	1.1033	1.0009	0.90746	0.87886	0.89475	0.94	0.94145	0.9229	0.99314	1.0528	1.0207
A0A087WPL5	Dhx9	45.294	293770000	0.875895	1.07565	1.2088	0.070295	0.01555	0.0881	0.977813	1.24923	1.23717	0.0688824	0.074785	0.0641429	NaN	0.94619	0.8056	NaN	1.0601	1.0912	NaN	1.1207	1.2969	0.89109	1.0596	0.98275	1.2222	1.3513	1.1742	1.3114	1.2452	1.1549
A0A087WPL8	Atg9a	1.2385	9536300	1.0476	2.2686	2.064	0	0	0	#DIV/0!	#DIV/0!	#DIV/0!	#DIV/0!	#DIV/0!	#DIV/0!	NaN	NaN	1.0476	NaN	NaN	2.2686	NaN	NaN	2.064	NaN	NaN	NaN	NaN	NaN	NaN	NaN	NaN	NaN
A0A087WQ65	Ly6e	25.696	2215700000	0.982697	0.880127	0.89836	0.010014	0.0280331	0.0194526	0.794593	0.84706	1.10313	0.197471	0.0961733	0.121181	0.97108	0.99552	0.98149	0.86268	0.85802	0.91968	0.87153	0.91704	0.90651	0.64998	1.0738	0.66	0.79561	0.98182	0.76375	1.2348	0.9423	1.1323
A0A087WQ80	Cspp1	1.3056	51218000	#DIV/0!	#DIV/0!	#DIV/0!	#DIV/0!	#DIV/0!	#DIV/0!	0.557195	0.75561	1.4968	0.039705	0.04389	0.3394	NaN	NaN	NaN	NaN	NaN	NaN	NaN	NaN	NaN	0.51749	NaN	0.5969	0.7995	NaN	0.71172	1.8362	NaN	1.1574
A0A087WQ86	Dock10	236.07	10286000000	1.1592	1.24597	1.04203	0.0142494	0.0413007	0.010842	1.31653	1.533	1.0662	0.0638941	0.0347744	0.0674331	1.14	1.1635	1.1741	1.2218	1.212	1.3041	1.0364	1.0325	1.0572	1.2322	1.3306	1.3868	1.5017	1.5158	1.5815	1.0342	1.16	1.0044
A0A087WQB0	Morf4l1	103.82	10458000000	1.0456	0.95092	0.916063	0.0580793	0.0322281	0.0274496	0.939697	0.83961	0.905797	0.0284386	0.0140287	0.0401708	1.0087	1.0005	1.1276	0.90894	0.95654	0.98728	0.90865	0.95277	0.88677	0.94566	0.97116	0.90227	0.85944	0.82916	0.83023	0.86222	0.89602	0.95915
A0A087WQC4	Taf6l	18.295	768240000	1.1251	1.1491	0.967797	0.0226632	0.0838714	0.126385	0.988523	0.907143	1.03503	0.0434727	0.123199	0.203737	1.097	1.1525	1.1258	1.1747	1.036	1.2366	1.0908	0.79399	1.0186	1.0296	0.92837	1.0076	0.73359	0.98064	1.0072	0.85036	1.3189	0.93583
A0A087WQE6	Eloc	323.31	32123000000	0.86852	0.88795	1.0434	0.00751162	0.0125672	0.0302056	0.907827	0.926457	1.0385	0.0220756	0.00532226	0.0112431	0.87405	0.8579	0.87361	0.90321	0.87243	0.88821	1.021	1.0231	1.0861	0.93867	0.89659	0.88822	0.93018	0.93026	0.91893	1.024	1.0514	1.0401
A0A087WQH8	Slc35a4	1.7853	23885000	0.6648	0.7988	1.1672	0	0	0	#DIV/0!	#DIV/0!	#DIV/0!	#DIV/0!	#DIV/0!	#DIV/0!	NaN	0.6648	NaN	NaN	0.7988	NaN	NaN	1.1672	NaN	NaN	NaN	NaN	NaN	NaN	NaN	NaN	NaN	NaN
A0A087WQN7	Xrn1	280.62	7440400000	1.1615	1.3729	1.15733	0.0538287	0.0276101	0.0245143	1.2337	1.2643	1.04387	0.0236085	0.0286288	0.0199075	1.1478	1.1035	1.2332	1.3973	1.3871	1.3343	1.1907	1.1325	1.1488	1.2555	1.2009	1.2447	1.2263	1.2954	1.2712	1.0708	1.0375	1.0233
A0A087WQZ9	Ly96	4.0979	80753000	#DIV/0!	#DIV/0!	#DIV/0!	#DIV/0!	#DIV/0!	#DIV/0!	0.530323	0.660347	1.27587	0.123106	0.108558	0.0913511	NaN	NaN	NaN	NaN	NaN	NaN	NaN	NaN	NaN	0.70432	0.44848	0.43817	0.8096	0.55458	0.61686	1.1933	1.2311	1.4032
A0A087WR39	Atf7ip	1.7609	190920000	0.879893	0.810133	0.949447	0.0336351	0.0583839	0.136224	1.2509	2.8802	2.3681	0	0	0	0.83272	0.89819	0.90877	0.8571	0.84546	0.72784	1.1245	0.93158	0.79226	1.2509	NaN	NaN	2.8802	NaN	NaN	2.3681	NaN	NaN
A0A087WR57	Dap	25.657	625910000	0.590207	0.59675	1.03862	0.0573466	0.0544283	0.184203	0.863373	0.776463	0.925213	0.0614564	0.17431	0.258532	0.51995	0.59025	0.66042	0.6676	0.58738	0.53527	1.2341	1.09	0.79176	0.7765	0.90907	0.90455	0.60881	1.0168	0.70378	0.69303	1.2859	0.79671
A0A087WR70	Sgk3	1.3847	88521000	0.9049	1.02201	1.03222	0.00464	0.05549	0.045585	#DIV/0!	#DIV/0!	#DIV/0!	#DIV/0!	#DIV/0!	#DIV/0!	NaN	0.90954	0.90026	NaN	0.96652	1.0775	NaN	0.98663	1.0778	NaN	NaN	NaN	NaN	NaN	NaN	NaN	NaN	NaN
A0A087WRA0	St8sia4	1.9714	125070000	0.776795	0.81668	1.09522	0.141805	0.01463	0.156085	1.07686	0.87687	0.82248	0.180945	0.16413	0.04548	0.9186	0.63499	NaN	0.80205	0.83131	NaN	0.93913	1.2513	NaN	1.2578	NaN	0.89591	1.041	NaN	0.71274	0.86796	NaN	0.777
A0A087WRC8	Slc39a10	8.534	873750000	0.682943	0.824273	1.07597	0.0379671	0.0333223	0.0292306	0.958157	0.88171	0.760737	0.0429002	0.0685555	0.0445747	0.72387	0.63238	0.69258	0.79257	0.87032	0.80993	1.0483	1.0632	1.1164	0.93343	1.0185	0.92254	0.97852	0.83785	0.82876	0.79608	0.78827	0.69786
A0A087WRE5	Nudt16	30.144	2742300000	0.721973	0.77441	1.0562	0.00814729	0.0524706	0.0304194	0.83031	0.818567	1.04761	0.0582022	0.0435857	0.0577263	0.73269	0.71295	0.72028	0.84432	0.761	0.71791	1.0971	1.0473	1.0242	0.90508	0.76312	0.82273	0.80977	0.77013	0.8758	1.0174	1.1284	0.99704
A0A087WRF2	Agap1	29.995	6700900000	0.994053	2.5799	2.1842	0.076037	1.1457	0.975041	1.04417	0.988943	1.00755	0.0175656	0.0435163	0.0119688	0.96188	1.099	0.92128	3.824	2.8568	1.0589	3.3883	2.1641	1.0002	1.0683	1.027	1.0372	0.95542	1.0504	0.96101	1.0121	0.99116	1.0194
A0A087WRM0	Cdv3	13.099	309270000	0.79032	1.2524	1.6222	0.0695227	0.244726	0.348728	0.726867	0.847217	1.21083	0.084498	0.0793615	0.1735	0.72801	0.88734	0.75561	1.5921	1.1399	1.0252	2.1145	1.3506	1.4015	0.78151	0.60751	0.79158	0.74053	0.87038	0.93074	0.98459	1.4062	1.2417
A0A087WRM2	Itm2c	14.055	149630000	1.32333	0.92367	0.63914	0.77247	0.59703	0.05359	1.41775	1.4763	1.0004	0.16985	0.1662	0.0191	2.0958	0.55086	NaN	1.5207	0.32664	NaN	0.69273	0.58555	NaN	1.2479	NaN	1.5876	1.3101	NaN	1.6425	0.9813	NaN	1.0195
A0A087WRP7	Ly6c1	27.295	642820000	1.07529	1.0939	1.03441	0.0709483	0.158286	0.107676	0.85266	0.95844	1.13023	0.0388269	0.0597486	0.0788799	1.1414	0.97687	1.1076	1.2866	0.8989	1.0962	1.177	0.91683	1.0094	0.8977	0.85734	0.80294	0.88002	1.0249	0.9704	1.0251	1.1505	1.2151
A0A087WS29	Ktn1	48.769	1477100000	1.11374	1.6411	1.48303	0.265733	0.205649	0.422851	1.1221	2.32193	1.99973	0.0920416	0.213967	0.309734	1.4811	0.86145	0.99868	1.4385	1.5617	1.9231	0.93818	1.542	1.9689	1.0628	1.0514	1.2521	2.2498	2.6125	2.1035	2.0359	2.3597	1.6036
A0A087WSB8	Hmgn3	1.5208	3653000000	0.822887	0.846483	1.00463	0.0347826	0.00739534	0.0441138	0.93811	0.8968	0.97211	0.110027	0.081113	0.0274828	0.82608	0.77878	0.8638	0.83627	0.84964	0.85354	0.97804	1.0668	0.96905	0.83703	1.0911	0.8862	0.86822	1.0073	0.81488	0.96734	1.0079	0.94109
A0A087WSE3	Speg	19.713	1318900000	1.21207	1.21107	0.885997	0.116523	0.0977602	0.0455925	0.861057	0.968057	1.15483	0.104114	0.0815784	0.0474412	1.0931	1.1728	1.3703	1.2759	1.0729	1.2844	0.82411	0.90127	0.93261	0.93124	0.93806	0.71387	1.0643	0.97503	0.86484	1.1756	1.0892	1.1997
A0A087WSR2	Abhd14b	4.4728	892510000	0.853503	0.998263	1.04623	0.0683968	0.0875477	0.118611	0.918937	0.98503	1.1401	0.0307869	0.188728	0.0674555	0.75825	0.9157	0.88656	1.0864	1.0295	0.87889	1.1971	1.0343	0.9073	0.95988	0.88564	0.91129	1.0697	1.1619	0.72349	1.0705	1.2314	1.1184
A0A0A0MQ73	Kmt2d	2.2253	17470000	#DIV/0!	#DIV/0!	#DIV/0!	#DIV/0!	#DIV/0!	#DIV/0!	1.0221	1.1038	1.0074	0	0	0	NaN	NaN	NaN	NaN	NaN	NaN	NaN	NaN	NaN	NaN	NaN	1.0221	NaN	NaN	1.1038	NaN	NaN	1.0074
A0A0A0MQ80	Spata5	288.33	34932000000	1.10347	1.11317	1.0266	0.0172446	0.010093	0.013435	1.056	1.06967	1.0381	0.0399363	0.0312074	0.00990084	1.0976	1.0859	1.1269	1.1227	1.0992	1.1176	1.0361	1.0076	1.0361	1.0126	1.109	1.0464	1.1138	1.0478	1.0474	1.0313	1.0309	1.0521
A0A0A0MQ99	Swi5	68.051	6213100000	0.761197	0.72853	0.922763	0.0195402	0.0154423	0.0487716	0.657217	0.6839	1.0176	0.0454763	0.00683444	0.0103212	0.7336	0.77624	0.77375	0.70981	0.74763	0.72815	0.88289	0.89396	0.99144	0.67828	0.69931	0.59406	0.68952	0.67428	0.6879	1.0031	1.0234	1.0263
A0A0A0MQB0	Odr4	12.757	480530000	1.28771	1.1706	0.926003	0.409931	0.274263	0.0545659	1.04231	1.11666	1.19117	0.121101	0.178832	0.064941	1.0999	1.8566	0.90663	1.0973	1.5371	0.8774	0.96832	0.84896	0.96073	1.1991	0.90424	1.0236	1.3569	1.065	0.92809	1.1186	1.1787	1.2762
A0A0A0MQE5	Camsap1	39.372	742110000	1.23543	1.21233	0.933777	0.0512586	0.0549321	0.068417	1.3061	1.13099	0.88744	0.115011	0.124441	0.0749496	1.3072	1.1907	1.2084	1.2807	1.2101	1.1462	0.89875	1.0294	0.87318	1.1643	1.308	1.446	0.95627	1.2001	1.2366	0.8149	0.85678	0.99064
A0A0A0MQG2	Sptbn1	1.6482	2277100000	1.05789	0.97316	0.915953	0.0514384	0.0587201	0.053464	1.12167	0.987473	0.89209	0.0483163	0.0483229	0.0411873	1.0991	0.98537	1.0892	1.0191	0.89028	1.0101	0.96725	0.8422	0.93841	1.1894	1.08	1.0956	0.99421	0.92521	1.043	0.91795	0.83396	0.92436
A0A0A0MQH5	Macf1	19.89	608480000	1.6954	1.13068	0.691883	0.217285	0.133734	0.147707	1.43807	1.2928	0.979177	0.383348	0.0711746	0.237823	1.6422	1.4599	1.9841	1.314	1.0793	0.99874	0.84738	0.73493	0.49334	1.9741	1.2403	1.0998	1.3232	1.3607	1.1945	0.69257	0.97006	1.2749
A0A0A6YVR9	Surf1	28.473	738510000	1.02103	0.908307	0.89957	0.153194	0.195764	0.0478949	0.808207	0.731283	0.939617	0.0518104	0.0363258	0.0382242	0.93006	1.2368	0.89624	0.76498	1.1851	0.77484	0.83192	0.93631	0.93048	0.86367	0.82194	0.73901	0.68059	0.76384	0.74942	0.88568	0.96971	0.96346
A0A0A6YVU8	Gm9774	133.44	10889000000	1.02273	1.07407	1.01895	0.00585055	0.0754667	0.0322157	1.02377	1.00829	0.99264	0.00966414	0.0183806	0.00701706	1.0309	1.0198	1.0175	1.1807	1.0246	1.0169	1.0209	1.0574	0.97856	1.0227	1.0361	1.0125	0.98276	1.0253	1.0168	0.98492	0.9911	1.0019
A0A0A6YW28	Usp4	323.31	28973000000	1.14763	1.20183	1.02437	0.0179943	0.0298845	0.0218434	1.213	1.20153	1.01937	0.0232534	0.0333292	0.00843893	1.1277	1.1713	1.1439	1.1673	1.2402	1.198	1.055	1.0056	1.0125	1.2376	1.1818	1.2196	1.1544	1.2248	1.2254	1.0219	1.0282	1.008
A0A0A6YW86	Atp6v1h	1.8532	2023600000	29.8935	1.0333	0.314797	28.5765	0.245795	0.292883	30.6357	0.907573	0.0352553	12.7786	0.0993564	0.0127969	1.3171	NaN	58.47	0.78751	NaN	1.2791	0.60768	NaN	0.021914	14.827	30.957	46.123	0.76862	0.99512	0.95898	0.0521	0.032563	0.021103
A0A0A6YW87	Cnih4	2.3731	48781000	#DIV/0!	#DIV/0!	#DIV/0!	#DIV/0!	#DIV/0!	#DIV/0!	1.1803	0.92366	0.8259	0	0	0	NaN	NaN	NaN	NaN	NaN	NaN	NaN	NaN	NaN	NaN	NaN	1.1803	NaN	NaN	0.92366	NaN	NaN	0.8259
A0A0A6YWB0	Mbnl1	115.94	40644000000	0.862433	0.884173	0.994273	0.0601069	0.0176956	0.00147685	0.9263	0.870253	0.92744	0.0480614	0.025121	0.0521834	0.8829	0.92365	0.78075	0.89132	0.90137	0.85983	0.99356	0.99633	0.99293	0.89758	0.99401	0.88731	0.84508	0.90455	0.86113	0.87045	0.91533	0.99654
A0A0A6YWD3	Lin9	9.583	744330000	1.06129	1.00704	0.94788	0.145036	0.0455519	0.0952817	1.63254	1.19289	0.866437	0.880777	0.298535	0.166595	0.88208	1.2373	1.0645	0.96486	0.98597	1.0703	1.0687	0.8358	0.93914	1.0986	0.92491	2.8741	1.0627	0.91018	1.6058	0.9487	1.0165	0.63411
A0A0A6YWG7	Rapgef2	22.559	1617600000	1.04046	1.10553	1.0492	0.106225	0.0993684	0.0284905	1.08083	1.12867	1.135	0.0511828	0.0873315	0.0963042	0.89258	1.1373	1.0915	1.0095	1.2424	1.0647	1.0222	1.0368	1.0886	1.1532	1.046	1.0433	1.107	1.2448	1.0342	1.1035	1.2655	1.036
A0A0A6YWM5	Rab3gap2	247.9	14696000000	1.15647	1.13197	0.993613	0.018006	0.0142137	0.0239475	1.23837	1.29093	1.0727	0.0280994	0.0278597	0.0135973	1.1616	1.1755	1.1323	1.1514	1.1178	1.1267	0.99448	0.96386	1.0225	1.2646	1.2511	1.1994	1.2807	1.329	1.2631	1.0915	1.0598	1.0668
A0A0A6YWP7	Rcor3	2.0694	100820000	0.639345	0.92792	1.26865	0.097535	0.0555	0.34445	0.967225	1.02939	1.06903	0.100875	0.04091	0.12927	NaN	0.54181	0.73688	NaN	0.87242	0.98342	NaN	1.6131	0.9242	1.0681	NaN	0.86635	0.98848	NaN	1.0703	0.93976	NaN	1.1983
A0A0A6YWU2	Ncam1	3.3928	17827000	0.11731	0.083427	0.68337	0	0	0	0.26259	0.30222	1.1809	0	0	0	NaN	NaN	0.11731	NaN	NaN	0.083427	NaN	NaN	0.68337	NaN	0.26259	NaN	NaN	0.30222	NaN	NaN	1.1809	NaN
A0A0A6YWX1	Usp19	323.31	8224900000	1.1937	1.26593	1.04957	0.0101302	0.0180004	0.0261107	1.18197	1.12267	1.04563	0.0370137	0.0455655	0.0406732	1.1908	1.2073	1.183	1.2551	1.2913	1.2514	1.0447	1.0203	1.0837	1.134	1.2241	1.1878	1.0583	1.1575	1.1522	1.0992	1.037	1.0007
A0A0A6YX18	Atp6v1h	317.25	26620000000	1.1263	1.0862	0.96852	0.0101364	0.0290435	0.0250607	1.20123	1.1667	0.988293	0.0507533	0.0300762	0.0206376	1.1317	1.1351	1.1121	1.1025	1.1107	1.0454	0.93824	0.96771	0.99961	1.2451	1.2285	1.1301	1.202	1.1696	1.1285	0.96609	1.0158	0.98299
A0A0A6YX73	Prkar2a	195.59	14808000000	1.14763	1.1714	1.00492	0.0302453	0.0402919	0.0199422	1.1578	1.17717	1.01616	0.0765418	0.0133142	0.0501917	1.1064	1.1781	1.1584	1.228	1.1488	1.1374	1.0262	0.97825	1.0103	1.1467	1.2566	1.0701	1.1756	1.1942	1.1617	1.0131	0.95627	1.0791
A0A0A6YX96	Fpgs	2.9725	48951000	0.59255	0.97484	1.4292	0	0	0	0.76161	0.835	1.1182	0	0	0	NaN	0.59255	NaN	NaN	0.97484	NaN	NaN	1.4292	NaN	0.76161	NaN	NaN	0.835	NaN	NaN	1.1182	NaN	NaN
A0A0A6YXL6	Lrba	98.961	7043100000	0.928887	1.0539	1.10223	0.0280653	0.0734548	0.0219919	1.19817	1.24917	1.03866	0.0456196	0.0963965	0.0451465	0.96781	0.91615	0.9027	0.98901	1.1566	1.0161	1.0725	1.1092	1.125	1.2625	1.1618	1.1702	1.2093	1.1562	1.382	1.0302	0.98809	1.0977
A0A0A6YXV0	Apeh	3.1105	114760000	0.88478	0.85551	1.1914	0	0	0	0.744385	0.653815	0.947135	0.032565	0.033175	0.065265	NaN	0.88478	NaN	NaN	0.85551	NaN	NaN	1.1914	NaN	0.77695	0.71182	NaN	0.68699	0.62064	NaN	0.88187	1.0124	NaN
A0A0B4J1E2	Snw1	323.31	46690000000	0.814287	0.850213	1.02037	0.0295904	0.00901345	0.0104404	0.833223	0.84243	1.0025	0.00842304	0.0142135	0.0153638	0.78786	0.8556	0.7994	0.85883	0.85404	0.83777	1.0096	1.0345	1.017	0.83988	0.82134	0.83845	0.82645	0.83986	0.86098	0.9808	1.0143	1.0124
A0A0B4J1E3	Ighmbp2	29.64	393450000	1.06411	1.09792	0.841973	0.236177	0.223886	0.131179	0.974003	1.27103	1.39637	0.116153	0.111271	0.196533	0.81022	1.0031	1.379	1.28	0.78255	1.2312	1.0218	0.79154	0.71258	1.0603	0.80981	1.0519	1.2791	1.1309	1.4031	1.1468	1.4152	1.6271
A0A0B4J1G5	Elf2	36.01	595600000	1.00156	1.0297	1.0472	0.116528	0.20914	0.185477	1.08549	1.05577	0.918583	0.129421	0.146341	0.0345282	1.0725	0.83727	1.0949	1.1229	0.74001	1.2262	1.0053	0.84391	1.2924	0.91596	1.23	1.1105	0.93343	1.2615	0.97237	0.9671	0.89911	0.88954
A0A0F6AIX5	Ldah	9.0617	1677300000	1.06583	0.875643	0.90568	0.0689711	0.0345277	0.0310955	1.02943	1.0724	1.04679	0.0585663	0.0444905	0.0540065	1.1532	1.0597	0.98459	0.85997	0.92353	0.84343	0.93013	0.8618	0.92511	1.0629	0.94708	1.0783	1.129	1.0203	1.0679	1.1022	0.97356	1.0646
A0A0G2JDI9	Abcd3	9.2574	5001900000	1.11873	1.10873	1.05502	0.143402	0.105982	0.0891356	1.07577	1.02372	0.997527	0.022133	0.0642546	0.115957	1.0896	0.95948	1.3071	1.032	1.0356	1.2586	0.9863	1.1809	0.99786	1.063	1.0574	1.1069	1.0958	0.93976	1.0356	1.1421	0.85821	0.99227
A0A0G2JDW7	Rps27	24.218	100970000000	0.914857	0.853517	0.943397	0.0090899	0.0141001	0.0276726	0.869637	0.94981	1.1071	0.0013347	0.0241603	0.0362461	0.9273	0.90584	0.91143	0.85432	0.87037	0.83586	0.95984	0.96593	0.90442	0.86925	0.87143	0.86823	0.91601	0.97104	0.96238	1.058	1.1444	1.1189
A0A0G2JDY7	Gsap	7.3509	30380000	0.98052	1.32025	1.09152	0.08688	0.26285	0.168875	#DIV/0!	#DIV/0!	#DIV/0!	#DIV/0!	#DIV/0!	#DIV/0!	0.89364	1.0674	NaN	1.0574	1.5831	NaN	1.2604	0.92265	NaN	NaN	NaN	NaN	NaN	NaN	NaN	NaN	NaN	NaN
A0A0G2JDZ4	Myl10	59.755	2727600000	0.897937	1.00523	1.19511	0.03144	0.0905863	0.234897	0.918337	0.898773	0.941747	0.014137	0.0554464	0.0102012	0.941	0.88599	0.86682	0.92585	0.95784	1.132	0.97232	1.0931	1.5199	0.89836	0.92902	0.92763	0.84633	0.87451	0.97548	0.92778	0.95186	0.9456
A0A0G2JE03	Anapc5	60.003	1276200000	1.23233	1.2473	1.00698	0.0502053	0.0202615	0.0125639	1.28227	1.23843	0.980727	0.0178949	0.0473031	0.0236443	1.1617	1.2614	1.2739	1.2243	1.244	1.2736	1.0222	1.0073	0.99143	1.2897	1.2995	1.2576	1.3051	1.2003	1.2099	0.99771	0.94729	0.99718
A0A0G2JE32	Ube2d3	79.593	33485000000	0.919183	0.91556	0.995917	0.0620339	0.0192291	0.0214978	1.02118	1.09657	1.0704	0.0635718	0.0353214	0.0382665	0.97343	0.83235	0.95177	0.92633	0.88855	0.9318	0.9689	1.0215	0.99735	1.1109	0.98135	0.9713	1.1425	1.0566	1.0906	1.0824	1.0187	1.1101
A0A0G2JEA5	Gm43738	11.112	136220000	0.990205	0.88983	0.906005	0.047195	0.16797	0.225195	1.33781	1.48143	1.20638	0.337944	0.0867388	0.247706	NaN	1.0374	0.94301	NaN	0.72186	1.0578	NaN	0.68081	1.1312	1.6856	1.4478	0.88003	1.4993	1.5776	1.3674	0.98755	1.0789	1.5527
A0A0G2JEC2	Mef2c	17.568	2636500000	0.93011	0.919457	1.04914	0.118695	0.0367031	0.0605352	0.850427	0.90592	1.0935	0.0618303	0.106833	0.0744006	0.90581	0.79842	1.0861	0.95594	0.86924	0.93319	1.0596	1.1175	0.97033	0.77012	0.86062	0.92054	0.79362	0.87454	1.0496	1.0282	1.0547	1.1976
A0A0G2JED4	Sh2b2	2.2998	90239000	1.24776	1.44995	1.17849	0.31154	0.13805	0.34061	0.94161	0.892505	0.975725	0.0007	0.145395	0.154275	1.5593	NaN	0.93622	1.588	NaN	1.3119	1.5191	NaN	0.83788	NaN	0.94231	0.94091	NaN	1.0379	0.74711	NaN	1.13	0.82145
A0A0G2JEG3	Slc35f6	4.1866	166190000	1.6214	1.75925	1.2178	0.2114	0.01195	0.1736	1.28697	1.3078	1.01558	0.286897	0.0652774	0.145849	NaN	1.8328	1.41	NaN	1.7712	1.7473	NaN	1.0442	1.3914	1.3164	1.6227	0.9218	1.3807	1.3204	1.2223	0.95464	0.87539	1.2167
A0A0G2JEP0	Fxr1	5.0249	78762000	#DIV/0!	#DIV/0!	#DIV/0!	#DIV/0!	#DIV/0!	#DIV/0!	1.05915	0.875925	0.80277	0.03825	0.015635	0.00773	NaN	NaN	NaN	NaN	NaN	NaN	NaN	NaN	NaN	NaN	1.0974	1.0209	NaN	0.86029	0.89156	NaN	0.79504	0.8105
A0A0G2JEQ6	Ttc14	2.6123	101110000	0.959123	0.80114	0.81161	0.130712	0.142817	0.0580085	#DIV/0!	#DIV/0!	#DIV/0!	#DIV/0!	#DIV/0!	#DIV/0!	1.1328	0.92711	0.81746	1.0031	0.69809	0.70223	0.89334	0.76461	0.77688	NaN	NaN	NaN	NaN	NaN	NaN	NaN	NaN	NaN
A0A0G2JEY3	Supt20	11.938	748220000	0.971543	0.962627	1.03654	0.0620437	0.0850215	0.0605213	1.15296	1.23992	1.04802	0.193635	0.200326	0.0531406	0.92168	0.93395	1.059	0.87825	1.079	0.93063	1.0639	1.0931	0.95263	1.2774	1.302	0.87949	1.4598	1.2847	0.97527	1.0998	0.97496	1.0693
A0A0G2JF16	Ccdc12	108.66	6982800000	0.76621	0.774477	0.993143	0.0257034	0.0194867	0.00696038	0.844963	0.74712	0.911833	0.0139614	0.00554972	0.0176925	0.75382	0.802	0.74281	0.78394	0.79216	0.74733	0.99751	0.98332	0.9986	0.85182	0.8255	0.85757	0.75382	0.74731	0.74023	0.8895	0.93277	0.91323
A0A0G2JF30	Klhl7	3.1961	95283000	0.86424	0.938765	0.876385	0.13966	0.079635	0.011295	0.87554	0.606423	0.811177	0.464507	0.293078	0.137845	1.0039	NaN	0.72458	0.85913	NaN	1.0184	0.86509	NaN	0.88768	1.0923	0.23012	1.3042	0.77188	0.19459	0.8528	0.99737	0.76809	0.66807
A0A0G2JF31	Tyms	2.1274	78019000	0.93646	0.619175	0.678805	0.17564	0.027805	0.100645	#DIV/0!	#DIV/0!	#DIV/0!	#DIV/0!	#DIV/0!	#DIV/0!	0.76082	1.1121	NaN	0.59137	0.64698	NaN	0.77945	0.57816	NaN	NaN	NaN	NaN	NaN	NaN	NaN	NaN	NaN	NaN
A0A0G2JFB2	Tdrkh	51.32	793810000	1.18663	0.68948	0.761677	0.443494	0.052918	0.310525	0.65939	0.79362	1.07943	0.0783323	0.0651827	0.0392096	0.8247	0.92399	1.8112	0.67927	0.63038	0.75879	1.1679	0.70305	0.41408	0.58764	0.76836	0.62217	0.70203	0.84845	0.83038	1.1307	1.0355	1.0721
A0A0G2JFE5	Nudt1	1.6945	133470000	0.99365	0.75591	0.75695	0	0	0	0.859845	0.936535	0.9964	0.023575	0.122665	0.1192	NaN	0.99365	NaN	NaN	0.75591	NaN	NaN	0.75695	NaN	NaN	0.83627	0.88342	NaN	0.81387	1.0592	NaN	1.1156	0.8772
A0A0G2JFF1	Ppp1cc	35.208	1900700000	1.02963	0.86079	1.13269	0.342261	0.113286	0.199019	0.804787	0.7979	0.994567	0.111772	0.0634737	0.0607753	1.5073	0.8585	0.72308	1.017	0.75187	0.8135	1.4071	0.94128	1.0497	0.69234	0.7648	0.95722	0.71847	0.8014	0.87383	1.0326	1.0423	0.9088
A0A0G2JFH9	Ap5z1	7.44	438030000	1.21353	1.32133	1.13045	0.0254771	0.112937	0.120459	1.12234	1.1288	0.94351	0.141253	0.102344	0.107911	1.2397	1.2219	1.179	1.4725	1.2904	1.2011	1.2094	1.2217	0.96024	1.1811	0.92761	1.2583	1.0637	1.0494	1.2733	0.83973	1.0923	0.8985
A0A0G2JFI6	Cnn3	2.8207	744520000	0.722085	0.904045	1.2008	0.096265	0.349955	0.1739	0.85146	0.95153	1.02622	0.19675	0.403933	0.214663	0.62582	NaN	0.81835	0.55409	NaN	1.254	1.0269	NaN	1.3747	1.1037	0.62362	0.82706	1.5145	0.58613	0.75396	1.319	0.94933	0.81033
A0A0G2JFJ6	Ints3	320.31	13290000000	1.1242	1.1672	1.04607	0.0553662	0.031571	0.0261919	1.2954	1.25543	0.960703	0.00679608	0.0227289	0.0197815	1.0523	1.1333	1.187	1.1292	1.1659	1.2065	1.0831	1.0269	1.0282	1.3006	1.2858	1.2998	1.2872	1.2438	1.2353	0.93278	0.97319	0.97614
A0A0G2JFK5	Kmt5a	3.8267	253250000	1.22026	0.748527	0.726187	0.423396	0.149041	0.296933	2.80837	0.895853	0.798793	2.34862	0.00999379	0.329701	0.86642	1.8155	0.97885	0.70706	0.59029	0.94823	0.8015	0.33076	1.0463	0.91802	6.1187	1.3884	0.89852	0.90654	0.8825	1.016	0.33288	1.0475
A0A0G2JFT8	Rufy3	48.781	1758400000	0.772673	0.950503	1.30637	0.0526774	0.081698	0.123862	0.943473	0.9374	1.03999	0.137617	0.0794159	0.133394	0.84277	0.75947	0.71578	0.91748	1.0629	0.87113	1.1826	1.4756	1.2609	1.1223	0.92057	0.78755	0.82873	0.96717	1.0163	0.86737	1.1922	1.0604
A0A0G2JFV8	Ptbp2	32.205	800850000	0.897497	1.02869	1.13157	0.0561836	0.0484972	0.0485404	0.884977	0.945803	1.09549	0.0241362	0.120274	0.10177	0.92798	0.9458	0.81871	0.96428	1.0813	1.0405	1.0747	1.1267	1.1933	0.91	0.85236	0.89257	1.1113	0.82904	0.89707	1.2331	1.0632	0.99017
A0A0G2JGA1	Znhit6	1.8058	173120000	1.03955	0.846595	0.819465	0.00335	0.130885	0.132165	0.99956	0.8134	0.848065	0.01034	0.12772	0.075275	1.0362	NaN	1.0429	0.97748	NaN	0.71571	0.95163	NaN	0.6873	NaN	1.0099	0.98922	NaN	0.68568	0.94112	NaN	0.77279	0.92334
A0A0G2JGD2	S100a4	50.915	138200000000	0.897807	0.8036	0.897177	0.0258347	0.0114769	0.0449658	0.957993	0.863557	0.919083	0.0448399	0.00854896	0.00530366	0.86148	0.91259	0.91935	0.78771	0.81441	0.80868	0.91173	0.94351	0.83629	1.0066	0.96896	0.89842	0.87342	0.86468	0.85257	0.92058	0.91197	0.9247
A0A0G2JGL8	Dhx30	213.12	12697000000	1.30303	1.32383	1.05573	0.0789748	0.0129332	0.0243323	1.19997	1.36937	1.1308	0.0181935	0.0243253	0.0319895	1.3975	1.2042	1.3074	1.3317	1.3056	1.3342	1.0258	1.056	1.0854	1.182	1.2249	1.193	1.3982	1.3387	1.3712	1.1741	1.1205	1.0978
A0A0G2JGP4	Nras	206.61	3961900000	1.2253	1.43867	1.1395	0.117613	0.00602735	0.0656208	1.2134	1.30543	1.13443	0.096619	0.112304	0.0547319	1.3672	1.2295	1.0792	1.4304	1.4446	1.441	1.0684	1.2267	1.1234	1.1124	1.1842	1.3436	1.1569	1.4284	1.331	1.1865	1.158	1.0588
A0A0G2JGQ0	Anxa5	165.76	833690000	0.84327	0.66877	0.81607	0	0	0	1.00108	0.860753	0.922527	0.0524842	0.0407944	0.0656122	0.84327	NaN	NaN	0.66877	NaN	NaN	0.81607	NaN	NaN	1.0669	0.93846	0.99788	0.85101	0.91487	0.81638	0.83322	0.98899	0.94537
A0A0G2JGT9	Man1a2	3.3261	56164000	2.023	1.9729	1.1535	0	0	0	1.5892	2.481	1.5318	0	0	0	NaN	2.023	NaN	NaN	1.9729	NaN	NaN	1.1535	NaN	NaN	1.5892	NaN	NaN	2.481	NaN	NaN	1.5318	NaN
A0A0G2JGX1	Ltf	2.4673	434160000	0.533713	0.60842	1.71975	0.332429	0.274586	0.91264	0.819727	0.93713	1.28927	0.236168	0.125262	0.321881	0.07564	0.85435	0.67115	0.22958	0.72397	0.87171	2.9779	0.84135	1.34	0.91237	1.0513	0.49551	0.87753	1.1114	0.82246	0.95431	1.1898	1.7237
A0A0G2JH04	Eif4e	281.59	57000000000	0.92077	0.906283	0.986227	0.018608	0.0158086	0.0357755	0.96261	0.967603	1.03463	0.0231326	0.0121775	0.0155954	0.8976	0.94316	0.92155	0.89515	0.89506	0.92864	1.0361	0.95392	0.96866	0.95236	0.99464	0.94083	0.95935	0.98482	0.95864	1.0126	1.0465	1.0448
A0A0H2UH19	Ehmt1	41.893	1435400000	1.16324	1.08321	0.91824	0.38145	0.137535	0.132049	1.1198	1.1169	0.90763	0.0594921	0.127285	0.0553875	0.84746	0.94235	1.6999	0.91743	1.078	1.2542	0.95384	1.0592	0.74168	1.0698	1.0862	1.2034	1.0195	1.0345	1.2967	0.83043	0.95771	0.93475
A0A0J9YQM4	Rnf187	24.957	763200000	1.02437	0.832817	0.817953	0.11767	0.00834592	0.101456	0.69005	0.73993	0.990003	0.0476247	0.0380134	0.0111889	0.8689	1.0507	1.1535	0.83474	0.84194	0.82177	0.96048	0.76099	0.73239	0.62588	0.73985	0.70442	0.75502	0.77707	0.6877	0.99589	0.97434	0.99978
A0A0J9YTU3	Specc1	312.27	16997000000	1.13123	1.07583	0.961583	0.0815473	0.0269988	0.019373	1.2156	1.089	0.865647	0.0266362	0.0334635	0.022847	1.0203	1.214	1.1594	1.0388	1.0863	1.1024	0.95394	0.94262	0.98819	1.1785	1.2285	1.2398	1.0985	1.0441	1.1244	0.88715	0.83401	0.87578
A0A0J9YTY0	43719	323.31	106440000000	1.01623	1.0206	1.02307	0.0258892	0.00108012	0.0135007	1.0471	1.02787	0.987933	0.00705171	0.0184229	0.0119668	1.0365	0.97969	1.0325	1.0221	1.0201	1.0196	1.0365	1.0281	1.0046	1.0569	1.0438	1.0406	1.0029	1.0339	1.0468	0.97101	0.99648	0.99631
A0A0J9YTY5	Stx18	2.186	86843000	1.3809	1.7682	1.2748	0	0	0	0.7189	1.817	2.5208	0.00349	0.4957	0.7305	NaN	1.3809	NaN	NaN	1.7682	NaN	NaN	1.2748	NaN	0.71541	0.72239	NaN	1.3213	2.3127	NaN	1.7903	3.2513	NaN
A0A0J9YU62	Ctbp1	193.47	19935000000	0.98571	0.987993	1.00153	0.0194931	0.0282461	0.0178571	0.993057	1.00259	0.994867	0.0400265	0.0318903	0.016449	0.96007	1.0073	0.98976	0.96369	1.0276	0.97269	1.0248	0.99838	0.9814	0.9968	1.0401	0.94227	1.0334	1.0157	0.95866	1.01	0.972	1.0026
A0A0J9YUN2	Ube2a	20.846	3072900000	0.931563	0.81931	0.880027	0.0202455	0.0137337	0.0099853	0.887737	0.832913	0.950067	0.0167414	0.0215472	0.0489055	0.95922	0.91132	0.92415	0.83873	0.80934	0.80986	0.86916	0.89327	0.87765	0.91136	0.87456	0.87729	0.80312	0.84227	0.85335	0.88122	0.97877	0.99021
A0A0J9YUR2	Specc1	4.3223	489190000	1.07102	1.08983	1.01105	0.110486	0.0905241	0.0394434	1.40737	1.23067	0.838517	0.0760722	0.109968	0.101477	0.98506	1.227	1.001	0.9778	1.1995	1.0922	0.9705	1.0645	0.99816	1.4926	1.3079	1.4216	1.3636	1.2341	1.0943	0.9813	0.77962	0.75463
A0A0J9YV01	Zeb2	49.704	3282400000	1.0461	1.12797	1.02229	0.0521659	0.0286414	0.018609	1.08167	1.08817	0.973747	0.0346651	0.0213517	0.0345728	0.98039	1.0499	1.108	1.0883	1.1549	1.1407	1.0409	1.0291	0.99687	1.1041	1.0327	1.1082	1.1174	1.0801	1.067	0.95896	0.94078	1.0215
A0A0J9YV20	Sdad1	112.11	7339800000	1.00443	1.0662	1.04738	0.0296707	0.0298436	0.0588122	0.949333	1.05783	1.09887	0.0541591	0.0428568	0.0276835	0.97814	0.98926	1.0459	1.0836	1.0242	1.0908	1.0336	0.98323	1.1253	1.0247	0.92347	0.89983	1.1127	1.0527	1.0081	1.0621	1.1289	1.1056
A0A0J9YV30	Pxn	12.489	743400000	0.500853	0.48958	0.957597	0.0860945	0.0320176	0.068019	0.7476	0.44928	0.595907	0.0697221	0.0621883	0.0629744	0.59903	0.51413	0.3894	0.51501	0.50931	0.44442	0.89224	0.92915	1.0514	0.68493	0.84486	0.71301	0.3615	0.49787	0.48847	0.52188	0.59004	0.6758
A0A0J9YV40	Slbp	21.845	1130900000	0.95554	0.885643	1.01584	0.0178202	0.237574	0.241428	0.770607	0.79257	1.09244	0.0420755	0.158711	0.15579	0.98069	0.94157	0.94436	0.82545	0.62948	1.202	1.1646	0.67531	1.2076	0.78996	0.80966	0.7122	0.61053	0.9973	0.76988	0.87432	1.2284	1.1746
A0A0N4SUI7	Nbdy	8.6702	472650000	0.71561	0.686547	0.97124	0.0947925	0.0367303	0.114409	0.767023	0.584393	0.74393	0.022875	0.0352201	0.0451488	0.60666	0.83773	0.70244	0.68845	0.73055	0.64064	1.1323	0.87733	0.90409	0.79873	0.74561	0.75673	0.59718	0.53631	0.61969	0.73478	0.69378	0.80323
A0A0N4SUS4	Brpf1	2.6548	68511000	1.1454	0.79755	0.71526	0	0	0	0.74978	1.5565	2.023	0	0	0	1.1454	NaN	NaN	0.79755	NaN	NaN	0.71526	NaN	NaN	NaN	0.74978	NaN	NaN	1.5565	NaN	NaN	2.023	NaN
A0A0N4SV08	Edem1	1.4235	260150000	2.9032	1.2223	0.41413	0	0	0	1.5282	33.76	22.338	0	0	0	2.9032	NaN	NaN	1.2223	NaN	NaN	0.41413	NaN	NaN	1.5282	NaN	NaN	33.76	NaN	NaN	22.338	NaN	NaN
A0A0N4SV10	Etnk1	74.74	3893600000	0.91515	0.87649	0.833343	0.196857	0.210006	0.0656495	0.94229	0.981463	0.91182	0.0605203	0.0505575	0.0565944	1.1731	0.87687	0.69548	1.1711	0.69667	0.7617	0.92481	0.8014	0.77382	0.96195	0.86032	1.0046	1.0513	0.95982	0.93327	0.97526	0.92236	0.83784
A0A0N4SV29	Fancd2	36.263	719070000	1.05252	1.21107	1.168	0.128926	0.172535	0.121299	1.43857	1.17583	0.964283	0.364035	0.101199	0.0939255	0.99955	1.2301	0.92792	1.1274	1.4514	1.0544	1.1126	1.0551	1.3363	1.9445	1.1031	1.2681	1.1827	1.0486	1.2962	1.0049	1.0535	0.83445
A0A0N4SV80	Zfp638	323.31	18267000000	1.24817	1.18927	1.01349	0.0539958	0.0398062	0.0196513	1.16133	1.14023	0.993697	0.00348839	0.0438993	0.0313019	1.3245	1.2118	1.2082	1.1689	1.154	1.2449	0.99498	1.0048	1.0407	1.1638	1.1638	1.1564	1.1734	1.0782	1.1691	1.0221	0.95009	1.0089
A0A0N4SVC2	Tra2a	45.608	10872000000	0.834117	0.903283	1.03227	0.0310354	0.040813	0.0192695	0.905627	0.901723	1.02534	0.0361314	0.0477787	0.0583407	0.81287	0.81148	0.878	0.8881	0.86265	0.9591	1.0558	1.0086	1.0324	0.95672	0.87951	0.88065	0.85308	0.88543	0.96666	0.96691	1.0041	1.105
A0A0N4SVG7	Brpf1	33.764	354800000	0.878837	1.08621	1.2762	0.195596	0.252668	0.169012	1.49323	1.51337	1.16566	0.0654047	0.260596	0.310719	0.62675	0.90626	1.1035	0.75133	1.1457	1.3616	1.0759	1.2634	1.4893	1.5795	1.4212	1.479	1.3307	1.8819	1.3275	0.92097	1.6041	0.97192
A0A0N4SVH4	Arhgdib	4.2063	1333200000	1.08506	0.843693	0.977413	0.19614	0.0454474	0.216958	0.92234	0.792527	1.05643	0.169487	0.11066	0.115142	1.1753	0.81279	1.2671	0.84895	0.78559	0.89654	0.72555	0.95159	1.2551	0.69997	1.111	0.95605	0.63604	0.87228	0.86926	0.89968	1.173	1.0966
A0A0N4SVL0	Eif4g3	163.01	8227700000	1.0975	1.13077	1.02117	0.0542496	0.0181119	0.0424028	1.13137	1.21243	1.07073	0.016171	0.0265622	0.0421159	1.1523	1.0236	1.1166	1.1422	1.1052	1.1449	0.96661	1.0269	1.07	1.1113	1.1319	1.1509	1.1781	1.2428	1.2164	1.0381	1.0439	1.1302
A0A0N4SVL6	Apobec1	22.186	910040000	0.87851	1.03241	1.1651	0.0409542	0.0462093	0.0215343	1.07826	1.22817	1.19337	0.159637	0.0549946	0.0957488	0.82351	0.89029	0.92173	0.98893	1.0119	1.0964	1.1829	1.1348	1.1776	1.1199	1.2496	0.86528	1.1853	1.3058	1.1934	1.1027	1.1516	1.3258
A0A0N4SVQ1	Ndufa4	5.7656	9814700000	0.90977	0.698193	0.80575	0.0286504	0.0863006	0.128565	1.1114	0.866657	0.823273	0.0527644	0.0201987	0.0218771	0.93506	0.92454	0.86971	0.75042	0.57655	0.76761	0.78791	0.65797	0.97137	1.1686	1.1243	1.0413	0.87381	0.88703	0.83913	0.84118	0.83617	0.79247
A0A0N4SVS6	Cnbp	57.827	26290000000	0.795563	0.82009	1.04053	0.013102	0.0246103	0.00923412	0.797227	0.845177	1.05523	0.00393726	0.00962717	0.00744058	0.77988	0.81195	0.79486	0.83595	0.78533	0.83899	1.04	1.0295	1.0521	0.80239	0.79284	0.79645	0.85328	0.83165	0.8506	1.0478	1.0525	1.0654
A0A0N4SVT3	Gng12	8.4135	767800000	1.34047	1.2355	0.928817	0.111081	0.130256	0.0445456	1.1994	1.1714	0.97815	0.0340254	0.161545	0.173316	1.4958	1.2425	1.2831	1.4194	1.1343	1.1528	0.8698	0.97741	0.93924	1.1531	1.2112	1.2339	1.3865	1.1305	0.99719	1.1968	0.96475	0.7729
A0A0N4SW06	Itfg2	1.8274	123500000	0.72211	1.3182	1.7708	0	0	0	0.91056	1.1152	1.2493	0	0	0	0.72211	NaN	NaN	1.3182	NaN	NaN	1.7708	NaN	NaN	0.91056	NaN	NaN	1.1152	NaN	NaN	1.2493	NaN	NaN
A0A0N4SW94	Myadm	11.934	361680000	1.8499	2.2858	1.222	0	0	0	1.6916	2.0555	1.2275	0	0	0	NaN	NaN	1.8499	NaN	NaN	2.2858	NaN	NaN	1.222	NaN	NaN	1.6916	NaN	NaN	2.0555	NaN	NaN	1.2275
A0A0N4SWA4	Foxj2	2.1795	18204000	#DIV/0!	#DIV/0!	#DIV/0!	#DIV/0!	#DIV/0!	#DIV/0!	1.0285	1.3046	1.3034	0	0	0	NaN	NaN	NaN	NaN	NaN	NaN	NaN	NaN	NaN	1.0285	NaN	NaN	1.3046	NaN	NaN	1.3034	NaN	NaN
A0A0N4SWD7	Plekha5	4.408	63927000	0.89214	0.701485	0.788715	0.09985	0.065165	0.000425	0.92657	0.75903	0.8484	0	0	0	0.79229	0.99199	NaN	0.63632	0.76665	NaN	0.78914	0.78829	NaN	NaN	0.92657	NaN	NaN	0.75903	NaN	NaN	0.8484	NaN
A0A0N5E9G7	Rfc1	220.79	12501000000	1.11493	1.09243	1.00568	0.0367843	0.0302977	0.023464	1.0416	1.0866	1.00896	0.0154805	0.00115181	0.0128739	1.1333	1.0636	1.1479	1.0581	1.0874	1.1318	0.97914	1.0017	1.0362	1.0223	1.0602	1.0423	1.0868	1.0851	1.0879	1.019	1.0171	0.99079
A0A0R3P9C8	Ndufa9	249.33	9965800000	1.03117	1.06907	0.98742	0.0270284	0.0524253	0.0218495	1.02704	1.07183	0.99927	0.0220803	0.0130247	0.0165447	1.0256	1.0667	1.0012	1.0311	1.1432	1.0329	0.95782	1.0099	0.99454	0.99751	1.033	1.0506	1.0538	1.0776	1.0841	0.97591	1.0098	1.0121
A0A0R4IZX1	Def6	119.43	8655200000	0.81862	0.791087	0.954203	0.0501082	0.0358365	0.0567655	0.87364	0.839097	0.951957	0.0459384	0.00846161	0.0429885	0.7967	0.88794	0.77122	0.74644	0.79264	0.83418	0.92598	0.90323	1.0334	0.81291	0.88402	0.92399	0.84411	0.82718	0.846	1.0126	0.91792	0.92535
A0A0R4IZX3	Med6	2.935	856930000	0.934307	0.88696	0.940267	0.00809499	0.011726	0.0904803	0.943353	3.97534	4.28308	0.0575485	4.41808	4.66557	0.93881	0.92294	0.94117	0.88107	0.90333	0.87648	0.83637	0.92753	1.0569	1.0009	0.86474	0.96442	0.91623	0.78679	10.223	1.0274	0.94083	10.881
A0A0R4IZY0	Thop1	222.22	46783000000	0.972337	0.998733	1.03233	0.00589772	0.0176247	0.0188337	0.98978	1.00162	1.01304	0.0206784	0.00999018	0.0189422	0.96411	0.97526	0.97764	0.9745	1.0159	1.0058	1.0582	1.0249	1.0139	0.96297	1.0133	0.99307	1.0057	1.0113	0.98787	1.0348	1.0157	0.98863
A0A0R4IZY9	Dus3l	131.89	3646600000	1.16833	1.14687	1.00201	0.0699281	0.0163781	0.0429712	1.16673	1.17557	0.988203	0.0320075	0.0539086	0.0565502	1.0698	1.2249	1.2103	1.1343	1.1363	1.17	0.99829	1.0564	0.95134	1.2061	1.1664	1.1277	1.236	1.1856	1.1051	1.0482	1.004	0.91241
A0A0R4J000	Kctd5	88.786	3794300000	0.89932	0.861737	0.94444	0.0372225	0.0186322	0.00497789	0.949883	0.94619	0.88316	0.0426119	0.0489495	0.0648918	0.84927	0.93847	0.91022	0.83545	0.87646	0.8733	0.94939	0.9463	0.93763	0.89226	0.99397	0.96342	0.90232	0.92175	1.0145	0.9569	0.79898	0.8936
A0A0R4J005	Lims1	10.997	307680000	0.823045	0.91509	1.04543	0.043025	0.10251	0.114565	#DIV/0!	#DIV/0!	#DIV/0!	#DIV/0!	#DIV/0!	#DIV/0!	NaN	0.86607	0.78002	NaN	0.81258	1.0176	NaN	0.93087	1.16	NaN	NaN	NaN	NaN	NaN	NaN	NaN	NaN	NaN
A0A0R4J007	Pald1	4.443	151790000	1.2177	1.3826	1.1262	0	0	0	1.4791	1.14234	0.757235	0.3927	0.293455	0.048305	NaN	1.2177	NaN	NaN	1.3826	NaN	NaN	1.1262	NaN	1.8718	1.0864	NaN	1.4358	0.84889	NaN	0.70893	0.80554	NaN
A0A0R4J008	Hdac2	164.51	8706100000	1.12743	1.19643	1.1219	0.0186292	0.0926785	0.0187053	1.18935	1.1723	0.975817	0.145179	0.0982701	0.0631576	1.1399	1.1413	1.1011	1.2992	1.2155	1.0746	1.141	1.0965	1.1282	1.2531	0.98846	1.3265	1.1822	1.0473	1.2874	0.98357	1.049	0.89488
A0A0R4J009	Actr6	9.3241	191930000	1.1672	0.91246	0.70225	0	0	0	0.836597	1.09513	1.34617	0.0945063	0.0556555	0.173796	1.1672	NaN	NaN	0.91246	NaN	NaN	0.70225	NaN	NaN	0.72367	0.95497	0.83115	1.149	1.1179	1.0185	1.5911	1.2414	1.206
A0A0R4J016	Dus4l	3.4256	299770000	1.0456	0.939713	0.88534	0.0744245	0.102059	0.128446	0.974475	1.06033	0.99404	0.041525	0.11957	0.08076	1.1179	0.94321	1.0757	0.79688	0.99316	1.0291	0.71633	1.0275	0.91219	NaN	1.016	0.93295	NaN	1.1799	0.94076	NaN	0.91328	1.0748
A0A0R4J024	Xrcc4	39.044	3998300000	0.90988	0.85255	0.98624	0.0368313	0.0264236	0.0231014	0.874897	0.926413	0.973627	0.0212117	0.00156896	0.0322343	0.93009	0.94135	0.8582	0.85043	0.88592	0.8213	1.0189	0.97062	0.9692	0.89477	0.88442	0.8455	0.92522	0.92863	0.92539	0.95475	0.94713	1.019
A0A0R4J027	Acod1	323.31	49739000000	1.14683	1.63823	1.43583	0.00749681	0.0386397	0.0250115	1.1592	1.1894	1.03037	0.0101827	0.017154	0.00989085	1.1492	1.1367	1.1546	1.692	1.6198	1.6029	1.4702	1.4259	1.4114	1.1663	1.1665	1.1448	1.1952	1.2069	1.1661	1.0212	1.0258	1.0441
A0A0R4J045	Rrp36	11.613	2031200000	0.875603	0.962513	1.13527	0.0478991	0.0576408	0.0860247	0.76099	0.853717	1.20409	0.0864103	0.0355929	0.165626	0.898	0.91977	0.80904	0.88941	1.0303	0.96783	1.0206	1.1574	1.2278	0.65826	0.86967	0.75504	0.87767	0.88008	0.8034	1.2975	0.97136	1.3434
A0A0R4J052	Hagh	129.53	7094200000	0.730373	0.69026	0.973653	0.018219	0.0117379	0.0402542	0.839523	0.768183	0.91281	0.0208909	0.0207214	0.0489107	0.75437	0.71025	0.7265	0.70029	0.67379	0.6967	0.9257	1.0242	0.97106	0.8369	0.86632	0.81535	0.78682	0.73928	0.77845	0.90128	0.85951	0.97764
A0A0R4J058	Chid1	31.362	2706900000	0.917563	0.827607	0.905283	0.0454386	0.0519191	0.0893422	0.95024	0.8498	0.970517	0.0300163	0.0516674	0.0298135	0.85797	0.92654	0.96818	0.88634	0.76008	0.8364	1.0304	0.82748	0.85797	0.96644	0.97612	0.90816	0.87817	0.7773	0.89393	0.98969	0.92841	0.99345
A0A0R4J060	Sap130	23.219	2628400000	0.880567	0.903657	1.04682	0.0084188	0.00492274	0.0634254	0.81485	0.832863	0.971587	0.0876507	0.00959222	0.105304	0.88403	0.86897	0.8887	0.9034	0.90981	0.89776	1.0458	1.125	0.96965	0.80155	0.92823	0.71477	0.84055	0.81934	0.8387	1.1005	0.84256	0.9717
A0A0R4J079	Acbd3	323.31	16633000000	0.8963	0.906173	1.01889	0.0243042	0.0185423	0.0139923	0.9133	0.91185	1.02363	0.0240459	0.0131329	0.0186054	0.86268	0.90692	0.9193	0.87996	0.91989	0.91867	1.0301	0.99916	1.0274	0.92417	0.93577	0.87996	0.92408	0.91784	0.89363	1.0044	1.0177	1.0488
A0A0R4J083	Acadl	187.11	63810000000	0.887527	0.917733	1.04267	0.00739979	0.00084626	0.023706	0.897017	0.921603	1.05967	0.0293855	0.0122774	0.0180618	0.88687	0.87881	0.8969	0.91715	0.91712	0.91893	1.0499	1.0107	1.0674	0.86827	0.8854	0.93738	0.92186	0.90644	0.93651	1.0539	1.0841	1.041
A0A0R4J091	Pole3	145.21	7658200000	0.834773	0.85332	0.98456	0.0131433	0.0371948	0.00890315	0.82682	0.818113	1.00476	0.0171943	0.0163535	0.0173758	0.82065	0.83137	0.8523	0.82925	0.82485	0.90586	0.97202	0.98985	0.99181	0.85067	0.819	0.81079	0.82842	0.83089	0.79503	0.98965	0.99554	1.0291
A0A0R4J092	Manba	57.806	2936700000	0.740523	0.72008	1.03108	0.0778545	0.0491077	0.0862698	0.9205	0.757423	0.920343	0.0671004	0.066107	0.0674378	0.63897	0.82814	0.75446	0.78918	0.67951	0.69155	1.1275	0.91813	1.0476	0.82909	0.98827	0.94414	0.8508	0.71471	0.70676	1.0153	0.88056	0.86517
A0A0R4J094	Fahd2a	20.604	1942000000	1.42971	1.21013	0.963737	0.65718	0.385472	0.310625	0.86902	0.99494	1.10028	0.0649895	0.0853603	0.110298	2.3394	0.81002	1.1397	1.7537	0.90254	0.97415	0.72259	1.4023	0.76632	0.9609	0.82508	0.82108	1.11	0.90578	0.96904	1.1267	0.95393	1.2202
A0A0R4J098	Zfp326	200.99	15867000000	1.00154	0.941647	0.926607	0.00627947	0.0141096	0.0476602	1.01148	0.93263	0.926613	0.0428877	0.00849383	0.0225232	0.99403	1.0094	1.0012	0.9602	0.92601	0.93873	0.90144	0.99334	0.88504	0.96035	1.0653	1.0088	0.94439	0.92887	0.92463	0.9132	0.9083	0.95834
A0A0R4J099	2210016L21Rik	57.739	8416100000	0.966953	0.9392	0.939663	0.0230587	0.0193289	0.0195821	0.90168	0.87123	0.967647	0.0142973	0.030438	0.0404057	0.93625	0.97279	0.99182	0.92221	0.92915	0.96624	0.96309	0.94074	0.91516	0.88453	0.91953	0.90098	0.85724	0.91348	0.84297	0.94419	0.93425	1.0245
A0A0R4J0B4	Cmas	121.18	8576700000	1.02357	0.97923	0.99308	0.0219266	0.0335053	0.0520963	1.10813	1.06893	0.992453	0.0521537	0.0325239	0.0137352	1.0135	1.0032	1.054	0.93756	1.0196	0.98053	1.0136	1.0441	0.92154	1.1616	1.0374	1.1254	1.1052	1.0263	1.0753	0.98818	1.011	0.97818
A0A0R4J0C7	Ino80b	2.629	261250000	0.66229	0.63557	1.024	0	0	0	0.71321	2.1803	2.9098	0	0	0	0.66229	NaN	NaN	0.63557	NaN	NaN	1.024	NaN	NaN	NaN	0.71321	NaN	NaN	2.1803	NaN	NaN	2.9098	NaN
A0A0R4J0C8	Eri1	27.759	7816600000	0.959147	0.978373	1.10427	0.0769823	0.030827	0.0863173	0.9564	1.1043	1.06503	0.042353	0.0692032	0.0287753	0.94802	1.0585	0.87092	0.93602	1.0085	0.9906	1.2252	1.0294	1.0582	0.99318	0.97895	0.89707	1.139	1.1662	1.0077	1.1057	1.0434	1.046
A0A0R4J0E4	Ints7	161.97	7588500000	1.17237	1.0932	0.972867	0.0181176	0.0267022	0.0216626	1.18437	1.22137	1.068	0.0296266	0.0231108	0.00785409	1.1969	1.1665	1.1537	1.0678	1.1301	1.0817	0.99752	0.94479	0.97629	1.222	1.1496	1.1815	1.2486	1.1921	1.2234	1.0569	1.0739	1.0732
A0A0R4J0F6	Gak	224.4	11020000000	1.26613	1.30403	0.97525	0.0558981	0.0409111	0.0751708	1.3864	1.27913	0.93875	0.0939166	0.058881	0.0298659	1.1911	1.2821	1.3252	1.2607	1.2925	1.3589	1.0431	0.87045	1.0122	1.3559	1.2897	1.5136	1.1959	1.3186	1.3229	0.92984	0.97896	0.90745
A0A0R4J0G9	Mtrr	55.165	1093900000	0.951323	1.07333	1.15515	0.159778	0.139878	0.213444	0.978227	1.00798	1.03839	0.0533456	0.0975937	0.125298	0.80542	0.87485	1.1737	1.048	0.91609	1.2559	1.4107	1.1665	0.88824	0.94615	1.0534	0.93513	1.0808	0.87003	1.0731	1.0525	0.87836	1.1843
A0A0R4J0H5	Gnptg	13.287	1392400000	0.888753	0.816913	0.927847	0.0713776	0.0265044	0.0489255	0.792173	0.603323	0.796807	0.0533415	0.0688749	0.09149	0.92748	0.95012	0.78866	0.82245	0.84625	0.78204	0.87071	0.92262	0.99021	0.75189	0.75708	0.86755	0.62801	0.67258	0.50938	0.67658	0.89833	0.81551
A0A0R4J0I4	Chtf18	79.051	1597000000	1.11286	1.02059	0.966547	0.108117	0.0798222	0.0725472	0.959527	0.983683	1.08807	0.157728	0.270165	0.0287546	0.96017	1.1962	1.1822	0.94867	0.98119	1.1319	0.98579	0.86965	1.0442	0.73658	1.0648	1.0772	0.64714	1.3086	0.99531	1.1059	1.1108	1.0475
A0A0R4J0I6	Acad11	6.5987	756940000	1.061	0.873493	0.849083	0.0695822	0.185464	0.171306	1.0281	1.08087	1.09107	0.0688587	0.126676	0.132763	1.1413	1.0701	0.97159	1.0394	0.96647	0.61461	0.98277	0.95721	0.60727	1.0447	1.1029	0.9367	0.90231	1.1576	1.1827	0.921	1.1072	1.245
A0A0R4J0I9	Lrp1	323.31	38953000000	1.07773	0.997747	0.935573	0.0198975	0.0243737	0.011146	1.03048	0.963263	0.97058	0.034162	0.0158965	0.0195545	1.0496	1.0923	1.0913	0.98302	0.97812	1.0321	0.9308	0.92495	0.95097	0.99735	1.0166	1.0775	0.97756	0.97114	0.94109	0.99818	0.95528	0.95828
A0A0R4J0K1	Selenof	264.35	10589000000	0.89535	0.8896	0.97586	0.050055	0.0355456	0.0305239	0.971	0.932187	0.94571	0.00729425	0.025414	0.0100837	0.95894	0.83662	0.89049	0.93764	0.8784	0.85276	0.98835	1.0054	0.93383	0.96614	0.96555	0.98131	0.96722	0.90772	0.92162	0.93767	0.93953	0.95993
A0A0R4J0K2	Ckap5	323.31	34262000000	1.10157	1.1644	1.08403	0.0226784	0.0348202	0.0356511	1.23173	1.3018	1.05763	0.0119603	0.0193211	0.00928667	1.0745	1.1002	1.13	1.2053	1.1677	1.1202	1.132	1.0735	1.0466	1.2244	1.2486	1.2222	1.2998	1.3264	1.2792	1.0642	1.0642	1.0445
A0A0R4J0K9	Ap5m1	2.5434	102060000	0.980655	0.97754	1.16467	0.210245	0.12076	0.287335	1.1208	1.206	1.0215	0	0	0	1.1909	NaN	0.77041	1.0983	NaN	0.85678	0.87733	NaN	1.452	1.1208	NaN	NaN	1.206	NaN	NaN	1.0215	NaN	NaN
A0A0R4J0L6	Mrps35	199.66	8706600000	1.19533	1.0569	0.91591	0.0317322	0.0571867	0.0312919	1.06863	1.01187	0.98796	0.046041	0.0148492	0.0493025	1.1721	1.1737	1.2402	1.0135	1.1377	1.0195	0.95982	0.89872	0.88919	1.0041	1.1084	1.0934	1.007	0.99662	1.032	1.0489	0.92815	0.98683
A0A0R4J0L8	Ccdc174	20.244	270430000	0.688873	0.7027	1.04008	0.0665519	0.0669939	0.0467089	0.76076	0.744047	1.02758	0.0751539	0.0354186	0.171772	0.71154	0.59843	0.75665	0.72792	0.611	0.76918	1.1034	1.0247	0.99213	0.71057	0.86699	0.70472	0.73478	0.79131	0.70605	1.2495	0.83105	1.0022
A0A0R4J0M1	Tbcc	209.54	8940500000	0.944463	0.92745	1.00717	0.027549	0.0329394	0.0399805	0.96368	1.01874	0.980543	0.0205351	0.029791	0.00961848	0.91367	0.93919	0.98053	0.88139	0.94445	0.95651	0.9681	0.99131	1.0621	0.93847	0.98877	0.9638	1.0218	1.0536	0.98082	0.99252	0.96897	0.98014
A0A0R4J0M5	Ska1	14.415	744450000	0.94433	0.967103	0.9508	0.0355599	0.0565677	0.0246171	1.02837	0.890413	0.942133	0.413869	0.270197	0.0362178	0.89415	0.96655	0.97229	0.89199	1.0285	0.98082	0.91645	0.97288	0.96307	0.9874	0.54322	1.5545	0.91166	0.54938	1.2102	0.96387	0.97143	0.8911
A0A0R4J0M9	Vcpip1	280.62	14688000000	1.09837	1.06823	0.982587	0.0300151	0.0363129	0.0189581	1.09877	1.1306	1.02007	0.0252164	0.0341615	0.0206994	1.059	1.1043	1.1318	1.0474	1.038	1.1193	1.0068	0.98045	0.96051	1.0744	1.1335	1.0884	1.1785	1.1012	1.1121	1.0256	0.99241	1.0422
A0A0R4J0N5	Pdcd2	41.467	5970700000	0.900497	0.86391	0.978557	0.0264298	0.00242229	0.0185504	1.06427	0.86528	0.854357	0.164514	0.0279868	0.144429	0.91731	0.86318	0.921	0.86049	0.86545	0.86579	1.0025	0.97587	0.9573	1.0108	1.2871	0.89491	0.82927	0.89751	0.86906	0.94365	0.65062	0.9688
A0A0R4J0P1	Acad8	27.415	1015400000	0.91954	1.05883	1.11826	0.120017	0.0317602	0.159168	1.00935	1.04057	1.05877	0.102068	0.0315402	0.0598336	1.0597	0.93236	0.76656	1.0211	1.0566	1.0988	0.98499	1.0278	1.342	0.88705	1.1369	1.0041	1.0241	1.0129	1.0847	1.1431	1.0106	1.0226
A0A0R4J0P5	Pstpip1	235.55	11220000000	0.89351	0.988003	1.06683	0.0567396	0.0307022	0.0166568	0.99509	0.98701	0.967377	0.0186487	0.0262686	0.0414577	0.83563	0.87432	0.97058	0.94541	1.0166	1.002	1.0505	1.0603	1.0897	0.96877	1.0097	1.0068	0.95296	0.99117	1.0169	0.91665	1.0182	0.96728
A0A0R4J0P6	Parn	44.081	5818300000	1.07137	1.06645	1.04381	0.0680407	0.0723523	0.132432	1.0785	1.11527	0.969243	0.0416356	0.0952661	0.0383876	1.0015	1.049	1.1636	0.99185	1.0431	1.1644	1.2311	0.95059	0.94975	1.1357	1.062	1.0378	1.0125	1.0912	1.2421	0.96292	0.92571	1.0191
A0A0R4J0R1	Vamp8	11.218	3316300000	1.4637	1.50543	0.890107	0.162159	0.150431	0.078574	1.58407	1.46127	0.87229	0.14508	0.120424	0.0125689	1.423	1.2886	1.6795	1.4181	1.3811	1.7171	0.95096	0.77916	0.9402	1.7668	1.5735	1.4119	1.5404	1.5523	1.2911	0.85773	0.8884	0.87074
A0A0R4J0R3	Isg20l2	74.51	4183100000	1.37003	1.2423	0.934463	0.26745	0.129966	0.103993	1.20393	1.1895	1.00996	0.144795	0.0316384	0.0256503	1.1305	1.7433	1.2363	1.1401	1.4257	1.1611	1.0236	0.78859	0.9912	1.1443	1.0641	1.4034	1.2149	1.1449	1.2087	1.0304	1.0257	0.97379
A0A0R4J0S3	Rtn4ip1	21.056	1473400000	0.956427	0.950147	0.973847	0.191328	0.0992134	0.13651	0.786	1.02918	1.15837	0.117625	0.103801	0.135907	1.0166	1.1548	0.69788	1.0891	0.89752	0.86382	0.95915	0.81449	1.1479	0.62184	0.8448	0.89136	1.006	0.91523	1.1663	1.3503	1.0712	1.0536
A0A0R4J0T4	Ikbkb	134.28	2080900000	1.12503	1.14697	0.985203	0.103673	0.103851	0.0460899	1.15133	1.322	1.20583	0.0871821	0.0992794	0.0258419	1.2449	0.99198	1.1382	1.2909	1.1003	1.0497	0.97099	1.0474	0.93722	1.071	1.2725	1.1105	1.2224	1.4575	1.2861	1.2158	1.2313	1.1704
A0A0R4J0U7	Commd5	60.71	6418700000	0.8775	0.879263	1.06687	0.0428879	0.0330716	0.0451831	0.87886	0.95043	1.0735	0.0130457	0.0518348	0.0460341	0.91097	0.81696	0.90457	0.83284	0.9074	0.89755	1.0038	1.1073	1.0895	0.86119	0.89229	0.8831	0.95483	1.0116	0.88486	1.0981	1.1134	1.009
A0A0R4J0U8	Trmt1l	311.56	8468500000	1.25517	1.1211	0.8981	0.0475416	0.031019	0.0140758	1.2185	1.12645	0.90934	0.0906753	0.108841	0.0780767	1.2162	1.3221	1.2272	1.163	1.0889	1.1114	0.91203	0.87882	0.90345	1.108	1.2174	1.3301	1.2105	0.97275	1.1961	1.0088	0.81808	0.90114
A0A0R4J0V4	Jmy	1.3227	33880000	1.3205	0.95846	0.72961	0	0	0	#DIV/0!	#DIV/0!	#DIV/0!	#DIV/0!	#DIV/0!	#DIV/0!	1.3205	NaN	NaN	0.95846	NaN	NaN	0.72961	NaN	NaN	NaN	NaN	NaN	NaN	NaN	NaN	NaN	NaN	NaN
A0A0R4J0V5	Polr2a	323.31	25524000000	1.19723	1.18167	0.98279	0.0116038	0.019834	0.024724	1.12327	1.1396	1.0386	0.00839854	0.0130762	0.017557	1.1979	1.2111	1.1827	1.2035	1.186	1.1555	0.95285	1.0134	0.98212	1.1123	1.1327	1.1248	1.1404	1.1552	1.1232	1.0599	1.039	1.0169
A0A0R4J0W6	Lrrc40	114.33	17304000000	1.0603	1.03335	0.914133	0.0249491	0.0513442	0.0549044	0.969883	1.12843	1.12563	0.0468133	0.0693898	0.0378127	1.0758	1.08	1.0251	0.96314	1.0524	1.0845	0.83659	0.95637	0.94944	0.91002	1.0243	0.97533	1.0387	1.2077	1.1389	1.1019	1.096	1.179
A0A0R4J0X2	Alas1	2.0811	112500000	1.34955	1.24517	1.08004	0.337929	0.2482	0.237209	0.887025	1.0975	1.10322	0.007755	0.0961	0.391985	1.6788	0.88494	1.4849	1.0454	1.0951	1.595	0.74503	1.2325	1.2626	NaN	0.87927	0.89478	NaN	1.1936	1.0014	NaN	1.4952	0.71123
A0A0R4J0X8	Arhgef7	12.643	1669400000	1.10077	0.998753	0.87744	0.0625184	0.0679793	0.0948989	1.31407	1.07287	0.848613	0.228441	0.0262912	0.117226	1.1868	1.0401	1.0754	0.92072	1.0864	0.98914	0.76337	0.99571	0.87324	1.6334	1.112	1.1968	1.1051	1.0728	1.0407	0.68426	0.9496	0.91198
A0A0R4J100	Gpr84	120.45	308400000	1.6373	2.24907	1.26677	0.161957	0.122091	0.0638506	1.18935	1.6141	1.22985	0.02865	0.0356	0.07975	1.8623	1.4877	1.5619	2.416	2.1274	2.2038	1.3361	1.182	1.2822	NaN	1.1607	1.218	NaN	1.5785	1.6497	NaN	1.3096	1.1501
A0A0R4J104	Dab2	323.31	136950000000	0.849547	0.828967	0.953003	0.00296515	0.00489319	0.010765	0.8896	0.824107	0.93194	0.010063	0.00925209	0.00967687	0.84746	0.84744	0.85374	0.82814	0.82343	0.83533	0.9626	0.93797	0.95844	0.90331	0.87944	0.88605	0.82142	0.83654	0.81436	0.92908	0.94496	0.92178
A0A0R4J107	Apeh	298.01	28392000000	0.812413	0.874297	1.0357	0.0084312	0.0136983	0.0065335	0.829657	0.846867	1.0566	0.0272731	0.0239741	0.00486278	0.81326	0.80169	0.82229	0.87615	0.85667	0.89007	1.0268	1.038	1.0423	0.79304	0.85846	0.83747	0.81938	0.84342	0.8778	1.0627	1.0563	1.0508
A0A0R4J114	Utp25	91.856	8449000000	1.05993	0.94073	0.91072	0.0144151	0.0821428	0.0424875	1.05563	0.985853	1.01648	0.00802884	0.0292556	0.04885	1.0736	1.0662	1.04	0.8331	1.0324	0.95669	0.89724	0.96817	0.86675	1.0667	1.0523	1.0479	0.94585	0.99671	1.015	1.084	0.99538	0.97006
A0A0R4J138	Arsb	121.8	13431000000	0.791877	0.78299	0.987327	0.00746081	0.0218833	0.0335732	0.823827	0.82819	1.02597	0.0433813	0.0232769	0.0441153	0.79872	0.7815	0.79541	0.81179	0.75878	0.7784	1.0336	0.95498	0.9734	0.76687	0.83256	0.87205	0.85032	0.79602	0.83823	1.0464	0.9647	1.0668
A0A0R4J140	Cluh	323.31	40785000000	1.18787	1.2601	1.01614	0.0168235	0.0216261	0.016205	1.26037	1.29043	1.04673	0.0317224	0.0226629	0.0260628	1.1641	1.1988	1.2007	1.2782	1.2724	1.2297	1.0331	1.021	0.99431	1.299	1.2213	1.2608	1.3217	1.2687	1.2809	1.0306	1.0835	1.0261
A0A0R4J150	Osbpl8	23.579	402670000	1.35083	1.5482	1.14218	0.207343	0.15799	0.147593	0.969823	1.66727	1.63247	0.0616217	0.105005	0.0823434	1.2627	1.1527	1.6371	1.6665	1.6532	1.3249	1.266	1.2258	0.93475	1.0569	0.92327	0.9293	1.5393	1.666	1.7965	1.584	1.565	1.7484
A0A0R4J159	Mbd1	12.816	1545900000	1.00629	0.925223	0.958787	0.0679304	0.0792754	0.0412256	0.818237	1.01523	1.05037	0.0766148	0.0342095	0.010492	0.91498	1.0261	1.0778	0.83002	0.92155	1.0241	0.90985	0.95581	1.0107	0.91506	0.81194	0.72771	1.0509	0.96909	1.0257	1.0632	1.0504	1.0375
A0A0R4J169	Lrrfip2	154.67	10642000000	0.866747	0.9204	1.1239	0.00528824	0.0218711	0.032462	0.889877	0.912633	1.00561	0.0554409	0.0512887	0.0288413	0.8626	0.87421	0.86343	0.95133	0.9048	0.90507	1.0846	1.1641	1.123	0.81149	0.93055	0.92759	0.87808	0.87468	0.98514	1.0442	0.97488	0.99774
A0A0R4J174	Ecsit	12.001	1980200000	1.00721	0.902937	0.938897	0.0550363	0.0396812	0.0858982	0.971963	0.889577	0.832283	0.036954	0.0210089	0.0370465	0.94512	0.9976	1.0789	0.91614	0.8491	0.94357	0.88957	0.86742	1.0597	1.0084	0.9213	0.98619	0.91304	0.89363	0.86206	0.8047	0.88465	0.8075
A0A0R4J187	Xrcc6	106.79	9160300000	0.89606	0.915947	0.989407	0.0362071	0.0210796	0.0183468	0.930283	0.911833	0.974807	0.0330914	0.0250825	0.0235041	0.94538	0.88332	0.85948	0.92479	0.88687	0.93618	0.96826	1.013	0.98696	0.88637	0.96625	0.93823	0.94621	0.90222	0.88707	1.0055	0.94841	0.97051
A0A0R4J195	Rprd1b	196.3	23645000000	0.904523	0.9065	0.981937	0.00916712	0.0108541	0.028263	0.892997	0.93084	1.03093	0.0259333	0.0268318	0.03736	0.91087	0.89156	0.91114	0.89294	0.90705	0.91951	0.95854	1.0217	0.96557	0.87873	0.92939	0.87087	0.90376	0.92136	0.9674	1.0305	0.98539	1.0769
A0A0R4J196	Spag9	19.882	117970000	0.66958	0.7454	1.2123	0	0	0	#DIV/0!	#DIV/0!	#DIV/0!	#DIV/0!	#DIV/0!	#DIV/0!	0.66958	NaN	NaN	0.7454	NaN	NaN	1.2123	NaN	NaN	NaN	NaN	NaN	NaN	NaN	NaN	NaN	NaN	NaN
A0A0R4J199	Cass4	4.278	610790000	1.66303	0.97243	0.609983	0.291174	0.033701	0.0962269	1.07567	0.969793	0.995883	0.200402	0.230976	0.132885	1.2712	1.9686	1.7493	0.92784	1.0093	0.98015	0.74606	0.54328	0.54061	1.3553	0.89591	0.97579	1.2495	0.97605	0.68383	1.0295	1.1392	0.81895
A0A0R4J1C2	Capns1	246.23	11314000000	0.77714	0.83235	1.1039	0.00259431	0.00283959	0.00537215	0.85311	0.839103	1.02038	0.0561008	0.0187649	0.0497432	0.77631	0.78065	0.77446	0.83503	0.82842	0.8336	1.0982	1.1111	1.1024	0.7931	0.92806	0.83817	0.86518	0.8218	0.83033	1.031	0.95485	1.0753
A0A0R4J1D0	Cpne2	78.402	6089300000	1.0843	1.0199	0.916373	0.015516	0.00995088	0.0101884	1.0976	0.96886	0.8749	0.0513519	0.0331372	0.0858261	1.0847	1.1031	1.0651	1.021	1.0072	1.0315	0.90495	0.91448	0.92969	1.1667	1.0824	1.0437	1.0088	0.97012	0.92766	0.82144	0.80726	0.996
A0A0R4J1F6	Uap1	102.9	5769200000	0.947967	0.891613	0.94884	0.146229	0.0223285	0.10018	1.0694	1.01517	0.959853	0.0535685	0.0420423	0.0462904	0.80308	0.89262	1.1482	0.923	0.87892	0.87292	0.96625	1.0619	0.81837	1.0081	1.0615	1.1386	1.0282	0.95842	1.0589	1.0244	0.93704	0.91812
A0A0R4J1F8	Wdhd1	323.31	19237000000	1.26787	1.24203	1.00204	0.0316043	0.0487869	0.0270483	1.234	1.24277	1.00084	0.0066873	0.00676527	0.034016	1.2513	1.2402	1.3121	1.2712	1.1733	1.2816	1.0381	0.99505	0.97296	1.2252	1.2354	1.2414	1.2373	1.2387	1.2523	1.017	1.032	0.95352
A0A0R4J1I0	Rcor2	8.7821	451350000	1.41277	0.976827	0.840633	0.750973	0.22931	0.218289	0.969927	0.944907	1.11476	0.18401	0.00971132	0.17472	2.4744	0.90748	0.85644	1.2775	0.72127	0.93171	0.53241	1.0097	0.97979	1.2246	0.79627	0.88891	0.95833	0.94071	0.93568	0.87107	1.272	1.2012
A0A0R4J1I5	Foxp4	25.316	520060000	0.770153	1.01399	1.16655	0.114313	0.0852366	0.216324	0.902337	0.995823	1.1434	0.179883	0.126859	0.0732843	0.63166	0.91162	0.76718	0.90407	1.1118	1.0261	1.4561	1.1073	0.93625	0.72424	0.83407	1.1487	0.82087	1.0489	1.1177	1.1356	1.2368	1.0578
A0A0R4J1J1	Pnkd	4.617	1748900000	0.28001	0.201749	0.60931	0.0973468	0.202191	0.467712	0.194697	0.0554823	0.28656	0.00715552	0.00486854	0.0341493	0.41724	0.22091	0.20188	0.48766	0.055184	0.062403	1.2699	0.24991	0.30812	0.18458	0.19955	0.19996	0.060487	0.057075	0.048885	0.32991	0.28332	0.24645
A0A0R4J1L2	Eef1d	108.13	15327000000	0.85004	1.34846	1.52572	0.0317497	0.721223	0.799309	0.843887	0.849107	1.01298	0.0053442	0.0352363	0.0267603	0.87956	0.80598	0.86458	2.3684	0.84449	0.83249	2.6561	0.95622	0.96483	0.83903	0.8413	0.85133	0.79941	0.87078	0.87713	1.0033	1.0495	0.98613
A0A0R4J1L3	Zkscan3	10.608	168180000	1.1089	0.87865	0.86079	0	0	0	0.805857	0.872737	1.06937	0.0172424	0.075572	0.105972	NaN	NaN	1.1089	NaN	NaN	0.87865	NaN	NaN	0.86079	0.78177	0.82119	0.81461	0.88037	0.96124	0.7766	1.0467	1.209	0.95241
A0A0R4J1N9	Tfam	31.84	10606000000	0.73393	0.888717	1.22933	0.0392754	0.0339015	0.110483	0.708847	0.843243	1.1503	0.0164165	0.0183944	0.0629019	0.76277	0.6784	0.76062	0.85417	0.8772	0.93478	1.1448	1.1578	1.3854	0.73006	0.70641	0.69007	0.86554	0.82049	0.8437	1.1031	1.1086	1.2392
A0A0R4J1R7	Pcbd2	44.472	4049200000	0.79622	0.805467	0.979717	0.0400438	0.0191003	0.062682	0.933637	0.853567	0.98805	0.0850446	0.0723032	0.0179457	0.7427	0.83901	0.80695	0.81452	0.7789	0.82298	1.0482	0.89673	0.99422	0.91204	1.0469	0.84197	0.8946	0.75194	0.91416	0.99229	1.0076	0.96426
A0A0R4J1X1	Coq8b	1.5534	56100000	1.2279	1.0399	0.82288	0	0	0	#DIV/0!	#DIV/0!	#DIV/0!	#DIV/0!	#DIV/0!	#DIV/0!	NaN	1.2279	NaN	NaN	1.0399	NaN	NaN	0.82288	NaN	NaN	NaN	NaN	NaN	NaN	NaN	NaN	NaN	NaN
A0A0R4J1Z3	Tmem33	3.5442	457730000	1.09404	1.3861	1.44362	0.282221	0.186831	0.580749	1.102	1.37853	1.21007	0.0934796	0.0795858	0.0518929	0.72281	1.1527	1.4066	1.2724	1.2364	1.6495	2.2611	0.96635	1.1034	1.045	1.0272	1.2338	1.47	1.276	1.3896	1.2822	1.1857	1.1623
A0A0R4J1Z5	Poli	6.9877	296820000	1.1953	1.29133	0.907503	0.0553059	0.0322495	0.16288	1.37217	1.16757	0.84511	0.373685	0.0585132	0.143925	1.2735	1.1549	1.1575	1.3089	1.319	1.2461	0.7852	1.1377	0.79961	1.8998	1.1341	1.0826	1.2493	1.1379	1.1155	0.64245	0.93006	0.96282
A0A0R4J205	Trmt10a	37.383	2484900000	0.932167	0.833877	0.857843	0.0280296	0.111492	0.0588869	0.86697	0.808467	0.973933	0.0691261	0.0800006	0.254109	0.9373	0.89556	0.96364	0.96086	0.68944	0.85133	0.79011	0.84975	0.93367	0.79835	0.84098	0.96158	0.69871	0.88712	0.83957	0.69693	1.3107	0.91417
A0A0R4J206	Mocs2	1.6764	44552000	1.0213	0.98925	0.89716	0	0	0	1.5658	1.0288	0.83185	0	0	0	NaN	1.0213	NaN	NaN	0.98925	NaN	NaN	0.89716	NaN	NaN	1.5658	NaN	NaN	1.0288	NaN	NaN	0.83185	NaN
A0A0R4J210	Tnf	16.031	1768700000	0.91518	5.47207	6.97403	0.384845	0.90078	1.87036	0.789383	4.6589	6.55513	0.115508	1.59605	1.98364	0.65696	0.62938	1.4592	5.8813	4.2227	6.3122	8.6366	7.9244	4.3611	0.76357	0.94198	0.6626	5.6354	5.933	2.4083	6.8941	8.7973	3.974
A0A0R4J233	43718	96.879	2641900000	0.946953	0.874727	1.09541	0.114061	0.070575	0.0886177	1.08353	1.00089	1.08421	0.17879	0.0499996	0.155886	1.0328	0.78576	1.0223	0.97314	0.81112	0.83992	0.98424	1.2011	1.1009	1.1379	1.2702	0.8425	0.93218	1.0208	1.0497	0.96055	1.3041	0.98799
A0A0R4J234	Senp8	3.8909	470940000	1.60403	0.929847	0.873743	0.732828	0.082953	0.0865851	1.81283	1.02237	0.55964	0.0995474	0.0423805	0.00369436	1.0823	1.0894	2.6404	1.0268	0.82417	0.93857	0.90968	0.7544	0.95715	1.6865	1.8222	1.9298	1.0196	0.9719	1.0756	0.55764	0.55646	0.56482
A0A0R4J254	Xpo4	178.68	6165900000	1.21817	1.2883	1.04871	0.140958	0.0621454	0.0619038	1.34813	1.2111	0.94672	0.0886743	0.0974507	0.0649533	1.4175	1.1204	1.1166	1.3757	1.2366	1.2526	0.96162	1.1	1.0845	1.3211	1.4677	1.2556	1.1724	1.1159	1.345	0.87666	1.0332	0.9303
A0A0R4J260	Otud4	114.63	9749600000	1.1236	1.2163	1.04047	0.0798451	0.07625	0.0162805	1.2672	1.17733	0.913647	0.0153625	0.0209974	0.0176053	1.2357	1.0558	1.0793	1.324	1.1578	1.1671	1.0618	1.0223	1.0373	1.2473	1.2696	1.2847	1.196	1.188	1.148	0.93344	0.89067	0.91683
A0A0R4J262	Scnm1	12.321	371240000	0.92231	0.967777	1.10867	0.164054	0.140007	0.0972741	0.946695	0.868915	0.976395	0.080105	0.132985	0.123705	1.0352	0.69033	1.0414	1.1219	0.78307	0.99836	1.1864	0.97151	1.1681	NaN	0.86659	1.0268	NaN	0.73593	1.0019	NaN	0.85269	1.1001
A0A0R4J269	Clec5a	24.268	1008500000	1.06603	1.08953	0.899213	0.0623224	0.0703416	0.149197	1.01869	0.93075	0.968777	0.126005	0.0899282	0.0347033	1.118	1.1017	0.9784	1.0411	1.189	1.0385	0.71166	1.0767	0.90928	0.85628	1.1634	1.0364	0.88668	1.0561	0.84947	0.99934	0.92024	0.98675
A0A0R4J282	Foxp1	97.005	2918600000	0.849983	0.935643	1.1158	0.0146205	0.0204903	0.0347129	0.824437	0.935407	1.14383	0.0578975	0.0317162	0.0505499	0.8305	0.85373	0.86572	0.95474	0.94497	0.90722	1.1194	1.1564	1.0716	0.90563	0.793	0.77468	0.97175	0.94	0.89447	1.1716	1.0729	1.187
A0A0R4J2B0	Celf2	103.66	17968000000	0.904057	0.881793	0.99478	0.0733085	0.0495838	0.0482078	0.843673	0.830477	0.980953	0.00743972	0.0123927	0.0304095	0.8108	0.98991	0.91146	0.84049	0.95152	0.85337	1.0476	0.93104	1.0057	0.84101	0.85382	0.83619	0.81353	0.83508	0.84282	0.97864	0.94492	1.0193
A0A0R4J2B2	Kctd12	183.21	11331000000	0.903393	1.03895	1.1411	0.0216213	0.0487058	0.0582481	1.0481	1.05413	1.00845	0.0215115	0.0708305	0.0223315	0.9017	0.93068	0.8778	0.97215	1.0869	1.0578	1.0588	1.1792	1.1853	1.0643	1.0623	1.0177	1.0047	1.1543	1.0034	1.0277	1.0205	0.97714
A0A0R4J2B6	Rbbp5	123.45	7172900000	0.90597	0.912037	0.969473	0.038827	0.0632707	0.0464527	0.859033	0.941457	1.0901	0.0624321	0.036144	0.0370582	0.85456	0.94838	0.91497	1.0007	0.87814	0.85727	0.99946	1.0051	0.90386	0.79412	0.94332	0.83966	0.92473	0.99165	0.90799	1.1171	1.0377	1.1155
A0A0U1RNK7	Dock7	109.66	9903100000	1.21183	1.26793	0.993897	0.0708508	0.0466009	0.0405227	1.37617	1.34763	1.0242	0.0754093	0.0498157	0.00982548	1.1867	1.1404	1.3084	1.2022	1.2967	1.3049	1.0512	0.96463	0.96586	1.4436	1.2709	1.414	1.3627	1.2805	1.3997	1.0338	1.0281	1.0107
A0A0U1RNL1	Maz	5.738	3117100000	0.86291	0.969947	1.07887	0.00831984	0.0476782	0.0497061	0.875817	0.976023	1.11397	0.0190165	0.0311943	0.0507084	0.85584	0.87459	0.8583	0.93213	1.0372	0.94051	1.0091	1.1212	1.1063	0.88005	0.8507	0.8967	0.93313	1.0064	0.98854	1.0597	1.1817	1.1005
A0A0U1RNL7	Bckdk	33.855	3015800000	1.08753	1.03794	0.981963	0.0789453	0.0737198	0.0265961	0.9649	1.06267	1.09197	0.0169108	0.0065301	0.0202271	1.1961	1.0558	1.0107	1.1362	0.95863	1.019	0.95823	1.0191	0.96856	0.9773	0.97641	0.94099	1.0582	1.0579	1.0719	1.0666	1.0932	1.1161
A0A0U1RP59	Isg20	63.387	14120000000	0.731993	0.991497	1.26587	0.0305402	0.00844828	0.00547378	0.862633	1.10593	1.24757	0.023532	0.0340089	0.0342092	0.77511	0.70825	0.71262	1.0027	0.9823	0.98949	1.2593	1.2727	1.2656	0.85821	0.89341	0.83628	1.0789	1.1539	1.085	1.2202	1.2958	1.2267
A0A0U1RP81	Immt	52.415	1459500000	0.942267	0.817367	0.859183	0.0983765	0.050593	0.0640582	0.92034	0.846263	0.97622	0.0413468	0.0141043	0.0634946	0.8032	1.0083	1.0153	0.75444	0.87832	0.81934	0.93766	0.78075	0.85914	0.88565	0.89692	0.97845	0.828	0.86234	0.84845	0.95126	1.0634	0.914
A0A0U1RPL0	Atxn2l	323.31	55721000000	1.00145	1.03513	0.97131	0.0290444	0.00504271	0.0351101	0.981033	0.950227	0.926407	0.0155686	0.0294891	0.0399052	1.024	0.96044	1.0199	1.0337	1.0419	1.0298	1.0194	0.95797	0.93656	0.95949	0.99574	0.98787	0.90905	0.96509	0.97654	0.98217	0.90604	0.89101
A0A0U1RPM2	Fes	20.609	1086400000	1.01409	1.03331	1.13378	0.179618	0.0944906	0.236527	1.04916	1.0683	1.04553	0.10321	0.0359303	0.0469342	0.77758	1.0521	1.2126	0.90303	1.0727	1.1242	1.4633	1.0188	0.91923	1.1947	0.96683	0.98594	1.1127	1.0247	1.0675	1.0055	1.1114	1.0197
A0A0U1RPW3	Emsy	3.3528	328050000	1.23677	1.15257	0.965843	0.368386	0.241365	0.228671	0.9394	1.0191	1.02868	0.084819	0.0886331	0.0993267	0.82671	1.1635	1.7201	1.1638	0.8515	1.4424	1.2748	0.72863	0.8941	1.0572	0.90009	0.86091	1.137	0.92329	0.99702	0.92812	1.1639	0.99403
A0A0U1RPX7	Myo7a	4.9999	2157100000	1.00019	0.9173	0.898043	0.239436	0.0155218	0.147392	0.894797	1.01098	1.01889	0.0751327	0.0634421	0.0558378	0.83116	1.3388	0.8306	0.91802	0.89794	0.93594	1.0165	0.69028	0.98735	0.89932	0.98447	0.8006	0.96985	1.1006	0.96249	0.95386	1.0126	1.0902
A0A0U1RPY8	Coro1a	2.8461	249230000	1.12663	1.03677	0.89916	0.0776808	0.0141035	0.0675101	1.16563	1.2246	1.07288	0.148863	0.0842097	0.0924145	1.1897	1.173	1.0172	1.0567	1.0274	1.0262	0.82535	0.88362	0.98851	1.376	1.0675	1.0534	1.338	1.1994	1.1364	0.94314	1.1241	1.1514
A0A0U1RQ65	Tnrc6a	6.1326	706160000	1.13198	1.2753	1.14587	0.214225	0.0754287	0.0533221	1.01983	1.07803	1.07323	0.012159	0.0530836	0.129985	0.91404	1.4232	1.0587	1.1995	1.3782	1.2482	1.2193	1.124	1.0943	1.0334	1.0222	1.0039	1.0454	1.1529	1.0358	1.0035	1.2554	0.9608
A0A0U1RQ85	Cbl	200.97	6915600000	1.16997	1.12663	0.931623	0.0963278	0.117674	0.081777	1.23333	1.1203	0.898423	0.03293	0.0117748	0.0208876	1.3061	1.0975	1.1063	1.2925	1.0554	1.032	0.82142	0.95635	1.0171	1.1868	1.255	1.2582	1.1255	1.104	1.1314	0.92686	0.89113	0.87728
A0A140LHA2	Bub3	323.31	61059000000	1.06997	1.05853	0.99759	0.0164133	0.0038517	0.00568567	1.0584	1.0324	1.00233	0.0154805	0.0278169	0.0242987	1.0899	1.0703	1.0497	1.059	1.0536	1.063	0.98957	1.0011	1.0021	1.0398	1.0577	1.0777	1.0091	1.0166	1.0715	1.0206	0.96799	1.0184
A0A140LHQ8	Picalm	130.09	4207600000	1.01735	1.10419	1.05662	0.141916	0.0871408	0.124742	1.02696	1.06423	1.05776	0.0961452	0.183827	0.293883	0.81825	1.1388	1.095	0.98608	1.1328	1.1937	1.2105	0.90497	1.0544	1.081	0.89189	1.108	0.93379	1.3242	0.9347	0.86031	1.4732	0.83976
A0A140LHR3	Spcs2	29.256	434400000	1.93347	1.8854	0.98765	0.0411879	0.279926	0.176428	1.52277	1.62983	1.06353	0.131661	0.139647	0.0457158	1.9152	1.8947	1.9905	1.595	2.2636	1.7976	0.77381	1.2059	0.98324	1.4164	1.4436	1.7083	1.6014	1.4748	1.8133	1.1075	1.0005	1.0826
A0A140LIC1	Zfp444	3.6484	139490000	0.880853	1.07557	0.97572	0.149649	0.275345	0.205032	0.749137	1.08697	1.337	0.0938214	0.0875337	0.258152	0.90594	1.0503	0.68632	1.0995	1.4002	0.72702	1.2631	0.86545	0.79861	0.88179	0.68526	0.68036	1.0129	1.2099	1.0381	1.055	1.6788	1.2772
A0A140LIH0	Med25	13.146	1252500000	0.942807	0.930943	0.833477	0.039745	0.0361742	0.0487939	1.16657	0.91003	0.825677	0.177517	0.00189126	0.106951	0.88723	0.96332	0.97787	0.97656	0.88808	0.92819	0.80973	0.78924	0.90146	1.4135	1.0823	1.0039	0.9123	0.90767	0.91012	0.67854	0.8689	0.92959
A0A140LIJ2	Tacc2	65.186	2830900000	0.975403	1.01826	0.99848	0.0866609	0.0251668	0.0410616	1.18017	0.9024	0.761653	0.0371615	0.0712004	0.0555594	0.8736	1.0854	0.96721	0.99879	1.0022	1.0538	0.99842	0.94822	1.0488	1.1386	1.2288	1.1731	0.96167	0.94326	0.80227	0.82661	0.69089	0.76746
A0A140LIM5	Bub3	1.6513	355550000	1.55784	1.10903	0.838923	0.674045	0.165832	0.179299	1.34767	1.2449	0.926263	0.188362	0.108819	0.0400123	2.4884	0.91353	1.2716	1.3126	0.9064	1.1081	0.58826	0.99739	0.93112	1.3005	1.1442	1.5983	1.2185	1.1268	1.3894	0.97946	0.91637	0.88296
A0A140LJ31	Lipt2	7.5448	59784000	1.7261	1.0462	0.59381	0	0	0	1.5906	0.67749	0.65205	0	0	0	NaN	NaN	1.7261	NaN	NaN	1.0462	NaN	NaN	0.59381	NaN	1.5906	NaN	NaN	0.67749	NaN	NaN	0.65205	NaN
A0A140LJ70	Prmt1	166.77	8431500000	1.2461	1.39437	1.12807	0.0292254	0.0547717	0.0127597	1.1816	1.4244	1.16543	0.0725364	0.0322138	0.0232669	1.2086	1.2498	1.2799	1.3285	1.392	1.4626	1.113	1.1442	1.127	1.2549	1.0828	1.2071	1.4602	1.4309	1.3821	1.1566	1.1424	1.1973
A0A140LJB8	2310057M21Rik	19.401	365030000	1.07865	1.16858	0.948415	0.00465	0.356015	0.252285	1.23613	1.10374	0.91098	0.0454872	0.107603	0.0371167	1.0833	NaN	1.074	0.81257	NaN	1.5246	0.69613	NaN	1.2007	1.3003	1.208	1.2001	1.2505	1.0652	0.99552	0.86046	0.9239	0.94858
A0A140LJF3	Zfand6	77.879	3610100000	0.80324	0.778113	0.968767	0.0466164	0.00235017	0.0359316	0.851163	0.943927	1.03383	0.0240899	0.114741	0.0709998	0.77563	0.86889	0.7652	0.77872	0.78064	0.77498	1.0095	0.92209	0.97471	0.82588	0.88358	0.84403	0.8018	0.94718	1.0828	0.98113	1.1342	0.98617
A0A140LJJ8	LTO1	5.4597	67399000	0.92451	0.64075	0.69998	0	0	0	0.89008	0.644207	0.74959	0.047188	0.135286	0.0882608	NaN	NaN	0.92451	NaN	NaN	0.64075	NaN	NaN	0.69998	0.82449	0.93353	0.91222	0.72781	0.75144	0.45337	0.87259	0.70648	0.6697
A0A140T8I6	Epsti1	18.401	4013500000	0.811427	0.852653	0.956803	0.0254015	0.12013	0.0493768	0.766997	0.693023	0.891987	0.0375167	0.0214589	0.0129508	0.83057	0.77553	0.82818	1.0201	0.79379	0.74407	1.0029	0.97918	0.88833	0.80042	0.7146	0.78597	0.67609	0.67968	0.7233	0.89346	0.87544	0.90706
A0A140T8I9	Pi4ka	22.895	2080700000	1.1018	1.10886	0.95305	0.0219176	0.0972434	0.0426154	1.29513	1.2309	1.06127	0.104838	0.0874536	0.0097339	1.0767	1.1301	1.0986	0.97139	1.1808	1.1744	1.0037	0.89944	0.95601	1.1716	1.2859	1.4279	1.2451	1.1174	1.3302	1.0651	1.0479	1.0708
A0A140T8J4	Hebp1	46.867	4807500000	0.889613	0.81163	0.866473	0.0228778	0.0111501	0.0403366	0.98277	0.877607	0.90062	0.0497138	0.0302975	0.0261609	0.86064	0.89163	0.91657	0.8054	0.8022	0.82729	0.87169	0.81467	0.91306	1.0334	0.9997	0.91521	0.83482	0.90097	0.89703	0.86383	0.9224	0.91563
A0A140T8Q6	Milr1	74.107	1554000000	1.26043	1.29107	1.02463	0.0665164	0.0689459	0.0147319	1.03519	0.97074	0.948843	0.0784501	0.0688595	0.0801412	1.3545	1.2129	1.2139	1.3556	1.1955	1.3221	1.0352	1.0038	1.0349	1.1261	0.93466	1.0448	0.8843	0.97512	1.0528	0.84778	0.95495	1.0438
A0A140T8R7	Rcor1	258.08	16731000000	0.826103	0.802223	0.95871	0.0555136	0.0351278	0.0318414	0.852477	0.796633	0.955587	0.0272342	0.0167596	0.0685993	0.76016	0.82218	0.89597	0.76077	0.84666	0.79924	0.94505	1.0027	0.92838	0.8842	0.85553	0.8177	0.77559	0.8166	0.79771	0.89735	0.91751	1.0519
A0A140T8R8	Dcun1d1	300.41	8364700000	1.01601	1.0844	0.990553	0.0688277	0.176832	0.0120555	1.05478	1.15743	1.05014	0.108052	0.0360751	0.0950626	1.0172	0.93112	1.0997	1.0463	0.88941	1.3175	1.007	0.98622	0.97844	0.92845	1.0435	1.1924	1.2068	1.1216	1.1439	1.0985	1.1346	0.91733
A0A140T8S5	Champ1	162.82	6490600000	1.099	1.18093	1.0882	0.0365011	0.0345788	0.0456027	1.02864	1.03557	0.99234	0.0512975	0.0209323	0.0563855	1.0573	1.0935	1.1462	1.1616	1.1517	1.2295	1.0243	1.1277	1.1126	1.0053	1.0998	0.98083	1.032	1.0628	1.0119	0.97041	0.93691	1.0697
A0A140T8T5	Map4	1.9896	1831700000	1.43747	1.04261	0.763343	0.0770949	0.0730016	0.184745	1.30577	0.983063	1.00561	0.259933	0.0204651	0.190305	1.3774	1.3887	1.5463	1.1388	1.027	0.96204	0.80941	0.96303	0.51759	1.1794	1.6679	1.07	1.0084	0.98251	0.95828	0.86135	0.88097	1.2745
A0A1B0GQZ1	Mrpl23	103.02	3614800000	0.871843	0.852143	0.94482	0.0262009	0.013525	0.0316127	0.869703	0.723723	0.876013	0.0397857	0.0261776	0.00675369	0.89448	0.88593	0.83512	0.83972	0.84576	0.87095	0.97155	0.96249	0.90042	0.86074	0.82608	0.92229	0.75529	0.72469	0.69119	0.86819	0.88467	0.87518
A0A1B0GR08	Tubgcp2	88.02	4153400000	1.11038	1.09667	0.99401	0.109198	0.0153367	0.0782551	1.12937	1.03367	0.960787	0.125285	0.0302816	0.0522343	0.96703	1.2318	1.1323	1.1183	1.0872	1.0845	1.092	0.98956	0.90047	1.3059	1.0542	1.028	1.0241	1.0746	1.0023	0.90766	0.9429	1.0318
A0A1B0GR85	2900026A02Rik	18.232	104970000000	1.0465	1.01277	1.00777	0.00555398	0.0056109	0.0299067	1.138	1.10457	0.905083	0.0300173	0.0398384	0.0440039	1.0496	1.0512	1.0387	1.0193	1.0134	1.0056	0.99163	0.98199	1.0497	1.1574	1.161	1.0956	1.1434	1.1205	1.0498	0.89352	0.85791	0.96382
A0A1B0GRJ2	Paox	1.4705	140770000	0.86169	0.82982	0.93696	0	0	0	0.775157	1.00023	1.15817	0.0509608	0.0555336	0.0940133	NaN	NaN	0.86169	NaN	NaN	0.82982	NaN	NaN	0.93696	0.7062	0.79149	0.82778	0.97376	0.94943	1.0775	1.2858	1.1266	1.0621
A0A1B0GRS5	Msr1	1.4154	57038000	0.57018	0.99383	1.7102	0	0	0	#DIV/0!	#DIV/0!	#DIV/0!	#DIV/0!	#DIV/0!	#DIV/0!	0.57018	NaN	NaN	0.99383	NaN	NaN	1.7102	NaN	NaN	NaN	NaN	NaN	NaN	NaN	NaN	NaN	NaN	NaN
A0A1B0GRV7	Gm17949	1.3669	519050000	1.01309	1.01151	0.983857	0.0234663	0.0143396	0.0101951	1.13247	1.00492	0.918877	0.0536476	0.0343902	0.0244477	0.98507	1.0117	1.0425	1.027	1.0151	0.99243	0.9959	0.9847	0.97097	1.0571	1.1777	1.1626	0.9827	0.97857	1.0535	0.93825	0.93399	0.88439
A0A1B0GRX7	Cyth2	56.96	1582600000	0.904457	0.87467	0.978107	0.0701956	0.0262729	0.0416188	0.943103	1.02183	1.06784	0.0462207	0.0338664	0.0681473	0.81185	0.98173	0.91979	0.84976	0.911	0.86325	0.96705	1.0337	0.93357	0.90325	1.0079	0.91816	1.0563	1.0334	0.9758	1.1408	0.97683	1.0859
A0A1B0GS63	Arfip2	109.31	7083500000	0.9219	0.828313	0.873637	0.0301113	0.0196883	0.0135581	0.958563	0.848613	0.90411	0.00324397	0.0326322	0.0530895	0.88375	0.92459	0.95736	0.80255	0.85034	0.83205	0.86892	0.8599	0.89209	0.95486	0.96276	0.95807	0.8816	0.86007	0.80417	0.91677	0.96187	0.83369
A0A1B0GSC1	Tacc1	2.685	16557000	0.99156	0.63227	0.6174	0	0	0	#DIV/0!	#DIV/0!	#DIV/0!	#DIV/0!	#DIV/0!	#DIV/0!	NaN	NaN	0.99156	NaN	NaN	0.63227	NaN	NaN	0.6174	NaN	NaN	NaN	NaN	NaN	NaN	NaN	NaN	NaN
A0A1B0GSH8	Gm45808	157.86	18877000000	1.1101	1.1454	0.94878	0.0292015	0.103422	0.115802	1.25713	1.14973	0.9811	0.147086	0.0488456	0.043067	1.1001	1.1498	1.0804	1.2784	1.1316	1.0262	1.0937	0.94238	0.81026	1.0495	1.3501	1.3718	1.0909	1.2105	1.1478	0.95139	1.042	0.94991
A0A1B0GSJ9	Zfp511	10.345	829230000	0.90376	0.98447	0.986743	0.0427795	0.184676	0.131418	0.95335	0.878407	0.878857	0.05071	0.0881145	0.150408	0.90236	0.85208	0.95684	1.2456	0.8499	0.85791	1.1467	0.98872	0.82481	0.88997	1.0141	0.95598	0.77309	0.98875	0.87338	0.66624	0.99058	0.97975
A0A1B0GSR3	Srek1	68.313	9405700000	0.61767	0.627963	1.07633	0.212874	0.183339	0.0603621	0.87486	0.77862	0.942343	0.0484326	0.0451972	0.0642552	0.90367	0.55607	0.39327	0.83754	0.65538	0.39097	1.016	1.1588	1.0542	0.80643	0.90651	0.91164	0.80864	0.81248	0.71474	1.0301	0.87804	0.91889
A0A1B0GSU0	Aldh16a1	194.87	12342000000	1.23333	1.26587	1.0203	0.0146589	0.0250632	0.0202115	1.22317	1.26527	0.99321	0.0475322	0.00876597	0.016847	1.2198	1.2537	1.2265	1.2997	1.2398	1.2581	1.0487	1.0033	1.0089	1.2471	1.1568	1.2656	1.2637	1.2554	1.2767	0.97101	0.99682	1.0118
A0A1B0GSU8	Hook2	6.4438	304780000	0.936955	1.03663	1.24235	0.279645	0.258665	0.00375	0.94388	1.49595	1.71805	0.15282	0.19165	0.48755	NaN	0.65731	1.2166	NaN	0.77797	1.2953	NaN	1.2386	1.2461	NaN	0.79106	1.0967	NaN	1.6876	1.3043	NaN	2.2056	1.2305
A0A1B0GSX7	Nup98	323.31	43949000000	1.152	1.13967	1.00352	0.0208501	0.0421611	0.00284029	1.15227	1.1114	0.94735	0.089922	0.0789679	0.00114204	1.1793	1.1287	1.148	1.189	1.144	1.086	1.0037	1.0069	0.99995	1.2792	1.0821	1.0955	1.2071	1.1134	1.0137	0.94865	0.94753	0.94587
A0A1B0GSZ3	Samd1	3.907	339150000	0.443345	0.549275	1.04638	0.142775	0.137975	0.094125	0.997095	0.994805	1.20735	0.036005	0.090195	0.04485	NaN	0.30057	0.58612	NaN	0.4113	0.68725	NaN	0.95225	1.1405	1.0331	0.96109	NaN	0.90461	1.085	NaN	1.2522	1.1625	NaN
A0A1B0GT26	Bnip3	1.6723	72089000	#DIV/0!	#DIV/0!	#DIV/0!	#DIV/0!	#DIV/0!	#DIV/0!	0.82459	1.12064	1.30507	0.215708	0.203074	0.0998331	NaN	NaN	NaN	NaN	NaN	NaN	NaN	NaN	NaN	0.57172	0.80325	1.0988	0.84433	1.191	1.3266	1.1695	1.407	1.3387
A0A1B0GT81	Bax	185.27	37027000000	1.09147	1.0965	1.00145	0.0104404	0.00731619	0.00851792	1.17243	1.11437	0.94498	0.0155393	0.0119617	0.0172716	1.0881	1.0807	1.1056	1.1025	1.1008	1.0862	0.99125	1.001	1.0121	1.1893	1.1518	1.1762	1.1309	1.1092	1.103	0.93561	0.93013	0.9692
A0A1C7CYV0	Pls3	323.31	55543000000	1.05937	1.01346	0.97687	0.0199847	0.0142044	0.0126422	1.0933	1.01457	0.953457	0.00775672	0.0299095	0.0126528	1.0317	1.0782	1.0682	1.0233	1.0237	0.99337	0.99315	0.96233	0.97513	1.0853	1.1038	1.0908	0.97272	1.0302	1.0408	0.96786	0.93706	0.95545
A0A1D5RLW7	Mau2	59.895	1093800000	1.11151	1.07691	0.986007	0.188212	0.170411	0.0265839	1.03799	0.967293	0.954567	0.357214	0.337903	0.0647283	1.3463	1.1027	0.88553	1.296	1.0543	0.88042	0.95042	1.0143	0.9933	1.2765	0.53307	1.3044	1.3006	0.50408	1.0972	1.0459	0.90358	0.91422
A0A1D5RM92	Wwp2	35.322	1123600000	1.07967	1.02702	1.01191	0.0741206	0.0919631	0.0542919	1.01367	1.1672	1.21533	0.176189	0.1157	0.126692	1.0328	1.1843	1.0219	1.083	1.1007	0.89737	1.0512	1.0494	0.93514	0.7811	1.2074	1.0525	1.0579	1.3273	1.1164	1.3945	1.1266	1.1249
A0A1D5RM97	Mast3	2.6681	23178000	#DIV/0!	#DIV/0!	#DIV/0!	#DIV/0!	#DIV/0!	#DIV/0!	2.1768	1.5721	0.7173	0	0	0	NaN	NaN	NaN	NaN	NaN	NaN	NaN	NaN	NaN	2.1768	NaN	NaN	1.5721	NaN	NaN	0.7173	NaN	NaN
A0A1D5RMB5	Dnmbp	1.9574	232600000	1.12316	0.919145	0.85056	0.205145	0.293255	0.03379	1.19787	1.09818	0.95999	0.0331929	0.126547	0.0932433	NaN	1.3283	0.91801	NaN	1.2124	0.62589	NaN	0.88435	0.81677	1.1938	1.2404	1.1594	1.1697	1.2045	0.92035	1.0887	0.92047	0.8708
A0A1D5RMD7	Osgin1	5.8303	43009000	#DIV/0!	#DIV/0!	#DIV/0!	#DIV/0!	#DIV/0!	#DIV/0!	0.884695	1.16905	1.44115	0.092495	0.08155	0.07845	NaN	NaN	NaN	NaN	NaN	NaN	NaN	NaN	NaN	NaN	0.97719	0.7922	NaN	1.2506	1.0875	NaN	1.3627	1.5196
A0A1I7Q4G8	Gatad2a	222.27	17826000000	0.764577	0.7946	1.04643	0.00229645	0.0315114	0.0358646	0.79664	0.775777	0.99932	0.0151404	0.0212882	0.00734689	0.76613	0.76133	0.76627	0.76012	0.83629	0.78739	1.0105	1.0954	1.0334	0.78402	0.78797	0.81793	0.76723	0.75505	0.80505	0.98926	1.0066	1.0021
A0A1L1SQ41	Ate1	136.1	8722400000	1.1778	1.0802	0.94345	0.0759416	0.0262184	0.0680768	1.15473	1.0305	0.96377	0.0126537	0.0188536	0.0246521	1.0823	1.2681	1.183	1.1152	1.0733	1.0521	1.0362	0.91943	0.87472	1.1604	1.1666	1.1372	1.0372	1.0048	1.0495	0.99468	0.96228	0.93435
A0A1L1SQA8	Rps25	16.827	151990000000	1.01459	0.982663	0.956727	0.0559676	0.0130202	0.0306009	0.85256	0.872537	1.009	0.117071	0.0511195	0.0103037	1.0875	0.95146	1.0048	0.99988	0.9684	0.97971	0.921	0.99574	0.95344	0.90329	0.96368	0.69071	0.90361	0.91353	0.80047	1.0005	1.003	1.0235
A0A1L1SQE2	Ahi1	2.3166	21582000	#DIV/0!	#DIV/0!	#DIV/0!	#DIV/0!	#DIV/0!	#DIV/0!	0.88253	0.87979	0.9135	0	0	0	NaN	NaN	NaN	NaN	NaN	NaN	NaN	NaN	NaN	NaN	0.88253	NaN	NaN	0.87979	NaN	NaN	0.9135	NaN
A0A1L1SR69	Higd1a	57.774	1420000000	1.11197	0.791093	0.75218	0.0920972	0.02374	0.059364	0.832153	0.824823	0.99565	0.0243434	0.0277974	0.0349198	1.0032	1.1043	1.2284	0.78624	0.82229	0.76475	0.80099	0.78693	0.66862	0.83108	0.86249	0.80289	0.86411	0.80397	0.80639	1.0378	0.95229	0.99686
A0A1L1SRE8	Ldlr	9.1209	667270000	1.2179	1.01439	0.76403	0.0351252	0.196702	0.0965679	1.7004	0.889715	0.58012	0.2147	0.113985	0.18078	1.2521	1.1696	1.232	1.2091	1.0891	0.74498	0.87456	0.77823	0.6393	NaN	1.9151	1.4857	NaN	0.77573	1.0037	NaN	0.39934	0.7609
A0A1L1SRJ2	Cdkn2d	4.9312	593380000	0.707733	0.459437	0.646067	0.0378511	0.0350307	0.0631208	0.590377	0.548093	0.87021	0.058553	0.0422271	0.0762642	0.71672	0.74894	0.65754	0.50125	0.41552	0.46154	0.69231	0.55682	0.68907	0.6702	0.53139	0.56954	0.60781	0.51859	0.51788	0.8448	0.97369	0.79214
A0A1L1SRM4	Prdm10	1.4772	119470000	1.14966	1.3779	1.25863	0.158167	0.242406	0.098921	0.80712	0.90271	0.73578	0	0	0	0.96187	1.1383	1.3488	1.069	1.4036	1.6611	1.2644	1.3768	1.1347	NaN	NaN	0.80712	NaN	NaN	0.90271	NaN	NaN	0.73578
A0A1L1SRY8	Mrpl4	15.504	3219400000	0.98594	0.917113	0.942873	0.00532898	0.0413411	0.0308343	0.91103	0.90822	0.99249	0.0187296	0.00916598	0.0425243	0.97843	0.98915	0.99024	0.97528	0.88292	0.89314	0.98647	0.92028	0.92187	0.90828	0.93522	0.88959	0.8953	0.91377	0.91559	1.0148	0.93297	1.0297
A0A1L1SS44	Aplp2	14.121	714990000	0.69	0.71983	1.00198	0.0395154	0.0461767	0.139842	0.719963	0.53025	0.70975	0.0350773	0.0493538	0.074036	0.73794	0.6909	0.64116	0.74385	0.65523	0.76041	0.87029	0.94004	1.1956	0.67502	0.72425	0.76062	0.5019	0.48919	0.59966	0.68922	0.6311	0.80893
A0A1L1SSJ9	Dse	1.3017	835940000	0.903045	0.779995	0.948555	0.070375	0.021675	0.073745	0.7631	0.763423	1.0475	0.041438	0.0477719	0.046766	0.97342	0.83267	NaN	0.75832	0.80167	NaN	0.87481	1.0223	NaN	0.75584	0.71637	0.81709	0.71852	0.74216	0.82959	0.9962	1.1093	1.037
A0A1L1SSS4	Ncoa7	7.8959	768650000	1.39352	1.89215	1.19703	0.543636	1.20439	0.23231	1.12767	0.953457	0.845853	0.154951	0.0705216	0.0258954	2.157	0.93346	1.0901	3.5942	1.0968	0.98546	1.5158	1.1065	0.96879	1.0176	1.3468	1.0186	0.89195	0.91622	1.0522	0.8817	0.83442	0.82144
A0A1L1ST22	Clasp2	10.293	520740000	4.56155	1.2226	0.5097	3.22675	0.0201	0.34994	1.08843	1.0845	1.12445	0.0560049	0.192444	0.147842	7.7883	NaN	1.3348	1.2427	NaN	1.2025	0.15976	NaN	0.85964	1.0099	1.1188	1.1366	1.2341	0.81281	1.2066	1.3257	0.97474	1.0729
A0A1L1STD0	Gtf3c6	46.356	380350000	1.08135	1.05359	0.949677	0.213996	0.161806	0.0755723	0.808707	0.773557	0.90384	0.07293	0.100788	0.101901	0.85376	1.3679	1.0224	0.84286	1.2362	1.0817	0.88381	0.90972	1.0555	0.74324	0.91046	0.77242	0.64999	0.77381	0.89687	0.87193	0.79809	1.0415
A0A1L1STE4	Ilf3	323.31	74989000000	0.9802	1.0331	1.04617	0.0201173	0.0140117	0.0084041	0.986293	1.01096	1.0287	0.0130657	0.0236888	0.0165568	0.95204	0.99779	0.99077	1.0134	1.0411	1.0448	1.0575	1.0374	1.0436	0.96801	0.99775	0.99312	1.002	0.98749	1.0434	1.0364	1.0057	1.044
A0A1L1SU34	Tube1	2.7642	27477000	0.914765	0.976965	0.921525	0.169135	0.138535	0.058265	#DIV/0!	#DIV/0!	#DIV/0!	#DIV/0!	#DIV/0!	#DIV/0!	0.74563	NaN	1.0839	0.83843	NaN	1.1155	0.86326	NaN	0.97979	NaN	NaN	NaN	NaN	NaN	NaN	NaN	NaN	NaN
A0A1L1SUS7	Cdk17	6.3068	860910000	0.853245	1.0754	1.2049	0.051655	0.0183	0.1084	0.807137	2.4715	2.9558	0.12797	1.07435	1.16895	NaN	0.80159	0.9049	NaN	1.0571	1.0937	NaN	1.3133	1.0965	0.94215	0.63526	0.844	3.2818	0.95329	3.1794	3.8621	1.3053	3.7
A0A1L1SV73	Usp47	201.92	11019000000	1.15983	1.14343	1.0184	0.0636803	0.00566176	0.0525483	1.1929	1.2558	1.06653	0.0296548	0.0495599	0.0273449	1.2465	1.0953	1.1377	1.1511	1.1376	1.1416	0.9466	1.0709	1.0377	1.1895	1.2308	1.1584	1.2725	1.1885	1.3064	1.0534	1.0416	1.1046
A0A1L1SVA4	Ss18l2	2.4227	216510000	0.82407	0.845947	1.0302	0.0896566	0.0687561	0.127925	0.846283	0.83466	0.978997	0.0999303	0.0988651	0.143163	0.70775	0.92593	0.83853	0.86253	0.75468	0.92063	1.1322	0.8498	1.1086	0.95562	0.86916	0.71407	0.97175	0.74232	0.78991	1.0658	0.77719	1.094
A0A1L1SVG6	Slc44a2	1.6212	207580000	#DIV/0!	#DIV/0!	#DIV/0!	#DIV/0!	#DIV/0!	#DIV/0!	0.456305	0.505395	1.125	0.098025	0.115965	0.0096	NaN	NaN	NaN	NaN	NaN	NaN	NaN	NaN	NaN	NaN	0.35828	0.55433	NaN	0.38943	0.62136	NaN	1.1346	1.1154
A0A1W2P6G4	Gas2l3	1.9811	3538300000	0.767697	1.07341	1.33816	0.0844451	0.470341	0.463905	0.822217	0.818163	0.98041	0.0180821	0.0188038	0.0215852	0.73345	0.8839	0.68574	0.72781	1.7384	0.75402	0.96357	1.9919	1.059	0.84525	0.82032	0.80108	0.82496	0.83703	0.7925	0.96388	1.0109	0.96645
A0A1W2P6G5	Myl6	323.31	13165000000	0.921733	1.02095	1.06557	0.0334279	0.0312226	0.0612919	0.998323	0.998103	1.04877	0.0372491	0.0204953	0.0274071	0.95374	0.8756	0.93586	0.98634	1.0145	1.062	1.0491	1.0001	1.1475	0.95738	1.0475	0.99009	1.0089	0.96941	1.016	1.0856	1.0199	1.0408
A0A1W2P6M3	Mrpl42	2.1493	156430000	#DIV/0!	#DIV/0!	#DIV/0!	#DIV/0!	#DIV/0!	#DIV/0!	0.89706	0.65782	0.81473	0.0673987	0.229345	0.213153	NaN	NaN	NaN	NaN	NaN	NaN	NaN	NaN	NaN	0.99187	0.84116	0.85815	0.72737	0.34869	0.8974	0.68179	0.6469	1.1155
A0A1W2P6N2	Sarnp	30.436	105220000	0.815785	0.75026	0.76884	0.123445	0.05588	0.04889	#DIV/0!	#DIV/0!	#DIV/0!	#DIV/0!	#DIV/0!	#DIV/0!	NaN	0.93923	0.69234	NaN	0.80614	0.69438	NaN	0.71995	0.81773	NaN	NaN	NaN	NaN	NaN	NaN	NaN	NaN	NaN
A0A1W2P6P1	Sgta	30.24	24355000000	0.917157	0.931807	0.99949	0.00803212	0.010718	0.028514	0.986813	0.934247	0.966463	0.00547647	0.00751539	0.0096778	0.92779	0.9153	0.90838	0.92228	0.94678	0.92636	0.97114	0.98883	1.0385	0.99082	0.97907	0.99055	0.9374	0.92388	0.94146	0.97639	0.95334	0.96966
A0A1W2P737	Pcnt	5.4451	246170000	1.1242	1.2134	1.0489	0	0	0	1.29736	2.02934	1.6022	0.811878	1.20748	0.170241	1.1242	NaN	NaN	1.2134	NaN	NaN	1.0489	NaN	NaN	1.1093	0.41047	2.3723	1.6887	0.75053	3.6488	1.4332	1.8352	1.5382
A0A1W2P758	Csrp2	1.9481	88562000	0.94301	0.85921	0.96522	0	0	0	0.71807	0.79788	1.2429	0	0	0	NaN	NaN	0.94301	NaN	NaN	0.85921	NaN	NaN	0.96522	NaN	NaN	0.71807	NaN	NaN	0.79788	NaN	NaN	1.2429
A0A1W2P7J9	Gstt2	4.551	200410000	0.80634	1.01895	1.10984	0.02539	0.06785	0.14356	0.788083	0.963723	1.3651	0.0756893	0.0164348	0.0879641	NaN	0.78095	0.83173	NaN	1.0868	0.9511	NaN	1.2534	0.96628	0.722	0.89405	0.7482	0.98694	0.95117	0.95306	1.332	1.2778	1.4855
A0A1W2P7K6	Rab3ip	43.664	862870000	1.67117	1.2419	0.920253	0.157605	0.0364999	0.161174	1.19937	1.2104	0.957563	0.0744052	0.18008	0.0800144	1.8882	1.6066	1.5187	1.1969	1.2863	1.2425	0.74049	1.1315	0.88877	1.1848	1.1164	1.2969	1.4571	1.0323	1.1418	1.0319	0.84651	0.99428
A0A1W2P7L4	Gen1	1.645	21193000	0.95621	1.2453	1.2812	0	0	0	#DIV/0!	#DIV/0!	#DIV/0!	#DIV/0!	#DIV/0!	#DIV/0!	0.95621	NaN	NaN	1.2453	NaN	NaN	1.2812	NaN	NaN	NaN	NaN	NaN	NaN	NaN	NaN	NaN	NaN	NaN
A0A1W2P7Q6	Xpot	193.14	19398000000	1.19313	1.14443	0.97245	0.0400027	0.0305789	0.0180572	1.18217	1.2666	1.0643	0.0600934	0.0882785	0.00674883	1.232	1.1381	1.2093	1.1817	1.1448	1.1068	0.95457	0.99718	0.9656	1.0983	1.236	1.2122	1.164	1.2563	1.3795	1.0735	1.0575	1.0619
A0A1W2P7U1	Cdc34	8.3827	4626600000	0.796917	0.831133	1.0822	0.0280143	0.0384909	0.0249709	0.742203	0.90699	1.20997	0.016619	0.114558	0.103725	0.7576	0.81235	0.8208	0.87022	0.8444	0.77878	1.114	1.0796	1.053	0.76298	0.74133	0.7223	1.069	0.82593	0.82604	1.161	1.3542	1.1147
A0A1W2P8C6	Cd63	3.9412	2191700000	1.21073	1.2016	0.977453	0.0745481	0.0284989	0.00638351	1.19009	1.15433	1.03059	0.327095	0.113687	0.183528	1.2029	1.1236	1.3057	1.201	1.167	1.2368	0.96872	0.97984	0.9838	0.90326	1.6478	1.0192	1.0841	1.3147	1.0642	1.2483	0.79936	1.0441
A0A1Y7VJ48	Tbca	323.31	47046000000	0.852357	0.82876	0.963013	0.0141688	0.0180255	0.0150142	0.891607	0.857573	0.927363	0.00745056	0.00787274	0.0331471	0.8427	0.84198	0.87239	0.80576	0.83074	0.84978	0.94423	0.98098	0.96383	0.89689	0.89686	0.88107	0.86846	0.85011	0.85415	0.95512	0.88077	0.9462
A0A1Y7VJ93	Zmynd11	4.5067	33548000	0.94821	1.4678	1.1248	0	0	0	#DIV/0!	#DIV/0!	#DIV/0!	#DIV/0!	#DIV/0!	#DIV/0!	0.94821	NaN	NaN	1.4678	NaN	NaN	1.1248	NaN	NaN	NaN	NaN	NaN	NaN	NaN	NaN	NaN	NaN	NaN
A0A1Y7VJH3	Ppp1r13b	7.4957	54352000	0.753947	0.709987	0.95768	0.142588	0.0429636	0.0856933	#DIV/0!	#DIV/0!	#DIV/0!	#DIV/0!	#DIV/0!	#DIV/0!	0.55269	0.84367	0.86548	0.65136	0.72548	0.75312	1.0777	0.88313	0.91221	NaN	NaN	NaN	NaN	NaN	NaN	NaN	NaN	NaN
A0A1Y7VJV9	Cpsf3	2.4242	400050000	1.13165	0.898015	0.784745	0.00375	0.100455	0.080265	1.56995	1.40207	0.86945	0.50885	0.569725	0.07117	1.1279	NaN	1.1354	0.99847	NaN	0.79756	0.86501	NaN	0.70448	2.0788	1.0611	NaN	1.9718	0.83235	NaN	0.94062	0.79828	NaN
A0A1Y7VJY8	Sirt5	8.1651	869830000	1.09751	0.96144	0.90531	0.265913	0.068322	0.188501	1.02411	0.99389	0.905337	0.0511554	0.0108231	0.0898455	1.4726	0.88658	0.93336	1.0362	0.87105	0.97707	0.63873	1.0382	1.039	1.0963	0.99211	0.98392	0.97881	1.0037	0.99916	0.7865	0.92581	1.0037
A0A1Y7VJZ2	Gstz1	174.23	4550800000	0.87818	0.86162	0.98091	0.0238122	0.0736252	0.0295825	0.949513	0.904197	0.975647	0.0341725	0.0640576	0.0167595	0.90863	0.87541	0.8505	0.81009	0.96574	0.80903	0.94688	1.019	0.97685	0.95698	0.90443	0.98713	0.99057	0.88467	0.83735	0.955	0.99605	0.97589
A0A1Y7VK19	Isca2	17.322	2283500000	0.733473	0.819507	1.13007	0.0228958	0.0219414	0.0151649	0.75219	0.83091	1.15327	0.0882563	0.0448432	0.0401029	0.73194	0.70623	0.76225	0.81877	0.79301	0.84674	1.1383	1.1088	1.1431	0.86328	0.64737	0.74592	0.86562	0.76759	0.85952	1.1368	1.1145	1.2085
A0A1Y7VKG0	Zfyve1	1.2429	175870000	#DIV/0!	#DIV/0!	#DIV/0!	#DIV/0!	#DIV/0!	#DIV/0!	1.11268	9.93973	8.71453	0.140627	11.5573	9.91895	NaN	NaN	NaN	NaN	NaN	NaN	NaN	NaN	NaN	1.2548	0.92114	1.1621	2.7533	0.81989	26.246	2.2312	1.1834	22.729
A0A1Y7VKT9	Gm16381	34.024	4661800000	0.84443	0.769023	0.96895	0.0586831	0.0512975	0.160935	0.790037	0.815997	1.02216	0.059859	0.0213898	0.107577	0.90694	0.86045	0.7659	0.84034	0.74488	0.72185	0.92891	0.79494	1.183	0.74315	0.87452	0.75244	0.81028	0.79313	0.84458	0.93567	0.95702	1.1738
A0A1Y7VLC8	Wdr20rt	10.574	117630000	1.1395	1.7192	1.4399	0	0	0	1.06635	1.13855	0.95181	0.04625	0.158245	0.01407	1.1395	NaN	NaN	1.7192	NaN	NaN	1.4399	NaN	NaN	1.0201	NaN	1.1126	1.2968	NaN	0.98031	0.96588	NaN	0.93774
A0A1Y7VLE1	Zfyve21	12.146	1700900000	1.36442	0.949913	0.8402	0.781018	0.45707	0.108992	17.4572	1.57134	0.552856	23.3804	1.19105	0.345893	2.4689	0.8031	0.82127	1.5789	0.76446	0.50638	0.6869	0.93075	0.90295	0.87156	50.522	0.97806	0.68632	3.255	0.77271	0.8194	0.064368	0.7748
A0A1Y7VLY2	Dock4	1.3053	97358000	0.92379	1.6039	1.7234	0	0	0	0.9595	30.546	32.222	0	0	0	NaN	NaN	0.92379	NaN	NaN	1.6039	NaN	NaN	1.7234	NaN	0.9595	NaN	NaN	30.546	NaN	NaN	32.222	NaN
A0A1Y7VME9	Kidins220	3.7612	58100000	1.6382	1.2483	0.72417	0.0538	0.1697	0.08002	1.2107	1.1189	1.03801	0.0022	0.0714	0.040595	1.692	NaN	1.5844	1.0786	NaN	1.418	0.64415	NaN	0.80419	1.2085	NaN	1.2129	1.1903	NaN	1.0475	0.99741	NaN	1.0786
A0A1Y7VMY2	Med10	67.386	2659900000	0.879893	0.859773	1.0287	0.0603393	0.0505162	0.00192007	0.869733	0.796997	0.93724	0.0637151	0.0427762	0.0226563	0.83232	0.96503	0.84233	0.83224	0.93063	0.81645	1.0288	1.0263	1.031	0.86211	0.79579	0.9513	0.83237	0.73681	0.82181	0.95346	0.95306	0.9052
A0A1Y7VN27	Tbc1d7	2.6098	46188000	#DIV/0!	#DIV/0!	#DIV/0!	#DIV/0!	#DIV/0!	#DIV/0!	1.17971	1.09217	1.01983	0.253795	0.36303	0.51087	NaN	NaN	NaN	NaN	NaN	NaN	NaN	NaN	NaN	NaN	0.92591	1.4335	NaN	1.4552	0.72914	NaN	1.5307	0.50896
A0A1Y7VN66	Pole2	27.46	1178900000	1.02353	1.09642	1.11473	0.21044	0.274506	0.121129	0.927927	1.04104	0.976043	0.067508	0.0897808	0.13948	1.019	0.76809	1.2835	0.8539	0.95515	1.4802	1.169	1.2283	0.94688	0.83256	0.97947	0.97175	0.92071	1.1363	1.0661	0.99047	0.79846	1.1392
A0A1Y7VN70	Glrx5	176.94	12783000000	0.957457	0.949637	0.96231	0.0133489	0.0440541	0.00635969	0.892173	0.89675	0.991253	0.0242516	0.00638205	0.0113945	0.94242	0.97486	0.95509	0.90451	1.0094	0.935	0.95371	0.96433	0.96889	0.86323	0.92258	0.89071	0.89692	0.88885	0.90448	0.97606	1.0035	0.9942
A0A1Y7VP67	Elmsan1	263.81	4585700000	1.01409	1.16653	1.1189	0.0727223	0.0709915	0.0680339	1.06847	1.08963	1.0451	0.0170118	0.025683	0.0208082	1.021	1.0995	0.92177	1.2136	1.2198	1.0662	1.0564	1.0868	1.2135	1.0574	1.0925	1.0555	1.0568	1.0926	1.1195	1.0534	1.0165	1.0654
A0A217FL83	Ccdc85c	7.3248	1157500000	1.31189	0.793117	0.831553	0.630507	0.104802	0.364611	1.46197	0.546901	0.881207	1.0895	0.376492	0.409999	0.78874	2.1988	0.94813	0.92387	0.6673	0.78818	1.1438	0.32006	1.0308	3.0017	0.64288	0.74133	0.92584	0.68135	0.033512	0.30602	1.1054	1.2322
A0A286YCB4	Cdc37l1	30.26	507870000	0.907685	1.07768	1.26627	0.142915	0.236125	0.47233	1.13872	1.13187	0.917617	0.233707	0.0348881	0.204278	1.0506	0.76477	NaN	0.84155	1.3138	NaN	0.79394	1.7386	NaN	1.0822	0.88497	1.449	1.181	1.1112	1.1034	1.0106	1.108	0.63425
A0A286YCG3	Ppp6r3	73.702	203130000	1.12425	1.12443	0.985147	0.164965	0.0636584	0.0798397	1.13181	1.05969	0.941963	0.139303	0.148479	0.0766698	1.3525	0.96834	1.0519	1.1956	1.0411	1.1366	0.9211	0.93664	1.0977	0.93482	1.228	1.2326	0.85997	1.1034	1.2157	1.0021	0.83376	0.99003
A0A286YCH4	Camk2g	1.8681	1316100000	1.88575	1.7387	0.980215	0.19725	0.2385	0.063485	1.40477	1.40237	1.07747	0.112822	0.132331	0.0409753	1.6885	2.083	NaN	1.5002	1.9772	NaN	0.91673	1.0437	NaN	1.3394	1.3114	1.5635	1.4631	1.2187	1.5253	1.1229	1.0236	1.0859
A0A286YCX6	Trappc8	74.299	2752800000	1.33363	1.1928	0.987787	0.123636	0.0752272	0.0439915	1.2197	1.4587	1.18713	0.0299688	0.0228194	0.0390581	1.2951	1.5006	1.2052	1.1703	1.2941	1.114	1.05	0.95666	0.9567	1.2267	1.18	1.2524	1.456	1.4322	1.4879	1.1325	1.2215	1.2074
A0A286YD91	Idnk	2.5973	45072000	0.9437	1.00806	1.1371	0.00326	0.173635	0.1224	0.55471	0.84641	1.2535	0	0	0	0.94696	NaN	0.94044	0.83443	NaN	1.1817	1.0147	NaN	1.2595	NaN	NaN	0.55471	NaN	NaN	0.84641	NaN	NaN	1.2535
A0A286YDA2	Nolc1	199.73	61918000000	0.857257	0.827557	0.963933	0.0108789	0.0116283	0.0256351	0.860387	0.81973	0.971407	0.0195067	0.0308511	0.0393344	0.85935	0.84301	0.86941	0.81598	0.82323	0.84346	0.92805	0.98635	0.9774	0.84268	0.88756	0.85092	0.80768	0.78944	0.86207	1.0125	0.91839	0.98333
A0A286YDF2	Vti1a	22.316	361440000	1.22207	0.89372	0.786293	0.179606	0.0314837	0.142341	1.01906	1.02906	0.99575	0.145978	0.120561	0.0956528	0.98971	1.4271	1.2494	0.86378	0.88015	0.93723	0.95658	0.60818	0.79412	1.0065	0.84689	1.2038	1.0103	0.89168	1.1852	0.86085	1.0719	1.0545
A0A286YDJ7	Slc4a7	10.19	293940000	1.12442	1.11137	1.09714	0.526025	0.337697	0.163122	0.742805	1.59995	2.7478	0.333995	0.06375	1.3286	0.61816	1.8496	0.90551	0.79738	1.58	0.95673	1.291	0.89192	1.1085	1.0768	0.40881	NaN	1.5362	1.6637	NaN	1.4192	4.0764	NaN
A0A286YDN1	Eml3	23.26	429030000	1.27673	1.35203	1.09966	0.278797	0.0841495	0.178086	1.17336	1.37293	1.24261	0.295623	0.116152	0.259901	1.671	1.077	1.0822	1.441	1.376	1.2391	0.86869	1.3021	1.1282	0.93717	0.9927	1.5902	1.2168	1.4952	1.4068	1.3027	1.5266	0.89854
A0A286YDP0	Cetn3	41.101	4221400000	0.850747	0.80852	0.950993	0.0715251	0.0107898	0.0467637	0.734857	0.7267	0.966677	0.0532665	0.0492011	0.0717127	0.80226	0.95187	0.79811	0.82136	0.79496	0.80924	0.9975	0.88702	0.96846	0.78979	0.75203	0.66275	0.70839	0.79399	0.67772	0.91224	0.91979	1.068
A0A286YDQ6	Pcgf5	22.085	38247000	0.88205	2.1337	2.4551	0	0	0	#DIV/0!	#DIV/0!	#DIV/0!	#DIV/0!	#DIV/0!	#DIV/0!	NaN	0.88205	NaN	NaN	2.1337	NaN	NaN	2.4551	NaN	NaN	NaN	NaN	NaN	NaN	NaN	NaN	NaN	NaN
A0A286YDT3	Nolc1	9.178	26544000	#DIV/0!	#DIV/0!	#DIV/0!	#DIV/0!	#DIV/0!	#DIV/0!	0.80477	0.73327	0.96263	0	0	0	NaN	NaN	NaN	NaN	NaN	NaN	NaN	NaN	NaN	NaN	NaN	0.80477	NaN	NaN	0.73327	NaN	NaN	0.96263
A0A286YDU2	Atxn2	3.2083	425910000	1.55055	1.49665	0.92718	0.05105	0.00015	0.00892	1.13893	1.05796	0.953123	0.0715429	0.0659262	0.0248798	1.4995	1.6016	NaN	1.4965	1.4968	NaN	0.9361	0.91826	NaN	1.2291	1.1336	1.0541	1.1249	1.0807	0.96829	0.97526	0.91837	0.96574
A0A286YE10	Grk6	5.9688	180350000	1.35959	1.25927	1.00219	0.414274	0.116033	0.219355	1.43663	1.2759	0.902997	0.269022	0.103837	0.185748	0.88317	1.3025	1.8931	1.0965	1.3226	1.3587	1.175	1.1389	0.69268	1.8127	1.2985	1.1987	1.1843	1.4211	1.2223	0.64249	1.004	1.0625
A0A286YE25	Spast	82.507	7636000000	0.980173	0.916907	0.901373	0.0302926	0.0755406	0.0353329	0.994947	0.89503	0.899293	0.0359462	0.00628676	0.0191482	0.96339	1.0227	0.95443	0.87547	1.0229	0.85235	0.91069	0.8542	0.93923	0.94444	1.0252	1.0152	0.90374	0.88913	0.89222	0.92535	0.87988	0.89265
A0A286YE31	Ube2e1	14.086	1866300000	0.99494	0.946373	0.984287	0.0714178	0.0865452	0.0861548	0.879863	0.96939	1.1022	0.0681499	0.0292605	0.0837125	0.93244	0.95748	1.0949	0.85852	1.0641	0.9165	0.93606	1.1053	0.9115	0.86498	0.96977	0.80484	0.92838	0.98511	0.99468	1.0331	1.0535	1.22
A0A2C9F2B5	Pxk	56.078	2338700000	1.1684	1.1047	0.95517	0.0721888	0.00547783	0.0278982	1.13972	1.14557	0.956283	0.202232	0.0342699	0.110761	1.2006	1.0684	1.2362	1.0978	1.1112	1.1051	0.91618	0.96944	0.97989	1.0104	0.98347	1.4253	1.1278	1.1154	1.1935	1.0752	0.98512	0.80853
A0A2I3BPN6	Taf4	49.147	2003600000	1.03567	0.978067	0.912997	0.0478034	0.0254339	0.0366833	0.99736	0.996727	0.92458	0.0400818	0.0230207	0.0193743	0.99081	1.0143	1.1019	0.99799	0.94217	0.99404	0.8825	0.8919	0.96459	0.98871	1.0502	0.95317	0.97139	0.99169	1.0271	0.90503	0.91773	0.95098
A0A2I3BPS4	Tinf2	2.1858	74040000	1.1666	1.2433	1.0316	0	0	0	1.26554	1.36093	1.2255	0.37526	0.37967	0.1504	NaN	1.1666	NaN	NaN	1.2433	NaN	NaN	1.0316	NaN	NaN	0.89028	1.6408	NaN	0.98126	1.7406	NaN	1.0751	1.3759
A0A2I3BPX9	Elf1	95.813	2510500000	1.0774	0.92932	0.80162	0.0326596	0.0244983	0.021505	0.950747	0.92644	1.00478	0.0879226	0.0470345	0.0387629	1.1122	1.0337	1.0863	0.9418	0.89509	0.95107	0.81648	0.81717	0.77121	1.0536	0.95983	0.83881	0.99185	0.9042	0.88327	0.96157	0.99717	1.0556
A0A2I3BPY7	Rai14	116.83	5213000000	1.09547	1.2356	1.08533	0.0423344	0.0430841	0.0420624	1.20573	1.13723	0.97854	0.0144652	0.0602241	0.0268451	1.1024	1.1435	1.0405	1.282	1.2466	1.1782	1.0793	1.1396	1.0371	1.1853	1.2168	1.2151	1.2143	1.0673	1.1301	0.95904	1.0165	0.96008
A0A2I3BQ16	Lrch1	61.938	2530300000	1.11933	0.970733	0.869337	0.0683755	0.0105176	0.0500735	1.0801	1.03922	0.93231	0.0961963	0.0502716	0.0683961	1.1338	1.0293	1.1949	0.95626	0.98094	0.975	0.85444	0.93674	0.81683	1.0039	1.2158	1.0206	1.0913	1.0551	0.97127	1.0239	0.91345	0.85958
A0A2I3BQ34	Nudt18	16.886	254770000	0.910233	1.04909	1.15847	0.0475454	0.105184	0.0352917	0.961577	1.10073	1.15327	0.063335	0.0241634	0.0540461	0.97681	0.86879	0.8851	1.1973	0.96399	0.98598	1.208	1.1284	1.139	1.0231	0.98719	0.87444	1.1285	1.1041	1.0696	1.0913	1.1455	1.223
A0A2I3BQE0	Stk3	68.471	11849000000	0.9839	0.971107	0.971993	0.0487026	0.0162405	0.0597616	1.03693	1.0496	0.988993	0.0279455	0.0232845	0.0338555	1.0111	1.0251	0.9155	0.97602	0.94922	0.98808	0.93081	0.92867	1.0565	1.0343	1.0724	1.0041	1.0451	1.0801	1.0236	1.0308	0.94788	0.9883
A0A2I3BQS6	Ubr5	306.06	10103000000	1.23127	1.2566	0.948543	0.0408518	0.0629548	0.0434414	1.30473	1.185	0.925693	0.00719182	0.0616549	0.038537	1.2113	1.2882	1.1943	1.171	1.3206	1.2782	0.94027	0.89996	1.0054	1.2999	1.3149	1.2994	1.1125	1.1793	1.2632	0.97981	0.90422	0.89305
A0A2I3BQU5	Scaf11	190.94	7483600000	1.07097	1.1338	1.06687	0.0404124	0.0189126	0.0135382	1.10337	1.08627	0.97219	0.0454455	0.0498501	0.0691431	1.1192	1.0734	1.0203	1.1111	1.1574	1.1329	1.0657	1.084	1.0509	1.0627	1.1668	1.0806	1.0256	1.0855	1.1477	0.92976	0.91711	1.0697
A0A2I3BR03	App	23.076	264550000	0.868735	0.49302	0.58363	0.191065	0.0528	0.04165	0.924863	0.51751	0.58477	0.128779	0.156888	0.119872	1.0598	NaN	0.67767	0.54582	NaN	0.44022	0.54198	NaN	0.62528	0.9165	0.77149	1.0866	0.65561	0.29807	0.59885	0.71675	0.42664	0.61092
A0A2I3BRD2	Ano6	4.1512	163710000	2.8013	1.996	0.707573	0.323437	0.174465	0.0770978	2.03877	1.63887	0.874177	0.321554	0.450472	0.0329842	2.6066	2.5402	3.2571	2.1668	1.7564	2.0648	0.80987	0.6891	0.62375	2.1407	1.604	2.3716	2.1309	1.0424	1.7433	0.86115	0.91948	0.8419
A0A2I3BRG8	Dhrs4	6.5838	2131500000	0.964037	0.911327	0.89129	0.120473	0.0379982	0.131822	1.2284	1.0422	0.86617	0.104988	0.0832031	0.0674446	0.88059	1.1344	0.87712	0.90784	0.86663	0.95951	1.0256	0.71217	0.9361	1.3767	1.148	1.1605	1.1108	0.92511	1.0907	0.78874	0.85665	0.95312
A0A2I3BRJ4	6030458C11Rik	2.383	322840000	0.344705	6.3185	19.0225	0.084365	0.0031	4.3135	0.66592	0.85697	1.2937	0	0	0	NaN	0.42907	0.26034	NaN	6.3216	6.3154	NaN	14.709	23.336	NaN	NaN	0.66592	NaN	NaN	0.85697	NaN	NaN	1.2937
A0A2I3BRK6	Eny2	42.627	6320800000	0.83534	0.859193	1.03937	0.00342976	0.0058866	0.0365014	0.966117	0.844527	0.90472	0.0830768	0.0165268	0.00308886	0.83086	0.83597	0.83919	0.85184	0.85949	0.86625	1.0909	1.011	1.0162	1.0591	0.85743	0.98182	0.83443	0.83132	0.86783	0.90038	0.90732	0.90646
A0A2I3BRL2	Flywch1	5.3003	9484500	1.0063	0.63626	0.77431	0	0	0	#DIV/0!	#DIV/0!	#DIV/0!	#DIV/0!	#DIV/0!	#DIV/0!	NaN	NaN	1.0063	NaN	NaN	0.63626	NaN	NaN	0.77431	NaN	NaN	NaN	NaN	NaN	NaN	NaN	NaN	NaN
A0A2I3BRL8	Gm7324	88.055	74805000000	0.770013	0.807833	1.03937	0.0396853	0.0286999	0.00963062	0.848103	0.860327	1.01631	0.0140955	0.0287063	0.0138171	0.73065	0.82434	0.75505	0.79181	0.84814	0.78355	1.0369	1.029	1.0522	0.82889	0.86231	0.85311	0.84316	0.83705	0.90077	1.0218	0.99732	1.0298
A0A2I3BRM6	Hnrnpc	95.497	15616000000	0.8687	0.862023	0.98168	0.017613	0.0262821	0.00833753	0.877727	0.859453	0.99879	0.00774993	0.00834547	0.00998643	0.89108	0.86698	0.84804	0.89879	0.84836	0.83892	0.99034	0.98428	0.97042	0.87752	0.86834	0.88732	0.85324	0.87125	0.85387	1.0061	1.0056	0.98467
A0A2I3BRS9	Mapk1ip1l	75.367	6513600000	0.84944	0.91786	1.07277	0.0443892	0.0523827	0.0892519	0.90964	1.02795	1.12453	0.0289059	0.0640797	0.111971	0.79034	0.89732	0.86066	0.98899	0.86437	0.90022	1.198	1.0238	0.9965	0.94959	0.89717	0.88216	0.94395	1.0994	1.0405	0.98308	1.2569	1.1336
A0A2I3BRT5	Tsc2	14.935	228800000	0.99481	1.3067	1.45427	0.213032	0.360146	0.598547	1.32105	1.7675	1.2649	0.24365	0.5086	0.1785	1.2848	0.92055	0.77908	0.87499	1.2885	1.7566	0.77512	1.3563	2.2314	1.5647	NaN	1.0774	2.2761	NaN	1.2589	1.4434	NaN	1.0864
A0A2I3BRW0	Spcs1	3.1831	477470000	1.5625	1.1676	0.736903	0.473719	0.190106	0.120427	1.1776	1.01091	0.887667	0.119553	0.0895633	0.0431814	2.2131	1.3756	1.0988	1.4364	1.0287	1.0377	0.73948	0.58814	0.88309	1.2863	1.2354	1.0111	1.0101	1.121	0.90162	0.83332	0.93896	0.89072
A0A2I3BRZ2	Dop1b	3.0086	154060000	1.03073	1.29539	1.08624	0.161476	0.22446	0.294891	1.3667	1.39427	1.01917	0.234045	0.0592129	0.0770719	0.8044	1.1702	1.1176	1.4833	0.97987	1.423	1.3506	0.67473	1.2334	1.688	1.2749	1.1372	1.456	1.4124	1.3144	0.93922	0.99498	1.1233
A0A2I3BS49	Timm23	11.247	272740000	0.96777	1.09877	1.17887	0.323044	0.183159	0.236305	1.145	1.04256	0.808967	0.120605	0.11531	0.112712	1.4214	0.69404	0.78787	1.3455	0.90711	1.0437	0.8455	1.3253	1.3658	1.3038	1.1195	1.0117	0.90399	1.1863	1.0374	0.65104	0.86921	0.90665
A0A2K6EDK3	Nudcd1	230.6	24531000000	1.0523	1.17023	1.08047	0.00967574	0.0141333	0.0037615	1.15467	1.1469	1.00044	0.025931	0.0140847	0.0116194	1.0405	1.0522	1.0642	1.1584	1.1901	1.1622	1.0813	1.0755	1.0846	1.1215	1.1577	1.1848	1.1666	1.1396	1.1345	0.98645	0.99997	1.0149
A0A2R8VHH1	Nup155	323.31	45599000000	1.1626	1.28047	1.08213	0.00188326	0.0198017	0.0175489	1.32273	1.23157	0.970733	0.0205169	0.0372981	0.0174615	1.1602	1.1648	1.1628	1.2912	1.2527	1.2975	1.0729	1.0668	1.1067	1.3018	1.3158	1.3506	1.2666	1.1799	1.2482	0.94984	0.96978	0.99258
A0A2R8VHI2	Ift27	6.0104	243370000	0.69315	0.790493	1.1199	0.078488	0.0909724	0.0193556	0.915277	0.93972	0.890777	0.072448	0.129122	0.225395	0.80332	0.62634	0.64979	0.91696	0.7068	0.74772	1.1433	1.0959	1.1205	0.98497	0.81539	0.94547	1.1198	0.82347	0.87589	1.1857	0.63858	0.84805
A0A2R8VHP9	Pcbp2	323.31	77622000000	1.00768	0.941307	0.977863	0.0647015	0.0408577	0.0227185	0.965233	1.00376	1.03907	0.00596019	0.0111818	0.00887856	0.91823	1.0691	1.0357	0.89117	0.99125	0.9415	0.98198	0.94821	1.0034	0.97348	0.9596	0.96262	1.0169	1.0048	0.98957	1.0305	1.0354	1.0513
A0A2R8VHU8	Calcoco1	40.552	1591900000	0.739023	0.94949	1.2231	0.202301	0.0903279	0.117763	0.942693	1.13948	1.07373	0.03583	0.107764	0.0619126	0.46367	0.80944	0.94396	0.82227	1.0031	1.0231	1.3031	1.3096	1.0566	0.95216	0.89485	0.98107	1.249	0.99294	1.1765	1.0511	1.0118	1.1583
A0A2R8VHW4	Brd4	1.3375	94590000	0.522125	0.828385	1.2945	0.056225	0.056185	0.0092	1.0536	0.97121	0.9583	0	0	0	0.4659	NaN	0.57835	0.88457	NaN	0.7722	1.2853	NaN	1.3037	NaN	NaN	1.0536	NaN	NaN	0.97121	NaN	NaN	0.9583
A0A2R8VHX5	Zfp385a	11.757	369960000	0.83327	0.812005	1.184	0.07766	0.024685	0.0851	0.660923	0.822463	1.16507	0.0744197	0.0744343	0.0964514	NaN	0.75561	0.91093	NaN	0.78732	0.83669	NaN	1.2691	1.0989	0.6322	0.5876	0.76297	0.76173	0.77837	0.92729	1.2856	1.1601	1.0495
A0A2R8VI25	Pcbp2	3.5479	4124000000	1.1383	1.01788	0.95337	0.161672	0.0349679	0.0137019	0.93232	1.03874	1.1073	0.112114	0.0907062	0.0585792	1.3621	1.0669	0.98589	1.0529	0.97013	1.0306	0.94881	0.93934	0.97196	0.8829	1.0875	0.82656	1.0621	1.1363	0.91783	1.1726	1.0305	1.1188
A0A2R8VI30	Cd47	3.2034	700050000	1.56323	1.96903	1.26713	0.117211	0.0946696	0.0442681	1.57137	1.42163	0.93809	0.124317	0.12754	0.0219836	1.4659	1.7281	1.4957	1.9573	2.0904	1.8594	1.329	1.2445	1.2279	1.4131	1.7168	1.5842	1.2433	1.5342	1.4874	0.96861	0.9177	0.92796
A0A2R8VI70	Cyhr1	34.427	300330000	1.20107	0.992733	0.877647	0.337149	0.125141	0.244006	0.792017	0.8568	1.20773	0.128104	0.0188805	0.231845	0.99468	0.93204	1.6765	0.92193	1.1686	0.88767	0.94791	1.1351	0.54993	0.61214	0.86327	0.90064	0.8666	0.87341	0.83039	1.5321	1.087	1.0041
A0A2R8VI76	Sgsm3	2.8513	63899000	1.2781	0.41298	0.32248	0	0	0	1.31435	0.963195	0.655765	0.14455	0.029665	0.063465	NaN	NaN	1.2781	NaN	NaN	0.41298	NaN	NaN	0.32248	1.4589	NaN	1.1698	0.93353	NaN	0.99286	0.5923	NaN	0.71923
A0A2R8VJW0	Aco2	2.3608	539490000	1.45883	1.38977	0.970897	0.189133	0.070634	0.0713691	1.0652	1.12619	1.07929	0.262877	0.125416	0.221865	1.2194	1.4753	1.6818	1.3	1.4726	1.3967	1.002	1.0385	0.87219	1.1175	1.3578	0.72029	1.0967	1.2924	0.98947	1.0041	0.85308	1.3807
A0A2R8VK29	Polr3h	95.522	911230000	0.974787	0.84907	0.870833	0.0212718	0.0493907	0.007095	0.92957	0.95345	0.960855	0.03718	0.08995	0.025455	1.0017	0.97297	0.94969	0.88961	0.87806	0.77954	0.86084	0.87505	0.87661	NaN	0.96675	0.89239	NaN	1.0434	0.8635	NaN	0.98631	0.9354
A0A2R8VKL5	Larp4	190.88	24367000000	1.081	1.07623	1.01226	0.00772054	0.0096762	0.0167327	1.07547	1.04953	1.00298	0.0151597	0.0169033	0.0146023	1.0761	1.0919	1.075	1.0638	1.0874	1.0775	0.98978	1.0171	1.0299	1.0585	1.0953	1.0726	1.0307	1.0462	1.0717	0.98738	0.99907	1.0225
A0A2R8W6I7	Gm49510	4.2358	544060000	0.91506	1.01029	1.07305	0.0450768	0.14257	0.152826	1.13047	0.923557	0.818243	0.0132165	0.0498169	0.0193595	0.96275	0.92785	0.85458	0.80868	1.1093	1.1129	0.89024	1.0646	1.2643	1.1134	1.1324	1.1456	0.85691	0.97666	0.9371	0.79175	0.83747	0.82551
A0A2R8W6L8	Hsf1	4.1137	275690000	1.05787	0.85589	0.834843	0.0791862	0.146924	0.109092	0.856657	0.974173	0.963043	0.0920611	0.191274	0.233548	0.95601	1.1491	1.0685	0.6703	0.86777	1.0296	0.68148	0.92606	0.89699	0.94558	0.72984	0.89455	0.98375	0.73527	1.2035	0.68529	0.94714	1.2567
A0A2R8W6S4	Pacsin2	66.015	357220000	0.62616	0.70676	1.10275	0.0193	0.1064	0.11365	0.874977	0.74991	0.76911	0.0872068	0.0710066	0.0213785	NaN	0.60686	0.64546	NaN	0.60036	0.81316	NaN	0.9891	1.2164	0.96627	0.90114	0.75752	0.84466	0.67373	0.73134	0.78381	0.73888	0.78464
A0A2R8W6Y5	Larp4	3.7327	353380000	1.1131	1.14123	1.00466	0.0392446	0.0526556	0.0390545	1.42037	1.2792	0.91277	0.201758	0.020293	0.0977511	1.1212	1.0615	1.1566	1.0809	1.1336	1.2092	0.95157	1.018	1.0444	1.1871	1.3947	1.6793	1.2882	1.2511	1.2983	1.0156	0.94137	0.78134
A0A2U3TZ54	Polr2f	2.6495	298910000	3.0011	0.78663	0.26629	0.4437	0.13999	0.00634	1.5246	0.77069	0.5099	0	0	0	NaN	3.4448	2.5574	NaN	0.92662	0.64664	NaN	0.27263	0.25995	NaN	1.5246	NaN	NaN	0.77069	NaN	NaN	0.5099	NaN
A0A2U3TZ82	Triobp	65.25	1796100000	1.10203	1.17963	0.964943	0.0662996	0.100403	0.0103389	1.09651	1.09643	1.01597	0.106765	0.0838828	0.0360464	1.0315	1.1908	1.0838	1.0448	1.2085	1.2856	0.97544	0.95088	0.96851	0.94602	1.1611	1.1824	0.99229	1.1977	1.0993	1.048	1.0343	0.96561
A0A2Y9CZM3	Ddx11	2.934	319770000	1.10029	1.26145	1.04879	0.28941	0.15725	0.06151	1.76115	0.568443	0.504312	0.607911	0.465179	0.558384	1.3897	0.81088	NaN	1.4187	1.1042	NaN	1.1103	0.98728	NaN	2.1945	2.1875	0.90144	0.21744	0.26209	1.2258	0.099377	0.11966	1.2939
A0A338P697	Yeats2	1.9393	1980100000	0.531927	0.652613	1.1753	0.184176	0.272383	0.127243	0.79334	0.778237	0.88503	0.174363	0.301023	0.16953	0.55205	0.74676	0.29697	0.80154	0.88581	0.27049	1.3552	1.089	1.0817	0.55578	0.85487	0.96937	0.36009	1.0565	0.91812	0.65748	1.0642	0.93341
A0A338P6F2	Osbpl11	27.77	1923900000	1.10197	1.17173	1.16123	0.0543073	0.0936467	0.11425	1.14133	1.16287	1.00917	0.0407048	0.130763	0.0799698	1.0383	1.0966	1.171	1.0851	1.3018	1.1283	1.1666	1.2984	1.0187	1.0918	1.1915	1.1407	1.1055	1.0393	1.3438	0.94498	0.96062	1.1219
A0A338P6F6	Hmga1	2.8791	33097000	0.76172	0.75132	0.9969	0	0	0	#DIV/0!	#DIV/0!	#DIV/0!	#DIV/0!	#DIV/0!	#DIV/0!	0.76172	NaN	NaN	0.75132	NaN	NaN	0.9969	NaN	NaN	NaN	NaN	NaN	NaN	NaN	NaN	NaN	NaN	NaN
A0A338P6I9	#N/A	8.4647	90980000	0.84027	0.81636	0.9697	0	0	0	#DIV/0!	#DIV/0!	#DIV/0!	#DIV/0!	#DIV/0!	#DIV/0!	0.84027	NaN	NaN	0.81636	NaN	NaN	0.9697	NaN	NaN	NaN	NaN	NaN	NaN	NaN	NaN	NaN	NaN	NaN
A0A338P6N2	Ttc13	4.4591	127920000	#DIV/0!	#DIV/0!	#DIV/0!	#DIV/0!	#DIV/0!	#DIV/0!	0.763615	0.77087	1.01631	0.079345	0.27603	0.268795	NaN	NaN	NaN	NaN	NaN	NaN	NaN	NaN	NaN	0.68427	0.84296	NaN	0.49484	1.0469	NaN	0.74751	1.2851	NaN
A0A338P6N4	Crybg3	174.55	3458100000	1.2892	1.3358	1.01502	0.0553578	0.0423312	0.0453839	1.32577	1.4077	0.965887	0.0582185	0.0813337	0.0519134	1.3636	1.2309	1.2731	1.3021	1.3098	1.3955	0.95196	1.0362	1.0569	1.4081	1.2846	1.2846	1.5227	1.3482	1.3522	0.94902	1.0362	0.91244
A0A338P6V9	Ccdc14	2.515	13496000	1.1099	0.89337	0.79086	0	0	0	#DIV/0!	#DIV/0!	#DIV/0!	#DIV/0!	#DIV/0!	#DIV/0!	NaN	1.1099	NaN	NaN	0.89337	NaN	NaN	0.79086	NaN	NaN	NaN	NaN	NaN	NaN	NaN	NaN	NaN	NaN
A0A338P786	Ube2l3	244.01	94026000000	0.945107	0.940823	0.998517	0.0221508	0.0155205	0.0226626	0.92014	0.922747	1.00499	0.0223401	0.0203967	0.0240148	0.97023	0.91634	0.94875	0.96276	0.9305	0.92921	0.96715	1.0199	1.0085	0.94189	0.92911	0.88942	0.89962	0.91938	0.94924	0.98528	0.9909	1.0388
A0A384DV79	Hmga1	24.864	53761000000	0.710927	0.82175	1.17033	0.0320102	0.0339994	0.0184174	0.744917	0.967417	1.29043	0.0385002	0.0211024	0.0314151	0.74786	0.66979	0.71513	0.85451	0.77489	0.83585	1.1481	1.1932	1.1697	0.79829	0.72755	0.70891	0.97323	0.98986	0.93916	1.2494	1.3257	1.2962
A0A3B2W3M7	Hmgn1	298.57	1152900000	1.02913	0.747585	0.77447	0.07757	0.102035	0.06787	1.05324	0.83853	0.90715	0.16576	0.01227	0.07442	0.95156	NaN	1.1067	0.84962	NaN	0.64555	0.84234	NaN	0.7066	0.88748	NaN	1.219	0.82626	NaN	0.8508	0.98157	NaN	0.83273
A0A3B2W3Q3	Ilrun	15.511	438770000	0.670123	0.617137	1.04198	0.282044	0.151589	0.292182	0.929253	0.657193	0.738583	0.166806	0.0583508	0.113301	0.29954	0.72765	0.98318	0.40593	0.75456	0.69092	1.3908	1.0594	0.67574	1.0751	0.69576	1.0169	0.59077	0.648	0.73281	0.5864	0.8581	0.77125
A0A3B2W7J8	Plec	1.8986	21203000	#DIV/0!	#DIV/0!	#DIV/0!	#DIV/0!	#DIV/0!	#DIV/0!	1.3279	0.7592	0.57051	0	0	0	NaN	NaN	NaN	NaN	NaN	NaN	NaN	NaN	NaN	NaN	NaN	1.3279	NaN	NaN	0.7592	NaN	NaN	0.57051
A0A3B2W864	Gm49804	53.278	84900000000	0.8482	0.82778	1.01614	0.0320725	0.0120611	0.0200845	0.93783	0.890133	0.983663	0.0120019	0.0113839	0.0353566	0.80315	0.86616	0.87529	0.81288	0.84242	0.82804	1.044	1.007	0.99742	0.95479	0.92993	0.92877	0.89458	0.87451	0.90131	0.94171	0.98108	1.0282
A0A3B2WAQ7	Anks1	21.243	1903100000	1.2189	1.29853	0.95212	0.10118	0.0682817	0.0963597	1.36613	1.37377	0.943387	0.0662183	0.128767	0.0572372	1.3332	1.2363	1.0872	1.3932	1.2677	1.2347	1.0556	0.97717	0.82359	1.3268	1.3122	1.4594	1.4851	1.1933	1.4429	1.0243	0.90095	0.90491
A0A3B2WB12	Mea1	36.116	2797100000	0.784547	0.75275	0.968293	0.00793387	0.033423	0.0618795	0.834167	0.83394	0.964577	0.0708014	0.0554758	0.0562908	0.79453	0.77512	0.78399	0.7451	0.79697	0.71618	0.91595	1.0552	0.93373	0.77061	0.79894	0.93295	0.87851	0.75574	0.86757	0.91047	0.94106	1.0422
A0A3B2WB50	Emilin2	64.59	3849900000	0.965897	0.82307	0.85457	0.0266177	0.0844743	0.0580024	0.956723	0.80769	0.857193	0.112625	0.0593834	0.0324148	0.9999	0.93491	0.96288	0.93615	0.7999	0.73316	0.91594	0.87102	0.77675	0.86642	1.1155	0.88825	0.73888	0.88379	0.8004	0.81247	0.87084	0.88827
A0A3B2WB53	Klhdc3	6.1437	97859000	#DIV/0!	#DIV/0!	#DIV/0!	#DIV/0!	#DIV/0!	#DIV/0!	1.04022	0.924117	0.873083	0.12767	0.0843632	0.0843821	NaN	NaN	NaN	NaN	NaN	NaN	NaN	NaN	NaN	0.87956	1.1919	1.0492	0.87338	1.043	0.85597	0.99087	0.7976	0.83078
A0A3B2WB82	Psmg1	223.08	17417000000	1.01325	1.06787	1.06953	0.0481053	0.021823	0.0277924	0.974057	1.04064	1.08486	0.138858	0.0629773	0.103668	1.0593	1.0336	0.94686	1.0985	1.0493	1.0558	1.0667	1.037	1.1049	0.78227	1.1065	1.0334	0.95191	1.0783	1.0917	1.2308	0.99978	1.024
A0A3B2WBC6	Polr2m	102.13	9169500000	0.77405	0.82228	1.0581	0.156591	0.21073	0.028436	0.77218	0.731827	0.9239	0.04944	0.033389	0.0523192	0.76902	0.9683	0.58483	0.81297	1.0849	0.56897	1.0266	1.0522	1.0955	0.75444	0.83962	0.72248	0.75637	0.75449	0.68462	0.96065	0.84991	0.96114
A0A3B2WBH9	Tjp2	316.57	11054000000	0.901693	0.876947	1.02226	0.0146251	0.00792982	0.0586107	0.94779	0.907517	0.979523	0.00871897	0.0171814	0.0181352	0.90373	0.9185	0.88285	0.86692	0.88631	0.87761	0.94599	1.0885	1.0323	0.95405	0.95386	0.93546	0.92583	0.88453	0.91219	0.98416	0.95536	0.99905
A0A3B2WBL1	Rpl10a	260.8	316400000000	1.04807	1.10017	1.05383	0.0375278	0.0316135	0.0152819	1.04355	1.07517	1.04747	0.043393	0.00782148	0.0313434	1.0311	1.013	1.1001	1.1078	1.0582	1.1345	1.0741	1.0502	1.0372	0.98276	1.0667	1.0812	1.0794	1.0819	1.0642	1.0914	1.0204	1.0306
A0A3B2WCD8	Khsrp	323.31	136280000000	1.06193	1.0607	0.99774	0.00959074	0.0122199	0.00885087	1.0693	1.01387	0.974683	0.012913	0.00503344	0.00176224	1.0746	1.0598	1.0514	1.0774	1.0562	1.0485	0.9977	1.0086	0.98692	1.0589	1.0875	1.0615	1.0209	1.0113	1.0094	0.97518	0.97232	0.97655
A0A3B2WCS4	Ralbp1	4.2162	295750000	1.062	0.96707	0.89694	0	0	0	0.833503	0.885857	1.07952	0.0804095	0.0801167	0.0714511	1.062	NaN	NaN	0.96707	NaN	NaN	0.89694	NaN	NaN	0.72128	0.90552	0.87371	0.81951	0.83949	0.99857	1.1484	0.98105	1.1091
A1L314	Mpeg1	123.97	14617000000	1.03267	0.933483	0.85745	0.0179424	0.0333087	0.0259584	0.959973	0.820673	0.873567	0.0117039	0.0191969	0.0304621	1.0566	1.028	1.0134	0.94112	0.96992	0.88941	0.88274	0.86785	0.82176	0.95798	0.9752	0.94674	0.80293	0.81175	0.84734	0.89178	0.89827	0.83065
A1L3S7	Gatad2b	217.71	20441000000	0.833883	0.826287	0.99455	0.0240882	0.0220586	0.00725017	0.858817	0.844693	0.99556	0.0188536	0.0150958	0.0172822	0.80092	0.84292	0.85781	0.79571	0.84693	0.83622	1.0048	0.98965	0.9892	0.85387	0.88398	0.8386	0.86276	0.82581	0.84551	0.98317	0.98351	1.02
A1Z198	Nlrp1b	12.845	1138000000	1.03855	1.07064	0.96909	0.0284136	0.0641857	0.108646	1.17541	1.06147	1.03096	0.127945	0.057645	0.124362	1.0505	1.0658	0.99935	0.98422	1.0898	1.1379	0.8429	0.95627	1.1081	1.2558	1.2756	0.99483	1.1322	1.0612	0.991	0.90788	1.2013	0.9837
A2A432	Cul4b	226.33	29869000000	1.03383	1.03113	1.02237	0.0261972	0.0213592	0.00447909	1.09223	1.1054	0.995467	0.0173133	0.0381279	0.00895265	1.0706	1.0194	1.0115	1.0593	1.0265	1.0076	1.0287	1.0191	1.0193	1.0734	1.1152	1.0881	1.1579	1.0898	1.0685	0.99446	1.0069	0.98504
A2A468	Ncoa3	170.09	4260200000	1.13223	1.1882	1.01977	0.0849835	0.0677568	0.0381315	1.10186	1.0749	0.989853	0.0861105	0.0463034	0.0409283	1.2378	1.1292	1.0297	1.2343	1.2379	1.0924	1.0012	0.98521	1.0729	1.0954	1.2104	0.99977	1.0998	1.1149	1.01	1.0413	0.94116	0.9871
A2A4A1	Dnajc24	138.87	4291200000	0.842933	0.866753	1.02389	0.0591756	0.0864132	0.0842736	0.84156	0.82013	0.955783	0.0216231	0.0113754	0.0331363	0.76742	0.84945	0.91193	0.8842	0.75328	0.96278	1.0291	0.91817	1.1244	0.86115	0.81143	0.8521	0.80865	0.83563	0.81611	0.98757	0.96971	0.91007
A2A4A6	Plcg1	1.5023	250090000	0.44538	0.45335	1.0301	0	0	0	0.89851	0.85451	0.950735	0.27099	0.26919	0.012685	NaN	0.44538	NaN	NaN	0.45335	NaN	NaN	1.0301	NaN	1.1695	0.62752	NaN	1.1237	0.58532	NaN	0.93805	0.96342	NaN
A2A4M9	Tmem106a	1.4925	46733000	2.2798	1.7583	0.77347	0.1671	0.2312	0.05921	#DIV/0!	#DIV/0!	#DIV/0!	#DIV/0!	#DIV/0!	#DIV/0!	NaN	2.4469	2.1127	NaN	1.9895	1.5271	NaN	0.83268	0.71426	NaN	NaN	NaN	NaN	NaN	NaN	NaN	NaN	NaN
A2A4N8	Nbr1	25.753	699800000	1.56323	1.12257	0.760747	0.32336	0.0532599	0.184273	1.22953	0.964117	0.781353	0.0525662	0.0523755	0.082094	1.4902	1.9907	1.2088	1.0896	1.0804	1.1977	0.85304	0.50354	0.92566	1.182	1.3028	1.2038	0.89206	1.015	0.98529	0.80439	0.86838	0.67129
A2A4P0	Dhx8	139.71	6226500000	1.13047	1.09187	0.94708	0.0471169	0.0617735	0.0492454	1.0469	0.95119	0.96045	0.0363413	0.0551794	0.0313168	1.0656	1.1761	1.1497	1.1513	1.1176	1.0067	0.97975	0.98401	0.87748	1.096	1.0355	1.0092	1.0207	0.94715	0.88572	0.98566	0.97938	0.91631
A2A4P3	Gm27029	19.677	246990000	0.618495	0.588885	0.87691	0.101785	0.018225	0.17739	0.730957	0.65054	0.922787	0.083902	0.0443616	0.110214	NaN	0.72028	0.51671	NaN	0.60711	0.57066	NaN	0.69952	1.0543	0.70276	0.84487	0.64524	0.71327	0.61997	0.61838	0.88583	1.0724	0.81013
A2A4Z1	Ube2c	45.817	8250400000	0.753637	0.720293	0.838037	0.199125	0.226957	0.0511458	0.82138	0.815457	0.93819	0.0689557	0.0222005	0.0187815	0.91426	0.87364	0.47301	0.83948	0.91879	0.40261	0.85807	0.88821	0.76783	0.78587	0.91779	0.76048	0.80627	0.84605	0.79405	0.96268	0.91704	0.93485
A2A547	Rpl19	77.882	126540000000	1.04563	1.05819	1.02768	0.046095	0.0459418	0.0260798	0.980247	0.97649	0.985257	0.0336963	0.0282457	0.00305147	1.1088	1.0001	1.028	1.1037	0.99528	1.0756	1.0205	1.0626	0.99994	0.9338	0.99424	1.0127	0.97501	0.94266	1.0118	0.98266	0.98954	0.98357
A2A5J5	Neurl2	1.9834	233730000	2.5708	0.84873	0.31769	0	0	0	0.850385	0.73002	0.77541	0.033265	0.11349	0.19072	2.5708	NaN	NaN	0.84873	NaN	NaN	0.31769	NaN	NaN	0.81712	0.88365	NaN	0.61653	0.84351	NaN	0.58469	0.96613	NaN
A2A5R2	Arfgef2	43.395	2072000000	1.07833	1.22353	1.1049	0.0258488	0.0220279	0.0407767	1.38023	1.5663	1.04681	0.0908	0.0443045	0.0833349	1.0471	1.1104	1.0775	1.1973	1.2221	1.2512	1.1384	1.0475	1.1288	1.2549	1.4187	1.4671	1.5676	1.5114	1.6199	1.1536	0.95024	1.0366
A2A5R8	Stau1	177.86	6480200000	0.96051	0.974887	1.01629	0.102722	0.0113328	0.0423949	0.95633	0.952393	0.996223	0.0655815	0.0422257	0.0592381	0.86328	0.91565	1.1026	0.95909	0.98044	0.98513	1.0729	1.0051	0.97088	0.93085	0.89184	1.0463	0.92346	0.92162	1.0121	0.93441	1.0761	0.97816
A2A5Z6	Smurf2	2.4377	44823000	1.271	1.485	1.1313	0	0	0	1.0136	0.96822	0.8858	0	0	0	NaN	1.271	NaN	NaN	1.485	NaN	NaN	1.1313	NaN	1.0136	NaN	NaN	0.96822	NaN	NaN	0.8858	NaN	NaN
A2A690	Tanc2	1.5101	1180300000	0.79788	0.859553	1.03507	0.129404	0.0452842	0.0623899	0.885247	0.862587	1.03596	0.0937081	0.0560805	0.0385113	0.6434	0.96009	0.79015	0.81097	0.91998	0.84771	1.105	0.95351	1.0467	0.82774	1.0174	0.8106	0.85974	0.93265	0.79537	1.0482	0.98388	1.0758
A2A6A1	Gpatch8	85.66	3723900000	1.13337	1.15113	1.1002	0.0286217	0.0476491	0.0777689	0.983597	1.04282	1.05771	0.0411529	0.0559122	0.0841446	1.1544	1.1528	1.0929	1.1666	1.0866	1.2002	1.0282	1.0642	1.2082	1.037	0.93686	0.97693	1.1119	0.97496	1.0416	0.99725	1.1767	0.99917
A2A6H1	Lasp1	1.4185	322720000	1.09452	0.630635	0.62165	0.117775	0.125875	0.1432	1.01989	0.774907	0.730523	0.0336455	0.0486848	0.0210683	NaN	0.97675	1.2123	NaN	0.50476	0.75651	NaN	0.76485	0.47845	1.0153	0.98117	1.0632	0.84125	0.75768	0.72579	0.75843	0.70753	0.72561
A2A6P4	Fam104a	57.12	1751500000	0.93435	0.944393	1.00534	0.0328795	0.0949098	0.0699863	0.930153	0.95503	1.0306	0.049184	0.00761265	0.0507508	0.96769	0.88961	0.94575	1.075	0.90589	0.85229	1.0789	1.0259	0.91121	0.95492	0.97406	0.86148	0.94786	0.95166	0.96557	0.96101	1.0502	1.0806
A2A6Q5	Cdc27	15.875	2108000000	1.337	1.19171	0.888893	0.230041	0.200612	0.0267454	1.30433	1.1386	0.973153	0.166316	0.0146404	0.020607	1.3426	1.6159	1.0525	1.2231	1.4202	0.93182	0.91418	0.85189	0.90061	1.1385	1.5317	1.2428	1.1301	1.1592	1.1265	0.94755	0.9739	0.99801
A2A6U3	43717	323.31	52505000000	0.98096	0.932637	0.93253	0.00343165	0.0239191	0.0224503	0.978793	0.934973	0.944983	0.00966451	0.00344296	0.0203623	0.9773	0.98003	0.98555	0.89913	0.95341	0.94537	0.92132	0.96386	0.91241	0.97039	0.97366	0.99233	0.93688	0.93014	0.9379	0.96762	0.91825	0.94908
A2A791	Zmym4	76.813	1853500000	1.19197	1.07064	0.930703	0.0498952	0.12495	0.0422511	1.14767	1.07917	0.97381	0.0981747	0.0146981	0.0780862	1.2317	1.1216	1.2226	0.90133	1.1115	1.1991	0.89235	0.9102	0.98956	1.1512	1.0257	1.2661	1.0933	1.0589	1.0853	0.9818	1.0652	0.87443
A2A7S8	Kiaa1522	94.25	1888400000	0.854003	0.983273	1.21007	0.0655224	0.0259548	0.139199	0.81852	0.89155	1.07413	0.0470503	0.0506297	0.047149	0.7626	0.88652	0.91289	0.9759	1.0181	0.95582	1.4053	1.0906	1.1343	0.75356	0.83852	0.86348	0.86012	0.96298	0.85155	1.0824	1.1273	1.0127
A2A880	Snx11	1.8621	124950000	0.77355	1.1689	1.296	0	0	0	0.648397	0.85249	1.34973	0.135243	0.0837237	0.175663	NaN	NaN	0.77355	NaN	NaN	1.1689	NaN	NaN	1.296	0.65326	0.81155	0.48038	0.96567	0.76578	0.82602	1.4357	1.1049	1.5086
A2A8L9	Kdm4a	1.6671	5636600000	1.0976	1.04283	1.01118	0.00644515	0.0281101	0.0866287	1.12597	1.07533	1.0722	0.0599823	0.023642	0.0598856	1.0926	1.0935	1.1067	1.0106	1.0791	1.0388	0.90303	1.0154	1.1151	1.0416	1.1605	1.1758	1.0774	1.0454	1.1032	1.1553	1.0448	1.0165
A2A8V8	Srrm1	235.97	20415000000	0.811043	0.83314	1.00588	0.0147904	0.00742436	0.0115427	0.817473	0.82397	1.04313	0.0156777	0.0207829	0.0250741	0.82392	0.79033	0.81888	0.83258	0.8425	0.82434	0.99761	0.99782	1.0222	0.79546	0.82619	0.83077	0.80857	0.80999	0.85335	1.0327	1.019	1.0777
A2A8W8	Mknk1	35.519	2003500000	1.1383	1.07637	0.95389	0.0277165	0.0162779	0.026064	1.06953	1.02415	0.99781	0.0917066	0.0337962	0.073774	1.1014	1.1682	1.1453	1.0799	1.0549	1.0943	0.98852	0.94751	0.92564	1.197	1.0265	0.98509	1.0407	1.0547	0.97704	0.89483	1.0638	1.0348
A2A9C3	Szt2	4.0715	6007700000	1.555	1.2372	0.870395	0.1749	0.0694	0.136005	1.1644	1.09787	0.939547	0.0834501	0.0340651	0.00486241	1.3801	1.7299	NaN	1.1678	1.3066	NaN	1.0064	0.73439	NaN	1.1178	1.0938	1.2816	1.1413	1.0581	1.0942	0.9388	0.934	0.94584
A2A9I0	Gosr2	20.6	319710000	0.953505	0.91011	0.98155	0.011345	0.09609	0.02415	0.848873	0.909153	1.00929	0.106749	0.130918	0.0808309	0.96485	0.94216	NaN	1.0062	0.81402	NaN	1.0057	0.9574	NaN	0.75582	0.79245	0.99835	0.72505	1.0182	0.98421	0.91526	1.1126	1
A2A9K3	Cep85	36.359	4406300000	1.1802	1.20197	1.07428	0.144902	0.0478847	0.092944	1.06873	1.26935	0.99722	0.0214284	0.269448	0.0762351	1.3562	1.1831	1.0013	1.2497	1.2197	1.1365	1.0385	0.98263	1.2017	1.0413	1.0713	1.0936	0.92255	1.306	1.5795	0.89336	1.0241	1.0742
A2A9W3	Mif4gd	16.734	905010000	0.898487	1.1355	1.11409	0.0524124	0.0586079	0.0972534	1.04956	1.13923	1.13263	0.0586232	0.0229545	0.0618095	0.94685	0.82566	0.92295	1.0846	1.2176	1.1043	1.1294	1.2248	0.98806	1.1317	1.0182	0.99877	1.1348	1.1693	1.1136	1.1886	1.1628	1.0465
A2A9W7	Gga3	102.11	3477200000	1.03893	1.074	1.0749	0.0210181	0.0337292	0.0106949	0.93219	1.06021	1.20603	0.0558332	0.0744824	0.0744991	1.0441	1.0617	1.011	1.1217	1.0503	1.05	1.0598	1.0817	1.0832	0.88212	1.0101	0.90435	0.95873	1.1354	1.0865	1.1633	1.144	1.3108
A2A9X5	Nt5c	114.49	6343900000	0.769017	0.844417	1.03594	0.0358725	0.0276159	0.0421706	0.82732	0.838437	0.989677	0.0417257	0.0161259	0.00873073	0.81974	0.74287	0.74444	0.878	0.84489	0.81036	1.053	1.0769	0.97792	0.78847	0.80828	0.88521	0.84816	0.81571	0.85144	0.9988	0.99232	0.97791
A2AAY5	Sh3pxd2b	133.48	15791000000	1.10893	1.21187	1.0285	0.044864	0.01358	0.0218559	1.17457	1.14667	1.01781	0.0293381	0.0595214	0.053872	1.1719	1.0842	1.0707	1.194	1.2269	1.2147	1.0029	1.0563	1.0263	1.1409	1.2124	1.1704	1.0654	1.2063	1.1683	1.025	0.94853	1.0799
A2AB59	Arhgap27	79.245	2687200000	1.10463	1.1712	1.07673	0.0219138	0.0780654	0.0997232	1.0183	0.983457	1.0379	0.00929982	0.023135	0.0207009	1.1063	1.077	1.1306	1.2427	1.2083	1.0626	1.1744	1.116	0.93979	1.0194	1.0291	1.0064	0.95566	0.98241	1.0123	1.0109	1.0612	1.0416
A2AB66	Hexim2	2.5763	364640000	1.15973	1.3294	1.157	0.0802561	0.0860286	0.146569	1.01763	1.2654	1.13036	0.219088	0.173696	0.112385	1.2333	1.0481	1.1978	1.2097	1.3704	1.4081	0.95361	1.2933	1.2241	1.0085	0.75398	1.2904	1.0907	1.2032	1.5023	0.97379	1.2323	1.185
A2ABY3	Pcyt2	79.04	18389000000	1.00672	1.0178	1.01586	0.0348081	0.0073788	0.0252505	1.02509	0.954663	0.945683	0.0212711	0.027949	0.0281673	0.95867	1.04	1.0215	1.0112	1.0141	1.0281	1.0514	1.0011	0.99508	1.0324	0.99616	1.0467	0.95142	0.92217	0.9904	0.90585	0.96588	0.96532
A2AC16	Dcxr	22.757	1695900000	0.838377	0.8045	0.92411	0.0735992	0.0341417	0.0866239	0.871127	0.84269	0.940547	0.0256219	0.0634136	0.00912085	0.73887	0.91457	0.86169	0.7603	0.80977	0.84343	0.99999	0.80288	0.96946	0.84912	0.8572	0.90706	0.7597	0.85475	0.91362	0.92838	0.94292	0.95034
A2ACG7	Rpn2	192.26	7368200000	1.48567	1.54947	1.0721	0.106321	0.024582	0.0153225	1.22873	1.36837	1.11263	0.0149337	0.0514815	0.0323153	1.6126	1.3524	1.492	1.5792	1.519	1.5502	1.0598	1.0628	1.0937	1.2077	1.2409	1.2376	1.3839	1.299	1.4222	1.1155	1.0717	1.1507
A2ACM0	Rptor	27.991	2212800000	1.01049	1.1279	1.0845	0.0964877	0.0304135	0.104841	1.0858	1.19067	1.07116	0.0338072	0.0217397	0.0704822	0.88737	1.0211	1.123	1.1301	1.164	1.0896	1.0247	1.2319	0.99691	1.1296	1.0473	1.0805	1.1833	1.1685	1.2202	1.1337	1.1071	0.97267
A2AD03	Chm	171.76	6378700000	1.1245	1.2418	1.1463	0.0432187	0.0765523	0.0885096	1.1581	1.17753	1.02628	0.0892435	0.0886497	0.0717402	1.0687	1.174	1.1308	1.1548	1.3411	1.2295	1.0479	1.2625	1.1285	1.1585	1.0486	1.2672	1.2516	1.2281	1.0529	1.0156	1.119	0.94425
A2AD84	Stk26	1.9442	132310000	0.87067	1.21615	1.2973	0.04779	0.12445	0.1233	0.67118	0.66088	1.0047	0	0	0	NaN	0.82288	0.91846	NaN	1.3406	1.0917	NaN	1.4206	1.174	NaN	NaN	0.67118	NaN	NaN	0.66088	NaN	NaN	1.0047
A2ADA5	Pusl1	1.7643	212100000	0.69466	0.918825	1.4675	0.03595	0.148475	0.001	0.49366	0.717565	1.5935	0.09326	0.169835	0.0445	NaN	0.73061	0.65871	NaN	1.0673	0.77035	NaN	1.4685	1.4665	NaN	0.58692	0.4004	NaN	0.8874	0.54773	NaN	1.549	1.638
A2ADE0	Plekhm2	4.3743	260660000	0.90508	1.14447	1.30877	0.0607933	0.0432115	0.0334834	1.20763	1.7428	1.50487	0.0907379	0.299046	0.108426	0.83922	0.98587	0.89015	1.177	1.173	1.0834	1.3544	1.275	1.2969	1.3314	1.1164	1.1751	2.1511	1.4432	1.6341	1.5698	1.3521	1.5927
A2ADR8	Ppp1r8	318.41	25032000000	0.80972	0.790703	1.00349	0.0249898	0.0038	0.0164286	0.795793	0.826513	1.03033	0.0146714	0.0302442	0.0102298	0.77498	0.82147	0.83271	0.78555	0.7946	0.79196	1.0266	0.98984	0.99404	0.77804	0.79537	0.81397	0.84354	0.85198	0.78402	1.016	1.0392	1.0358
A2ADY9	Ddi2	266.21	15854000000	0.943443	0.94521	0.955057	0.0419571	0.00828803	0.0392267	1.00203	0.92829	0.965207	0.0174196	0.014546	0.0501303	0.90987	1.0026	0.91786	0.95543	0.93513	0.94507	0.98196	0.89959	0.98362	1.0141	0.9774	1.0146	0.94002	0.93706	0.90779	0.89807	1.0185	0.97905
A2AE27	Ampd2	310.91	66366000000	1.17133	1.18847	0.96206	0.00548047	0.0136895	0.00990943	1.2366	1.18237	0.938	0.055719	0.0133102	0.00978555	1.1658	1.1694	1.1788	1.1837	1.2071	1.1746	0.96335	0.9735	0.94933	1.314	1.1851	1.2107	1.1938	1.1637	1.1896	0.9348	0.95126	0.92794
A2AEF3	Psrc1	20.229	747220000	0.75711	0.71823	1.0775	0.06773	0.03898	0.0508	0.944957	0.847813	0.928213	0.0985326	0.0928885	0.100579	NaN	0.82484	0.68938	NaN	0.75721	0.67925	NaN	1.1283	1.0267	0.87452	0.87605	1.0843	0.95189	0.72636	0.86519	1.0452	0.79965	0.93979
A2AER8	Pqbp1	77.752	5334600000	0.789663	0.804263	1.05463	0.0204836	0.012083	0.0229395	0.75193	0.786133	1.09527	0.0367616	0.0342148	0.0583293	0.79592	0.76204	0.81103	0.81061	0.81483	0.78735	1.0573	1.0813	1.0253	0.73099	0.72119	0.80361	0.754	0.77087	0.83353	1.0567	1.0514	1.1777
A2AES3	Otud5	79.72	1785800000	1.12963	1.1432	0.903113	0.0522212	0.0403269	0.0524361	1.05949	0.919227	0.942517	0.0716121	0.0283894	0.104303	1.0673	1.1265	1.1951	1.0965	1.1949	1.1382	0.95353	0.925	0.83081	0.95948	1.1233	1.0957	0.88272	0.95195	0.92301	1.0839	0.90825	0.8354
A2AEW0	Tfe3	7.491	2990700000	0.86123	0.923343	1.16639	0.362234	0.331044	0.222092	0.748077	1.52716	2.00547	0.0955249	0.608113	0.599505	1.3621	0.5177	0.70389	1.2619	0.47403	1.0341	0.94146	1.089	1.4687	0.65809	0.88033	0.70581	0.70258	2.151	1.7279	1.1577	2.4382	2.4205
A2AEW6	Gripap1	12.252	482270000	1.00357	0.79343	0.90035	0.0356934	0.0792926	0.0458717	1.1939	0.821213	0.780973	0.127178	0.097292	0.0480266	0.9592	1.0049	1.0466	0.68627	0.8184	0.87562	0.86106	0.87529	0.9647	1.2725	1.0145	1.2947	0.92697	0.84456	0.69211	0.72227	0.83991	0.78074
A2AF47	Dock11	48.75	3331600000	1.26093	1.2133	0.95404	0.0923013	0.125158	0.0963102	1.37627	1.42373	1.0134	0.0790441	0.134726	0.0794043	1.3784	1.1529	1.2515	1.3504	1.0478	1.2417	0.95443	1.0718	0.83589	1.2647	1.426	1.4381	1.2509	1.5796	1.4407	0.95036	0.96444	1.1254
A2AG58	Bclaf3	4.1022	342470000	1.61546	1.05475	0.72889	0.62874	0.01955	0.25652	1.16771	0.998183	0.917867	0.306592	0.371176	0.164486	0.98672	NaN	2.2442	1.0743	NaN	1.0352	0.98541	NaN	0.47237	0.79884	1.1548	1.5495	0.54584	0.99371	1.455	0.6862	1.0519	1.0155
A2AGH8	Med12	8.0278	328300000	1.3633	1.26663	0.897407	0.206533	0.0278779	0.0805807	1.37117	1.12213	0.855593	0.0719933	0.104594	0.0535257	1.6336	1.1323	1.324	1.2299	1.2974	1.2726	0.78352	0.95085	0.95785	1.3487	1.4684	1.2964	1.0516	1.0448	1.27	0.81286	0.82285	0.93107
A2AGM2	Mettl15	1.9025	134370000	1.1979	0.892237	1.07482	0.284281	0.0590063	0.185169	1.0118	1.1377	1.1312	0	0	0	0.81949	1.5047	1.2695	0.9104	0.95369	0.81262	1.151	1.2537	0.81975	1.0118	NaN	NaN	1.1377	NaN	NaN	1.1312	NaN	NaN
A2AGQ3	Madd	12.671	507600000	1.2801	1.4335	1.05773	0.0973058	0.368301	0.265288	1.33807	1.27743	0.941857	0.0859836	0.0940082	0.0468097	1.2048	1.218	1.4175	1.3842	1.0091	1.9072	0.86862	0.87167	1.4329	1.4413	1.2308	1.3421	1.3876	1.1579	1.2868	0.99234	0.87953	0.9537
A2AGR4	Nr1h3	17.413	64589000	#DIV/0!	#DIV/0!	#DIV/0!	#DIV/0!	#DIV/0!	#DIV/0!	4.1645	4.0043	0.99067	0	0	0	NaN	NaN	NaN	NaN	NaN	NaN	NaN	NaN	NaN	NaN	NaN	4.1645	NaN	NaN	4.0043	NaN	NaN	0.99067
A2AH22	Ambra1	11.741	1233500000	0.92865	0.897633	0.943653	0.0902915	0.145406	0.0481174	0.98837	0.947593	0.956263	0.0498032	0.0631234	0.142461	0.84613	1.0543	0.88552	0.76957	1.101	0.82233	0.95599	0.99544	0.87953	1.0401	0.92111	1.0039	0.94472	1.0263	0.87176	0.93201	1.1416	0.79518
A2AHX9	Bcl2l1	96.275	3737100000	0.83358	0.757197	0.851937	0.0125353	0.0216383	0.0405864	0.92014	0.80378	0.87902	0.0371392	0.0351484	0.0128623	0.84107	0.81592	0.84375	0.77884	0.76511	0.72764	0.88096	0.88031	0.79454	0.91431	0.96826	0.87785	0.79613	0.85014	0.76507	0.87099	0.89717	0.8689
A2AHY3	Id1	10.618	52798000	#DIV/0!	#DIV/0!	#DIV/0!	#DIV/0!	#DIV/0!	#DIV/0!	0.583285	0.593895	1.05425	0.120865	0.034195	0.166345	NaN	NaN	NaN	NaN	NaN	NaN	NaN	NaN	NaN	0.70415	0.46242	NaN	0.62809	0.5597	NaN	0.88791	1.2206	NaN
A2AI05	Ndor1	7.5114	209130000	0.997725	0.986515	0.86644	0.157175	0.054485	0.06164	1.07983	1.00613	1.01557	0.00909591	0.0833322	0.0374287	0.84055	NaN	1.1549	0.93203	NaN	1.041	0.8048	NaN	0.92808	1.0917	1.0782	1.0696	1.0057	0.90428	1.1084	1.0395	0.96272	1.0445
A2AI08	Tprn	24.03	1737700000	0.801073	0.748573	1.02134	0.0116488	0.042386	0.072409	0.857573	0.832333	0.92575	0.043055	0.120195	0.140406	0.79178	0.79394	0.8175	0.68876	0.77507	0.78189	1.1024	0.92662	1.035	0.852	0.91287	0.80785	0.6659	0.88563	0.94547	0.73106	0.98929	1.0569
A2AI91	Phka1	4.1427	231190000	0.87058	0.98211	1.07294	0.172823	0.106264	0.148233	0.91412	1.11788	1.28857	0.0896998	0.152456	0.0876213	0.87344	1.0808	0.6575	0.98727	1.1096	0.84946	0.96327	0.97306	1.2825	0.8963	0.81426	1.0318	1.1134	0.93344	1.3068	1.213	1.4114	1.2413
A2AIL4	Ndufaf6	5.1972	443230000	1.15133	1.03265	0.871083	0.0314836	0.127724	0.111129	1.19384	1.1855	1.07532	0.174377	0.0610105	0.201639	1.1683	1.1072	1.1785	1.1795	1.0503	0.86814	0.96949	0.928	0.71576	1.3943	0.96922	1.218	1.2237	1.2334	1.0994	0.98788	1.3541	0.88398
A2AIS9	Arrdc1	3.1063	401420000	0.99722	1.08069	1.10671	0.11725	0.237244	0.106086	0.86751	1.10643	1.2792	0.145926	0.134188	0.134561	0.8823	0.95116	1.1582	0.91277	0.91309	1.4162	1.1177	0.97164	1.2308	0.7125	1.063	0.82703	1.021	1.2959	1.0024	1.4601	1.2399	1.1376
A2AIV2	Virma	219.67	5465700000	1.13023	1.1842	1.08147	0.0542137	0.0276016	0.00904814	1.1428	1.1132	0.948987	0.0255313	0.0243955	0.0117195	1.2065	1.0853	1.0989	1.1611	1.1685	1.223	1.0709	1.0805	1.093	1.1695	1.1505	1.1084	1.1183	1.1402	1.0811	0.93773	0.96515	0.94408
A2AIV3	Gpsm1	6.4042	85061000	1.1486	0.77589	0.68501	0	0	0	1.58863	1.00723	0.678047	0.421127	0.168131	0.0756921	1.1486	NaN	NaN	0.77589	NaN	NaN	0.68501	NaN	NaN	2.0447	1.6923	1.0289	1.2313	0.8263	0.96409	0.69566	0.5778	0.76068
A2AIV8	Card9	201.25	11847000000	1.0781	1.05643	0.99359	0.0334329	0.0456466	0.0277064	1.04173	1.0964	1.00697	0.0249041	0.061796	0.0018625	1.1209	1.0393	1.0741	1.1178	1.0431	1.0084	1.0323	0.97949	0.96898	1.0446	1.0707	1.0099	1.1786	1.081	1.0296	1.0074	1.009	1.0045
A2AJ72	Fubp3	323.31	53375000000	1.01837	1.0146	1.01357	0.010884	0.00480833	0.0043866	1.0174	0.993827	0.966067	0.0134353	0.00669937	0.00686246	1.0243	1.0031	1.0277	1.0214	1.0112	1.0112	1.0192	1.013	1.0085	1.0148	1.0024	1.035	0.98921	1.0033	0.98897	0.96277	0.97562	0.95981
A2AJG0	Rpp38	126.54	3138900000	1.04743	1.00896	0.96819	0.00978445	0.0425877	0.0122524	0.87707	1.03338	1.05871	0.028637	0.0504445	0.107541	1.0338	1.0522	1.0563	1.068	0.98973	0.96914	0.95308	0.9684	0.98309	0.88178	0.83988	0.90955	0.96323	1.0572	1.0797	0.92553	1.1889	1.0617
A2AJH3	Nmt2	87.67	7034800000	0.935867	0.835993	0.963057	0.0378809	0.0529328	0.0283711	0.934727	0.936013	1.07513	0.0319027	0.0605677	0.0520433	0.98927	0.91284	0.90549	0.90216	0.83323	0.77259	0.92651	0.99567	0.96699	0.95709	0.95748	0.88961	1.0102	0.936	0.86184	1.0036	1.1259	1.0959
A2AJI0	Map7d1	82.147	4366900000	0.98203	0.963737	1.01943	0.0101502	0.073675	0.00428978	0.956317	0.839983	1.01527	0.0296541	0.0903072	0.00143836	0.98039	0.9705	0.9952	0.91378	0.90953	1.0679	1.0192	1.0248	1.0143	0.95234	0.99446	0.92215	0.76838	0.7842	0.96737	1.0169	1.0134	1.0155
A2AJK6	Chd7	4.4262	476860000	1.3749	1.4055	1.01864	0.228807	0.0911231	0.102399	1.90957	1.13896	0.908247	1.22501	0.156974	0.454501	1.1476	1.2891	1.688	1.3279	1.3552	1.5334	0.96888	1.1613	0.92575	1.0279	3.6419	1.0589	1.3081	0.92987	1.1789	1.2893	0.26944	1.166
A2AJQ0	Pdp1	5.0474	426460000	0.87569	1.15842	1.38437	0.049995	0.216236	0.423509	0.818977	1.08229	1.44347	0.0282803	0.404436	0.563223	0.82969	0.85219	0.94519	1.4641	0.99815	1.013	1.9826	1.1103	1.0602	0.82534	0.84999	0.7816	0.87492	0.72434	1.6476	1.0352	1.0553	2.2399
A2AJT4	Pnisr	10.579	1188700000	0.752133	0.816537	1.05629	0.0592539	0.0259586	0.0792907	0.828123	0.753103	0.992007	0.0329819	0.102529	0.154351	0.6886	0.73658	0.83122	0.81734	0.78435	0.84792	1.1673	1.0145	0.98707	0.81641	0.79488	0.87308	0.61273	0.79183	0.85475	0.77452	1.1169	1.0846
A2AJX3	Ndufaf4	1.6734	308930000	1.06233	1.15747	1.17113	0.383813	0.0890115	0.402813	1.11741	1.24402	1.27687	0.145097	0.22852	0.138541	1.6041	0.76255	0.82035	1.0317	1.225	1.2157	0.6028	1.4216	1.489	0.99614	1.3214	1.0347	1.5445	1.1968	0.99075	1.4243	1.3149	1.0914
A2AKB9	Dcaf10	2.834	2167500000	0.91704	0.836473	0.919617	0.133677	0.149942	0.0378852	0.863865	0.78668	1.29156	0.005215	0.03761	0.40784	0.7907	1.102	0.85842	0.91035	0.97167	0.6274	0.97318	0.89391	0.89176	NaN	0.86908	0.85865	NaN	0.82429	0.74907	NaN	0.88372	1.6994
A2AKD7	Snta1	2.8814	81145000	1.3995	2.5496	1.7781	0	0	0	1.2051	1.0035	0.76674	0	0	0	NaN	NaN	1.3995	NaN	NaN	2.5496	NaN	NaN	1.7781	NaN	NaN	1.2051	NaN	NaN	1.0035	NaN	NaN	0.76674
A2AKG8	Focad	18.419	2013900000	1.21153	1.42077	1.1933	0.0526128	0.0629676	0.0403054	1.3277	1.34823	0.95197	0.106213	0.0404769	0.041458	1.2851	1.1651	1.1844	1.4911	1.4329	1.3383	1.165	1.2503	1.1646	1.3784	1.4248	1.1799	1.4003	1.3016	1.3428	0.96736	0.89528	0.99327
A2AKH7	Lrrc57	21.004	2296400000	0.988677	1.02888	0.995897	0.0127658	0.0244795	0.0669429	1.0728	1.04022	1.01835	0.0466388	0.0462925	0.0738645	0.98057	0.97876	1.0067	1.0531	0.99535	1.0382	1.0904	0.95353	0.94376	1.0635	1.0209	1.134	1.105	1.016	0.99965	1.113	1.0093	0.93275
A2AKX3	Setx	5.205	777750000	1.1313	1.27918	1.11767	0.402508	0.609695	0.203704	0.773393	0.873233	1.17273	0.1984	0.235459	0.101887	1.6986	0.88819	0.8071	2.1388	0.90752	0.79122	1.3733	1.1049	0.87482	1.0115	0.78288	0.5258	1.2042	0.73949	0.67601	1.2106	1.0334	1.2742
A2AL12	Hnrnpa3	8.9222	25979000000	0.769167	0.87515	1.11547	0.0474581	0.0259356	0.03033	0.905953	0.960873	1.1083	0.0395406	0.0167388	0.0381949	0.71707	0.83186	0.75857	0.83867	0.89009	0.89669	1.1267	1.1457	1.074	0.89347	0.86499	0.9594	0.93737	0.97018	0.97507	1.1206	1.0566	1.1477
A2ALA4	Med22	95.558	3410900000	0.884523	0.88436	0.931247	0.0453812	0.0325244	0.044913	0.834587	0.846	0.97665	0.00287878	0.0582743	0.107419	0.82172	0.90448	0.92737	0.83923	0.91462	0.89923	0.9589	0.96694	0.8679	0.83405	0.83136	0.83835	0.83537	0.78054	0.92209	0.95961	0.85444	1.1159
A2ALB2	Rexo4	76.618	10051000000	0.97967	0.95805	1.00297	0.0355607	0.0646047	0.0125953	0.944203	0.988117	0.995783	0.0387926	0.0223503	0.0311441	1.0226	0.98089	0.93552	1.0409	0.94998	0.88327	1.0041	0.98701	1.0178	0.94602	0.99078	0.89581	1.0053	1.0025	0.95655	1.0353	0.99287	0.95918
A2ALR9	Usp48	169.55	2615000000	1.31283	1.1913	0.883203	0.109369	0.0378685	0.0722924	1.45423	1.27253	0.83321	0.241822	0.0424665	0.0896613	1.1976	1.4598	1.2811	1.1401	1.2305	1.2033	0.92759	0.78125	0.94077	1.5009	1.1375	1.7243	1.3289	1.2264	1.2623	0.93592	0.84625	0.71746
A2AM05	Cntln	1.4779	146630000	1.439	1.26375	0.80776	0.1828	0.16615	0.05179	1.509	1.4613	0.93283	0	0	0	NaN	1.6218	1.2562	NaN	1.4299	1.0976	NaN	0.75597	0.85955	NaN	1.509	NaN	NaN	1.4613	NaN	NaN	0.93283	NaN
A2AM29	Mllt3	4.8696	43521000	1.0401	1.1178	0.90259	0	0	0	0.90093	1.0212	1.181	0	0	0	NaN	1.0401	NaN	NaN	1.1178	NaN	NaN	0.90259	NaN	0.90093	NaN	NaN	1.0212	NaN	NaN	1.181	NaN	NaN
A2AMD0	Gm12666	3.6054	91266000	0.76528	#DIV/0!	#DIV/0!	0	#DIV/0!	#DIV/0!	1.0112	0.67546	0.6837	0	0	0	NaN	NaN	0.76528	NaN	NaN	NaN	NaN	NaN	NaN	NaN	1.0112	NaN	NaN	0.67546	NaN	NaN	0.6837	NaN
A2AMQ5	Cds2	17.384	160340000	1.7628	1.70395	1.04985	0.0448	0.24575	0.03255	1.46273	1.23838	1.12103	0.241777	0.328352	0.032597	NaN	1.8076	1.718	NaN	1.9497	1.4582	NaN	1.0824	1.0173	1.8044	1.2804	1.3034	0.78893	1.362	1.5642	1.1666	1.1043	1.0922
A2AMW0	Capzb	323.31	146420000000	1.0327	1.05233	1.00186	0.0124587	0.0106537	0.00817667	1.0812	1.07093	0.986383	0.0138053	0.0177813	0.0158511	1.0468	1.0165	1.0348	1.0448	1.0448	1.0674	1.0117	1.0022	0.99168	1.0618	1.089	1.0928	1.0465	1.0883	1.078	0.99488	1.0001	0.96417
A2AMY5	Ubap2	323.31	18947000000	1.00771	1.02012	0.969087	0.0301768	0.041344	0.0318721	1.0248	0.945563	0.92843	0.00777732	0.0291949	0.0191387	1.0246	0.96532	1.0332	1.0737	0.97306	1.0136	0.99438	0.98875	0.92413	1.0347	1.024	1.0157	0.951	0.9074	0.97829	0.92685	0.90582	0.95262
A2AMZ4	Ndufaf8	2.8232	46694000	#DIV/0!	#DIV/0!	#DIV/0!	#DIV/0!	#DIV/0!	#DIV/0!	0.69195	1.3357	1.8517	0	0	0	NaN	NaN	NaN	NaN	NaN	NaN	NaN	NaN	NaN	0.69195	NaN	NaN	1.3357	NaN	NaN	1.8517	NaN	NaN
A2AN08	Ubr4	323.31	12517000000	1.10277	1.23547	1.17877	0.0361051	0.0461491	0.0508803	1.28967	1.4913	1.12197	0.0175707	0.0297947	0.0324278	1.0542	1.1407	1.1134	1.2046	1.3007	1.2011	1.2492	1.1308	1.1563	1.265	1.2994	1.3046	1.5331	1.4658	1.475	1.1678	1.0977	1.1004
A2ANC5	Ap5s1	1.7075	177110000	0.89079	1.42005	1.41455	0.00426	0.22175	0.09715	1.0583	0.76556	0.8044	0	0	0	0.88653	0.89505	NaN	1.6418	1.1983	NaN	1.5117	1.3174	NaN	1.0583	NaN	NaN	0.76556	NaN	NaN	0.8044	NaN	NaN
A2AP93	Map3k7	6.79	431900000	1.21818	1.14967	0.91846	0.171257	0.0601736	0.0731768	0.919073	0.94609	1.02746	0.194195	0.207926	0.101051	1.3918	1.2776	0.98513	1.2304	1.1326	1.086	0.95237	0.81683	0.98618	0.66653	1.1388	0.95189	0.71319	1.218	0.90708	1.1324	1.059	0.89098
A2APB8	Tpx2	71.509	10630000000	0.993773	1.06723	1.04463	0.0518361	0.0447634	0.0344081	0.94485	0.938003	1.01362	0.0131069	0.0321193	0.0205599	0.9353	0.98472	1.0613	1.0258	1.0465	1.1294	1.0826	0.99929	1.052	0.9551	0.92635	0.9531	0.91253	0.91817	0.98331	1.0423	1.0034	0.99515
A2APF7	Zbp1	313.76	17328000000	0.894843	1.12203	1.21347	0.000446493	0.0133881	0.0225454	0.966417	1.1576	1.09613	0.0854198	0.0289386	0.0240284	0.89528	0.89502	0.89423	1.1206	1.1391	1.1064	1.2447	1.1923	1.2034	0.99594	1.0531	0.85021	1.1596	1.192	1.1212	1.0907	1.1279	1.0698
A2API3	Ints8	60.451	1759500000	1.1571	1.1902	1.05695	0.0964793	0.00558629	0.0710143	1.1501	1.26883	1.04599	0.0822681	0.0562946	0.0960472	1.0242	1.1968	1.2503	1.1977	1.1843	1.1886	1.1494	1.0447	0.97675	1.1354	1.0575	1.2574	1.21	1.3447	1.2518	0.98863	1.1813	0.96804
A2API5	Lrp1b	2.6878	4987200000	1.0381	1.08233	1.0285	0.0346888	0.0494043	0.0351238	1.04188	1.09	1.04071	0.0871457	0.00766855	0.0444087	0.99839	1.0829	1.033	1.0478	1.1522	1.047	1.0624	0.98011	1.043	0.95895	1.0044	1.1623	1.0795	1.0929	1.0976	1.0931	1.0445	0.98452
A2APY7	Ndufaf5	4.2458	1051800000	1.05866	1.56453	1.48713	0.0955097	0.246409	0.395228	1.11457	1.07001	0.9178	0.293909	0.0730048	0.158475	0.92478	1.1101	1.1411	1.907	1.3375	1.4491	2.0208	1.0764	1.3642	0.85995	0.95737	1.5264	1.0832	0.97474	1.1521	1.1243	0.88998	0.73912
A2AQ17	Ndufaf1	11.787	2506000000	0.793193	0.912387	1.1394	0.113433	0.0402435	0.262837	0.866033	0.927887	1.1595	0.0860064	0.0283583	0.0847632	0.63472	0.894	0.85086	0.9537	0.85783	0.92563	1.5111	0.95564	0.95146	0.79644	0.98722	0.81444	0.89479	0.96405	0.92482	1.053	1.2604	1.1651
A2AQ19	Rtf1	263.35	16272000000	0.84112	0.840893	0.98017	0.0789454	0.0345851	0.0464205	0.868357	0.83027	0.950767	0.0130973	0.0202343	0.0178062	0.81788	0.94731	0.75817	0.85845	0.87165	0.79258	1.01	0.91461	1.0159	0.85685	0.86154	0.88668	0.81362	0.81844	0.85875	0.97471	0.93204	0.94555
A2AQ43	Fnbp1	323.31	29607000000	0.970247	1.03397	1.0337	0.024288	0.00886842	0.0184295	1.01643	1.01601	1.01683	0.0108374	0.0135454	0.0117076	0.99832	0.93907	0.97335	1.0273	1.0281	1.0465	1.0364	1.0548	1.0099	1.0021	1.0283	1.0189	0.99732	1.0217	1.029	1.0268	1.0233	1.0004
A2AQD5	Itprid2	89.379	1635400000	1.45933	1.2907	0.93689	0.127187	0.0540979	0.12046	1.09683	1.08517	0.942613	0.0378763	0.035468	0.0384146	1.6384	1.3845	1.3551	1.3061	1.3479	1.2181	0.77328	0.97759	1.0598	1.1252	1.122	1.0433	1.1239	1.0382	1.0934	0.90118	0.9329	0.99376
A2AQJ7	Tmem87a	25.958	950030000	1.32193	1.58657	1.13417	0.216532	0.139206	0.0304057	1.32007	1.4329	1.04753	0.152921	0.100924	0.0127432	1.1518	1.1865	1.6275	1.6383	1.3962	1.7252	1.1293	1.1736	1.0996	1.1153	1.4827	1.3622	1.2951	1.534	1.4696	1.0587	1.0542	1.0297
A2AQT8	Mmadhc	2.6023	102280000	0.988565	1.06825	1.044	0.007975	0.05115	0.0203	0.85989	0.75371	0.89139	0	0	0	0.99654	NaN	0.98059	1.0171	NaN	1.1194	1.0643	NaN	1.0237	NaN	NaN	0.85989	NaN	NaN	0.75371	NaN	NaN	0.89139
A2AQZ2	Phyhd1	7.7187	392960000	1.2194	0.868405	0.792895	0.1342	0.127225	0.108855	1.32258	0.803693	0.704837	0.384434	0.126189	0.305044	NaN	1.3536	1.0852	NaN	0.99563	0.74118	NaN	0.90175	0.68404	1.6855	1.4917	0.79055	0.63588	0.94018	0.83502	0.40661	0.584	1.1239
A2AR02	Ppig	86.074	30555000000	0.874897	0.90653	1.0576	0.0167901	0.0228693	0.0232564	0.89926	0.91303	1.04653	0.0141337	0.0151671	0.0132429	0.85734	0.89752	0.86983	0.9165	0.8749	0.92819	1.0433	1.0391	1.0904	0.88257	0.91713	0.89808	0.89971	0.90513	0.93425	1.0488	1.0293	1.0615
A2AR26	#N/A	43.875	1765000000	1.30183	1.26031	1.01554	0.207146	0.288526	0.0492867	1.52527	1.30963	0.813453	0.0240364	0.0870571	0.023836	1.5481	1.0413	1.3161	1.642	0.94454	1.1944	1.0263	0.95052	1.0698	1.5191	1.4994	1.5573	1.2414	1.255	1.4325	0.84061	0.81717	0.78258
A2AR78	Tank	170.15	2736900000	0.95353	0.99569	1.03547	0.0304911	0.0706088	0.00770036	1.07627	1.07697	1.02344	0.050905	0.0272365	0.0262416	0.98408	0.9119	0.96461	1.0882	0.91688	0.98199	1.0389	1.0248	1.0427	1.1466	1.0278	1.0544	1.1099	1.0778	1.0432	1.0495	1.0333	0.98753
A2ARF0	Mvb12b	31.028	277120000	1.01726	0.97538	0.943375	0.158076	0.13162	0.039895	1.19943	0.773047	0.701237	0.103288	0.0458213	0.188526	0.79468	1.1105	1.1466	NaN	0.84376	1.107	NaN	0.90348	0.98327	1.0733	1.3263	1.1987	0.74855	0.73334	0.83725	0.60436	0.53456	0.96479
A2ARP1	Ppip5k1	1.6709	416190000	1.03698	0.98843	0.91326	0.0800853	0.0421198	0.112667	1.00268	0.7664	0.72394	0.0260438	0.188342	0.10267	0.98278	1.1502	0.97795	0.96686	0.95113	1.0473	1.0079	0.75493	0.97695	1.0394	0.9868	0.98184	1.0232	0.57677	0.69923	0.85436	0.60346	0.714
A2AS05	Helz2	323.31	14155000000	1.20573	1.38267	1.0941	0.0101562	0.00927374	0.0254001	1.414	1.3821	0.984047	0.039426	0.0116585	0.0195409	1.1917	1.2154	1.2101	1.3733	1.3794	1.3953	1.1266	1.0911	1.0646	1.3604	1.4541	1.4275	1.3667	1.3949	1.3847	0.97306	0.96758	1.0115
A2AS44	Pkp4	2.9715	114760000	0.89098	1.2732	1.28543	0.0758356	0.0580121	0.145556	1.01847	1.1863	1.28173	0.166968	0.194606	0.192635	0.91405	0.78874	0.97015	1.3443	1.2022	1.2731	1.4741	1.2624	1.1198	0.84874	1.2455	0.96116	1.1915	1.422	0.9454	1.5019	1.3106	1.0327
A2AS70	Mllt10	13.266	205460000	1.30367	2.01792	1.52235	0.907035	1.42907	0.07135	0.91559	0.718717	1.01718	0.220967	0.124124	0.127437	0.39663	NaN	2.2107	0.58885	NaN	3.447	1.451	NaN	1.5937	0.79608	1.2254	0.72529	0.8821	0.58144	0.69261	1.112	0.83704	1.1025
A2ASY0	Taf3	2.1501	106810000	1.0446	1.3403	1.2466	0	0	0	0.3541	0.51919	1.4552	0	0	0	1.0446	NaN	NaN	1.3403	NaN	NaN	1.2466	NaN	NaN	NaN	NaN	0.3541	NaN	NaN	0.51919	NaN	NaN	1.4552
A2AT37	Upf2	85.979	2833200000	1.09543	1.19296	0.972517	0.0984136	0.173592	0.0847657	1.13591	1.2575	1.04107	0.155196	0.127002	0.0937272	1.0112	1.0416	1.2335	1.1935	0.98009	1.4053	1.0338	0.85265	1.0311	1.2123	0.91952	1.2759	1.4371	1.1692	1.1662	0.96698	1.1733	0.98293
A2AT93	Plcb4	26.451	1257300000	1.078	1.09817	0.930387	0.0404451	0.0403569	0.0507906	1.19423	0.867267	0.76043	0.0352818	0.053999	0.0142372	1.1349	1.0445	1.0546	1.1042	1.046	1.1443	1.0011	0.90595	0.88411	1.238	1.1931	1.1516	0.93644	0.8607	0.80466	0.78048	0.752	0.74881
A2ATI9	Gorasp2	195.12	13855000000	0.99171	0.995157	1.01256	0.0428505	0.0226153	0.0744626	1.0556	0.949517	0.92903	0.028702	0.0513818	0.0237132	1.0452	0.98963	0.9403	0.97665	1.027	0.98182	0.94335	0.97843	1.1159	1.0735	1.0151	1.0782	1.0062	0.8818	0.96055	0.89704	0.93631	0.95374
A2ATP5	Myef2	293.78	22959000000	0.88734	0.907457	1.01042	0.0384561	0.0150228	0.028487	0.878413	0.864477	0.98964	0.0822681	0.0230676	0.0184779	0.93893	0.87645	0.84664	0.92802	0.89255	0.9018	0.97037	1.0267	1.0342	0.96956	0.77022	0.89546	0.89635	0.85456	0.84252	0.97925	1.0156	0.97407
A2AUC9	Klhl41	1.9181	54049000	1.2199	1.06455	0.90554	0.1574	0.07835	0.05747	0.722367	0.863773	1.1401	0.062894	0.0671472	0.0615618	NaN	1.3773	1.0625	NaN	0.9862	1.1429	NaN	0.84807	0.96301	0.8015	0.64763	0.71797	0.94353	0.77926	0.86853	1.0536	1.1919	1.1748
A2AUM6	Srp14	96.961	17169000000	0.601713	0.63556	1.21838	0.400066	0.311682	0.213684	0.83807	0.885017	1.1075	0.0354328	0.0454137	0.0681721	0.4844	1.1397	0.18104	0.60375	1.0322	0.27073	1.2402	0.94645	1.4685	0.79449	0.88128	0.83844	0.8216	0.92552	0.90793	1.0309	1.1965	1.0951
A2AUR3	Pter	105.74	8870300000	0.818947	0.835473	0.99823	0.0211797	0.0469386	0.0178884	0.888567	0.890107	0.978343	0.0467784	0.0307419	0.0293628	0.83927	0.82784	0.78973	0.88852	0.77439	0.84351	1.0065	0.97339	1.0148	0.9048	0.82491	0.93599	0.93009	0.85533	0.8849	1.0005	0.93685	0.99768
A2AUY4	Baz2b	21.736	261760000	0.924825	1.04055	1.1905	0.011285	0.02615	0.1028	1.22493	1.2674	1.12041	0.259571	0.114524	0.140162	NaN	0.93611	0.91354	NaN	1.0144	1.0667	NaN	1.0877	1.2933	1.5784	1.134	0.9624	1.3874	1.1132	1.3016	1.297	0.95414	1.1101
A2AVJ7	Rrbp1	323.31	93110000000	1.17797	1.14573	0.982937	0.0273333	0.0173208	0.0100496	1.1448	1.1014	0.972377	0.00261279	0.0124148	0.00739541	1.1509	1.1676	1.2154	1.123	1.1492	1.165	0.99508	0.98326	0.97047	1.1416	1.1448	1.148	1.1152	1.1039	1.0851	0.97164	0.96371	0.98178
A2AVQ9	Ttc4	27.542	2102600000	1.00358	0.966407	1.06339	0.169738	0.133423	0.263219	0.944817	1.01319	1.0531	0.0661881	0.0263183	0.114283	0.80171	0.99204	1.217	0.7971	1.1232	0.97892	0.93088	1.4309	0.82838	0.98052	1.0019	0.85203	0.99213	0.99715	1.0503	0.97007	0.97453	1.2147
A2AW05	Ssrp1	323.31	98369000000	1.03797	1.018	0.974937	0.0166984	0.0131623	0.00911165	1.01357	0.989593	0.979327	0.0122833	0.00999953	0.0100471	1.0191	1.0597	1.0351	1.0118	1.0059	1.0363	0.9877	0.97009	0.96702	0.99631	1.0205	1.0239	1.0002	0.99239	0.97619	0.97875	0.96732	0.99191
A2AWA9	Rabgap1	142.34	7070100000	1.0897	1.21313	1.09583	0.0217312	0.0144871	0.0375774	1.31273	1.2193	0.96654	0.00418117	0.0129417	0.00682666	1.0605	1.096	1.1126	1.2272	1.1932	1.219	1.1349	1.1075	1.0451	1.3122	1.3181	1.3079	1.201	1.2282	1.2287	0.96991	0.95702	0.97269
A2AWF8	Ptprj	19.991	617530000	1.43823	1.1402	0.901763	0.25304	0.0626361	0.0227328	1.05562	1.11373	1.03444	0.127429	0.0523179	0.0497483	1.2451	1.7957	1.2739	1.1795	1.0518	1.1893	0.90612	0.92717	0.872	0.87605	1.1586	1.1322	1.1653	1.1339	1.042	1.101	1.0209	0.98142
A2AWP8	Arhgef10l	323.31	19948000000	1.22923	1.1747	0.973283	0.0102184	0.0228045	0.0317025	1.23207	1.1118	0.925153	0.0150664	0.00859418	0.000522834	1.2402	1.2319	1.2156	1.2049	1.1498	1.1694	0.93257	0.97738	1.0099	1.249	1.2348	1.2124	1.1205	1.1001	1.1148	0.92589	0.92473	0.92484
A2AWS5	Hdac5	8.1985	389730000	1.50269	1.61	1.06628	0.733517	0.571245	0.128044	1.15203	1.2046	1.08577	0.0634422	0.122232	0.0309929	2.5295	0.86156	1.117	2.3957	1.0544	1.3799	0.94054	1.242	1.0163	1.1099	1.1045	1.2417	1.1142	1.1222	1.3774	1.1097	1.042	1.1056
A2AWT6	Ubtf	254.42	31168000000	1.01263	1.01092	0.974373	0.0203588	0.0119888	0.0113165	0.930363	0.979147	1.04233	0.0188042	0.0132606	0.0126913	1.0363	0.9866	1.015	1.0057	0.99956	1.0275	0.95949	0.98691	0.97672	0.90501	0.94999	0.93609	0.99785	0.97098	0.96861	1.0568	1.0259	1.0443
A2BDP0	Med14	7.7835	950690000	1.14037	1.59523	1.44687	0.0593174	0.500996	0.547317	1.10997	1.00289	1.0686	0.0690898	0.0919333	0.143648	1.224	1.0929	1.1042	2.2874	1.3802	1.1181	2.2207	1.0748	1.0451	1.0687	1.2073	1.0539	0.88127	1.0239	1.1035	1.2427	0.89089	1.0722
A2BDX3	Mocs3	59.4	8456300000	1.01861	0.941773	0.95032	0.0168405	0.0408744	0.0168667	1.0705	1.0777	1.0784	0.0547487	0.048273	0.0359845	1.0209	0.99694	1.038	0.99947	0.90986	0.91599	0.94541	0.93256	0.97299	1.1476	1.0258	1.0381	1.1159	1.1076	1.0096	1.0975	1.1097	1.028
A2BE28	Las1l	250.4	8082500000	1.12793	1.06144	0.932737	0.0640384	0.147841	0.0415704	1.11373	1.119	1.01784	0.0113409	0.0287574	0.0614585	1.0396	1.1548	1.1894	0.86573	1.223	1.0956	0.91621	0.98986	0.89214	1.0977	1.1214	1.1221	1.0882	1.1114	1.1574	1.1034	0.96183	0.98828
A2BFB1	Mlx	10.928	696190000	0.94886	0.98978	1.05562	0.0221511	0.15151	0.0943682	0.840957	0.87972	1.02476	0.0752335	0.135065	0.125021	0.97863	0.94242	0.92553	0.77584	1.107	1.0865	0.93177	1.1606	1.0745	0.74524	0.84858	0.92905	0.68942	0.96061	0.98913	0.90718	1.1979	0.96919
A2BGI8	Ppih	218.1	22863000000	0.848103	0.861603	0.99009	0.0362842	0.0141002	0.0260697	0.8457	0.874547	1.04817	0.0228911	0.0154996	0.0337561	0.80065	0.85492	0.88874	0.84167	0.8711	0.87204	0.99846	1.017	0.95481	0.87806	0.83031	0.82873	0.89522	0.87052	0.8579	1.0543	1.0861	1.0041
A2BGI9	Ppih	31.636	654580000	0.835073	0.838647	1.00137	0.0165348	0.026029	0.0161211	0.866747	0.80599	0.969177	0.0830933	0.0193628	0.0548749	0.83232	0.85656	0.81634	0.80706	0.87081	0.83807	0.97861	1.0116	1.0139	0.81678	0.98384	0.79962	0.79571	0.83311	0.78915	0.99843	0.8923	1.0168
A2BH40	Arid1a	323.31	17462000000	1.15617	1.2443	1.0705	0.0118929	0.0170671	0.0245149	1.14143	1.08397	1.00193	0.0192751	0.0295623	0.0269852	1.1634	1.1657	1.1394	1.2447	1.265	1.2232	1.1012	1.0412	1.0691	1.1421	1.1647	1.1175	1.1127	1.0433	1.0959	1.0223	0.9638	1.0197
A2BHP5	Lmo2	3.56	117700000	0.59882	0.46324	0.77301	0	0	0	1.0523	0.911907	0.894107	0.162995	0.017981	0.0793955	0.59882	NaN	NaN	0.46324	NaN	NaN	0.77301	NaN	NaN	0.97241	1.2795	0.90499	0.88757	0.93046	0.91769	1.0025	0.81454	0.86528
A2BIE1	Qser1	1.7756	17813000	#DIV/0!	#DIV/0!	#DIV/0!	#DIV/0!	#DIV/0!	#DIV/0!	1.1153	1.7135	1.5587	0	0	0	NaN	NaN	NaN	NaN	NaN	NaN	NaN	NaN	NaN	1.1153	NaN	NaN	1.7135	NaN	NaN	1.5587	NaN	NaN
A2CF80	0610010K14Rik	3.952	172500000	1.4147	1.1586	0.76556	0.1102	0.0109	0.13443	#DIV/0!	#DIV/0!	#DIV/0!	#DIV/0!	#DIV/0!	#DIV/0!	NaN	1.3045	1.5249	NaN	1.1477	1.1695	NaN	0.89999	0.63113	NaN	NaN	NaN	NaN	NaN	NaN	NaN	NaN	NaN
A2CG63	Arid4b	27.669	1235500000	0.942213	1.00952	1.02062	0.149222	0.197917	0.179537	1.00609	1.03805	1.08883	0.149054	0.110142	0.0308481	0.73424	1.0152	1.0772	1.2782	0.80725	0.9431	1.2244	0.78756	1.0499	0.9119	1.2165	0.88987	0.94854	1.1932	0.9724	1.0502	1.0906	1.1257
A2CG76	Ehmt2	55.031	3915500000	1.08913	1.09697	1.03055	0.065181	0.0547802	0.102719	1.12432	0.981107	0.900323	0.0903383	0.0567596	0.0726697	1.0508	1.0357	1.1809	1.0867	1.1686	1.0356	1.1757	0.95295	0.963	0.99935	1.2098	1.1638	1.06	0.95448	0.92884	0.94109	0.79824	0.96164
A2RSJ4	Uhrf1bp1l	19.545	1396000000	1.14723	1.17967	0.958883	0.0701906	0.00311698	0.0404743	1.09008	1.05705	0.957967	0.202538	0.155427	0.012288	1.2454	1.0854	1.1109	1.1782	1.1768	1.184	0.92888	1.0161	0.93167	1.3765	0.94489	0.94884	1.275	0.92338	0.97277	0.96611	0.96719	0.9406
A2RSX7	Tyw5	9.2076	246720000	0.81676	0.95778	1.04109	0.00153	0.07792	0.08911	0.869873	0.951487	1.19397	0.287958	0.105589	0.200088	NaN	0.81829	0.81523	NaN	1.0357	0.87986	NaN	0.95198	1.1302	0.6641	1.2771	0.66842	0.844	1.095	0.91546	1.2595	0.92281	1.3996
A2RSY1	Kansl3	10.908	539810000	1.14567	1.1888	1.0527	0.0688795	0.100351	0.0245969	1.2616	1.18714	0.97925	0.219581	0.201425	0.0654787	1.203	1.1852	1.0488	1.2113	1.2989	1.0562	1.0182	1.0661	1.0738	1.572	1.0985	1.1143	1.4585	0.97642	1.1265	0.97583	0.90082	1.0611
A2RTH5	Lcmt1	27.852	1979000000	0.95301	1.48834	1.33157	0.277294	0.38485	0.0299378	0.918397	1.1358	1.20723	0.0451725	0.0380239	0.116395	0.57593	1.0483	1.2348	0.94501	1.7876	1.7324	1.3012	1.3723	1.3212	0.8657	0.91347	0.97602	1.1019	1.1166	1.1889	1.1218	1.1281	1.3718
A2RTL5	Rsrc2	97.893	9920500000	0.733513	0.782303	1.0938	0.00397908	0.0773266	0.0740027	0.797253	0.821217	1.03028	0.010401	0.03335	0.0388825	0.73767	0.73472	0.72815	0.68702	0.78347	0.87642	1.0702	1.1939	1.0173	0.8085	0.79984	0.78342	0.79304	0.80255	0.86806	1.0559	1.0596	0.97533
A3KGB4	Tbc1d8b	2.3424	163690000	1.2121	1.21223	0.93759	0.0717776	0.0301388	0.0246737	1.4685	1.81385	1.23285	0.1511	0.18845	0.00145	1.2963	1.1209	1.2191	1.2039	1.1802	1.2526	0.93088	0.9706	0.91129	1.6196	1.3174	NaN	2.0023	1.6254	NaN	1.2314	1.2343	NaN
A3KGG8	Knstrn	42.255	4783900000	0.77801	0.924787	1.11897	0.0200439	0.0333845	0.0840174	0.874713	0.784537	0.907967	0.0648618	0.0578277	0.0750963	0.74968	0.79301	0.79134	0.94263	0.95372	0.87801	1.0003	1.1835	1.1731	0.90581	0.78443	0.9339	0.72551	0.76503	0.86307	0.84846	0.86154	1.0139
A3KGI3	Knl1	3.4109	1009200000	1.16103	1.1674	1.02417	0.139384	0.0426924	0.0394942	1.032	1.10197	1.10223	0.0176777	0.113848	0.105221	1.3544	1.0975	1.0312	1.149	1.2264	1.1268	0.9811	1.0149	1.0765	1.0445	1.007	1.0445	1.2624	1.01	1.0335	1.0528	1.2485	1.0054
A3KGR9	H13	3.0164	458880000	2.2319	1.9442	0.833855	0.0062	0.0112	0.030015	1.69203	1.68333	1.0523	0.176714	0.173282	0.0233577	NaN	2.2257	2.2381	NaN	1.933	1.9554	NaN	0.86387	0.80384	1.4496	1.7607	1.8658	1.467	1.6918	1.8912	1.0646	1.0196	1.0727
A3KGU5	Sptan1	63.832	2108400000	1.06028	0.89691	0.78348	0.120751	0.232158	0.124902	0.910907	0.81791	0.83235	0.0320562	0.0210882	0.0628454	0.94264	1.0119	1.2263	0.82564	0.65499	1.2101	0.82623	0.61368	0.91053	0.91118	0.95003	0.87151	0.82564	0.83899	0.7891	0.89253	0.74562	0.8589
A3KMP2	Ttc38	3.8848	389000000	0.85125	0.981353	1.16867	0.113695	0.0281082	0.188221	1.10665	1.28317	1.16687	0.260074	0.0179057	0.206573	0.69489	0.89697	0.96189	0.97943	0.94793	1.0167	1.4333	1.0612	1.0115	1.4735	0.9461	0.90035	1.259	1.2887	1.3018	0.90821	1.1786	1.4138
A4QPD3	Rel	33.586	8347400000	1.1466	1.2647	1.02738	0.00791117	0.0506637	0.0404485	1.16647	1.17873	1.00174	0.00383174	0.023115	0.031509	1.1572	1.1444	1.1382	1.3356	1.2382	1.2203	0.98684	1.0826	1.0127	1.1611	1.1698	1.1685	1.1896	1.1466	1.2	0.95831	1.0148	1.0321
A6H5X4	Phf11	323.31	39876000000	1.0616	1.26647	1.1824	0.0352049	0.058049	0.0509652	1.19873	1.22247	1.05703	0.042603	0.0341559	0.0167731	1.063	1.104	1.0178	1.2128	1.3471	1.2395	1.2277	1.1112	1.2083	1.1456	1.2499	1.2007	1.1743	1.2434	1.2497	1.0494	1.0803	1.0414
A6H5Y3	Mtr	73.78	5229000000	1.0731	0.92878	0.88386	0.0139859	0.0324729	0.0782611	0.973993	0.87999	0.94482	0.0346767	0.0199412	0.00933986	1.0775	1.0542	1.0876	0.93213	0.96677	0.88744	0.93178	0.9463	0.7735	0.98214	1.0118	0.92804	0.85951	0.90702	0.87344	0.93922	0.95798	0.93726
A6H611	Mipep	72.667	2782700000	1.30583	1.35257	1.02558	0.0429297	0.0462927	0.0836023	1.1042	1.07547	0.964563	0.0694346	0.139361	0.0187535	1.3604	1.2555	1.3016	1.3884	1.2872	1.3821	0.90875	1.0683	1.0997	1.1012	1.1907	1.0207	0.89932	1.2401	1.087	0.94061	0.96668	0.9864
A6H619	Phrf1	9.4874	674680000	1.03996	1.0243	1.03053	0.18049	0.0839777	0.0505947	0.938113	0.86236	1.01971	0.0972172	0.119678	0.231369	1.053	0.81267	1.2542	0.9617	0.96819	1.143	0.96179	1.0821	1.0477	0.80093	0.99881	1.0146	1.0057	0.71275	0.86863	1.1868	0.69253	1.1798
A6H630	Armt1	40.858	3318600000	0.893257	0.92409	0.949307	0.0424117	0.0117745	0.0353224	1.04263	0.98399	0.977547	0.0518595	0.0881273	0.0671743	0.91856	0.9277	0.83351	0.91987	0.91225	0.94015	0.89969	0.97913	0.9691	1.0795	1.0791	0.96929	1.0508	1.0417	0.85947	0.92426	1.0723	0.93608
A6H8H2	Dennd4c	183.82	4641600000	1.08693	1.22187	1.11017	0.0576295	0.018095	0.0485717	1.30857	1.34453	1.10603	0.0342361	0.0384987	0.0865805	1.1587	1.0176	1.0845	1.2011	1.2452	1.2193	1.0489	1.1677	1.1139	1.3393	1.3256	1.2608	1.3785	1.2907	1.3644	1.0691	1.2256	1.0234
A6P3E4	Mapk8	48.525	1202500000	1.04946	1.22467	1.12827	0.0431989	0.0906404	0.10036	0.915787	1.06496	1.04803	0.128935	0.0660792	0.133074	1.0671	0.98999	1.0913	1.2415	1.1062	1.3263	1.0229	1.0986	1.2633	1.0267	0.98567	0.73499	1.1034	1.1195	0.97197	0.8903	1.038	1.2158
A6PWC3	Nrd1	312.23	34295000000	1.16377	1.16963	1.02057	0.0198946	0.0164058	0.0130134	1.19763	1.247	1.0245	0.0343488	0.0103692	0.0145446	1.1891	1.1405	1.1617	1.161	1.1926	1.1553	1.0322	1.0024	1.0271	1.2036	1.1529	1.2364	1.2422	1.2374	1.2614	1.0237	1.0071	1.0427
A6PWS5	Gsn	12.224	18496000000	0.97116	1.24308	1.42353	0.127468	0.482255	0.408525	0.943413	1.13657	1.19234	0.0269344	0.260218	0.27872	1.1462	0.84632	0.92096	0.82516	0.98529	1.9188	0.93489	1.4009	1.9348	0.94483	0.90974	0.97567	0.96255	0.94277	1.5044	0.97821	1.0128	1.586
A6PWX9	Uqcc1	23.717	1233800000	1.3323	1.17903	0.943567	0.0435881	0.0551614	0.0210493	1.40857	1.11917	0.892977	0.0808464	0.0135135	0.0241984	1.3236	1.3895	1.2838	1.257	1.1423	1.1378	0.94849	0.96653	0.91568	1.4691	1.4623	1.2943	1.1162	1.137	1.1043	0.9271	0.87816	0.87367
A6PWY4	Wdr76	16.21	1438700000	1.03046	1.08253	1.00806	0.0259189	0.0178591	0.0640255	1.02498	0.98556	0.879807	0.0942706	0.0387494	0.0768315	1.0541	0.99438	1.0429	1.1072	1.0655	1.0749	1.0229	1.078	0.92329	1.0673	1.1133	0.89433	1.0011	1.0233	0.93228	0.98053	0.79415	0.86474
A6X8Z3	Igf2bp2	166.47	9202900000	0.730187	0.809067	1.11073	0.0376825	0.0235135	0.04402	0.78678	0.89816	1.12917	0.0477708	0.0422648	0.0311363	0.76121	0.67715	0.7522	0.82972	0.77617	0.82131	1.0768	1.1729	1.0825	0.83733	0.72269	0.80032	0.93792	0.83963	0.91693	1.1732	1.1072	1.1071
A6ZI44	Aldoa	323.31	1440700000000	1.02157	1.02287	1.0174	0.00685144	0.013151	0.00460072	1.07727	1.05153	0.972303	0.00536925	0.00429289	0.00639424	1.0183	1.0153	1.0311	1.0047	1.0285	1.0354	1.0204	1.0209	1.0109	1.0816	1.0805	1.0697	1.0483	1.0487	1.0576	0.97172	0.96478	0.98041
A7M7S2	Nprl3	2.0743	63856000	1.12175	0.730735	0.702565	0.05305	0.078385	0.018475	#DIV/0!	#DIV/0!	#DIV/0!	#DIV/0!	#DIV/0!	#DIV/0!	1.1748	1.0687	NaN	0.80912	0.65235	NaN	0.68409	0.72104	NaN	NaN	NaN	NaN	NaN	NaN	NaN	NaN	NaN	NaN
A7UAK4	Pfkfb3	10.548	556720000	1.8391	1.8807	1.0434	0.2322	0.0964	0.188505	0.495297	0.690833	1.4617	0.171464	0.181871	0.210621	1.6069	NaN	2.0713	1.9771	NaN	1.7843	1.2319	NaN	0.85489	0.72412	0.31139	0.45038	0.94561	0.53291	0.59398	1.2339	1.7418	1.4094
A8C756	Thada	18.209	1640700000	1.03737	1.28263	1.31213	0.0623432	0.0101562	0.154086	1.14233	1.3135	1.11913	0.0513676	0.115504	0.0228668	0.95872	1.0422	1.1112	1.2735	1.2968	1.2776	1.5275	1.2332	1.1757	1.1899	1.1661	1.071	1.3566	1.4284	1.1555	1.0908	1.1198	1.1468
A8Y5E8	Rbbp4	6.7684	69421000	1.09455	0.84805	0.72504	0.108945	0.07735	0.20163	#DIV/0!	#DIV/0!	#DIV/0!	#DIV/0!	#DIV/0!	#DIV/0!	0.98561	NaN	1.2035	0.9254	NaN	0.7707	0.92667	NaN	0.52341	NaN	NaN	NaN	NaN	NaN	NaN	NaN	NaN	NaN
A8Y5G9	Lsm10	4.8432	497090000	0.55749	0.961433	1.73457	0.0130475	0.160711	0.313243	0.66789	1.16182	1.6959	0.0694407	0.616692	0.594598	0.54205	0.57396	0.55646	1.1358	1.0005	0.748	2.1085	1.7533	1.3419	0.57644	0.74461	0.68262	0.65591	2.03	0.79954	1.3164	2.5355	1.2358
A8Y5H7	Sec14l1	17.135	1721600000	1.05528	1.1088	1.13761	0.126642	0.0405996	0.220117	0.975073	1.27997	1.26123	0.0670713	0.140068	0.0512687	1.2286	0.92954	1.0077	1.0553	1.1536	1.1175	0.82773	1.2669	1.3182	1.0514	0.88814	0.98568	1.3556	1.4007	1.0836	1.3044	1.2901	1.1892
A8Y5I6	Asb3	1.3409	21740000	1.6143	2.5048	1.5543	0	0	0	#DIV/0!	#DIV/0!	#DIV/0!	#DIV/0!	#DIV/0!	#DIV/0!	NaN	1.6143	NaN	NaN	2.5048	NaN	NaN	1.5543	NaN	NaN	NaN	NaN	NaN	NaN	NaN	NaN	NaN	NaN
A8Y5J3	Ints11	28.155	1919900000	1.2278	1.1502	0.955303	0.0422983	0.020962	0.099652	1.0954	0.981883	0.92222	0.0522121	0.146672	0.0239537	1.1756	1.2286	1.2792	1.1463	1.1267	1.1776	1.0763	0.95738	0.83223	1.1474	1.024	1.1148	0.82676	0.94019	1.1787	0.89008	0.94756	0.92902
A9C471	Naip2	4.9149	309150000	1.1584	1.51153	1.36769	0.18135	0.395088	0.670761	1.21568	1.176	0.978267	0.189215	0.0643479	0.133855	1.2305	1.3355	0.9092	1.0052	1.5601	1.9693	0.73346	1.0739	2.2957	0.95185	1.3089	1.3863	1.2571	1.1712	1.0997	1.1582	0.83737	0.93923
B0QZL5	Pik3cd	25.18	1519300000	1.13347	1.36277	1.16323	0.069668	0.0195418	0.103817	1.28047	1.4026	1.14603	0.0478034	0.0942509	0.0618485	1.1613	1.2014	1.0377	1.3396	1.3613	1.3874	1.0241	1.1922	1.2734	1.3162	1.3123	1.2129	1.2804	1.4176	1.5098	1.0895	1.1165	1.2321
B0R058	Gpcpd1	2.307	47501000	0.919945	2.01207	2.004	0.242455	1.18263	0.7264	#DIV/0!	#DIV/0!	#DIV/0!	#DIV/0!	#DIV/0!	#DIV/0!	0.67749	NaN	1.1624	0.82944	NaN	3.1947	1.2776	NaN	2.7304	NaN	NaN	NaN	NaN	NaN	NaN	NaN	NaN	NaN
B0R091	Chp1	185.74	6481400000	0.70195	0.719253	0.99209	0.0305131	0.0337516	0.008308	0.754523	0.697527	0.9155	0.0260289	0.0403174	0.0419898	0.67618	0.74481	0.68486	0.73672	0.74899	0.67205	1.0023	0.98195	0.99202	0.73004	0.79057	0.74296	0.75454	0.66843	0.66961	0.94913	0.8563	0.94107
B0R0S4	Rabepk	128.23	3085100000	0.85663	0.86764	0.991107	0.0495738	0.0251571	0.0101131	0.86559	0.916797	1.0045	0.0542699	0.0546761	0.0486264	0.9254	0.83405	0.81044	0.88977	0.83245	0.8807	1.005	0.9871	0.98122	0.93754	0.85275	0.80648	0.98954	0.85772	0.90313	0.9358	1.0362	1.0415
B0V2M9	Kdm4b	7.8485	18643000	#DIV/0!	#DIV/0!	#DIV/0!	#DIV/0!	#DIV/0!	#DIV/0!	1.2491	1.1861	0.93899	0	0	0	NaN	NaN	NaN	NaN	NaN	NaN	NaN	NaN	NaN	NaN	1.2491	NaN	NaN	1.1861	NaN	NaN	0.93899	NaN
B0V3P3	Ap4b1	8.434	531320000	1.13449	1.22221	0.950403	0.109899	0.268636	0.0430095	0.933903	1.20878	1.22382	0.179254	0.261539	0.325979	1.2283	1.1949	0.98027	1.5782	1.1591	0.92932	0.97059	0.99	0.89062	0.69405	0.98276	1.1249	1.065	0.98555	1.5758	1.5148	0.76867	1.388
B1AQJ2	Usp36	33.826	3362800000	1.23447	1.28377	1.03016	0.00976024	0.0682863	0.0413443	1.0906	1.16227	0.994587	0.0768667	0.0855184	0.0330116	1.2444	1.2378	1.2212	1.1936	1.2989	1.3588	1.0477	1.0697	0.97309	1.0065	1.073	1.1923	1.0511	1.2591	1.1766	1.0407	0.97784	0.96522
B1AQR8	Lgals9	99.542	13216000000	0.989267	1.0837	1.09247	0.0124968	0.0278415	0.0340957	0.900113	1.02207	1.12947	0.0194108	0.0127803	0.0257488	0.9888	1.0048	0.9742	1.0525	1.1201	1.0785	1.0448	1.11	1.1226	0.92752	0.88776	0.88506	1.0141	1.012	1.0401	1.116	1.1069	1.1655
B1AR50	Gabarap	2.4927	1113000000	0.847283	0.816573	0.944203	0.0755513	0.0428809	0.0674655	0.897453	0.8988	0.950983	0.042193	0.103895	0.12815	0.75501	0.94007	0.84677	0.82503	0.86435	0.76034	1.0339	0.92752	0.87119	0.94756	0.84434	0.90046	1.0441	0.84505	0.80725	1.0222	1.0597	0.77105
B1AR92	Strada	2.7074	61640000	0.912965	1.0938	1.17825	0.095635	0.0511	0.05555	1.07559	0.901907	1.00747	0.360175	0.139856	0.427061	NaN	0.81733	1.0086	NaN	1.0427	1.1449	NaN	1.2338	1.1227	1.4962	1.1141	0.61648	0.71304	1.0472	0.94548	0.48492	1.0065	1.531
B1ARA3	Rpl26	7.4382	45570000000	0.90846	0.897887	0.982893	0.00875941	0.0220345	0.01248	0.855643	0.861317	1.05887	0.0116629	0.027012	0.0133277	0.91299	0.91618	0.89621	0.91896	0.86747	0.90723	0.97608	0.9722	1.0004	0.87145	0.84366	0.85182	0.8809	0.82312	0.87993	1.0488	1.0777	1.0501
B1ARD6	Slfn9	49.776	5925800000	1.02617	1.1494	1.12283	0.0755109	0.0865333	0.0666072	1.12357	1.23703	1.1051	0.0125741	0.0576478	0.0122825	1.0118	1.125	0.94172	1.0325	1.2392	1.1765	1.1083	1.0495	1.2107	1.125	1.1382	1.1075	1.1745	1.3136	1.223	1.0878	1.1151	1.1124
B1ARU4	Macf1	323.31	43217000000	1.18023	1.31053	1.08293	0.0325046	0.00279563	0.0145046	1.41037	1.53313	1.0903	0.0261437	0.0273722	0.0214346	1.2166	1.1377	1.1864	1.3137	1.3069	1.311	1.1024	1.0676	1.0788	1.4351	1.4218	1.3742	1.5642	1.5376	1.4976	1.0673	1.0847	1.1189
B1ARW4	Ndufs5	16.321	15517000000	0.79208	0.766347	0.957657	0.0393296	0.0143724	0.0581634	0.833947	0.76391	0.950053	0.0257844	0.00268691	0.0238741	0.8477	0.76446	0.76408	0.74934	0.78449	0.76521	0.88265	1.0244	0.96592	0.81022	0.86979	0.82183	0.76023	0.76657	0.76493	0.93489	0.93151	0.98376
B1ARW6	Mtf1	5.6356	230610000	2.25897	1.53273	0.697933	0.829539	0.349792	0.13743	1.8313	1.25083	0.722787	0.605379	0.52726	0.0929806	3.3662	2.0411	1.3696	1.9342	1.5823	1.0817	0.50422	0.78112	0.80846	2.6838	1.3368	1.4733	1.9882	0.78612	0.97818	0.72017	0.61024	0.83795
B1ARW8	#N/A	2.6317	639530000	1.14631	1.2773	1.17673	0.205195	0.108019	0.267024	0.986817	1.01579	1.07387	0.00516904	0.0232239	0.104011	1.42	1.093	0.92593	1.1297	1.317	1.3852	0.84458	1.1872	1.4984	0.98805	0.99244	0.97996	1.0006	1.0486	0.99816	1.0337	1.2165	0.97141
B1AS37	Ssbp3	12.563	108690000	0.76398	0.97702	1.0381	0	0	0	1.0101	0.84857	0.85327	0	0	0	0.76398	NaN	NaN	0.97702	NaN	NaN	1.0381	NaN	NaN	1.0101	NaN	NaN	0.84857	NaN	NaN	0.85327	NaN	NaN
B1ASP2	Jak1	11.603	744010000	3.67083	1.10313	0.32221	1.42715	0.0708588	0.0932941	1.23117	1.16643	1.02533	0.158771	0.0459566	0.00638871	2.8574	2.4779	5.6772	1.0049	1.1351	1.1694	0.34328	0.42447	0.19888	1.1599	1.4512	1.0824	1.2149	1.1047	1.1797	1.03	1.0163	1.0297
B1ASW5	Trappc1	6.7879	715390000	1.05905	1.09703	1.16258	0.23291	0.332714	0.403483	0.979957	1.05815	1.06395	0.105954	0.0566141	0.0852078	1.3858	0.93165	0.85969	0.6731	1.4858	1.1322	0.61374	1.5722	1.3018	1.0738	0.83187	1.0342	1.0824	0.97994	1.1121	0.96936	1.1759	1.0466
B1ASZ3	Gk	148.05	15642000000	0.98637	1.13807	1.10873	0.0551232	0.0144827	0.0100054	1.0966	1.12133	1.03353	0.0699595	0.0339647	0.0153333	0.95823	1.0634	0.93748	1.1547	1.1194	1.1401	1.0953	1.1193	1.1116	1.0393	1.1951	1.0554	1.0733	1.1453	1.1454	1.0471	1.0121	1.0414
B1AT03	Lig3	194.47	10906000000	1.25137	1.14317	0.989017	0.0872594	0.0471412	0.0747114	1.12368	1.1958	1.07117	0.10706	0.0965996	0.0220899	1.3513	1.2641	1.1387	1.1655	1.1864	1.0776	0.88345	1.038	1.0456	0.99925	1.2606	1.1112	1.0592	1.2657	1.2625	1.0964	1.0426	1.0745
B1ATD5	Mtmr3	105.14	4120400000	1.21753	1.1783	1.06455	0.143431	0.0762314	0.0744807	1.33917	1.20663	0.969967	0.03336	0.0872886	0.0342901	1.3894	1.0383	1.2249	1.2311	1.0705	1.2333	0.99995	1.1689	1.0248	1.2925	1.3565	1.3685	1.1693	1.1234	1.3272	0.98851	0.9995	0.92189
B1ATI9	Gas7	323.31	33835000000	0.942913	0.951923	1.02345	0.0583166	0.0335392	0.0304454	0.958593	0.914233	0.94669	0.0297146	0.0174088	0.00963179	0.95005	0.86819	1.0105	0.92012	0.93735	0.9983	0.99646	1.066	1.0079	0.92452	0.99693	0.95433	0.89057	0.92018	0.93195	0.95333	0.95367	0.93307
B1ATZ0	Hgs	227.71	10550000000	0.986843	1.0002	0.96645	0.0106314	0.0208787	0.0243028	1.03807	1.02084	0.966973	0.022019	0.0380868	0.0183889	0.97182	0.99384	0.99487	0.9805	1.0291	0.99101	0.93306	0.97609	0.9902	1.0298	1.0682	1.0162	0.98111	1.0722	1.0092	0.95042	0.95788	0.99262
B1AU25	Aifm1	215.94	42177000000	0.92937	0.920247	0.967843	0.0180161	0.0240433	0.0196171	0.84784	0.84919	1.01429	0.0113102	0.00565021	0.0138782	0.94002	0.94409	0.904	0.94447	0.9288	0.88747	0.99471	0.94842	0.9604	0.83344	0.86107	0.84901	0.84528	0.85718	0.84511	1.0265	1.0215	0.99488
B1AU74	Mospd2	16.436	1324900000	1.10971	1.0894	0.933843	0.0855653	0.0945023	0.00705491	1.093	1.2163	1.06564	0.0639725	0.0901307	0.0810539	1.2007	1.1333	0.99513	1.2221	1.0368	1.0093	0.92492	0.93444	0.94217	1.1834	1.0447	1.0509	1.3139	1.2385	1.0965	1.1744	0.97991	1.0426
B1AU75	Nasp	323.31	198410000000	0.927377	0.945353	1.0226	0.00627864	0.00877695	0.00722403	0.92437	0.939757	1.0311	0.0253781	0.00478743	0.0163811	0.92154	0.93609	0.9245	0.93585	0.94319	0.95702	1.0272	1.0124	1.0282	0.95998	0.90269	0.91044	0.94371	0.93302	0.94254	1.0081	1.0402	1.045
B1AUN2	Eif2b3	224.22	16678000000	1.14437	1.07323	0.985717	0.079913	0.0166344	0.0409861	1.11233	1.11957	1.03572	0.0684749	0.0140528	0.0617275	1.0916	1.0842	1.2573	1.0885	1.0501	1.0811	1.0022	1.0256	0.92935	1.0165	1.1482	1.1723	1.1246	1.1337	1.1004	1.1226	0.98491	0.99965
B1AUR6	Mms22l	5.0102	75565000	1.08845	1.38425	1.07315	0.02295	0.27075	0.083045	1.28965	1.24955	0.958205	0.04995	0.06015	0.031625	1.0655	NaN	1.1114	1.655	NaN	1.1135	0.99011	NaN	1.1562	1.2397	NaN	1.3396	1.1894	NaN	1.3097	0.92658	NaN	0.98983
B1AUY8	Naa10	118.17	5532700000	0.840673	1.02341	1.10093	0.0322778	0.234118	0.108574	0.914213	0.915423	0.958237	0.0451535	0.0586192	0.0737295	0.82873	0.8848	0.80849	1.3545	0.85913	0.8566	1.2538	1.037	1.012	0.96536	0.92175	0.85553	0.87333	0.87462	0.99832	0.90514	0.90707	1.0625
B1AV57	Pithd1	15.184	611760000	0.9798	0.914287	0.85571	0.0754467	0.107129	0.0541846	0.975	0.87853	0.85936	0.025599	0.043129	0.0668916	0.94475	0.91005	1.0846	0.79019	0.90107	1.0516	0.81308	0.93217	0.82188	0.94286	1.0055	0.97664	0.82056	0.89109	0.92394	0.77205	0.93455	0.87148
B1AVH7	Tbc1d2	132.21	3581400000	1.29322	1.28573	0.980223	0.269373	0.0245482	0.057065	1.22457	1.159	0.91805	0.0437173	0.0291977	0.0408588	1.2773	1.6308	0.97155	1.2649	1.2721	1.3202	0.90286	0.99901	1.0388	1.2861	1.1886	1.199	1.1894	1.168	1.1196	0.92026	0.96695	0.86694
B1AVY7	Kif16b	39.087	1078900000	1.24119	1.47387	1.07823	0.192038	0.142803	0.0327349	1.11646	1.21437	1.16283	0.108321	0.0946397	0.208326	1.4473	0.98498	1.2913	1.6734	1.3471	1.4011	1.0398	1.0751	1.1198	1.225	0.96857	1.1558	1.154	1.1411	1.348	0.9297	1.4354	1.1234
B1AVZ0	Uprt	20.959	3195700000	1.0324	1.05123	1.06577	0.0215931	0.0242584	0.0239703	0.986893	0.983923	0.996087	0.0442388	0.0309571	0.0538418	1.0114	1.0237	1.0621	1.0291	1.085	1.0396	1.0368	1.065	1.0955	0.92804	1.0347	0.99794	0.95773	0.96664	1.0274	0.94016	0.9793	1.0688
B1AW21	Mtm1	32.288	712860000	1.18573	1.12413	0.999677	0.0456591	0.034635	0.066581	1.1801	1.1477	0.97416	0.0954067	0.0600884	0.0799833	1.2461	1.1754	1.1357	1.1046	1.095	1.1728	0.96238	0.94345	1.0932	1.1659	1.3034	1.071	1.0778	1.1408	1.2245	0.93019	0.90589	1.0864
B1AWE0	Clta	323.31	78288000000	0.823893	0.826757	0.968377	0.0179575	0.0175372	0.0137061	0.865673	0.845003	0.969213	0.00978509	0.0126076	0.00847293	0.84535	0.82493	0.8014	0.84562	0.83127	0.80338	0.97921	0.94904	0.97688	0.87857	0.85488	0.86357	0.84479	0.82967	0.86055	0.95843	0.97913	0.97008
B1AWG1	Ift74	1.6107	13590000	0.6864	0.7717	1.108	0	0	0	#DIV/0!	#DIV/0!	#DIV/0!	#DIV/0!	#DIV/0!	#DIV/0!	NaN	0.6864	NaN	NaN	0.7717	NaN	NaN	1.108	NaN	NaN	NaN	NaN	NaN	NaN	NaN	NaN	NaN	NaN
B1AX39	Zcchc7	3.0027	287210000	0.628257	0.873777	1.43397	0.15425	0.12763	0.577827	0.73442	0.696993	0.988553	0.113415	0.0359548	0.104881	0.79897	0.66051	0.42529	0.74989	0.82204	1.0494	0.86942	1.2046	2.2279	0.72899	0.87596	0.59831	0.66054	0.74592	0.68452	0.95484	0.88032	1.1305
B1AXD8	Akirin2	6.6696	1549500000	1.2436	0.919763	0.737273	0.0937414	0.0965446	0.158635	1.04945	0.800757	0.881213	0.123788	0.0419594	0.0872159	1.1128	1.3277	1.2903	1.0525	0.8257	0.88109	0.96049	0.60622	0.64511	0.94858	1.2238	0.97598	0.78788	0.75703	0.85736	0.87179	0.77942	0.99243
B1AXI9	Cep131	8.7401	514950000	0.90468	0.975567	1.03956	0.140592	0.0737599	0.126195	1.03661	1.0496	1.03348	0.0664642	0.0152554	0.0831165	0.71958	1.0601	0.93436	0.88124	0.98416	1.0613	1.2142	0.9204	0.98409	0.99068	1.1306	0.98856	1.0588	1.0281	1.0619	1.1342	0.93064	1.0356
B1AY10	Nfx1	323.31	10691000000	1.15937	1.15367	0.95932	0.0250078	0.0081098	0.0417456	1.08489	1.1009	1.00059	0.0663984	0.0283733	0.0239495	1.1242	1.1802	1.1737	1.1596	1.1422	1.1592	0.9926	0.98491	0.90045	0.99866	1.0958	1.1602	1.1333	1.1052	1.0642	1.0332	0.99221	0.97636
B1AY13	Usp24	53.336	4449600000	1.13993	1.30573	1.0854	0.0831202	0.0264402	0.0618555	1.33363	1.36107	1.00643	0.0387561	0.0395095	0.0636184	1.0668	1.0968	1.2562	1.2907	1.2836	1.3429	1.1704	1.0608	1.025	1.3011	1.3881	1.3117	1.4072	1.3653	1.3107	1.0964	0.96143	0.96146
B1AYU7	Cwc22	39.44	7507300000	1.04757	1.04337	0.980737	0.021506	0.0361058	0.0556406	1.00753	1.03163	1.01212	0.0168911	0.00611301	0.0121872	1.0427	1.076	1.024	1.0921	1.0322	1.0058	1.0594	0.93971	0.9431	1.0289	0.9876	1.0061	1.0347	1.0371	1.0231	0.99586	1.0252	1.0153
B1AZ42	Chmp6	14.711	374700000	1.06542	1.28423	1.12153	0.0670268	0.0641363	0.066659	0.808153	1.1424	1.33973	0.0713689	0.0246126	0.127561	0.97087	1.1185	1.1069	1.3702	1.2162	1.2663	1.2053	1.1171	1.0422	0.88484	0.82664	0.71298	1.1741	1.139	1.1141	1.2061	1.3016	1.5115
B1AZ46	Baiap2	38.158	1772300000	1.10953	0.759293	0.7797	0.0536665	0.0656908	0.0607541	1.01434	0.883683	0.856613	0.117043	0.0327486	0.0498363	1.1817	1.0531	1.0938	0.84566	0.68647	0.74575	0.79454	0.69899	0.84557	0.91517	0.94916	1.1787	0.8706	0.85175	0.9287	0.92426	0.83992	0.80566
B1AZ99	Otud3	3.1793	103770000	1.02425	1.0689	0.96872	0.01755	0.0454	0.13128	0.74539	0.81938	1.1182	0	0	0	NaN	1.0418	1.0067	NaN	1.0235	1.1143	NaN	1.1	0.83744	0.74539	NaN	NaN	0.81938	NaN	NaN	1.1182	NaN	NaN
B1AZI6	Thoc2	115.65	15973000000	1.2278	1.25227	0.98281	0.0421866	0.0245865	0.0159087	1.17277	1.17537	1.02336	0.065491	0.0768035	0.0168881	1.2474	1.1692	1.2668	1.2692	1.2175	1.2701	0.96807	1.0049	0.97546	1.2374	1.1979	1.083	1.2268	1.2325	1.0668	0.99977	1.0384	1.0319
B1B0F1	Zrsr2	3.2568	38328000	#DIV/0!	#DIV/0!	#DIV/0!	#DIV/0!	#DIV/0!	#DIV/0!	1.6067	0.90915	0.69399	0	0	0	NaN	NaN	NaN	NaN	NaN	NaN	NaN	NaN	NaN	NaN	1.6067	NaN	NaN	0.90915	NaN	NaN	0.69399	NaN
B1B1D8	Mrpl2	117.79	4187400000	0.931407	1.11868	1.11352	0.0613529	0.206109	0.107157	1.00628	0.996513	0.74045	0.0987457	0.041377	0.123441	0.84882	0.99574	0.94966	0.9476	0.99985	1.4086	0.98115	1.1158	1.2436	0.92619	0.94726	1.1454	0.98292	1.0526	0.95402	0.82369	0.83172	0.56594
B2KF50	Uhrf1bp1	8.6533	1004600000	0.95885	1.21311	1.17577	0.251723	0.313855	0.022649	1.51397	1.5434	0.94165	0.307082	0.209162	0.155452	0.60695	1.1814	1.0882	0.77352	1.3797	1.4861	1.1935	1.1438	1.19	1.9479	1.282	1.312	1.8301	1.4631	1.337	0.75053	1.1313	0.94312
B2KGA7	Zbtb8os	76.791	5636600000	0.808977	0.831243	1.03792	0.0514096	0.0611667	0.0859827	0.881033	0.948317	1.06677	0.0402278	0.0291927	0.0404142	0.74504	0.87092	0.81097	0.91058	0.82143	0.76172	1.1369	0.92726	1.0496	0.84735	0.93758	0.85817	0.93354	0.92232	0.98909	1.079	1.0123	1.109
B2LVG5	Cpsf4	40.548	8399200000	0.861257	0.906417	1.0082	0.0138062	0.0563231	0.0115363	0.840233	0.872253	1.00658	0.0326017	0.0324431	0.0266263	0.84807	0.88032	0.85538	0.82757	0.95563	0.93605	1.0104	1.0211	0.9931	0.82127	0.81332	0.88611	0.87156	0.83287	0.91233	1.0367	1.0111	0.97195
B2M1R6	Hnrnpk	323.31	543180000000	0.943387	0.92699	0.97465	0.0286667	0.00889169	0.00516431	0.92312	0.92132	1.00368	0.0033533	0.00346105	0.00313248	0.95343	0.97238	0.90435	0.91584	0.9376	0.92753	0.97536	0.968	0.98059	0.92765	0.91964	0.92207	0.92358	0.92395	0.91643	1.0044	1.0071	0.99953
B2RQ57	Abl2	3.4498	661830000	0.975993	0.893293	0.904033	0.237326	0.0107588	0.134512	1.3202	1.30335	0.97908	0.221	0.21425	0.00655	0.80478	0.8116	1.3116	0.88248	0.88943	0.90797	0.99065	1.0074	0.71405	NaN	1.0992	1.5412	NaN	1.0891	1.5176	NaN	0.97253	0.98563
B2RQ71	Dip2c	11.904	1092500000	1.0758	1.16157	1.04512	0.0792243	0.0599562	0.0565043	1.09513	1.08345	0.955463	0.162859	0.166742	0.00134938	1.0247	1.015	1.1877	1.1591	1.0894	1.2362	1.0986	0.96696	1.0698	1.1106	1.2864	0.88838	1.1465	1.2487	0.85514	0.95528	0.9572	0.95391
B2RQC6	Cad	323.31	76157000000	1.23623	1.17983	0.93695	0.0131007	0.00468639	0.0183342	1.12803	1.515	1.3239	0.00980351	0.0528954	0.0199772	1.2544	1.2303	1.224	1.1736	1.1849	1.181	0.91247	0.95659	0.94179	1.1398	1.1285	1.1158	1.5885	1.4662	1.4903	1.3518	1.3138	1.3061
B2RQC7	Dip2b	32.421	279100000	1.33813	1.04828	0.881623	0.109737	0.229517	0.0453307	1.7127	1.26447	0.828827	0.32825	0.0926787	0.123342	1.225	1.4867	1.3027	0.96011	1.3629	0.82184	0.92126	0.90544	0.81817	1.4533	2.1758	1.509	1.3512	1.3062	1.136	0.8297	0.67733	0.97945
B2RQG2	Phf3	229.1	5732500000	1.15227	1.26253	1.0393	0.0782059	0.124298	0.00284371	1.0954	1.09417	1.0199	0.0395549	0.0848157	0.0200485	1.0868	1.1078	1.2622	1.145	1.2081	1.4345	1.0365	1.0432	1.0382	1.0458	1.0978	1.1426	1.1994	0.9917	1.0914	1.0453	1.0181	0.99629
B2RQS1	Strn3	323.31	18678000000	0.93396	0.896407	1.03358	0.045184	0.0380837	0.0392908	0.948773	0.902283	0.995	0.0126195	0.0169069	0.00795514	0.97224	0.87051	0.95913	0.84448	0.93475	0.90999	1.037	1.0799	0.98384	0.94401	0.96605	0.93626	0.92582	0.88687	0.89416	0.99528	0.98512	1.0046
B2RR83	Ythdc2	98.066	4900800000	1.20743	1.21663	1.0174	0.145444	0.073358	0.0902896	1.20443	1.33477	1.08553	0.0860673	0.111826	0.0182253	1.2884	1.0032	1.3307	1.3156	1.1941	1.1402	1.1223	1.028	0.9019	1.2232	1.2992	1.0909	1.333	1.4726	1.1987	1.0732	1.1113	1.0721
B2RS91	Rrn3	9.6244	823030000	1.30303	1.28183	1.00473	0.167748	0.223141	0.192674	1.14764	0.87546	0.945647	0.265112	0.0824469	0.0832548	1.2791	1.1106	1.5194	1.5649	1.0195	1.2611	0.9068	1.2739	0.83348	0.90633	1.5168	1.0198	0.87609	0.77417	0.97612	1.0191	0.98861	0.82923
B2RT41	Zfc3h1	21.496	330480000	1.09014	1.42567	1.20491	0.162396	0.0809477	0.168689	0.930117	2.95889	2.8516	0.150754	2.61758	2.21068	0.90871	1.3028	1.0589	1.3657	1.5401	1.3712	1.3358	0.96674	1.3122	0.73237	0.95998	1.098	0.93436	1.2872	6.6551	1.0968	1.4882	5.9698
B2RUE8	Map4k4	126.96	5330900000	1.17853	1.24097	1.06291	0.0774134	0.0414202	0.0961021	1.04977	1.234	1.12097	0.0794609	0.0897787	0.0607443	1.2395	1.2268	1.0693	1.2195	1.2045	1.2989	0.99318	0.99674	1.1988	0.9723	1.159	1.018	1.1428	1.2031	1.3561	1.0989	1.0601	1.2039
B2RUJ2	Erbin	19.768	416080000	1.3728	1.71567	1.08213	0.0508134	0.299817	0.0930969	1.62663	1.47993	1.01393	0.331995	0.100864	0.0707096	1.4279	1.3852	1.3053	1.9002	1.954	1.2928	1.2133	1.0264	1.0067	2.0928	1.442	1.3451	1.6153	1.3733	1.4512	0.94796	0.98184	1.112
B2RUR8	Otud7b	84.603	4359600000	1.03583	1.01458	1.14493	0.139519	0.0484269	0.0290354	1.0284	1.05413	1.04347	0.0626804	0.0413936	0.0411871	0.88654	0.99874	1.2222	0.97442	1.0827	0.98661	1.1041	1.1691	1.1616	0.98161	0.9866	1.117	1.0423	1.0104	1.1097	1.0285	1.0022	1.0997
B2RV77	Cstdc4	233.64	54794000000	0.850397	0.558743	0.65142	0.00345487	0.00499761	0.00571969	1.2623	0.707733	0.548973	0.0186328	0.0148446	0.00646474	0.84678	0.85505	0.84936	0.56521	0.55304	0.55798	0.64893	0.65933	0.646	1.2826	1.2667	1.2376	0.71175	0.68788	0.72357	0.54094	0.54921	0.55677
B2RWS6	Ep300	56.176	5423200000	1.16167	1.16573	1.01148	0.0340002	0.0459972	0.0508432	1.08557	1.0766	0.973767	0.0406784	0.0871616	0.0251966	1.1543	1.1242	1.2065	1.103	1.1822	1.212	0.93994	1.0535	1.041	1.0308	1.1282	1.0977	1.0907	0.9635	1.1756	0.95596	0.95594	1.0094
B2RX14	Tut4	15.999	5196000000	1.09823	1.02464	0.997563	0.236715	0.113707	0.0354878	1.15643	1.0962	1.04915	0.0422945	0.0769748	0.0722333	0.7652	1.2942	1.2353	0.86481	1.0892	1.1199	1.0476	0.97591	0.96918	1.176	1.0977	1.1956	1.0085	1.0842	1.1959	0.9981	0.99804	1.1513
B2RXC1	Trappc11	151.34	6169900000	1.24573	1.25773	0.979017	0.0945605	0.126428	0.0546987	1.26937	1.2128	1.01531	0.0911943	0.0533324	0.0447631	1.1124	1.3213	1.3035	1.3386	1.3554	1.0792	1.0526	0.96289	0.92156	1.1404	1.3333	1.3344	1.1466	1.2772	1.2146	1.0233	1.0657	0.95693
B2RXC2	Itpkb	2.8144	71316000	1.0996	1.02249	0.955535	0.0132	0.02651	0.011705	0.96482	1.313	1.19198	0.16378	0.1547	0.203925	NaN	1.1128	1.0864	NaN	1.049	0.99598	NaN	0.96724	0.94383	NaN	0.80104	1.1286	NaN	1.4677	1.1583	NaN	1.3959	0.98805
B2RXC6	Polr3a	81.339	4710300000	1.08823	1.10695	1.03397	0.0889465	0.103379	0.0234915	1.0968	1.14053	0.994397	0.157366	0.108704	0.0412448	1.1177	1.1794	0.96759	1.0991	0.98444	1.2373	1.0015	1.0441	1.0563	1.2279	0.87551	1.187	1.0003	1.2652	1.1561	0.95156	0.98153	1.0501
B2RXM2	Gm6793	304.54	577390000000	0.89976	0.920613	1.02853	0.0102469	0.0141063	0.0037241	0.918093	0.952227	1.0419	0.00353845	0.0121898	0.00750244	0.89481	0.91403	0.89044	0.90153	0.92512	0.93519	1.0238	1.0329	1.0289	0.91312	0.92106	0.9201	0.94868	0.93939	0.96861	1.0313	1.0476	1.0468
B2RXP3	Setdb2	11.799	448370000	0.935	0.900617	0.97788	0.138836	0.100462	0.179044	1.00481	1.0974	1.01693	0.0200903	0.0570775	0.00269485	0.75839	1.0976	0.94901	0.89932	1.0243	0.77823	1.2217	0.91512	0.79682	0.97673	1.0151	1.0226	1.1614	1.0228	1.108	1.017	1.0202	1.0136
B2RXQ4	Nek1	5.6612	214280000	0.609485	0.705905	1.09565	0.006545	0.017615	0.04515	0.776985	0.874135	0.89226	0.021515	0.062335	0.09606	0.60294	NaN	0.61603	0.68829	NaN	0.72352	1.1408	NaN	1.0505	NaN	0.7985	0.75547	NaN	0.8118	0.93647	NaN	0.7962	0.98832
B2RXR6	Ankrd44	26.629	1379700000	1.06712	1.18287	1.10517	0.0635586	0.145104	0.0442782	1.28667	1.246	0.9158	0.149681	0.202117	0.0538034	0.97735	1.108	1.116	1.1119	1.0516	1.3851	1.1031	1.052	1.1604	1.4832	1.1203	1.2565	1.5306	1.1267	1.0807	0.88039	0.99183	0.87518
B2RXS4	Plxnb2	323.31	46379000000	0.86825	0.918327	1.07007	0.023429	0.0122372	0.00855154	0.83558	0.81987	0.99113	0.00476514	0.00726844	0.0225889	0.83553	0.88009	0.88913	0.92571	0.92819	0.90108	1.0768	1.0754	1.058	0.829	0.84013	0.83761	0.8096	0.82538	0.82463	0.96023	0.99956	1.0136
B2RXW8	Ppfia1	195.42	6062700000	1.16047	1.1742	1.03445	0.0573038	0.0720762	0.0558317	1.09883	1.16313	1.05677	0.0225333	0.0109573	0.0374869	1.2363	1.0978	1.1473	1.2756	1.1325	1.1145	0.95594	1.081	1.0664	1.083	1.1307	1.0828	1.1488	1.1652	1.1754	1.0038	1.0813	1.0852
B2RY04	Dock5	22.365	289580000	1.00393	1.15177	1.12786	0.151737	0.0539391	0.209607	1.31167	1.33213	1.05833	0.213295	0.118031	0.0413033	0.99729	0.8215	1.193	1.215	1.0832	1.1571	1.1716	1.3599	0.85209	1.3041	1.5766	1.0543	1.3963	1.4335	1.1666	1.1129	1.0491	1.013
B2RY56	Rbm25	246.09	40699000000	1.05377	1.0789	1.01113	0.012942	0.0147384	0.0170971	1.02947	1.03243	0.98248	0.0179225	0.0178769	0.0167386	1.0362	1.0581	1.067	1.0626	1.0983	1.0758	1.0296	1.0154	0.98838	1.0293	1.0076	1.0515	1.0561	1.0129	1.0283	0.96378	1.0044	0.97926
B2Z893	Pfkfb2	13.858	1091600000	1.44003	1.33402	1.02717	0.0871031	0.283129	0.0648833	1.19126	1.3084	1.00086	0.234199	0.180378	0.141708	1.3173	1.5105	1.4923	0.97127	1.3686	1.6622	1.0038	0.96201	1.1157	1.5106	1.1077	0.95549	1.2292	1.138	1.558	0.80299	1.0723	1.1273
B2ZAC8	Tcf25	36.107	2753900000	1.05402	1.00342	0.988717	0.0976731	0.0486883	0.0474422	0.991313	1.05509	1.08357	0.09405	0.0738523	0.0218651	1.047	0.93806	1.177	1.0592	0.94057	1.0105	1.0558	0.95618	0.95417	0.93714	1.1236	0.9132	1.0627	1.1415	0.96108	1.1139	1.0632	1.0736
B4XVQ1	Phf11b	92.342	1277100000	0.91914	1.37887	1.3531	0.0710826	0.212961	0.0466481	1.03182	1.31457	1.18313	0.103729	0.0688387	0.107919	1.0079	0.83389	0.91563	1.6729	1.1754	1.2883	1.3958	1.2882	1.3753	0.88557	1.1148	1.0951	1.2978	1.2399	1.406	1.2782	1.0322	1.239
B7FAU9	Flna	323.31	352640000000	1.37687	1.4149	1.01677	0.0083332	0.00729566	0.00336386	1.5199	1.35723	0.904553	0.0164505	0.0125524	0.00863684	1.3864	1.3781	1.3661	1.4249	1.4121	1.4077	1.0199	1.0121	1.0183	1.5006	1.5408	1.5183	1.3428	1.3555	1.3734	0.89273	0.91312	0.90781
B7ZC21	Pkig	10.255	813130000	0.71271	0.658833	0.955113	0.083546	0.0256252	0.0751989	0.731753	0.756957	1.04064	0.0339874	0.0412461	0.0747617	0.80982	0.72244	0.60587	0.68801	0.62563	0.66286	0.89202	0.91252	1.0608	0.6853	0.76567	0.74429	0.80543	0.76082	0.70462	1.0923	1.0947	0.93492
B7ZC24	Ncoa5	3.374	359340000	1.09167	0.908815	0.81682	0.09673	0.177885	0.08721	1.06535	1.07989	0.99522	0.05555	0.11421	0.06778	NaN	1.1884	0.99494	NaN	1.0867	0.73093	NaN	0.90403	0.72961	1.1209	1.0098	NaN	1.1941	0.96568	NaN	1.063	0.92744	NaN
B7ZC90	Crocc	8.0467	124380000	1.04635	1.23357	1.05418	0.15665	0.30563	0.07132	1.12681	1.1248	1.02689	0.182617	0.0822373	0.147772	1.203	NaN	0.8897	1.5392	NaN	0.92794	1.1255	NaN	0.98286	0.93592	1.3729	1.0716	1.0331	1.2326	1.1087	1.1455	0.81858	1.1166
B7ZCA9	Tefm	3.8686	496230000	1.12067	1.1831	1.0308	0.0965413	0.129034	0.0266041	1.14063	1.154	1.10533	0.174209	0.0681215	0.0204347	1.0569	1.048	1.2571	1.2672	1.0008	1.2813	1.0226	1.0031	1.0667	1.3636	1.1199	0.93839	1.222	1.1791	1.0609	1.1019	1.0822	1.1319
B7ZCU2	Abi1	168.41	18045000000	0.865217	0.900907	0.99982	0.0258491	0.00387768	0.0141069	0.879647	0.880873	0.980477	0.0436231	0.015213	0.0229981	0.82935	0.87703	0.88927	0.90133	0.89596	0.90543	1.0168	1.0004	0.98226	0.82497	0.93173	0.88224	0.87062	0.90238	0.86962	0.98886	0.94907	1.0035
B7ZMP1	Xpnpep3	76.691	3517000000	1.31627	1.2233	0.80948	0.109969	0.12171	0.00847326	1.2016	1.13497	0.84952	0.0437516	0.0177813	0.0211474	1.172	1.4387	1.3381	1.0563	1.3429	1.2707	0.82023	0.80869	0.79952	1.1405	1.2237	1.2406	1.1594	1.1176	1.1279	0.81966	0.863	0.8659
B7ZN40	Arl15	12.351	242210000	1.009	1.09012	1.10867	0.176898	0.153578	0.295808	1.1104	1.07099	1.07085	0.0177	0.156705	0.03315	1.2491	0.94979	0.8281	1.1159	0.89047	1.264	0.87487	0.92515	1.526	NaN	1.1281	1.0927	NaN	0.91429	1.2277	NaN	1.104	1.0377
B7ZNJ1	Fn1	92.973	834070000	0.28515	0.219177	0.69691	0.042185	0.0426467	0.0471885	0.24097	0.342253	1.16091	0.120417	0.0648421	0.232639	0.34475	0.25306	0.25764	0.26374	0.1617	0.23209	0.75122	0.63617	0.70334	0.40268	0.20635	0.11388	0.34237	0.26278	0.42161	0.84852	1.2277	1.4065
B7ZNL9	Tatdn2	35.746	826100000	1.19766	1.21633	1.01522	0.179895	0.224355	0.326079	1.01626	1.06997	0.9838	0.0437888	0.0451819	0.0128342	1.3219	1.3278	0.94327	1.1015	1.0176	1.5299	0.88836	0.69469	1.4626	0.97149	1.0757	1.0016	1.127	1.0165	1.0664	0.97922	1.0013	0.97088
B7ZNP0	Edem3	6.1692	405760000	1.33166	1.18732	0.912323	0.600088	0.426468	0.0828339	0.938317	0.83816	0.9501	0.0663282	0.0399934	0.0559276	2.1741	0.82169	0.99918	1.7893	0.85424	0.91843	0.79775	0.99075	0.94847	1.0051	0.84788	0.96197	0.88855	0.79072	0.83521	0.91844	1.0287	0.90316
B7ZNS2	Dlgap4	33.55	4136500000	0.903437	0.991107	1.01616	0.0259956	0.0427697	0.0760342	1.01046	0.919387	0.844267	0.0413231	0.0802381	0.0436655	0.87618	0.8957	0.93843	0.93342	1.0042	1.0357	1.1235	0.96795	0.95702	1.0214	1.0547	0.95527	0.81587	0.93089	1.0114	0.79575	0.83544	0.90161
B7ZP47	Wapl	323.31	13221000000	1.18853	1.14763	1.00018	0.0266646	0.0347661	0.0326504	1.17103	1.19483	1.0249	0.0543191	0.0159838	0.00942585	1.1636	1.1765	1.2255	1.1438	1.1071	1.192	0.95404	1.0248	1.0217	1.2331	1.1792	1.1008	1.196	1.1747	1.2138	1.0126	1.0355	1.0266
B8JJ61	Lst1	1.7301	96218000	1.18312	1.34659	1.15055	0.450975	0.46681	0.03665	#DIV/0!	#DIV/0!	#DIV/0!	#DIV/0!	#DIV/0!	#DIV/0!	0.73215	1.6341	NaN	0.87978	1.8134	NaN	1.1872	1.1139	NaN	NaN	NaN	NaN	NaN	NaN	NaN	NaN	NaN	NaN
B8JJ66	2310061I04Rik	1.433	28371000	1.1232	0.90307	0.81907	0	0	0	0.70566	1.3319	1.8633	0	0	0	NaN	NaN	1.1232	NaN	NaN	0.90307	NaN	NaN	0.81907	0.70566	NaN	NaN	1.3319	NaN	NaN	1.8633	NaN	NaN
B8JJC1	Tdp1	122.98	4004000000	0.98784	1.091	1.10567	0.0639359	0.0543305	0.0382363	1.10033	1.13107	1.0268	0.0188998	0.0433966	0.0428772	0.90665	0.99397	1.0629	1.0271	1.086	1.1599	1.1582	1.0905	1.0683	1.1117	1.1156	1.0737	1.1727	1.0712	1.1493	1.0869	0.98979	1.0037
B8JJF0	Cep57	16.615	569950000	2.54204	1.02689	0.902147	1.49332	0.244153	0.465833	1.7905	1.06599	0.712337	0.112708	0.105937	0.141164	0.53943	2.9627	4.124	0.82407	0.8863	1.3703	1.5188	0.79458	0.39306	1.8883	1.8506	1.6326	1.1931	0.93376	1.0711	0.58871	0.9099	0.6384
B8JKU8	Amn1	1.5972	13103000	#DIV/0!	#DIV/0!	#DIV/0!	#DIV/0!	#DIV/0!	#DIV/0!	1.447	0.90363	0.62679	0	0	0	NaN	NaN	NaN	NaN	NaN	NaN	NaN	NaN	NaN	NaN	1.447	NaN	NaN	0.90363	NaN	NaN	0.62679	NaN
B8ZXI1	Qtrt2	38.096	3154000000	1.03541	1.09173	1.06593	0.0580838	0.057889	0.00873473	1.05027	1.01563	1.03123	0.0144299	0.024785	0.0284319	0.96652	1.0311	1.1086	1.0121	1.1151	1.148	1.0715	1.0727	1.0536	1.0706	1.0386	1.0416	0.99289	1.0501	1.0039	1.0218	1.0021	1.0698
B9EHX4	Atm	30.127	748460000	1.032	1.1442	1.1526	0.191167	0.113378	0.135621	1.20388	1.27293	0.99578	0.175195	0.199522	0.150924	0.91998	1.3011	0.87493	1.0278	1.2979	1.1069	1.3096	0.97869	1.1695	1.2481	1.3929	0.97065	1.5551	1.1314	1.1323	1.1629	0.79724	1.0272
B9EI21	Zmat3	18.686	867070000	1.14584	0.859293	0.66741	0.273344	0.0649942	0.16725	1.04595	0.797807	0.74863	0.130658	0.0733987	0.0493849	0.89811	1.0127	1.5267	0.83579	0.79409	0.948	0.89108	0.48896	0.62219	1.1311	1.1454	0.86136	0.88091	0.81012	0.70239	0.77607	0.67929	0.79053
B9EIX0	Dcp1b	1.3492	288310000	1.23017	1.09183	0.95343	0.0864176	0.193686	0.146096	0.858147	0.907827	1.14315	0.0885035	0.258872	0.282934	1.3129	1.1109	1.2667	1.2594	1.1957	0.8204	1.0614	1.052	0.74689	0.91898	0.733	0.92246	0.67783	0.77615	1.2695	0.80944	1.1188	1.5012
B9EJ22	Pms2	16.06	443120000	1.86793	1.69746	0.91531	0.365854	0.601806	0.196899	1.3285	1.30211	1.03744	0.182872	0.361989	0.187453	1.3545	2.18	2.0693	0.86519	1.9595	2.2677	0.64324	0.99999	1.1027	1.091	1.3586	1.5359	0.85762	1.7443	1.3044	0.90867	1.3025	0.90114
B9EJ54	Nup205	323.31	24166000000	1.11967	1.19393	1.01783	0.0333955	0.0437866	0.0125245	1.2566	1.22357	0.98693	0.0410498	0.0108598	0.00818668	1.164	1.0834	1.1116	1.1518	1.1757	1.2543	1.0191	1.0325	1.0019	1.2044	1.2607	1.3047	1.212	1.2206	1.2381	0.99674	0.98735	0.9767
B9EJR8	Dnaaf5	251.97	3638000000	0.992337	1.02773	1.0511	0.0315211	0.0391727	0.0187899	1.133	1.2852	1.12147	0.034213	0.14836	0.0357978	0.9778	1.0361	0.96311	0.97248	1.0589	1.0518	1.0308	1.0464	1.0761	1.0887	1.172	1.1383	1.2191	1.4907	1.1458	1.1125	1.1691	1.0828
B9EKI3	Tmf1	13.947	1210600000	0.93979	0.845447	1.02307	0.0516035	0.0666908	0.012902	1.27077	0.96226	0.86208	0.124249	0.0977904	0.0443756	0.92228	0.88719	1.0099	0.79878	0.7978	0.93976	1.0074	1.0228	1.039	1.1534	1.2162	1.4427	0.98643	0.83225	1.0681	0.91472	0.80617	0.86535
B9EKJ3	Mon2	10.161	789660000	1.0533	1.08183	0.9911	0.163963	0.0574221	0.0718783	1.18213	1.24027	1.03153	0.128197	0.170734	0.0732189	0.92958	1.285	0.94532	1.0841	1.151	1.0104	0.97322	0.91338	1.0867	1.12	1.0657	1.3607	1.1223	1.1168	1.4817	0.92808	1.0872	1.0793
B9EKS2	Kdm3b	203.45	10288000000	1.24233	1.24407	1.03173	0.0387999	0.0071257	0.0436843	1.2258	1.22317	0.965447	0.0431781	0.0448692	0.025652	1.2355	1.1986	1.2929	1.2343	1.2468	1.2511	0.96999	1.0607	1.0645	1.1652	1.2626	1.2496	1.1646	1.2313	1.2736	1.0013	0.94273	0.95231
C0HKD9	Mfap1b	177.02	9795100000	0.70986	0.73454	1.05565	0.0125885	0.0270683	0.0633974	0.817597	0.832423	1.02092	0.026673	0.0250074	0.0234358	0.70019	0.70175	0.72764	0.69626	0.75355	0.75381	0.98275	1.1373	1.0469	0.79008	0.80901	0.8537	0.79758	0.85509	0.8446	1.0421	1.0324	0.98825
C0HKG6	Rnaset2b	66.04	1199900000	0.884053	0.872577	0.949073	0.14673	0.11432	0.0553748	1.11811	0.843013	0.830243	0.209709	0.045981	0.0183126	0.67768	0.96848	1.006	0.71592	0.98551	0.9163	1.0236	0.93264	0.89098	0.95696	1.4143	0.98307	0.83189	0.90406	0.79309	0.82231	0.81286	0.85556
D0QMC3	Mndal	323.31	32482000000	0.97008	1.0266	1.06293	0.0100854	0.019566	0.00860788	0.948333	1.0422	1.08747	0.0322409	0.0145137	0.0159919	0.9841	0.96534	0.9608	1.0526	1.0218	1.0054	1.0565	1.0572	1.0751	0.90406	0.96103	0.97991	1.0229	1.0458	1.0579	1.1034	1.0934	1.0656
D3YTP8	Lsm4	14.51	15042000000	0.896667	0.891877	0.99609	0.00728087	0.00180134	0.0114177	0.915083	0.92128	0.983407	0.0203948	0.0405332	0.0486241	0.88637	0.90179	0.90184	0.89439	0.89026	0.89098	1.0068	0.98027	1.0012	0.89683	0.94355	0.90487	0.91377	0.87582	0.97425	1.042	0.92294	0.98528
D3YTQ9	Rps15	97.039	93202000000	0.817997	0.942263	1.0917	0.0227395	0.0227412	0.0234772	0.782323	0.901563	1.10917	0.0271168	0.027399	0.0393931	0.8353	0.83282	0.78587	0.94441	0.9134	0.96898	1.0585	1.108	1.1086	0.744	0.80027	0.8027	0.88138	0.88301	0.9403	1.1422	1.1315	1.0538
D3YTR5	Mbd3	323.31	11311000000	0.907113	0.936957	1.00028	0.0197783	0.0402549	0.027094	0.934733	0.97796	1.0629	0.0491735	0.0235263	0.0386462	0.92054	0.87915	0.92165	0.97336	0.88085	0.95666	1.0386	0.98107	0.98118	1.0008	0.8829	0.9205	1.0098	0.95368	0.9704	1.0286	1.0432	1.1169
D3YTU2	Ogfod1	262.64	7607400000	1.06887	1.01223	0.93071	0.0464713	0.0446278	0.014546	1.03503	0.948083	0.935247	0.0671294	0.0185641	0.0322402	1.0032	1.104	1.0994	0.9492	1.041	1.0465	0.94196	0.91017	0.94	1.0522	1.1073	0.94558	0.95964	0.96272	0.92189	0.96311	0.95257	0.89006
D3YTZ7	Josd2	2.2469	73434000	0.75983	1.3677	1.7653	0	0	0	0.87356	1.1299	1.289	0	0	0	NaN	0.75983	NaN	NaN	1.3677	NaN	NaN	1.7653	NaN	NaN	0.87356	NaN	NaN	1.1299	NaN	NaN	1.289	NaN
D3YU12	Nmral1	133.33	20852000000	0.927857	0.999307	1.03226	0.0194721	0.0168849	0.0299568	0.93777	0.970823	1.0521	0.060503	0.0367819	0.0352474	0.90043	0.93943	0.94371	1.0052	1.0164	0.97632	1.049	1.0576	0.99019	1.0192	0.8743	0.91981	1.0051	0.98757	0.9198	1.0072	1.0558	1.0933
D3YU17	Ncln	5.244	381890000	0.863733	0.69901	0.842117	0.0711116	0.1072	0.12779	0.951487	0.73279	0.949773	0.251647	0.092647	0.136216	0.81366	0.81324	0.9643	0.72366	0.81623	0.55714	0.8889	0.9699	0.66755	0.81754	0.73292	1.304	0.85531	0.63132	0.71174	0.86705	0.84047	1.1418
D3YU58	Anapc7	121.74	3367800000	1.1254	0.975487	0.80583	0.042634	0.051789	0.0080116	1.0556	1.02818	0.98431	0.0490682	0.0621145	0.0511578	1.0662	1.1451	1.1649	0.91109	0.97747	1.0379	0.80021	0.80012	0.81716	1.1204	1.0447	1.0017	1.1137	1.0028	0.96804	0.96665	1.0539	0.93238
D3YUC5	Fnip2	4.4831	332960000	0.689563	0.80816	1.08857	0.338333	0.46826	0.276876	0.5875	0.32148	0.53184	0	0	0	0.91162	0.21149	0.94558	0.94465	0.17873	1.3011	1.0576	0.76602	1.4421	NaN	0.5875	NaN	NaN	0.32148	NaN	NaN	0.53184	NaN
D3YUD2	Afdn	2.8867	658200000	1.32267	1.5102	1.08753	0.319505	0.109169	0.151716	1.37363	1.49263	1.05785	0.267291	0.0605877	0.311421	1.1191	1.7738	1.0751	1.3595	1.6146	1.5565	0.9367	1.0308	1.2951	1.3836	1.6959	1.0414	1.407	1.5329	1.538	0.83091	0.84445	1.4982
D3YUG5	Mrtfa	71.599	4246100000	0.76659	0.665333	0.89349	0.0732881	0.0404441	0.0523759	0.886123	0.86041	0.93112	0.0118336	0.0155607	0.0145081	0.79839	0.83612	0.66526	0.64583	0.72165	0.62852	0.83776	0.8791	0.96361	0.89023	0.89812	0.87002	0.85035	0.84849	0.88239	0.91602	0.92664	0.9507
D3YUH9	Map4k2	16.059	72985000	1.2041	1.0105	0.81688	0	0	0	1.23615	1.30875	1.06375	0.18325	0.24365	0.02955	NaN	1.2041	NaN	NaN	1.0105	NaN	NaN	0.81688	NaN	1.0529	NaN	1.4194	1.0651	NaN	1.5524	1.0342	NaN	1.0933
D3YUL0	Zfand2a	5.3471	307570000	0.511957	0.93105	1.839	0.0666038	0.0847343	0.289995	1.247	0.983613	1.13981	0.662041	0.15223	0.44058	0.46801	0.60608	0.46178	0.81291	0.97274	1.0075	1.7852	1.5138	2.218	0.81214	2.1825	0.74637	1.0071	1.1572	0.78654	1.3778	0.52213	1.5195
D3YUM1	Ndufv1	279.92	22614000000	1.34113	1.26683	0.943997	0.0639241	0.0276061	0.0243152	1.18993	1.14027	0.956947	0.0544837	0.0225531	0.0126241	1.2904	1.4313	1.3017	1.2379	1.304	1.2586	0.94688	0.91288	0.97223	1.1262	1.1843	1.2593	1.1685	1.139	1.1133	0.96065	0.97022	0.93997
D3YUP4	Faf2	9.1689	95721000	1.20131	1.3216	1.02111	0.38989	0.2905	0.073385	0.80846	1.3465	1.7069	0	0	0	1.5912	0.81142	NaN	1.6121	1.0311	NaN	0.94773	1.0945	NaN	0.80846	NaN	NaN	1.3465	NaN	NaN	1.7069	NaN	NaN
D3YUS5	Rasal2	30.897	8472800000	1.06739	1.14543	1.01448	0.0614115	0.0268045	0.0242905	1.1325	1.25657	1.0423	0.0320878	0.0483185	0.010536	1.0596	0.99638	1.1462	1.1706	1.1574	1.1083	1.0476	0.99003	1.0058	1.1193	1.1015	1.1767	1.2933	1.1883	1.2881	1.0498	1.0274	1.0497
D3YUW8	Pogz	167.07	7153600000	1.25007	1.24733	0.998417	0.0195527	0.0435511	0.0212939	1.18077	1.0846	0.986557	0.0656899	0.0614657	0.0171524	1.2323	1.2406	1.2773	1.2282	1.2062	1.3076	0.99509	0.97416	1.026	1.1426	1.2732	1.1265	1.1618	1.0806	1.0114	0.96788	0.98249	1.0093
D3YV69	Rab6a	2.5538	28544000	1.8369	3.4796	1.8944	0	0	0	#DIV/0!	#DIV/0!	#DIV/0!	#DIV/0!	#DIV/0!	#DIV/0!	NaN	NaN	1.8369	NaN	NaN	3.4796	NaN	NaN	1.8944	NaN	NaN	NaN	NaN	NaN	NaN	NaN	NaN	NaN
D3YVM2	Tmem59	3.0276	231380000	1.7467	1.22995	0.71276	0.2406	0.07725	0.02288	1.15753	0.979267	0.86239	0.0460588	0.0752662	0.0351439	1.9873	1.5061	NaN	1.3072	1.1527	NaN	0.68988	0.73564	NaN	1.2219	1.1167	1.134	0.8773	1.0038	1.0567	0.81287	0.88348	0.89082
D3YVM8	Bloc1s1	14.384	2555000000	1.03411	0.853727	0.854243	0.169622	0.0933505	0.0739065	0.59647	0.823637	0.903013	0.170109	0.046857	0.0688189	1.1007	1.2004	0.80124	0.93367	0.90474	0.72277	0.91271	0.74998	0.90004	0.48726	0.46544	0.83671	0.88018	0.76544	0.82529	0.95903	0.80608	0.94393
D3YVU0	Usp46	6.5576	316830000	1.30217	1.2235	0.970887	0.0654724	0.0829167	0.0699371	1.07057	1.248	1.08526	0.0879722	0.168957	0.141926	1.3234	1.3696	1.2135	1.3362	1.1391	1.1952	1.0364	0.87396	1.0023	1.158	0.9502	1.1035	1.0431	1.244	1.4569	0.88788	1.2155	1.1524
D3YVU7	Kdm2b	4.0483	472660000	1.1909	1.00259	0.81147	0.0304	0.051905	0.0443	1.16023	1.53897	1.32557	0.027605	0.304405	0.263559	NaN	1.2213	1.1605	NaN	1.0545	0.95069	NaN	0.85577	0.76717	1.1911	1.1655	1.1241	1.1621	1.9076	1.5472	0.98632	1.6289	1.3615
D3YW23	Cxcl10	4.2388	622760000	0.763093	6.14717	8.526	0.0420393	1.95151	3.45623	0.63432	5.057	7.59747	0.160189	1.94517	2.04503	0.70594	0.77749	0.80585	8.9047	4.6704	4.8664	13.412	6.1995	5.9665	0.45233	0.84215	0.60848	2.3219	6.6794	6.1697	5.0231	7.7433	10.026
D3YW26	Tada2b	14.497	235260000	1.05343	1.01841	1.00394	0.0552951	0.165399	0.0796065	0.974925	1.0561	1.05385	0.096475	0.0907	0.04565	1.0163	1.1316	1.0124	0.78904	1.1728	1.0934	0.89142	1.0634	1.057	0.87845	1.0714	NaN	0.9654	1.1468	NaN	1.0082	1.0995	NaN
D3YW62	Snx10	1.5544	518030000	0.943023	0.803033	0.795707	0.0540978	0.0940106	0.0590987	0.915753	0.948357	1.03123	0.0518844	0.0877183	0.0918049	0.97933	0.98319	0.86655	0.90763	0.82181	0.67966	0.87357	0.73047	0.78308	0.89315	0.98751	0.8666	1.0723	0.88188	0.89089	1.1422	0.91738	1.0341
D3YW86	Tsc22d1	34.84	260160000	0.77711	0.673425	0.88204	0.04929	0.049875	0.10327	0.8228	0.871013	1.09706	0.0825413	0.0628363	0.206833	0.72782	0.8264	NaN	0.7233	0.62355	NaN	0.98531	0.77877	NaN	0.93055	0.80781	0.73004	0.79721	0.86505	0.95078	0.87038	1.0503	1.3705
D3YWB8	Rps6kb2	2.2023	3059000000	0.9305	99.582	106.249	0.0362	17.428	23.3715	1.0036	125.45	126.28	0	0	0	NaN	0.8943	0.9667	NaN	117.01	82.154	NaN	129.62	82.877	NaN	NaN	1.0036	NaN	NaN	125.45	NaN	NaN	126.28
D3YWC2	Arl6ip4	16.477	1506900000	0.694247	0.72688	0.985337	0.0285513	0.0342561	0.00288524	0.73767	0.746367	0.989113	0.0219171	0.0607843	0.116131	0.65423	0.71892	0.70959	0.68289	0.76645	0.7313	0.98143	0.98627	0.98831	0.76498	0.73671	0.71132	0.66865	0.75341	0.81704	0.88246	0.93428	1.1506
D3YWJ4	Fntb	27.533	1805600000	0.863557	0.812257	0.933617	0.0325703	0.0476173	0.102928	0.939587	0.706603	0.906757	0.0884857	0.060364	0.139695	0.85082	0.83159	0.90826	0.78621	0.87906	0.7715	0.85086	1.0787	0.87129	0.88719	1.0642	0.86737	0.79197	0.66425	0.66359	1.0009	0.70927	1.0101
D3YWJ5	Tnfaip8	182.01	4810100000	1.01407	0.897193	0.905483	0.0704964	0.0455742	0.0587415	0.972967	0.89834	0.978783	0.0345758	0.0312965	0.0502092	1.1042	0.9321	1.0059	0.87234	0.85812	0.96112	0.82422	0.96105	0.93118	1.0114	0.97993	0.92757	0.88134	0.94223	0.87145	0.96438	1.0462	0.92577
D3YWR2	Blnk	32.06	1131700000	0.957643	0.848447	0.92829	0.0437789	0.0739317	0.0393662	0.897453	0.75773	0.798587	0.0830483	0.0908997	0.0652777	1.0129	0.90583	0.9542	0.94916	0.77377	0.82241	0.98043	0.88532	0.91912	0.78961	0.91109	0.99166	0.66801	0.72286	0.88232	0.86621	0.8192	0.71035
D3YWS8	Leng8	100.65	2127700000	1.08643	1.11597	1.0415	0.0530641	0.0655942	0.0431148	1.04394	1.10087	1.01876	0.0857226	0.0537957	0.109546	1.046	1.0519	1.1614	1.0242	1.1501	1.1736	0.98731	1.0444	1.0928	0.92572	1.0798	1.1263	1.054	1.1762	1.0724	1.0483	1.1357	0.87229
D3YWT0	Sec11a	14.452	4688300000	0.91622	0.979137	1.04	0.0217031	0.0135257	0.0186721	1.1015	0.898983	0.844053	0.0625087	0.0393233	0.0191376	0.89252	0.94496	0.91118	0.96224	0.99535	0.97982	1.0511	1.0552	1.0137	1.0284	1.095	1.1811	0.84383	0.93273	0.92039	0.82915	0.87107	0.83194
D3YWT1	Hnrnph3	84.89	8673400000	0.796817	0.773157	0.959367	0.0364762	0.0265855	0.0416551	0.845073	0.800707	0.94861	0.0140298	0.00353695	0.0114821	0.76535	0.84795	0.77715	0.76659	0.8085	0.74438	0.98428	0.90068	0.99314	0.8469	0.86127	0.82705	0.80511	0.79645	0.80056	0.95914	0.93264	0.95405
D3YWX2	Ylpm1	323.31	17734000000	1.04273	1.01418	0.955367	0.0119901	0.0203994	0.01442	1.00259	0.94808	0.912953	0.0333203	0.0228336	0.0229484	1.0275	1.0439	1.0568	1.0389	1.0147	0.98894	0.93736	0.97266	0.95608	1.0388	1.0106	0.95837	0.9439	0.9779	0.92244	0.93618	0.92097	0.88171
D3YX14	Ddit3	20.421	130010000	0.822775	0.672075	0.809205	0.007165	0.060945	0.094655	0.781635	0.772515	0.851615	0.058535	0.095845	0.001265	NaN	0.82994	0.81561	NaN	0.61113	0.73302	NaN	0.71455	0.90386	0.7231	NaN	0.84017	0.67667	NaN	0.86836	0.85035	NaN	0.85288
D3YX27	Htra2	52.136	4612400000	0.758023	0.91085	1.24777	0.0306529	0.0363603	0.0975864	0.821487	0.79533	0.937817	0.0569505	0.00687145	0.065546	0.71813	0.79266	0.76328	0.86057	0.92666	0.94532	1.2162	1.3799	1.1472	0.82863	0.74844	0.88739	0.8041	0.78732	0.79457	0.98893	0.97923	0.84529
D3YX49	Zfp384	34.616	901700000	0.90056	0.84547	1.1196	0.13594	0.10187	0.0963	1.03757	1.00525	1.02495	0.102947	0.0634456	0.0678742	1.0365	NaN	0.76462	0.94734	NaN	0.7436	1.0233	NaN	1.2159	1.1209	0.89252	1.0993	1.0867	0.93193	0.99712	0.93115	1.0542	1.0895
D3YXD1	Ube2e2	23.032	7102500000	0.924967	0.89323	0.930613	0.0262181	0.0547853	0.0116112	0.867007	0.874317	1.03907	0.0577511	0.052574	0.039195	0.91472	0.89923	0.96095	0.96977	0.84455	0.86537	0.92027	0.94683	0.92474	0.78534	0.90868	0.907	0.86471	0.81527	0.94297	1.0936	1.0204	1.0032
D3YXH9	Tatdn3	7.7844	296400000	0.72185	0.862333	1.3196	0.0999432	0.0845365	0.210081	0.629323	0.727647	1.00981	0.128772	0.0233461	0.0987862	0.61398	0.69669	0.85488	0.79915	0.80603	0.98182	1.1711	1.6167	1.171	0.45834	0.7691	0.66053	0.75535	0.69824	0.72935	1.1265	1.018	0.88494
D3YXK2	Safb	323.31	21122000000	1.00031	1.02764	0.997373	0.0466631	0.0342806	0.0126631	1.05993	1.05983	0.998513	0.0397527	0.048634	0.0115477	0.95667	1.065	0.97926	0.99612	1.0753	1.0115	0.98698	0.98994	1.0152	1.07	1.1028	1.007	1.0221	1.0289	1.1285	1.0148	0.98933	0.99141
D3YXP6	Pmvk	50.429	4891400000	0.791287	1.07867	1.42597	0.00777214	0.0144647	0.108557	0.847887	1.00383	1.24203	0.0640112	0.0695587	0.0846206	0.79825	0.79517	0.78044	1.081	1.0599	1.0951	1.4272	1.2924	1.5583	0.86044	0.76397	0.91925	1.0409	0.90638	1.0642	1.3609	1.1946	1.1706
D3YXW1	Llph	8.8462	2867100000	0.79678	0.8128	0.994007	0.00799939	0.0387617	0.0174609	0.822213	0.75149	0.961093	0.0139444	0.0478142	0.0572754	0.78569	0.80039	0.80426	0.75836	0.84558	0.83446	0.97507	1.0172	0.98975	0.83509	0.80284	0.82871	0.80996	0.75167	0.69284	0.94238	1.0387	0.9022
D3YXZ3	Klc2	74.75	14637000000	0.952803	1.04213	1.07277	0.0423479	0.0162719	0.0517185	1.04746	1.00534	0.996353	0.0726085	0.0440549	0.0314777	0.97031	0.89445	0.99365	1.0651	1.0319	1.0294	1.0439	1.1454	1.029	1.1497	0.98808	1.0046	1.0637	0.99505	0.95727	0.98303	1.0398	0.96623
D3YXZ5	Rbm47	144.75	6401100000	0.936737	0.877067	0.92235	0.016277	0.018916	0.0345627	0.91983	0.851013	0.994473	0.0296695	0.0520661	0.0369645	0.94011	0.91533	0.95477	0.90202	0.85624	0.87294	0.94956	0.94391	0.87358	0.91709	0.95746	0.88494	0.78147	0.90674	0.86483	0.95947	0.97835	1.0456
D3YY34	Phc3	19.422	255390000	0.81663	0.90071	1.24193	0.1591	0.0775512	0.200176	0.873515	0.718595	0.725235	0.171485	0.044815	0.043625	1.0347	0.6596	0.75559	0.94429	0.96608	0.79176	1.2333	1.4913	1.0012	NaN	1.045	0.70203	NaN	0.76341	0.67378	NaN	0.68161	0.76886
D3YY42	Yif1b	2.9101	52496000	1.1808	1.5253	1.298	0	0	0	1.2596	1.1443	0.87976	0	0	0	NaN	NaN	1.1808	NaN	NaN	1.5253	NaN	NaN	1.298	NaN	NaN	1.2596	NaN	NaN	1.1443	NaN	NaN	0.87976
D3YY50	Cutc	26.074	1499700000	0.94497	1.0795	1.15393	0.137305	0.140515	0.142486	0.967797	0.93586	0.960637	0.0518511	0.0389297	0.0365513	1.1256	0.79294	0.91637	1.2772	0.96325	0.99805	1.0618	1.3552	1.0448	0.95449	1.0369	0.912	0.96767	0.95887	0.88104	1.012	0.93999	0.92992
D3YYE1	Anp32a	298.9	133800000000	0.902583	0.938573	1.05053	0.0202079	0.018232	0.020209	0.929573	0.961163	1.02079	0.0342	0.0201649	0.016362	0.90448	0.92633	0.87694	0.91951	0.96314	0.93307	1.0259	1.0754	1.0503	0.97229	0.88857	0.92786	0.98968	0.94709	0.94672	0.99926	1.0389	1.0242
D3YYK0	Abhd11	7.039	1142900000	1.43693	1.05806	0.737207	0.268796	0.104154	0.0959378	1.23187	1.1717	0.936693	0.266691	0.079104	0.0828846	1.0568	1.6279	1.6261	0.91167	1.1171	1.1454	0.87207	0.65693	0.68262	1.6077	1.0166	1.0713	1.2789	1.0904	1.1458	0.8203	0.98288	1.0069
D3YYT1	Glyr1	180.78	11946000000	1.0869	1.09257	1.04044	0.0310616	0.00853906	0.0475815	1.02773	1.08563	1.07033	0.0411411	0.0359569	0.0179015	1.13	1.0727	1.058	1.0837	1.0899	1.1041	0.98542	1.0344	1.1015	0.98479	1.0832	1.0152	1.0483	1.0744	1.1342	1.079	1.0454	1.0866
D3YYU4	Trim5	2.4348	18158000	1.1593	1.0154	0.74673	0	0	0	#DIV/0!	#DIV/0!	#DIV/0!	#DIV/0!	#DIV/0!	#DIV/0!	NaN	1.1593	NaN	NaN	1.0154	NaN	NaN	0.74673	NaN	NaN	NaN	NaN	NaN	NaN	NaN	NaN	NaN	NaN
D3YYW8	Rbm42	256.1	6835100000	0.852887	0.841757	1.00139	0.100074	0.0197161	0.149408	0.87703	0.896437	1.01603	0.0481004	0.0407635	0.0740735	0.72463	0.96883	0.8652	0.85204	0.85906	0.81417	1.197	0.8344	0.97277	0.8508	0.83579	0.9445	0.83927	0.91858	0.93146	1.0366	1.0947	0.91679
D3YZ09	Gar1	62.4	22055000000	0.899823	0.890973	0.97874	0.00416887	0.00967562	0.00418579	0.867843	0.8678	0.995747	0.0203724	0.0175173	0.0078937	0.89411	0.90142	0.90394	0.87729	0.89778	0.89785	0.97456	0.9772	0.98446	0.84676	0.89539	0.86138	0.86885	0.84584	0.88871	0.98976	0.99058	1.0069
D3YZ20	Polr2j	16.033	6431500000	0.82967	0.77581	0.958037	0.039198	0.0314405	0.00665483	0.81068	0.800093	0.99424	0.125716	0.0683326	0.0654455	0.7746	0.85171	0.8627	0.73772	0.81472	0.77499	0.96214	0.94865	0.96332	0.85813	0.63857	0.93534	0.85814	0.70416	0.83798	0.97849	1.0811	0.92313
D3YZC2	Men1	11.582	339730000	1.14046	1.1335	0.847975	0.19954	0.0971	0.084245	0.893245	0.79924	0.882485	0.069605	0.13979	0.091445	NaN	0.94092	1.34	NaN	1.2306	1.0364	NaN	0.93222	0.76373	0.96285	0.82364	NaN	0.93903	0.65945	NaN	0.97393	0.79104	NaN
D3YZC9	Sf1	298.48	32085000000	0.849217	0.865907	1.01859	0.0129964	0.0270688	0.0278164	0.868117	0.821767	0.978297	0.0201076	0.0269654	0.0700639	0.86755	0.84118	0.83892	0.88622	0.82765	0.88385	1.0573	0.99317	1.0053	0.85426	0.89655	0.85354	0.8444	0.78387	0.83703	0.97263	0.89546	1.0668
D3YZP9	Ccdc6	323.31	9856300000	0.935077	0.966427	0.997377	0.00426709	0.0214244	0.0306532	0.976067	0.983573	0.991487	0.0341141	0.0427503	0.0460693	0.93269	0.94107	0.93147	0.93879	0.991	0.96949	1.0402	0.9818	0.97013	0.94472	0.95998	1.0235	0.9424	0.96582	1.0425	1.0527	0.9802	0.94156
D3YZR1	Tssc4	71.425	6957000000	0.836457	0.883347	1.06977	0.0177857	0.0447323	0.0638587	0.887593	0.9423	1.03283	0.0174124	0.00845532	0.0238642	0.85368	0.81197	0.84372	0.94011	0.83078	0.87915	0.98122	1.1294	1.0987	0.86385	0.90512	0.89381	0.94243	0.95259	0.93188	1.0029	1.0343	1.0613
D3Z007	Irak3	4.11	145270000	1.5831	0.94363	0.667385	0.2523	0.11767	0.010935	1.0637	1.4177	1.2388	0	0	0	NaN	1.8354	1.3308	NaN	1.0613	0.82596	NaN	0.65645	0.67832	NaN	NaN	1.0637	NaN	NaN	1.4177	NaN	NaN	1.2388
D3Z017	Znhit1	2.6916	34813000	#DIV/0!	#DIV/0!	#DIV/0!	#DIV/0!	#DIV/0!	#DIV/0!	0.67978	0.46599	0.66456	0	0	0	NaN	NaN	NaN	NaN	NaN	NaN	NaN	NaN	NaN	NaN	NaN	0.67978	NaN	NaN	0.46599	NaN	NaN	0.66456
D3Z039	Tnip2	14.718	317410000	0.722055	0.397975	0.54709	0.002175	0.028895	0.04973	1.06144	0.793023	0.771983	0.108487	0.0789164	0.137284	NaN	0.72423	0.71988	NaN	0.42687	0.36908	NaN	0.59682	0.49736	0.92083	1.1849	1.0786	0.82669	0.68404	0.86834	0.93005	0.59532	0.79058
D3Z041	Acsl1	128.02	12237000000	0.993007	0.96364	0.971343	0.0403293	0.048242	0.0219677	0.940013	0.92385	1.01217	0.0284258	0.00996745	0.0373116	0.96803	1.0499	0.96109	0.95969	1.0246	0.90663	0.98729	0.94028	0.98646	0.90052	0.95326	0.96626	0.92414	0.9115	0.93591	1.0599	1.0078	0.96882
D3Z079	Stxbp5	48.447	3133500000	1.07717	1.2521	1.1794	0.0407614	0.0891782	0.0312836	1.2569	1.2259	1.02205	0.0480746	0.063569	0.0361073	1.0571	1.0404	1.134	1.1309	1.2825	1.3429	1.1614	1.1534	1.2234	1.2134	1.2334	1.3239	1.3158	1.1808	1.1811	0.97536	1.0275	1.0633
D3Z0F5	Cops6	297.36	19492000000	0.9682	0.890107	0.871327	0.0445899	0.0337888	0.0314151	0.979057	0.915457	0.97317	0.0111815	0.0127034	0.0054337	0.92969	0.94421	1.0307	0.85208	0.88406	0.93418	0.8518	0.91565	0.84653	0.97493	0.9679	0.99434	0.89857	0.91859	0.92921	0.97881	0.97487	0.96583
D3Z0H7	Txnrd3	1.969	44360000	0.58866	0.68112	1.0921	0	0	0	0.69552	0.84001	1.1398	0	0	0	0.58866	NaN	NaN	0.68112	NaN	NaN	1.0921	NaN	NaN	0.69552	NaN	NaN	0.84001	NaN	NaN	1.1398	NaN	NaN
D3Z0K6	Rsbn1l	90.21	2099000000	1.2802	1.2051	0.95712	0.045735	0.0455074	0.0370528	1.29333	1.08713	0.872583	0.10757	0.0370024	0.0135289	1.2175	1.2978	1.3253	1.2556	1.2144	1.1453	0.96185	0.90956	0.99995	1.4454	1.2136	1.221	1.0357	1.1045	1.1212	0.86149	0.86463	0.89163
D3Z0L8	Actn4	4.7602	1965100000	1.05953	0.981473	0.921187	0.0198579	0.0545025	0.0242674	1.08367	1.0726	0.93416	0.0226678	0.0481334	0.0212174	1.075	1.0721	1.0315	1.0514	0.97459	0.91843	0.91004	0.89865	0.95487	1.0734	1.1151	1.0625	1.0296	1.1398	1.0484	0.96411	0.92077	0.9176
D3Z0M9	Ddx23	161.97	20554000000	1.04307	1.00403	0.955367	0.0334555	0.019363	0.0124144	1.04517	1.0392	0.965593	0.018922	0.0191365	0.00382993	1.0013	1.0832	1.0447	0.98749	0.9934	1.0312	0.96734	0.9605	0.93826	1.0214	1.0677	1.0464	1.0598	1.0137	1.0441	0.96378	0.97092	0.96208
D3Z0R8	Ttc7	9.7947	253380000	1.39208	1.30485	1.01614	0.42102	0.415055	0.096665	1.23191	1.23407	1.10209	0.284255	0.117928	0.29329	NaN	1.8131	0.97106	NaN	1.7199	0.88979	NaN	0.91947	1.1128	1.2704	0.86612	1.5592	1.3866	1.2162	1.0994	1.192	1.4078	0.70647
D3Z0T0	Taf6	18.831	1297400000	1.07033	1.1085	1.00153	0.0385914	0.0377376	0.0520319	1.01459	1.25553	1.18823	0.0525312	0.469015	0.396925	1.0175	1.0849	1.1086	1.0982	1.159	1.0683	1.0588	1.0129	0.93288	1.0863	0.96192	0.99556	1.918	0.95287	0.89573	1.7474	0.95131	0.86598
D3Z0V2	Arhgef7	323.31	29829000000	1.12807	0.971267	0.87823	0.0501607	0.0393273	0.0389391	1.1714	1.02875	0.871287	0.020075	0.0318711	0.0152747	1.0933	1.199	1.0919	0.91565	0.99887	0.99928	0.92389	0.82874	0.88206	1.1984	1.1503	1.1655	1.0641	0.98686	1.0353	0.89239	0.85674	0.86473
D3Z0Z6	Elovl5	2.8152	172310000	1.0494	1.7243	1.5933	0	0	0	1.27597	1.4449	1.24581	0.174111	0.159358	0.381073	NaN	NaN	1.0494	NaN	NaN	1.7243	NaN	NaN	1.5933	1.3778	1.0309	1.4192	1.2295	1.4952	1.61	0.86483	1.7664	1.1062
D3Z118	Ica1	4.4687	411880000	1.05454	0.88012	0.782887	0.0406084	0.116312	0.0711039	0.95231	0.889903	0.951577	0.209658	0.120141	0.286213	1.0837	1.0828	0.99711	0.75214	0.85462	1.0336	0.68932	0.79777	0.86157	0.91057	1.2274	0.71896	0.76787	0.84854	1.0533	0.83437	0.67466	1.3457
D3Z125	Tpd52	323.31	78877000000	0.712737	0.753673	1.0509	0.0099888	0.0203915	0.00824298	0.783397	0.83134	1.0368	0.0247328	0.0106796	0.0087799	0.70795	0.72664	0.70362	0.72486	0.76911	0.76705	1.0593	1.0537	1.0397	0.75161	0.78665	0.81193	0.81718	0.84297	0.83387	1.0474	1.0259	1.0371
D3Z197	Nsd3	73.502	2767100000	1.0594	1.132	1.04101	0.0404082	0.0224303	0.0344896	0.91978	1.05047	1.12433	0.0342942	0.0195881	0.0413057	1.0544	1.0126	1.1112	1.1438	1.1006	1.1516	0.99934	1.0399	1.0838	0.96613	0.88424	0.90897	1.0329	1.0778	1.0407	1.0821	1.1804	1.1105
D3Z1C5	Ldb1	5.4829	1170800000	0.924535	10.8898	11.8375	0.040895	0.9892	0.6295	0.8845	7.44365	8.15465	0.02739	3.04035	3.05835	0.88364	NaN	0.96543	9.9006	NaN	11.879	11.208	NaN	12.467	0.85711	NaN	0.91189	4.4033	NaN	10.484	5.0963	NaN	11.213
D3Z1F7	4833439L19Rik	38.364	22958000	0.63544	0.50337	0.78783	0	0	0	#DIV/0!	#DIV/0!	#DIV/0!	#DIV/0!	#DIV/0!	#DIV/0!	0.63544	NaN	NaN	0.50337	NaN	NaN	0.78783	NaN	NaN	NaN	NaN	NaN	NaN	NaN	NaN	NaN	NaN	NaN
D3Z1R4	Lrrc14	1.6967	61342000	1.01146	1.23645	1.10827	0.04704	0.09295	0.306235	1.4219	1.1899	0.90259	0	0	0	NaN	1.0585	0.96442	NaN	1.1435	1.3294	NaN	0.80203	1.4145	1.4219	NaN	NaN	1.1899	NaN	NaN	0.90259	NaN	NaN
D3Z1Z8	Stmn1	73.549	82220000000	0.67182	0.538927	1.01927	0.0447199	0.0377827	0.0320408	0.74362	0.519703	0.710097	0.00589088	0.00987495	0.00257249	0.6094	0.71184	0.69422	0.4855	0.56494	0.56634	1.0645	0.99897	0.99433	0.74815	0.74741	0.7353	0.5123	0.53366	0.51315	0.70691	0.71321	0.71017
D3Z2E7	Ifi207	323.31	37369000000	1.0507	1.31353	1.22147	0.033484	0.0371506	0.039029	1.09727	1.19353	1.13857	0.031352	0.00466357	0.0204275	1.098	1.0251	1.029	1.359	1.268	1.3136	1.2212	1.1738	1.2694	1.1023	1.1329	1.0566	1.1987	1.1945	1.1874	1.1226	1.1257	1.1674
D3Z2H9	Tpm3-rs7	323.31	546060000000	0.88581	0.91196	0.9938	0.0229731	0.0116885	0.0200819	0.921537	0.92569	0.994413	0.0261134	0.00235806	0.0113835	0.91775	0.87499	0.86469	0.92021	0.92024	0.89543	0.97953	0.97967	1.0222	0.88491	0.94394	0.93576	0.92236	0.9272	0.92751	0.98583	1.0105	0.98691
D3Z2K2	Mrps14	11.513	951680000	1.07873	1.03239	0.935273	0.00385948	0.0587237	0.046145	0.934547	1.10984	1.03666	0.0280508	0.128718	0.124511	1.0819	1.081	1.0733	1.0386	1.101	0.95756	0.99511	0.92791	0.8828	0.91087	0.91882	0.97395	0.98533	1.2871	1.0571	1.1664	1.0749	0.86869
D3Z2W0	Tnip1	107.59	4239700000	1.0749	0.60279	0.57148	0.0525512	0.0146003	0.0552661	0.996703	0.70726	0.714013	0.0143411	0.025294	0.0476802	1.0051	1.1319	1.0877	0.61565	0.58237	0.61035	0.55795	0.51158	0.64491	0.99016	1.0166	0.98335	0.68699	0.74292	0.69187	0.65071	0.76578	0.72555
D3Z316	1700021F05Rik	65.308	1632200000	0.95487	0.781423	0.917367	0.198022	0.0851566	0.0949545	0.96065	0.874143	0.9482	0.160155	0.0935707	0.126989	0.78195	0.85056	1.2321	0.89803	0.74919	0.69705	1.0257	0.93192	0.79448	0.75926	1.1511	0.97159	0.84194	0.77909	1.0014	1.0212	0.7696	1.0538
D3Z3E8	Mov10	323.31	45530000000	1.1909	1.31477	1.10257	0.0291254	0.0293708	0.0246701	1.23077	1.33107	1.0463	0.00515256	0.0246589	0.0186426	1.1627	1.231	1.179	1.3322	1.3387	1.2734	1.1366	1.0789	1.0922	1.2238	1.2361	1.2324	1.311	1.3658	1.3164	1.0721	1.0287	1.0381
D3Z3F1	Fip1l1	14.056	236140000	0.75329	0.891185	1.17715	0.00877	0.027765	0.03155	0.779057	0.646677	0.857693	0.0593884	0.0463187	0.135299	NaN	0.76206	0.74452	NaN	0.86342	0.91895	NaN	1.1456	1.2087	0.69827	0.79956	0.83934	0.63516	0.70828	0.59659	1.0268	0.85067	0.69561
D3Z3F8	Spg20	23.462	2032300000	1.05068	1.02521	0.98307	0.0377922	0.0624826	0.0702575	0.957443	1.08694	1.03637	0.0807506	0.255053	0.0626613	0.99954	1.0897	1.0628	0.99719	0.96665	1.1118	1.0561	0.88821	1.0049	0.84668	0.98875	1.0369	0.78171	1.0731	1.406	0.95802	1.1114	1.0397
D3Z3H0	Ino80e	9.3847	690600000	0.837373	1.25302	1.62589	0.0838287	0.644583	0.82708	0.772917	0.985067	1.25832	0.115275	0.10761	0.252035	0.79243	0.95485	0.76484	0.91567	0.6883	2.1551	1.3179	0.80267	2.7571	0.85569	0.6099	0.85316	1.0512	1.0707	0.8333	1.2162	1.5859	0.97287
D3Z3I3	Nit1	25.722	353540000	0.88832	0.86524	0.99878	0.0249039	0.0132653	0.0535171	0.933107	0.864293	0.91558	0.0628308	0.112499	0.0685652	0.91706	0.85632	0.89158	0.85857	0.85339	0.88376	0.98865	0.93889	1.0688	0.9174	1.0167	0.86522	0.76667	1.0219	0.80431	0.82594	0.99242	0.92838
D3Z3J6	Paip1	70.775	5802700000	0.991033	1.04997	1.05853	0.0814965	0.0436694	0.0504734	1.04827	1.0505	1.01882	0.0270408	0.0123323	0.0375406	1.0992	0.97141	0.90249	1.0936	1.066	0.9903	0.99618	1.1198	1.0596	1.0579	1.0755	1.0114	1.0616	1.0333	1.0566	1.0031	0.98277	1.0706
D3Z3W4	Ggnbp1	1.525	1457200000	0.649923	0.742407	1.20053	0.0864072	0.0455949	0.163454	0.9885	1.04987	0.994003	0.167631	0.0847253	0.0938537	0.53399	0.74134	0.67444	0.6802	0.78821	0.75881	1.4313	1.0968	1.0735	1.2229	0.902	0.8406	1.1666	0.9681	1.0149	0.88963	0.97518	1.1172
D3Z3X4	Cisd2	4.5304	237750000	1.54065	1.28385	0.81758	0.10655	0.01115	0.03358	1.38375	1.45215	1.03433	0.10675	0.21905	0.08807	NaN	1.6472	1.4341	NaN	1.295	1.2727	NaN	0.784	0.85116	1.4905	NaN	1.277	1.6712	NaN	1.2331	1.1224	NaN	0.94626
D3Z3Y5	Sh2b3	11.097	671380000	1.31807	1.25967	1.03879	0.178248	0.042802	0.115582	1.3737	1.2449	0.898903	0.169586	0.0733802	0.0682565	1.2608	1.5593	1.1341	1.2236	1.2356	1.3198	1.046	0.89376	1.1766	1.3088	1.2062	1.6061	1.2804	1.1427	1.3116	0.91794	0.97134	0.80743
D3Z4D1	Jtb	1.3709	434520000	1.00867	0.716655	0.719825	0.062325	0.164565	0.210655	0.920627	0.924273	0.997443	0.0861271	0.112212	0.00915444	NaN	0.94635	1.071	NaN	0.88122	0.55209	NaN	0.93048	0.50917	1.0321	0.82238	0.9074	1.0715	0.79937	0.90195	1.0047	0.98453	1.0031
D3Z4D2	Rufy2	2.8469	702080000	1.00479	0.893863	0.900973	0.216381	0.165727	0.0455793	0.965805	0.9098	0.93603	0.000785	0.00178	0.06447	0.85284	0.85074	1.3108	0.75996	0.79423	1.1274	0.9396	0.92635	0.83697	0.96659	NaN	0.96502	0.91158	NaN	0.90802	0.87156	NaN	1.0005
D3Z4H6	Tia1	50.037	1619800000	0.830283	0.970343	1.00499	0.0857789	0.0581621	0.0980926	0.85344	0.915763	1.04757	0.0171578	0.0764914	0.160383	0.78002	0.7598	0.95103	1.0395	0.8972	0.97433	1.1417	0.95701	0.91625	0.8663	0.86483	0.82919	0.9664	0.80766	0.97323	0.8427	1.0657	1.2343
D3Z4I3	Rbm24	9.717	3469100000	0.827703	0.903067	1.07258	0.0357917	0.085271	0.126925	0.80852	1.00687	1.09313	0.0559983	0.14915	0.067459	0.79982	0.87823	0.80506	0.97229	0.78294	0.95397	1.1338	0.89584	1.1881	0.74288	0.87971	0.80297	0.84687	1.2059	0.96783	1.0593	1.1873	1.0328
D3Z4N4	Igf2	7.8612	280870000	0.231837	0.1184	0.526477	0.0650276	0.0223736	0.0915732	0.1728	0.148355	0.846705	0.00501	0.015245	0.059455	0.26732	0.14062	0.28757	0.11802	0.09119	0.14599	0.42269	0.64545	0.51129	NaN	0.16779	0.17781	NaN	0.13311	0.1636	NaN	0.78725	0.90616
D3Z4N6	Prpf40b	1.34	1179400000	1.01585	1.01411	1.0204	0.08803	0.0661198	0.114435	1.00511	1.08077	1.07737	0.173555	0.073558	0.168526	0.89154	1.0721	1.0839	1.0497	1.0712	0.92143	1.1377	1.0583	0.86519	0.76712	1.1761	1.0721	1.0091	1.0513	1.1819	1.3079	0.90972	1.0145
D3Z4S3	Ptrhd1	3.5162	1883200000	1.09594	0.876127	0.871297	0.267677	0.188203	0.0886144	0.935633	0.837257	0.936643	0.14297	0.115769	0.170234	1.4739	0.88862	0.9253	1.1371	0.79092	0.70036	0.84429	0.99078	0.77882	1.1308	0.7923	0.8838	0.98245	0.83018	0.69914	0.84178	1.1757	0.79245
D3Z4U0	Zranb2	104.92	15088000000	0.687277	0.786887	1.087	0.0356491	0.0157483	0.012662	0.702527	0.789443	1.0939	0.0601387	0.0651198	0.0552994	0.63936	0.69766	0.72481	0.76516	0.80199	0.79351	1.0982	1.0935	1.0693	0.72949	0.7589	0.61919	0.83136	0.8395	0.69747	1.0891	1.0287	1.1639
D3Z512	Dnase2a	9.0719	2171300000	0.773563	0.804883	1.00253	0.0446446	0.0551163	0.0869249	0.906107	0.960273	1.08173	0.213917	0.0604082	0.0914302	0.83157	0.76615	0.72297	0.83262	0.8541	0.72793	0.91898	1.1224	0.96622	0.83296	1.1969	0.68846	0.93923	1.0425	0.89909	0.96358	1.0953	1.1863
D3Z568	Ndufb5	3.098	572350000	0.62319	0.860605	1.3235	0.00445	0.035795	0.1519	0.917013	0.58101	0.63608	0.0992844	0.0387664	0.073896	NaN	0.61874	0.62764	NaN	0.8964	0.82481	NaN	1.4754	1.1716	0.9232	0.79244	1.0354	0.52624	0.60629	0.6105	0.61075	0.73655	0.56094
D3Z5H8	#N/A	1.5309	22879000	0.50509	0.72578	1.4113	0	0	0	#DIV/0!	#DIV/0!	#DIV/0!	#DIV/0!	#DIV/0!	#DIV/0!	NaN	NaN	0.50509	NaN	NaN	0.72578	NaN	NaN	1.4113	NaN	NaN	NaN	NaN	NaN	NaN	NaN	NaN	NaN
D3Z5I1	Zc3hav1	323.31	36644000000	1.07493	1.04687	0.957977	0.0159479	0.0207053	0.0144407	1.02923	1.01604	1.00066	0.00435227	0.0259563	0.0039286	1.0925	1.0784	1.0539	1.0219	1.0726	1.0461	0.93815	0.97213	0.96365	1.0253	1.0271	1.0353	0.99351	1.0022	1.0524	0.99578	1.0008	1.0054
D3Z5K6	Dnajc19	5.6226	1426000000	0.98318	0.890753	0.9389	0.0816182	0.0507079	0.0567751	0.82336	0.83431	1.12306	0.101248	0.0499628	0.128718	0.91166	1.0974	0.94048	0.85416	0.85564	0.96246	0.85875	0.97484	0.98311	0.84624	0.68951	0.93433	0.83243	0.77408	0.89642	0.96927	1.2843	1.1156
D3Z5N5	Pikfyve	42.307	2035600000	1.10913	1.1898	1.1082	0.0914805	0.10291	0.0468641	1.147	1.24643	1.09163	0.04172	0.0955679	0.0473612	1.1126	0.9954	1.2194	1.3281	1.0814	1.1599	1.1486	1.1335	1.0425	1.1172	1.1178	1.206	1.1134	1.2923	1.3336	1.0463	1.0716	1.157
D3Z5T2	Armc10	4.6755	129370000	0.687637	0.768523	1.27983	0.178342	0.0365996	0.375578	0.838425	1.908	2.09545	0.011045	0.1606	0.04835	0.8313	0.43628	0.79533	0.78938	0.79912	0.71707	0.9267	1.8	1.1128	0.82738	NaN	0.84947	1.7474	NaN	2.0686	2.1438	NaN	2.0471
D3Z5T4	Arhgap24	3.6503	30513000	0.97926	0.91943	1.0045	0	0	0	#DIV/0!	#DIV/0!	#DIV/0!	#DIV/0!	#DIV/0!	#DIV/0!	0.97926	NaN	NaN	0.91943	NaN	NaN	1.0045	NaN	NaN	NaN	NaN	NaN	NaN	NaN	NaN	NaN	NaN	NaN
D3Z600	Pex5	210.41	9788800000	0.885733	0.88231	0.98051	0.00781993	0.0256281	0.00957172	0.907043	0.876473	0.95364	0.0581348	0.0292242	0.0261188	0.8864	0.89496	0.87584	0.9168	0.87471	0.85542	0.97583	0.97185	0.99385	0.84232	0.8955	0.98331	0.86859	0.91555	0.84528	0.99022	0.93091	0.93979
D3Z632	Aktip	11.959	291750000	1.06501	1.04791	0.967357	0.125648	0.0951735	0.0361112	1.2997	1.05018	0.847523	0.076538	0.0626552	0.0699434	1.241	0.99827	0.95576	1.172	1.031	0.94072	0.91658	0.99747	0.98802	1.3644	1.1922	1.3425	1.0496	0.97373	1.1272	0.92246	0.75414	0.86597
D3Z637	Tpd52	1.4805	24997000	0.71606	0.67356	1.0958	0	0	0	#DIV/0!	#DIV/0!	#DIV/0!	#DIV/0!	#DIV/0!	#DIV/0!	NaN	NaN	0.71606	NaN	NaN	0.67356	NaN	NaN	1.0958	NaN	NaN	NaN	NaN	NaN	NaN	NaN	NaN	NaN
D3Z645	Vps29	100.06	32984000000	0.78663	0.815087	1.01459	0.0581518	0.00779171	0.0323639	0.878807	0.86363	0.987393	0.0747729	0.0172708	0.0490194	0.70456	0.8231	0.83223	0.80989	0.8261	0.80927	1.0406	0.96897	1.0342	0.90761	0.95252	0.77629	0.8691	0.88151	0.84028	0.9839	0.92918	1.0491
D3Z653	Atg16l2	3.3355	278870000	1.81137	1.4278	0.70228	0.203468	0.240935	0.0605008	1.7155	1.2064	0.66447	0.2613	0.1328	0.07653	1.6076	2.0892	1.7373	1.0871	1.6023	1.594	0.61683	0.74123	0.74878	1.4542	NaN	1.9768	1.0736	NaN	1.3392	0.741	NaN	0.58794
D3Z684	Gemin7	19.959	777170000	0.803805	0.773045	1.07466	0.036605	0.186545	0.20324	0.701883	0.929873	1.23123	0.019164	0.0701062	0.0615854	0.7672	NaN	0.84041	0.95959	NaN	0.5865	1.2779	NaN	0.87142	0.67588	0.70827	0.7215	1.0228	0.85348	0.91334	1.2904	1.257	1.1463
D3Z6D2	Stau2	7.318	1149300000	0.860773	0.81237	1.01145	0.0303671	0.0507153	0.077855	1.02681	1.48922	1.26738	0.173784	0.530794	0.410267	0.83507	0.90342	0.84383	0.8522	0.84411	0.7408	1.1164	0.98782	0.93014	1.2517	0.82852	1.0002	2.0798	1.5952	0.79265	1.8437	1.0373	0.92115
D3Z6H3	Dctn6	21	3079900000	0.814953	0.868417	1.0378	0.108439	0.120371	0.0272038	0.834177	0.96045	1.16381	0.0613617	0.135692	0.208287	0.67277	0.93581	0.83628	0.69936	0.97023	0.93566	1.0505	1	1.0629	0.90993	0.83296	0.75964	0.9318	0.81045	1.1391	1.05	0.98542	1.456
D3Z6I0	Prkd3	11.227	436500000	1.03634	1.05667	0.960827	0.097029	0.0373144	0.127799	1.18243	1.08118	0.914037	0.0635569	0.0979118	0.0927369	0.89963	1.0945	1.1149	1.0449	1.1071	1.018	1.138	0.90316	0.84132	1.2679	1.1156	1.1638	1.0264	1.2187	0.99843	0.8425	1.045	0.85461
D3Z6M5	Mef2a	1.6296	235540000	1.31665	1.20625	0.92744	0.02725	0.17525	0.12386	0.85785	1.09544	1.19352	0.087875	0.51781	0.432728	1.3439	1.2894	NaN	1.3815	1.031	NaN	1.0513	0.80358	NaN	0.97266	0.84164	0.75925	1.8225	0.65622	0.8076	1.7796	0.74796	1.053
D3Z6P5	Slc39a14	99.402	363770000	1.72313	1.7944	1.0306	0.273434	0.289617	0.072183	1.6169	1.7042	1.09153	0.1535	0.4547	0.13987	1.4032	1.695	2.0712	1.4004	1.8945	2.0883	0.96529	1.1312	0.99531	1.7704	NaN	1.4634	2.1589	NaN	1.2495	1.2314	NaN	0.95166
D3Z6P9	Ddx43	2.3611	320890000	0.7142	0.56289	0.78491	0	0	0	0.92716	0.84661	0.946917	0.0894371	0.153033	0.0534327	0.7142	NaN	NaN	0.56289	NaN	NaN	0.78491	NaN	NaN	0.91866	1.0407	0.82212	0.66434	1.0388	0.83669	0.87441	0.96474	1.0016
D3Z6Z7	Rasal3	8.511	586180000	1.14773	1.18653	0.961297	0.0895984	0.0509613	0.0600432	1.12159	1.18043	0.879617	0.105074	0.00387843	0.0422231	1.2149	1.2072	1.0211	1.1657	1.2567	1.1372	0.88148	1.0263	0.97611	1.1998	1.1919	0.97306	1.1804	1.1852	1.1757	0.91168	0.81996	0.90721
D3Z710	Klc3	3.9489	220560000	0.772863	0.639567	0.872543	0.051883	0.0122456	0.0592464	0.795503	0.988763	1.22628	0.055604	0.362512	0.388911	0.78435	0.82988	0.70436	0.62742	0.65633	0.63495	0.79151	0.89461	0.93151	0.87133	0.73955	0.77563	1.5007	0.70906	0.75653	1.7756	0.92789	0.97535
D3Z731	Rftn1	4.5933	55426000	1.2969	1.1595	0.86783	0	0	0	1.3878	1.6334	1.1562	0	0	0	NaN	1.2969	NaN	NaN	1.1595	NaN	NaN	0.86783	NaN	1.3878	NaN	NaN	1.6334	NaN	NaN	1.1562	NaN	NaN
D3Z742	Mb21d2	8.5701	122580000	1.0557	1.0812	1.0303	0	0	0	1.1942	1.0999	0.85838	0	0	0	1.0557	NaN	NaN	1.0812	NaN	NaN	1.0303	NaN	NaN	1.1942	NaN	NaN	1.0999	NaN	NaN	0.85838	NaN	NaN
D3Z769	Lin37	10.413	427970000	1.09507	1.05913	1.0775	0.0806706	0.0317249	0.118547	0.85652	0.93772	1.09813	0.0461986	0.0719513	0.0777912	1.0582	1.207	1.02	1.0775	1.0145	1.0854	0.917	1.1158	1.1997	0.84513	0.8065	0.91793	0.83797	0.97019	1.005	1.077	1.2022	1.0152
D3Z793	Gtf2a2	3.3692	704560000	0.73168	0.90684	1.22043	0.0637623	0.00822589	0.114073	0.982373	1.0657	1.0882	0.202534	0.233465	0.0413208	0.65128	0.80724	0.73652	0.89594	0.90877	0.91581	1.3749	1.1835	1.1029	0.8392	1.2688	0.83912	0.89481	1.3958	0.90649	1.0892	1.0371	1.1383
D3Z7B5	Cip2a	48.164	5455600000	1.07543	1.06083	1.0011	0.0528129	0.0415514	0.00870824	1.04137	1.21827	1.10493	0.095891	0.0222298	0.0294738	1.1483	1.0532	1.0248	1.1165	1.0167	1.0493	1.0133	0.99643	0.99356	1.176	0.95994	0.98818	1.2497	1.2021	1.203	1.0674	1.108	1.1394
D3Z7C0	Mrpl40	128.54	10835000000	0.757437	0.7804	1.0263	0.0182074	0.0207717	0.006772	0.79735	0.790887	1.04623	0.01905	0.0106554	0.0211377	0.73351	0.77764	0.76116	0.75268	0.80268	0.78584	1.0168	1.0321	1.03	0.82396	0.78769	0.7804	0.79926	0.79755	0.77585	1.0192	1.0708	1.0487
D3Z7C5	Skil	2.5742	51737000	#DIV/0!	#DIV/0!	#DIV/0!	#DIV/0!	#DIV/0!	#DIV/0!	0.65013	1.15968	1.6897	0.22324	0.499425	0.139	NaN	NaN	NaN	NaN	NaN	NaN	NaN	NaN	NaN	0.87337	0.42689	NaN	1.6591	0.66025	NaN	1.8287	1.5507	NaN
D3Z7M4	Igf1	2.6834	1739100000	0.70485	0.74162	1.06203	0.00941355	0.021229	0.0068859	0.856503	0.961233	1.06863	0.00948411	0.0374449	0.0292714	0.71174	0.69154	0.71127	0.74646	0.71354	0.76486	1.0697	1.0634	1.053	0.86974	0.84801	0.85176	0.95915	1.0081	0.91645	1.0958	1.0821	1.028
D3Z7P3	Gls	323.31	21489000000	1.33797	1.1542	0.846317	0.0294276	0.0124494	0.0132305	1.1896	1.03863	0.869277	0.0438409	0.0184167	0.0114459	1.3215	1.3793	1.3131	1.1634	1.1626	1.1366	0.86502	0.83651	0.83742	1.1504	1.1676	1.2508	1.0646	1.0274	1.0239	0.85367	0.87336	0.8808
D3Z7Q2	Smim20	4.3087	227450000	0.932163	1.26282	1.53559	0.0996444	0.608523	0.953785	0.89714	0.80118	0.765935	0.14226	0.09446	0.017445	0.79131	0.99888	1.0063	2.122	0.8758	0.79067	2.8844	0.85117	0.87121	NaN	0.75488	1.0394	NaN	0.70672	0.89564	NaN	0.78338	0.74849
D3Z7U4	Mecp2	6.7595	122630000	#DIV/0!	#DIV/0!	#DIV/0!	#DIV/0!	#DIV/0!	#DIV/0!	0.724873	1.19503	1.72927	0.148372	0.0242779	0.323385	NaN	NaN	NaN	NaN	NaN	NaN	NaN	NaN	NaN	0.54371	0.72377	0.90714	1.1607	1.2124	1.212	2.1837	1.4575	1.5466
D5MCW4	Cuta	36.266	4800400000	0.766153	0.92275	1.1855	0.0448143	0.12041	0.0854961	0.75692	0.893077	1.27743	0.0256874	0.07425	0.187844	0.7321	0.82947	0.73689	1.0842	0.88891	0.79514	1.2867	1.1922	1.0776	0.79047	0.75221	0.72808	0.8954	0.801	0.98283	1.0505	1.2713	1.5105
D6RCG4	Ube2w	3.3441	108500000	0.848317	1.15692	1.23127	0.0573761	0.28268	0.0941175	0.6188	1.4054	2.261	0	0	0	0.90766	0.86657	0.77072	1.0697	1.5384	0.86266	1.1783	1.3635	1.152	0.6188	NaN	NaN	1.4054	NaN	NaN	2.261	NaN	NaN
D6RCK1	Rad51	94.685	6969900000	1.01312	0.892147	0.91359	0.11441	0.0797416	0.0954163	0.944823	0.98217	1.07427	0.00202001	0.0202108	0.0319755	1.1608	0.88203	0.99653	0.98418	0.90257	0.78969	0.83943	1.0483	0.85304	0.94768	0.94341	0.94338	0.95359	0.99614	0.99678	1.0324	1.11	1.0804
D6RD07	Pdpr	7.6784	218400000	1.51953	1.30057	0.968047	0.0133622	0.118876	0.220569	1.2497	1.18695	0.86531	0.0519617	0.224379	0.099984	1.5142	1.5379	1.5065	1.1354	1.356	1.4103	0.70167	0.96067	1.2418	1.2406	1.3174	1.1911	1.3769	1.3121	0.87184	1.0026	0.82597	0.76736
D6REF7	Sgpl1	2.4336	1264600000	2.21447	1.24603	0.71312	1.6672	0.423543	0.364736	1.09337	1.32777	1.1778	0.0712145	0.255844	0.192195	4.5722	1.0473	1.0239	1.8294	1.072	0.83669	0.20606	1.0486	0.8847	1.0115	1.1851	1.0835	1.0715	1.6771	1.2347	1.0485	1.4495	1.0354
D6RET6	Gpatch1	115.67	2196700000	0.919017	0.99957	1.1012	0.0380076	0.0813529	0.0864508	1.06355	0.982697	1.04466	0.220051	0.0880421	0.0518301	0.90475	0.97103	0.88127	0.94393	1.1146	0.94018	1.0261	1.0552	1.2223	0.98861	0.83945	1.3626	0.87313	0.98626	1.0887	0.97489	1.0601	1.099
D6RFB6	Alkbh4	5.9287	170510000	1.2149	1.13425	0.9361	0.0066	0.13635	0.1256	1.16394	1.12345	0.943917	0.284004	0.261198	0.0331504	1.2215	NaN	1.2083	1.2706	NaN	0.9979	1.0617	NaN	0.8105	1.1328	1.5263	0.83273	1.0363	1.4779	0.85616	0.90012	0.95133	0.9803
D6RFN5	Ninj1	8.9177	41949000	1.531	1.44655	0.969215	0.1481	0.17115	0.187985	1.2996	1.178	0.87658	0	0	0	NaN	1.3829	1.6791	NaN	1.6177	1.2754	NaN	1.1572	0.78123	NaN	NaN	1.2996	NaN	NaN	1.178	NaN	NaN	0.87658
D6RG85	Foxred1	2.2796	190990000	1.1394	0.81785	0.73536	0	0	0	1.3118	0.81214	0.717185	0.585405	0.23806	0.164825	1.1394	NaN	NaN	0.81785	NaN	NaN	0.73536	NaN	NaN	0.72639	NaN	1.8972	0.57408	NaN	1.0502	0.88201	NaN	0.55236
D6RGR4	Wdr83	42.557	1260600000	0.81568	1.01463	1.00673	0.0373078	0.0804177	0.142226	0.93342	1.09858	1.27427	0.0642363	0.132158	0.102685	0.76301	0.83933	0.8447	1.1236	0.98832	0.93196	1.1643	1.0362	0.81968	0.96649	0.84361	0.99016	1.0875	0.94255	1.2657	1.1834	1.2216	1.4178
D6RHK9	Dgkz	2.0964	276560000	#DIV/0!	#DIV/0!	#DIV/0!	#DIV/0!	#DIV/0!	#DIV/0!	0.919745	11.8127	15.4201	0.170455	10.3123	14.0279	NaN	NaN	NaN	NaN	NaN	NaN	NaN	NaN	NaN	NaN	0.74929	1.0902	NaN	22.125	1.5004	NaN	29.448	1.3923
D6RII3	Eml1	6.6269	169090000	1.21633	2.30477	1.59167	0.107819	0.430383	0.181805	1.3449	2.3866	1.9067	0	0	0	1.0655	1.3111	1.2724	1.8494	2.1827	2.8822	1.7127	1.7276	1.3347	NaN	NaN	1.3449	NaN	NaN	2.3866	NaN	NaN	1.9067
D6RIQ0	Pttg1	21.434	1232000000	0.70279	0.81912	1.42003	0.0476162	0.303626	0.203336	0.62915	0.80303	1.19513	0.04414	0.177539	0.133942	0.70113	0.76192	0.64532	0.53772	1.2407	0.67894	1.3838	1.6852	1.1911	0.62072	0.5798	0.68693	1.0532	0.69642	0.65947	1.3657	1.1812	1.0385
D6RJ69	Bbs5	2.2896	45308000	1.19468	1.1763	1.00873	0.42342	0.2974	0.082965	0.772205	0.82529	1.14995	0.141725	0.06948	0.05055	NaN	1.6181	0.77126	NaN	1.4737	0.8789	NaN	0.92577	1.0917	NaN	0.63048	0.91393	NaN	0.75581	0.89477	NaN	1.2005	1.0994
E0CX62	Psma3	4.6101	1011900000	0.78514	0.84558	1.08785	0.1315	0.07109	0.07985	0.944633	0.928473	0.967217	0.0524436	0.0260776	0.0351217	0.91664	0.65364	NaN	0.91667	0.77449	NaN	1.008	1.1677	NaN	0.94456	0.88044	1.0089	0.95179	0.89207	0.94156	0.95232	1.0157	0.93363
E0CXA3	Zfpl1	2.1051	40198000	0.95736	1.4657	1.5269	0	0	0	1.0742	2.4212	2.1416	0	0	0	0.95736	NaN	NaN	1.4657	NaN	NaN	1.5269	NaN	NaN	1.0742	NaN	NaN	2.4212	NaN	NaN	2.1416	NaN	NaN
E0CXA9	Mob4	273.51	7714100000	1.022	1.05483	1.01745	0.0683436	0.0200776	0.0540237	1.01587	1.04717	1.03243	0.048434	0.0224056	0.0131864	1.1137	0.9497	1.0026	1.0451	1.0828	1.0366	0.94174	1.0464	1.0642	0.94982	1.0646	1.0332	1.0161	1.0681	1.0573	1.0424	1.0138	1.0411
E0CXD9	Surf4	30.607	2221600000	1.4666	1.69637	1.13093	0.070865	0.0702683	0.0254396	1.43467	1.35527	0.976777	0.0270649	0.0357376	0.0487914	1.5653	1.4022	1.4323	1.7832	1.6111	1.6948	1.1122	1.1137	1.1669	1.4598	1.3971	1.4471	1.3272	1.4057	1.3329	1.0152	1.0072	0.90793
E0CXS2	Tle3	14.23	1793200000	1.15857	1.13827	0.945283	0.178037	0.0585492	0.0830087	1.31013	0.981223	0.84348	0.221928	0.0745823	0.110506	0.9407	1.1582	1.3768	1.2012	1.0602	1.1534	1.0586	0.91518	0.86207	1.3727	1.0125	1.5452	1.0036	0.88077	1.0593	0.95878	0.87719	0.69447
E0CXZ1	Fsd1l	2.2626	55647000	0.53897	0.791645	1.3342	0.02284	0.023745	0.1582	#DIV/0!	#DIV/0!	#DIV/0!	#DIV/0!	#DIV/0!	#DIV/0!	0.51613	0.56181	NaN	0.7679	0.81539	NaN	1.176	1.4924	NaN	NaN	NaN	NaN	NaN	NaN	NaN	NaN	NaN	NaN
E0CXZ5	Samhd1	2.3371	858410000	0.914755	0.75577	0.806865	0.091645	0.02635	0.067615	0.8054	0.78739	0.99351	0	0	0	0.82311	NaN	1.0064	0.72942	NaN	0.78212	0.87448	NaN	0.73925	NaN	0.8054	NaN	NaN	0.78739	NaN	NaN	0.99351	NaN
E0CY18	Zfand2b	26.307	1707900000	1.1051	1.00095	1.13227	0.304409	0.126898	0.110953	0.835103	0.985133	1.1944	0.0285137	0.0696103	0.102261	1.5329	0.84949	0.93292	1.0949	1.0864	0.82156	1.1183	1.0039	1.2746	0.86769	0.83938	0.79824	0.99046	1.0676	0.89734	1.1403	1.3376	1.1053
E0CY81	Zfp91	21.576	2181600000	0.950117	1.14607	1.1961	0.0455867	0.0629117	0.136256	1.13443	1.18473	1.1196	0.13751	0.161306	0.0494535	1.0135	0.92863	0.90822	1.0582	1.1779	1.2021	1.0435	1.1705	1.3743	1.3289	1.0364	1.038	1.4104	1.1008	1.043	1.1507	1.0498	1.1583
E0CYH0	Wtap	195.62	10080000000	0.902707	0.94426	1.00474	0.0793699	0.0494551	0.018723	0.94366	0.847567	0.963627	0.0271517	0.02202	0.00978173	0.79232	0.94028	0.97552	0.91677	0.90231	1.0137	1.0311	0.98937	0.99376	0.95645	0.90591	0.96862	0.87355	0.81971	0.84944	0.97746	0.95676	0.95666
E0CYH4	Wdr26	318.53	11516000000	1.098	1.12203	1.01203	0.0170847	0.0311742	0.0281076	1.09003	1.08347	1.00111	0.0394737	0.0212701	0.0247096	1.1019	1.1167	1.0754	1.1167	1.0868	1.1626	0.9801	1.0485	1.0075	1.0806	1.0471	1.1424	1.0833	1.1096	1.0575	0.99193	1.0349	0.9765
E0CYI3	Mff	66.217	1226800000	0.68835	0.92575	1.4052	0.186791	0.226404	0.212158	0.780787	0.64528	0.844353	0.115724	0.235538	0.116635	0.60381	0.51388	0.94736	0.72331	0.81214	1.2418	1.2038	1.6985	1.3133	0.64434	0.77075	0.92727	0.35233	0.92906	0.65445	0.70698	0.99211	0.83397
E0CYM1	Filip1l	8.7687	212150000	1.04624	1.0648	1.08235	0.159755	0.0855	0.083645	1.23373	1.07141	0.815993	0.138998	0.135231	0.0411822	NaN	1.206	0.88649	NaN	1.1503	0.9793	NaN	0.99871	1.166	1.4242	1.1806	1.0964	1.2442	1.056	0.91403	0.76249	0.86267	0.82282
E0CYM8	#N/A	9.017	165510000	1.6549	1.4291	1.1367	0	0	0	0.990467	0.986227	0.89359	0.19683	0.0896377	0.14301	NaN	NaN	1.6549	NaN	NaN	1.4291	NaN	NaN	1.1367	0.82763	1.2674	0.87637	1.063	1.0352	0.86048	0.72036	0.88981	1.0706
E0CYU0	Spata13	3.3951	256330000	0.860425	0.863535	1.00928	0.160575	0.065935	0.12402	1.09124	1.12638	1.15391	0.512142	0.220393	0.253039	NaN	1.021	0.69985	NaN	0.92947	0.7976	NaN	0.88526	1.1333	1.7766	0.95139	0.54572	1.3154	1.2465	0.81725	0.87392	1.1009	1.4869
E0CYX9	Ccdc127	24.425	526450000	1.1578	1.05837	0.952907	0.0548604	0.0178139	0.0998586	0.96199	0.869163	0.918703	0.0316349	0.0524698	0.027935	1.1506	1.2283	1.0945	1.0434	1.0483	1.0834	0.98423	0.81799	1.0565	0.94262	1.0066	0.93675	0.79527	0.90024	0.91198	0.93758	0.87921	0.93932
E0CZ04	Ggact	19.936	705190000	0.982387	0.823877	0.79283	0.139614	0.193019	0.0491411	0.962803	0.90708	0.753287	0.0648268	0.0305862	0.112882	1.0034	0.80186	1.1419	0.80936	0.59507	1.0672	0.85606	0.73624	0.78619	1.0136	1.0035	0.87131	0.87594	0.89665	0.94865	0.71203	0.64036	0.90747
E0CZ22	Mroh1	20.804	1583900000	1.08073	1.08367	0.967317	0.00306195	0.0387436	0.0330682	1.19383	1.49913	1.25697	0.0057215	0.264772	0.0303067	1.0845	1.0807	1.077	1.1313	1.0364	1.0833	0.99908	0.92171	0.98116	1.1928	1.2013	1.1874	1.302	1.8734	1.322	1.2687	1.2868	1.2154
E0CZ50	Ndrg4	22.139	1202800000	0.83692	1.01929	1.04313	0.0508213	0.149711	0.0427286	2.47773	0.860643	0.673417	2.12073	0.0277531	0.362065	0.82015	0.78478	0.90583	0.95145	1.2269	0.87952	1.0067	1.1031	1.0196	1.0459	5.4759	0.9114	0.89065	0.82373	0.86755	0.895	0.16286	0.96239
E0CZ61	Umad1	2.4606	165710000	0.912577	0.766313	0.978923	0.106617	0.0703556	0.0809204	0.933637	0.665937	0.69707	0.0379704	0.0468691	0.00787527	1.0035	0.76295	0.97128	0.77982	0.84493	0.67419	0.93268	1.0927	0.91139	0.9455	0.97306	0.88235	0.73027	0.64759	0.61995	0.70675	0.697	0.68746
E0CZ67	Fam126b	1.4746	99627000	0.76205	1.08653	1.34503	0.0190769	0.0970308	0.184382	1.385	1.6261	1.8747	0	0	0	0.7457	0.75164	0.78881	1.2235	1.0108	1.0253	1.5976	1.1626	1.2749	NaN	1.385	NaN	NaN	1.6261	NaN	NaN	1.8747	NaN
E0CZ78	Ppp3cb	175.8	5409200000	1.05823	0.919837	0.891537	0.0596281	0.0880155	0.0605545	1.01397	0.93587	0.851807	0.0285609	0.0175218	0.0199668	1.1358	0.9908	1.0481	0.79632	0.96826	0.99493	0.80627	0.94106	0.92728	1.0427	1.0242	0.97502	0.91755	0.95948	0.93058	0.86659	0.82358	0.86525
E0CZE0	Nae1	120.86	8727200000	1.02156	1.02998	1.00059	0.0495901	0.0466185	0.0387269	1.09757	1.11433	1.02563	0.0385682	0.0462659	0.0679115	0.97554	1.0904	0.99874	1.0723	0.96504	1.0526	0.97883	0.96795	1.055	1.0997	1.0493	1.1437	1.1796	1.0857	1.0777	1.1029	0.9376	1.0364
E0CZE8	Tmbim6	2.0523	129180000	#DIV/0!	#DIV/0!	#DIV/0!	#DIV/0!	#DIV/0!	#DIV/0!	0.904233	0.738243	0.78363	0.0125153	0.0408986	0.0401936	NaN	NaN	NaN	NaN	NaN	NaN	NaN	NaN	NaN	0.89094	0.90076	0.921	0.68089	0.76044	0.7734	0.8078	0.72699	0.8161
E1U8D0	Soga1	5.4592	227830000	1.01969	1.1464	1.1801	0.265886	0.222252	0.110703	1.46437	1.30344	0.985477	0.209175	0.278297	0.139707	1.1402	1.2679	0.65097	1.1665	1.408	0.86471	1.0318	1.2108	1.2977	1.3075	1.76	1.3256	1.3525	1.6171	0.94073	1.1359	1.0212	0.79933
E9PU87	Sik3	176.7	5182800000	1.0282	1.05473	1.09707	0.0727388	0.126952	0.160217	1.07961	1.10437	0.922523	0.0721673	0.0311283	0.0417322	0.95731	1.1282	0.99909	0.90208	1.2129	1.0492	0.90882	1.3004	1.082	1.0802	0.99093	1.1677	1.0605	1.1295	1.1231	0.87655	0.97756	0.91346
E9PUA2	Tut7	70.938	3107700000	1.24997	1.38693	1.0705	0.0638671	0.0332813	0.0188703	1.2054	1.19113	0.937367	0.0433936	0.107022	0.073512	1.331	1.244	1.1749	1.3635	1.434	1.3633	1.0909	1.0752	1.0454	1.1579	1.1955	1.2628	1.3393	1.0903	1.1438	0.98318	0.99528	0.83364
E9PUA5	Kifc5b	2.8729	1315400000	3.4266	0.989057	0.44354	1.73875	0.0331153	0.324046	1.05647	0.995927	0.957777	0.0450262	0.038862	0.0910557	5.3555	3.7829	1.1414	1.0355	0.96062	0.97105	0.16824	0.26391	0.89847	1.0797	0.99351	1.0962	1.0076	1.0366	0.94358	0.86093	1.0797	0.9327
E9PUA6	Kctd9	11.953	326950000	1.05681	0.96811	0.89226	0.203619	0.136844	0.0442574	0.971793	1.04676	1.01546	0.0233964	0.0828023	0.0188246	0.9604	1.34	0.87002	0.93555	1.1496	0.81918	0.95269	0.87616	0.84793	0.99897	0.97455	0.94186	0.96247	1.1593	1.0185	0.98979	1.0222	1.0344
E9PUB7	Msto1	312.97	16131000000	1.06547	1.0302	0.96792	0.00870492	0.0155598	0.0147871	0.99376	1.11837	1.1079	0.0215604	0.0586478	0.0287994	1.0764	1.0649	1.0551	1.0508	1.0266	1.0132	0.9724	0.94799	0.98337	0.99349	1.0203	0.96749	1.0733	1.0806	1.2012	1.1169	1.069	1.1378
E9PUC2	Acsl3	2.2446	94872000	1.6213	1.572	0.94626	0	0	0	2.3759	1.397	0.59721	0	0	0	1.6213	NaN	NaN	1.572	NaN	NaN	0.94626	NaN	NaN	2.3759	NaN	NaN	1.397	NaN	NaN	0.59721	NaN	NaN
E9PUD2	Dnm1l	31.204	1480900000	1.0747	1.20537	1.12922	0.0892449	0.18133	0.261668	1.1054	1.16847	1.0633	0.0279508	0.0468874	0.0272053	1.1208	1.1534	0.9499	1.0498	1.1066	1.4597	0.93436	0.95421	1.4991	1.1436	1.0775	1.0951	1.2293	1.1152	1.1609	1.0258	1.0895	1.0746
E9PUF4	Rbm26	31.929	161900000	1.2201	0.99735	1.0845	0	0	0	1.15085	1.1611	0.912995	0.12275	0.1006	0.052225	NaN	NaN	1.2201	NaN	NaN	0.99735	NaN	NaN	1.0845	NaN	1.0281	1.2736	NaN	1.2617	1.0605	NaN	0.86077	0.96522
E9PUF7	Arhgef1	323.31	30359000000	1.1212	1.1315	0.98827	0.0152488	0.0251592	0.0217077	1.0938	1.2521	1.13707	0.0232177	0.00740675	0.0178141	1.1039	1.1187	1.141	1.0973	1.1571	1.1401	0.98858	1.0147	0.96153	1.1141	1.0613	1.106	1.2621	1.2498	1.2444	1.1122	1.146	1.153
E9PUG7	Eif2d	226.07	7086100000	0.984203	1.08187	1.06483	0.0330213	0.0271559	0.00233429	0.993813	1.09157	1.08497	0.0344624	0.0487767	0.0194226	0.94925	0.97486	1.0285	1.1191	1.0551	1.0714	1.0655	1.0673	1.0617	1.0271	0.94634	1.008	1.1165	1.0234	1.1348	1.0989	1.0985	1.0575
E9PUK3	Fnbp1l	71.498	2778600000	1.21033	1.14163	1.0057	0.0452661	0.0773646	0.0163965	1.06727	1.00589	0.96765	0.0220123	0.063554	0.0375602	1.1568	1.2675	1.2067	1.2448	1.1216	1.0585	1.019	0.9826	1.0155	1.0964	1.0622	1.0432	0.91676	1.0605	1.0404	0.91541	0.98544	1.0021
E9PUQ3	Nkapd1	23.953	4264300000	0.774993	0.77703	0.81979	0.108191	0.116875	0.200169	0.721547	0.785753	1.07542	0.0347584	0.0864873	0.181124	0.62446	0.82654	0.87398	0.61175	0.86088	0.85846	0.99062	0.92986	0.53889	0.67845	0.72262	0.76357	0.67351	0.88396	0.79979	1.0074	1.3233	0.89557
E9PUQ8	Dgkd	23.777	757720000	0.954243	1.1258	1.18427	0.103241	0.067851	0.149669	1.02712	1.11039	1.02085	0.139306	0.195074	0.036672	1.0998	0.87157	0.89136	1.2088	1.126	1.0426	0.97522	1.3175	1.2601	0.87077	1.2091	1.0015	0.84027	1.294	1.1969	0.97976	1.0688	1.014
E9PUR6	Nr3c1	13.522	196170000	1.50017	1.23393	0.83761	0.143273	0.0197723	0.0982366	0.78565	1.277	1.2548	0	0	0	1.4275	1.7003	1.3727	1.218	1.222	1.2618	0.86821	0.70495	0.93967	NaN	0.78565	NaN	NaN	1.277	NaN	NaN	1.2548	NaN
E9PUY1	Mrps12	16.858	1994400000	1.057	1.15988	1.05168	0.0595267	0.115565	0.0470716	1.07464	1.14183	1.13183	0.107432	0.0390733	0.0155045	1.1332	1.0499	0.98791	1.2645	1.2163	0.99883	0.98575	1.0926	1.0767	0.97713	1.0225	1.2243	1.197	1.117	1.1115	1.1445	1.141	1.11
E9PUY9	Eci2	1.3669	56409000	#DIV/0!	#DIV/0!	#DIV/0!	#DIV/0!	#DIV/0!	#DIV/0!	0.810887	1.33875	1.26884	0.075515	0.396925	0.303772	NaN	NaN	NaN	NaN	NaN	NaN	NaN	NaN	NaN	0.76942	0.91685	0.74639	0.92006	1.8719	1.2243	1.2162	0.92592	1.6644
E9PV28	Lin54	3.2228	385390000	0.92897	1.06699	1.14257	0.0510018	0.0915828	0.0676807	0.89865	1.15685	1.21863	0.130612	0.210136	0.0718012	0.86191	0.9395	0.9855	0.96996	1.1898	1.0412	1.1456	1.2239	1.0582	1.079	0.84304	0.77391	1.4516	0.97665	1.0423	1.244	1.1208	1.2911
E9PV48	Ifit3b	3.5453	264350000	0.72843	1.0806	1.3365	0	0	0	1.20677	1.31567	1.15993	0.098417	0.123029	0.0460151	NaN	0.72843	NaN	NaN	1.0806	NaN	NaN	1.3365	NaN	1.2585	1.069	1.2928	1.2249	1.2325	1.4896	1.1471	1.2216	1.1111
E9PV69	Cacul1	8.3644	1556700000	0.83747	0.965067	1.21613	0.155806	0.0139869	0.111452	0.76576	0.934727	1.25473	0.0506813	0.054227	0.0927876	0.92619	0.96778	0.61844	0.9703	0.97897	0.94593	1.0795	1.2164	1.3525	0.69629	0.78522	0.81577	0.86741	1.0002	0.93657	1.3851	1.2025	1.1766
E9PV92	Phf21a	5.4394	1016200000	0.809857	1.01219	1.19467	0.106442	0.045023	0.162997	0.732893	0.839177	1.12803	0.0582274	0.0574948	0.114019	0.84902	0.91615	0.6644	1.0639	1.0185	0.95416	1.0562	1.1043	1.4235	0.65194	0.78643	0.76031	0.77635	0.91529	0.82589	1.2891	1.0541	1.0409
E9PVA6	Git2	323.31	9814300000	1.16693	1.1785	1.01737	0.0201088	0.0143125	0.0131305	1.18083	1.249	0.96904	0.045002	0.110097	0.0669228	1.1501	1.1952	1.1555	1.1832	1.1932	1.1591	1.0155	1.0023	1.0343	1.1665	1.1343	1.2417	1.1644	1.1781	1.4045	0.96596	1.0525	0.88866
E9PVA8	Gcn1	318.88	43201000000	1.04863	1.13517	1.08827	0.0205664	0.0142554	0.0309691	1.20383	1.4723	1.24307	0.0141531	0.0403091	0.0177242	1.0777	1.035	1.0332	1.14	1.1158	1.1497	1.1201	1.0984	1.0463	1.2201	1.2058	1.1856	1.5201	1.4215	1.4753	1.2424	1.2651	1.2217
E9PVC6	Eif4g1	323.31	203870000000	1.1918	1.23893	1.04297	0.0108526	0.0101118	0.00322938	1.1879	1.1965	0.99944	0.0167942	0.0101823	0.00819469	1.1795	1.2059	1.19	1.2406	1.2504	1.2258	1.0398	1.0474	1.0417	1.1652	1.2053	1.1932	1.2037	1.1821	1.2037	1.011	0.99295	0.99437
E9PVP1	Crybg1	208.35	2643100000	1.24457	1.34677	1.07423	0.0972784	0.0905193	0.0526413	1.15467	1.30143	1.12167	0.0141427	0.151843	0.0192877	1.3516	1.2659	1.1162	1.2253	1.4425	1.3725	1.0005	1.1022	1.12	1.1593	1.1692	1.1355	1.516	1.1867	1.2016	1.105	1.1487	1.1113
E9PVS0	Ifrd1	154.85	11868000000	0.974013	1.32203	1.41027	0.0205558	0.00560377	0.0236082	1.04104	1.22833	1.1774	0.0738609	0.04253	0.102506	0.9464	0.97995	0.99569	1.3244	1.3274	1.3143	1.3861	1.4423	1.4024	1.1425	0.96881	1.0118	1.2713	1.1704	1.2433	1.0383	1.2823	1.2116
E9PVX6	Mki67	323.31	16242000000	0.939657	0.86168	0.937773	0.021122	0.0304245	0.0148839	0.660893	1.2491	1.8781	0.0390598	0.0186821	0.165488	0.91154	0.94498	0.96245	0.8512	0.83078	0.90306	0.95877	0.92856	0.92599	0.62133	0.71406	0.64729	1.2443	1.274	1.229	2.0549	1.6569	1.9225
E9PW15	Suz12	323.31	10924000000	1.1408	1.14073	0.91896	0.0732457	0.0311087	0.0382917	1.11603	1.14047	1.06523	0.0390333	0.0669594	0.0269415	1.1991	1.1858	1.0375	1.1054	1.1811	1.1357	0.93711	0.8657	0.95407	1.0678	1.1634	1.1169	1.0463	1.1962	1.1789	1.0278	1.0901	1.0778
E9PW20	Chtop	312.95	13272000000	0.945797	0.838743	0.892313	0.0202402	0.0139848	0.00925558	0.83312	0.81253	0.978157	0.0308332	0.0105596	0.0118259	0.92902	0.9341	0.97427	0.82448	0.83401	0.85774	0.87936	0.90042	0.89716	0.79637	0.83117	0.87182	0.82177	0.79775	0.81807	0.97743	0.96405	0.99299
E9PWB1	Phldb1	22.112	446890000	1.24426	1.2389	1.02676	0.303876	0.0913986	0.248052	1.47945	0.930875	0.61863	0.01975	0.382725	0.24919	0.87587	1.2368	1.6201	1.2085	1.1453	1.3629	1.3743	0.89428	0.81169	NaN	1.4597	1.4992	NaN	1.3136	0.54815	NaN	0.86782	0.36944
E9PWD9	Polrmt	13.776	192050000	1.8652	1.86497	0.96202	0.227976	0.173625	0.0480041	1.1907	1.1614	0.995477	0.0258211	0.0466988	0.0479408	1.5845	2.1429	1.8682	2.0458	1.9184	1.6307	1.0297	0.93278	0.92358	1.1715	1.1734	1.2272	1.0961	1.2026	1.1855	1.0562	0.99123	0.939
E9PWG4	Myl1	7.9694	11677000000	1.00428	0.96817	0.988807	0.0595917	0.0575291	0.0259596	0.99268	1.00383	1.02854	0.0167085	0.0188469	0.0250281	1.0724	1.0132	0.92725	1.0481	0.91506	0.94135	1.0251	0.96587	0.97545	0.99061	0.97333	1.0141	0.97759	1.021	1.0129	1.0547	1.0361	0.99481
E9PWG6	Ncapg	323.31	22500000000	1.13847	1.1783	1.03238	0.0227394	0.036323	0.0326978	1.23257	1.23883	1.0421	0.031043	0.00430297	0.0038271	1.1186	1.1265	1.1703	1.2103	1.1275	1.1971	1.0752	1.0261	0.99585	1.2016	1.275	1.2211	1.2345	1.2447	1.2373	1.0473	1.0408	1.0382
E9PWG9	Map3k5	8.1589	518360000	1.09748	0.938807	0.971123	0.196602	0.214477	0.053378	1.09774	1.08626	0.998267	0.190938	0.332292	0.186401	1.3754	0.96563	0.95142	1.1967	0.94813	0.67159	1.0448	0.92005	0.94852	1.1798	0.83392	1.2795	1.2497	0.62297	1.3861	1.1746	0.7404	1.0798
E9PWI6	Gcc2	126.15	5965800000	1.11827	1.17023	1.04797	0.0541837	0.0704905	0.00595781	1.13257	1.22067	1.0423	0.0448075	0.0365377	0.0162637	1.0498	1.1227	1.1823	1.0818	1.1746	1.2543	1.0454	1.0423	1.0562	1.0826	1.1238	1.1913	1.1792	1.2681	1.2147	1.0193	1.0537	1.0539
E9PWR7	Evi5	3.4981	318870000	1.61547	1.13247	0.714727	0.239031	0.0250979	0.197609	1.61837	1.4251	1.00012	0.628409	0.293701	0.11036	1.6167	1.9076	1.3221	1.0986	1.1402	1.1586	0.65291	0.50961	0.98166	0.99902	2.48	1.3761	1.2325	1.8401	1.2027	1.1495	0.96457	0.88628
E9PWV3	Rps6ka1	137.48	13947000000	0.9688	0.905937	0.900367	0.0215761	0.0389973	0.0371853	0.980033	0.91432	0.95014	0.0319476	0.0236627	0.0203821	0.95175	0.99924	0.95541	0.89721	0.95746	0.86314	0.94506	0.90202	0.85402	1.0089	0.9355	0.9957	0.93539	0.88127	0.9263	0.9425	0.97803	0.92989
E9PWW9	Rsf1	226.11	8182600000	1.0993	1.1546	1.06537	0.0185278	0.0201327	0.0241159	1.09883	1.14237	1.04997	0.00686311	0.0219515	0.0303816	1.1121	1.1127	1.0731	1.1553	1.1789	1.1296	1.0558	1.0418	1.0985	1.0913	1.1079	1.0973	1.1704	1.1399	1.1168	1.0524	1.0116	1.0859
E9PWX7	Tbc1d25	17.742	851200000	1.03174	1.0066	0.95167	0.0925881	0.145506	0.0622062	0.99449	0.923627	0.98296	0.0858566	0.0432257	0.00921556	0.90933	1.1332	1.0527	0.80111	1.1	1.1187	0.97941	0.8655	1.0101	1.0759	1.0318	0.87577	0.96463	0.94239	0.86386	0.97389	0.9956	0.97939
E9PX10	Alg13	14.517	214200000	0.79598	0.84395	0.944585	0.02253	0.07097	0.003815	0.713585	0.70959	0.964645	0.003345	0.039	0.072255	0.81851	NaN	0.77345	0.77298	NaN	0.91492	0.94077	NaN	0.9484	0.71693	0.71024	NaN	0.74859	0.67059	NaN	1.0369	0.89239	NaN
E9PX53	Ppp4r1	136.32	6451100000	1.1841	1.26783	1.06737	0.0188756	0.027702	0.0090783	1.2623	1.28033	1.02867	0.0834543	0.0584656	0.00617216	1.2032	1.1584	1.1907	1.2364	1.2633	1.3038	1.0699	1.0552	1.077	1.3691	1.2524	1.1654	1.3615	1.2261	1.2534	1.0321	1.0339	1.02
E9PX59	Samd9l	136.33	3592800000	1.15927	1.29453	1.02335	0.116746	0.0306204	0.0404351	1.37077	1.58537	1.13987	0.0829014	0.131199	0.0877064	1.0508	1.1057	1.3213	1.2568	1.295	1.3318	1.0787	1.0081	0.98324	1.3533	1.4799	1.2791	1.5373	1.7646	1.4542	1.0785	1.2639	1.0772
E9PX66	Supt7l	41.833	1135900000	1.26493	1.18503	0.899547	0.0347426	0.0342754	0.0758528	1.1201	0.978837	0.91253	0.192675	0.0834607	0.0399977	1.2314	1.2506	1.3128	1.1988	1.2184	1.1379	0.97769	0.92412	0.79683	0.84819	1.2714	1.2407	0.87569	0.98072	1.0801	0.96177	0.8638	0.91202
E9PX68	Slc4a1ap	323.31	17667000000	1.00977	1.00566	1.02477	0.0120693	0.0184044	0.0131089	1.01456	1.0096	0.972813	0.0207521	0.0108907	0.00757796	1.0268	1.0022	1.0003	0.98167	1.0089	1.0264	1.0067	1.0374	1.0302	1.0439	1.0006	0.99919	1.025	1.0021	1.0017	0.9674	0.98353	0.96751
E9PX73	Ly9	65.562	1704900000	1.39543	1.27163	1.02582	0.0969282	0.117894	0.0289688	1.09987	1.14403	0.963553	0.0831046	0.0918942	0.082083	1.3688	1.2923	1.5252	1.1333	1.2602	1.4214	1.046	0.98485	1.0466	1.2113	1.0118	1.0765	1.2345	1.1796	1.018	0.87312	1.0718	0.94574
E9PXB9	Timm22	3.5047	253390000	0.850343	0.86225	1.01365	0.068976	0.0343315	0.0840285	0.795063	0.77192	0.946077	0.0311417	0.01818	0.088288	0.79237	0.94727	0.81139	0.81408	0.8916	0.88107	0.93691	0.97345	1.1306	0.8225	0.75151	0.81118	0.74621	0.78491	0.78464	0.84051	1.0566	0.94112
E9PXC2	Usf2	3.6686	29933000	#DIV/0!	#DIV/0!	#DIV/0!	#DIV/0!	#DIV/0!	#DIV/0!	0.65549	0.81852	1.3898	0	0	0	NaN	NaN	NaN	NaN	NaN	NaN	NaN	NaN	NaN	NaN	0.65549	NaN	NaN	0.81852	NaN	NaN	1.3898	NaN
E9PXV7	Diaph1	323.31	20527000000	1.13993	1.13047	0.968883	0.0220276	0.00912774	0.00893743	1.12863	1.1218	1.02598	0.0479651	0.0289117	0.029832	1.1683	1.1146	1.1369	1.136	1.1176	1.1378	0.97554	0.95625	0.97486	1.1455	1.0633	1.1771	1.1156	1.0899	1.1599	0.98794	1.0608	1.0292
E9PXX7	Txndc5	323.31	130520000000	0.848193	0.86348	1.02027	0.0166947	0.00903138	0.0272619	0.8371	0.86327	1.04007	0.00484327	0.0194123	0.000980929	0.82486	0.85674	0.86298	0.86711	0.87227	0.85106	1.0562	1.0144	0.9902	0.83645	0.83152	0.84333	0.88476	0.86732	0.83773	1.0389	1.0413	1.04
E9PY16	Adap1	59.125	3251600000	0.97005	0.972907	0.859613	0.224148	0.0986936	0.0301539	0.978987	0.942967	0.916897	0.0369855	0.0254528	0.00904634	1.2192	1.0152	0.67575	0.92899	0.88013	1.1096	0.82231	0.89616	0.86037	0.93657	1.0267	0.97369	0.90799	0.96782	0.95309	0.92028	0.92589	0.90452
E9PY26	Blmh	10.954	149190000	#DIV/0!	#DIV/0!	#DIV/0!	#DIV/0!	#DIV/0!	#DIV/0!	0.831517	0.936223	1.13492	0.0816848	0.0755216	0.249559	NaN	NaN	NaN	NaN	NaN	NaN	NaN	NaN	NaN	0.8814	0.89681	0.71634	0.90177	0.8659	1.041	1.0391	0.88867	1.477
E9PY43	Erich1	24.939	1741300000	0.880357	0.78101	0.896923	0.00258189	0.11061	0.021841	0.911093	0.748473	0.84224	0.0618135	0.0864156	0.120533	0.88202	0.88234	0.87671	0.88457	0.83076	0.6277	0.92697	0.8757	0.8881	0.83224	0.9832	0.91784	0.73498	0.86041	0.65003	0.95394	0.8979	0.67488
E9PY48	Ncaph2	70.866	3093500000	1.11034	1.06157	1.0363	0.104981	0.0491135	0.0580504	0.975563	1.01823	1.01873	0.0617605	0.0556737	0.059303	1.092	1.2471	0.99192	1.0328	1.1307	1.0212	1.0444	0.9615	1.103	1.0552	0.90468	0.96681	0.98335	0.97454	1.0968	0.935	1.0565	1.0647
E9PY61	Gpr179	4.042	877760000	1.2848	1.20595	1.04055	0.0236	0.05575	0.114345	1.1732	1.08062	0.98211	0.236645	0.0696408	0.116093	NaN	1.3084	1.2612	NaN	1.1502	1.2617	NaN	1.1549	0.92621	0.89959	1.1431	1.4769	0.98565	1.1507	1.1055	1.1075	1.0112	0.82763
E9PYD1	Fam98c	3.1549	94096000	1.07119	1.10873	1.05437	0.202548	0.245464	0.170175	#DIV/0!	#DIV/0!	#DIV/0!	#DIV/0!	#DIV/0!	#DIV/0!	1.3424	0.85576	1.0154	1.4312	1.0588	0.83619	1.1089	1.2301	0.8241	NaN	NaN	NaN	NaN	NaN	NaN	NaN	NaN	NaN
E9PYE2	Tyw3	13.675	515870000	0.910517	0.937753	1.03441	0.0534273	0.137052	0.119157	0.981743	0.976407	0.929597	0.130851	0.096802	0.118478	0.85709	0.9835	0.89096	0.75899	1.092	0.96227	0.88143	1.1721	1.0497	1.0804	0.79683	1.068	0.85392	0.9847	1.0906	0.76314	1.0294	0.99625
E9PYG6	Rasa1	221.6	14602000000	1.29757	1.20117	0.97128	0.0153715	0.0295511	0.0239331	1.37883	1.18213	0.87838	0.0620568	0.0471104	0.00187789	1.3192	1.2886	1.2849	1.1594	1.2208	1.2233	0.96349	1.0037	0.94665	1.3024	1.4544	1.3797	1.1423	1.2483	1.1558	0.88085	0.8763	0.87799
E9PYH6	Setd1a	40.139	3726200000	1.27877	1.17263	1.02925	0.074684	0.0325235	0.066521	1.1585	1.12573	0.942933	0.0312875	0.0387939	0.0287378	1.3641	1.1822	1.29	1.2172	1.1405	1.1602	1.1232	0.97813	0.98641	1.1975	1.1571	1.1209	1.1786	1.112	1.0866	0.9724	0.90396	0.95244
E9PYI3	Plcb2	37.411	1686700000	1.02963	1.27513	1.17933	0.063229	0.0294882	0.0239661	1.08043	1.11786	1.03175	0.0546494	0.199359	0.212958	1.0519	1.0935	0.9435	1.2558	1.3168	1.2528	1.2089	1.1789	1.1502	1.06	1.0261	1.1552	0.89477	1.0801	1.3787	0.79142	0.99472	1.3091
E9PYK3	Parp4	11.359	1187600000	1.4583	1.48586	1.02362	0.392069	0.600784	0.258635	1.50543	1.67913	1.02799	0.324108	0.155061	0.0627875	1.2114	1.1518	2.0117	0.77597	1.4365	2.2451	0.66486	1.2647	1.1413	1.4322	1.9339	1.1502	1.4856	1.8652	1.6866	1.0929	0.94306	1.048
E9PYL2	Prr12	4.2401	257130000	0.888357	1.02598	1.108	0.0575488	0.280263	0.206178	2.2157	0.92361	0.41648	0	0	0	0.81315	0.9529	0.89902	0.62965	1.2275	1.2208	0.8275	1.3172	1.1793	2.2157	NaN	NaN	0.92361	NaN	NaN	0.41648	NaN	NaN
E9PYL6	Ikbke	7.2005	625770000	1.5089	1.62693	1.22777	0.110402	0.196462	0.0963882	1.30663	1.76437	1.2199	0.0365649	0.0337505	0.109452	1.3648	1.5289	1.633	1.5594	1.4273	1.8941	1.3279	1.0976	1.2578	1.2553	1.3269	1.3377	1.8116	1.7348	1.7467	1.3182	1.0672	1.2743
E9PYN2	Zfp346	102.65	2726100000	0.849163	0.917223	1.10887	0.122136	0.00252678	0.181271	0.980693	1.07294	1.02074	0.117809	0.0975483	0.113453	0.80807	1.015	0.72442	0.91443	0.92055	0.91669	1.1458	0.87071	1.3101	1.1191	0.83117	0.99181	1.0283	0.98221	1.2083	0.92637	1.1803	0.95555
E9PYT3	Atl3	5.0346	403280000	1.65225	1.4101	0.92276	0.07395	0.3015	0.01367	1.2804	1.29893	1.00137	0.170944	0.3325	0.336655	1.5783	NaN	1.7262	1.1086	NaN	1.7116	0.90909	NaN	0.93643	1.0658	1.2913	1.4841	1.0219	1.7665	1.1084	0.77747	1.4772	0.74945
E9PYU4	Chd5	9.0711	1704300000	1.03957	1.01048	0.95537	0.0652533	0.0906597	0.104931	1.25633	1.05812	0.910923	0.119117	0.139734	0.0194613	1.0971	0.94832	1.0733	1.1215	1.0105	0.89943	1.0798	0.96318	0.82313	1.1846	1.1602	1.4242	0.99176	0.9301	1.2525	0.88705	0.93472	0.911
E9PYZ4	Trim34a	8.6695	218700000	0.623695	0.80156	1.28015	0.295095	0.37494	0.01825	#DIV/0!	#DIV/0!	#DIV/0!	#DIV/0!	#DIV/0!	#DIV/0!	0.3286	0.91879	NaN	0.42662	1.1765	NaN	1.2984	1.2619	NaN	NaN	NaN	NaN	NaN	NaN	NaN	NaN	NaN	NaN
E9PZ00	Psap	323.31	220430000000	0.868253	0.767277	0.931313	0.05559	0.0229999	0.0224516	0.837777	0.78771	0.94013	0.0053002	0.0230791	0.0167144	0.80732	0.8557	0.94174	0.79271	0.737	0.77212	0.92901	0.95989	0.90504	0.83031	0.84094	0.84208	0.81713	0.78524	0.76076	0.91812	0.94367	0.9586
E9PZ21	Rbms1	75.21	5011300000	0.875783	0.920327	1.0661	0.0297847	0.00522969	0.0262013	0.919603	0.973767	1.12213	0.0610156	0.0244448	0.0859508	0.90906	0.83678	0.88151	0.9277	0.91614	0.91714	1.0301	1.0917	1.0765	0.86018	0.89513	1.0035	1.0011	0.94177	0.97843	1.2421	1.0452	1.0791
E9PZ88	Man2c1	73.319	1493900000	1.0751	1.0663	1.00769	0.04978	0.0138152	0.0278635	1.02479	1.02783	1.04481	0.0970403	0.00745937	0.106788	1.0052	1.1028	1.1173	1.0771	1.075	1.0468	1.0467	0.98335	0.99303	1.035	0.90116	1.1382	1.0326	1.0173	1.0336	0.91453	1.1761	1.0438
E9PZF0	Gm20390	218.84	801100000000	0.952577	0.970763	1.00181	0.0196138	0.00762155	0.00579197	0.989657	0.981033	0.987987	0.0198039	0.00681539	0.0414274	0.93182	0.94702	0.97889	0.97929	0.96079	0.97221	1.0042	1.0074	0.99383	1.0172	0.98028	0.97149	0.98125	0.97258	0.98927	0.93388	1.0345	0.99558
E9PZJ8	Ascc3	194.23	10539000000	1.20083	1.20447	1.05267	0.13058	0.0771102	0.0510138	1.18283	1.34637	1.17443	0.0671298	0.0893189	0.0478423	1.2435	1.0239	1.3351	1.3012	1.1125	1.1997	0.99391	1.1183	1.0458	1.1247	1.1469	1.2769	1.2683	1.2994	1.4714	1.1511	1.2411	1.1311
E9PZK7	Arfrp1	15.347	605530000	1.0702	1.2902	1.2164	0.028741	0.093435	0.12001	0.93566	0.847233	0.871483	0.134996	0.127713	0.0669979	1.0351	1.07	1.1055	1.1616	1.3808	1.3282	1.2549	1.3403	1.054	0.75488	0.9729	1.0792	0.67141	0.89936	0.97093	0.91532	0.92231	0.77682
E9PZM4	Chd2	16.273	541280000	1.02482	1.32393	1.29053	0.118378	0.240238	0.093035	1.03094	1.50794	1.2626	0.0695909	0.964817	0.590833	0.92887	0.95398	1.1916	1.2757	1.0568	1.6393	1.3724	1.1604	1.3388	0.94431	1.1147	1.0338	0.76769	0.88542	2.8707	0.91717	0.77642	2.0942
E9PZP3	Ripk3	209.37	24266000000	1.11677	1.08177	0.978853	0.0124328	0.0101752	0.0124297	1.1228	1.15093	0.997163	0.0482911	0.0142224	0.00954873	1.1042	1.1124	1.1337	1.0824	1.0939	1.069	0.98357	0.99116	0.96183	1.067	1.1848	1.1166	1.1688	1.134	1.15	1.0105	0.98866	0.99233
E9PZY1	Hps3	2.0993	219950000	1.26265	0.9672	0.701035	0.09255	0.01505	0.004705	1.2022	1.11607	1.00692	0.15361	0.0591665	0.0733697	NaN	1.1701	1.3552	NaN	0.95215	0.98225	NaN	0.70574	0.69633	1.0084	1.2141	1.3841	1.0335	1.1691	1.1456	1.099	1.0023	0.91946
E9Q026	C2cd5	16.373	694920000	1.1447	1.2395	1.12137	0.0484013	0.20368	0.147534	1.05222	1.36167	1.12933	0.171241	0.177689	0.0735688	1.2093	1.0928	1.132	1.5253	1.0655	1.1277	1.288	0.92931	1.1468	1.2038	0.81287	1.14	1.5073	1.1115	1.4662	1.084	1.2331	1.0709
E9Q035	Gm20425	14.89	882780000	1.72027	1.46133	0.81548	0.404834	0.280109	0.165031	1.41423	1.6712	1.13034	0.0676099	0.0994437	0.141206	1.148	1.9916	2.0212	1.0764	1.5728	1.7348	1.0381	0.64348	0.76486	1.3955	1.3424	1.5048	1.8118	1.6036	1.5982	1.3211	1.0861	0.98381
E9Q0A3	Arhgef11	11.607	283210000	1.2729	1.1701	1.03344	0.0018	0.0503	0.20606	1.28013	1.26167	0.990963	0.127882	0.0531372	0.0996419	1.2747	NaN	1.2711	1.1198	NaN	1.2204	0.82738	NaN	1.2395	1.1446	1.4516	1.2442	1.2019	1.2521	1.331	1.1123	0.86824	0.99235
E9Q0A7	Oxr1	49.776	503010000	1.17453	0.940563	0.779897	0.117292	0.221789	0.233449	0.990963	1.03422	1.0097	0.00975088	0.0453738	0.0348559	1.3399	1.0806	1.1031	0.62699	1.0911	1.1036	0.44975	0.9444	0.94554	0.98237	1.0046	0.98592	0.98315	1.0261	1.0934	0.99701	0.9748	1.0573
E9Q0D3	Zc3h7a	18.813	2931300000	0.933687	0.99698	1.0534	0.0992255	0.0333111	0.0700814	1.01083	1.09939	1.09742	0.100469	0.0829961	0.121702	1.0197	0.79466	0.9867	1.0363	0.99979	0.95485	1.1468	1.0354	0.97799	1.1476	0.97577	0.90911	1.1362	1.1775	0.98446	0.92656	1.1649	1.2008
E9Q0D4	Sbf2	4.4115	180960000	1.3868	1.1066	0.866867	0.322095	0.0533159	0.167231	1.59057	1.30427	0.888113	0.312252	0.184037	0.0945856	1.8373	1.1032	1.2199	1.1752	1.0452	1.0994	0.63057	0.99352	0.97651	1.4414	2.0251	1.3052	1.0828	1.5334	1.2966	0.88	0.77654	1.0078
E9Q0E2	2700049A03Rik	2.6093	79789000	1.152	1.3371	1.1667	0	0	0	1.00311	1.04506	1.02582	0.150585	0.10964	0.23898	NaN	1.152	NaN	NaN	1.3371	NaN	NaN	1.1667	NaN	0.85253	NaN	1.1537	1.1547	NaN	0.93542	1.2648	NaN	0.78684
E9Q0I8	Homer1	37.128	454110000	0.76851	0.982877	1.25953	0.0930395	0.0343897	0.0527203	0.790043	0.811563	0.971393	0.0762203	0.146306	0.0218118	0.68007	0.72836	0.8971	0.96146	1.0314	0.95577	1.2167	1.3338	1.2281	0.7912	0.88281	0.69612	0.74964	1.0135	0.67155	0.98643	0.9872	0.94055
E9Q0Y4	Sipa1	187.05	8235400000	1.22747	1.19417	1.04443	0.00337079	0.0755276	0.0281278	1.19223	1.19077	1.01031	0.05812	0.00750215	0.0253504	1.2299	1.2227	1.2298	1.1355	1.3008	1.1462	1.0254	1.0842	1.0237	1.2513	1.2122	1.1132	1.1989	1.1926	1.1808	0.9976	0.98764	1.0457
E9Q137	Tex264	1.9215	57084000	#DIV/0!	#DIV/0!	#DIV/0!	#DIV/0!	#DIV/0!	#DIV/0!	1.81535	4.5042	2.4378	0.16865	0.9682	0.3725	NaN	NaN	NaN	NaN	NaN	NaN	NaN	NaN	NaN	1.6467	NaN	1.984	3.536	NaN	5.4724	2.0653	NaN	2.8103
E9Q166	Atad2b	5.3776	6425400000	0.85635	0.799763	0.985727	0.365829	0.229834	0.0404924	1.1463	1.16913	1.01363	0.10178	0.0904852	0.0396579	0.51691	1.3642	0.68794	0.53652	1.0965	0.76627	1.0264	0.93048	1.0003	1.2327	1.0034	1.2028	1.2917	1.076	1.1397	0.9888	1.0696	0.9825
E9Q175	Myo6	85.974	1600900000	0.99781	1.1112	1.11697	0.134421	0.0283599	0.117251	0.978103	1.02689	1.07763	0.0560257	0.0456109	0.0419849	0.9084	1.1878	0.89723	1.0731	1.1411	1.1194	1.1714	0.95411	1.2254	0.92342	1.0551	0.95579	0.97078	1.0274	1.0825	1.0243	1.1269	1.0817
E9Q179	Grsf1	173.76	9674400000	1.01127	0.890807	0.928857	0.0237279	0.0462788	0.0314489	0.878197	0.920123	1.01055	0.0402392	0.0201443	0.0216583	1.0381	1.0153	0.9804	0.95621	0.8602	0.85601	0.95812	0.94323	0.88522	0.82749	0.88118	0.92592	0.92939	0.93882	0.89216	1.0202	1.0309	0.98055
E9Q186	Fcf1	5.8757	1869600000	1.21513	1.06347	0.865907	0.230676	0.0509101	0.113678	0.961217	1.0191	1.15033	0.0289064	0.172027	0.125649	1.0409	1.5411	1.0634	1.0629	1.1261	1.0014	0.99507	0.71843	0.88422	0.93007	0.95386	0.99972	1.2487	0.83464	0.97395	1.3275	1.0736	1.0499
E9Q1G8	43715	315.93	80757000000	0.99045	0.985037	0.983683	0.015052	0.017342	0.0125047	0.998813	0.992347	0.98173	0.00947116	0.0127588	0.00797759	0.96926	0.99929	1.0028	0.96473	0.98328	1.0071	0.99198	0.96601	0.99306	1.0122	0.99173	0.99251	0.97472	0.99782	1.0045	0.97047	0.98797	0.98675
E9Q1K3	Add1	13.362	113730000	1.2419	1.1848	1.0055	0	0	0	1.25495	1.1272	0.90423	0.19285	0.0533	0.21937	1.2419	NaN	NaN	1.1848	NaN	NaN	1.0055	NaN	NaN	1.4478	1.0621	NaN	1.0739	1.1805	NaN	0.68486	1.1236	NaN
E9Q1L5	Senp7	26.098	959100000	1.18503	1.3798	1.15343	0.0943862	0.198861	0.0836235	1.15667	1.07362	1.01297	0.0899224	0.0855517	0.126716	1.1287	1.1084	1.318	1.661	1.2429	1.2355	1.2674	1.1238	1.0691	1.0304	1.2067	1.2329	1.0837	1.173	0.96417	1.191	0.94172	0.9062
E9Q1M6	Ankhd1	301.83	6944900000	1.30683	1.41453	1.03703	0.0516946	0.0534775	0.037468	1.39453	1.3493	0.976053	0.0224636	0.0224363	0.0326149	1.2481	1.3739	1.2985	1.3794	1.4901	1.3741	1.0075	1.0137	1.0899	1.3657	1.3974	1.4205	1.3207	1.3517	1.3755	1.0098	0.98641	0.93195
E9Q1P8	Irf2bp2	323.31	11238000000	0.84829	0.83961	1.0496	0.032911	0.0268145	0.00368511	0.821017	0.88187	1.11003	0.0291844	0.0182241	0.0105661	0.87571	0.80201	0.86715	0.87742	0.82322	0.81819	1.0548	1.0467	1.0473	0.78798	0.81611	0.85896	0.90695	0.86419	0.87447	1.1139	1.1206	1.0956
E9Q1S3	Sec23a	224.61	6901800000	1.09897	1.05481	0.959757	0.0319704	0.0648119	0.0562449	1.07497	1.1885	1.0592	0.0401498	0.0461103	0.0313882	1.1436	1.0704	1.0829	1.1122	1.088	0.96422	0.93875	1.0367	0.90382	1.1307	1.0377	1.0565	1.1663	1.1465	1.2527	1.0743	1.0155	1.0878
E9Q1T3	Map4k5	38.406	650870000	1.23947	1.2537	0.961573	0.0285459	0.121984	0.0913035	1.1719	1.17635	0.924315	0.0765	0.01965	0.052685	1.2439	1.2025	1.272	1.4198	1.1303	1.211	1.0898	0.91061	0.88431	1.2484	NaN	1.0954	1.1567	NaN	1.196	0.87163	NaN	0.977
E9Q1Y3	Apob	3.0201	115790000	#DIV/0!	#DIV/0!	#DIV/0!	#DIV/0!	#DIV/0!	#DIV/0!	0.41294	0.37931	0.96682	0	0	0	NaN	NaN	NaN	NaN	NaN	NaN	NaN	NaN	NaN	NaN	NaN	0.41294	NaN	NaN	0.37931	NaN	NaN	0.96682
E9Q265	Sumf1	168.98	4295100000	0.84708	0.864953	0.97301	0.0285822	0.0298966	0.0204016	0.806843	0.852527	1.0434	0.00628007	0.0141206	0.016279	0.83121	0.88721	0.82282	0.82322	0.89169	0.87995	0.94935	0.97054	0.99914	0.80835	0.81367	0.79851	0.84889	0.83734	0.87135	1.0205	1.0528	1.0569
E9Q2A6	Ptk2b	323.31	29718000000	1.12607	1.097	0.989113	0.0334243	0.0481085	0.0012641	1.15643	1.2724	1.12993	0.0158779	0.0318547	0.0185347	1.0994	1.1056	1.1732	1.0292	1.1358	1.126	0.99078	0.98772	0.98884	1.1637	1.1344	1.1712	1.3168	1.2568	1.2436	1.1527	1.1073	1.1298
E9Q2M9	Wdfy4	206.82	10485000000	1.16223	1.29243	1.12547	0.0403098	0.0544404	0.036896	1.44067	1.3497	0.951907	0.0234169	0.0220601	0.0332845	1.1202	1.2166	1.1499	1.3665	1.2736	1.2372	1.1616	1.14	1.0748	1.4307	1.473	1.4183	1.33	1.3386	1.3805	0.9231	0.93407	0.99855
E9Q2S7	Zfp266	2.1435	110740000	0.996225	1.26685	1.13149	0.245875	0.02255	0.16771	0.892383	0.871017	1.05524	0.0374285	0.107546	0.174406	NaN	0.75035	1.2421	NaN	1.2894	1.2443	NaN	1.2992	0.96378	0.88675	0.94078	0.84962	0.92925	0.96358	0.72022	1.2834	1.0223	0.86002
E9Q309	Cep350	5.9374	497040000	0.75713	1.16062	1.01049	0	0.24688	0.173715	1.15263	1.64017	1.43387	0.122042	0.292015	0.0948203	NaN	0.75713	NaN	NaN	0.91374	1.4075	NaN	1.1842	0.83677	1.0741	1.0588	1.325	1.4954	1.3776	2.0475	1.5221	1.3023	1.4772
E9Q317	Sap18	82.011	8317500000	0.754993	0.760403	0.971573	0.0510223	0.0211449	0.0416412	0.840003	0.828353	0.992123	0.00537638	0.0280695	0.0346592	0.73489	0.82506	0.70503	0.78103	0.76884	0.73134	1.0174	0.91663	0.98069	0.84382	0.84379	0.8324	0.86499	0.82327	0.7968	1.02	1.0131	0.94327
E9Q361	Ints10	51.792	4194500000	1.19343	1.16653	0.9974	0.128858	0.0805187	0.0372333	1.15293	1.12533	0.92808	0.0579216	0.042919	0.0446808	1.2005	1.3476	1.0322	1.148	1.2731	1.0785	1.0348	0.9466	1.0108	1.1096	1.2348	1.1144	1.1476	1.1631	1.0653	0.98601	0.87726	0.92097
E9Q368	Tarbp1	9.4332	252430000	1.32633	1.15333	1.02904	0.0907804	0.0289798	0.180462	1.28467	1.58543	1.58187	0.0484453	0.200794	0.671881	1.2558	1.4545	1.2687	1.1816	1.1649	1.1135	1.2623	0.82273	1.0021	1.3128	1.2165	1.3247	1.3835	1.8593	1.5135	1.0015	2.5236	1.2205
E9Q390	Myof	63.764	1766600000	1.4783	1.55703	1.03442	0.0951413	0.168401	0.073104	1.42713	1.6482	1.05407	0.186312	0.27442	0.0427673	1.4721	1.365	1.5978	1.7013	1.3208	1.649	1.1378	0.98228	0.98317	1.2927	1.6906	1.2981	1.3189	1.635	1.9907	1.0108	1.0391	1.1123
E9Q394	Akap13	210.7	4819300000	1.19783	1.2427	1.04973	0.054532	0.0246322	0.029974	1.32407	1.36807	1.01063	0.00800847	0.0309253	0.0110798	1.2076	1.2592	1.1267	1.2331	1.2185	1.2765	1.0143	1.0473	1.0876	1.3128	1.3287	1.3307	1.3328	1.3633	1.4081	1.0262	1.0013	1.0044
E9Q3G8	Nup153	323.31	25657000000	1.02007	1.09843	1.0511	0.0363145	0.0117435	0.046205	1.0337	1.02434	0.988567	0.0360872	0.0289327	0.0233043	1.0677	0.97962	1.0129	1.1147	1.0874	1.0932	0.98601	1.0787	1.0886	1.0296	0.99169	1.0798	1.0163	0.99361	1.0631	0.96384	1.0198	0.98206
E9Q3N0	Recql	1.3591	360440000	1.08973	1.14493	1.00321	0.0398347	0.0562984	0.0696329	1.23297	1.16127	0.916903	0.125961	0.105255	0.0512941	1.1093	1.0342	1.1257	1.1375	1.2173	1.08	1.0651	1.0386	0.90593	1.2575	1.0679	1.3735	1.0415	1.2977	1.1446	0.88507	0.98927	0.87637
E9Q3N1	Slc7a1	35.312	401780000	2.08733	1.52117	0.73275	0.457966	0.188154	0.087912	1.6817	1.2971	0.81679	0.0278486	0.113365	0.0386541	2.575	1.4744	2.2126	1.7585	1.2983	1.5067	0.62567	0.841	0.73158	1.6519	1.6743	1.7189	1.3882	1.1373	1.3658	0.76269	0.83705	0.85063
E9Q3P4	Cenpf	3.2052	159880000	0.93428	1.2829	1.3277	0	0	0	1.164	0.90869	0.99828	0.160297	0.130257	0.426749	0.93428	NaN	NaN	1.2829	NaN	NaN	1.3277	NaN	NaN	1.1099	1.3817	1.0004	1.0662	0.74721	0.91266	1.5335	0.48916	0.97218
E9Q3V7	Trnau1ap	19.866	335090000	1.02227	0.9764	1.11299	0.0753815	0.0841101	0.16986	0.616487	0.620363	0.983097	0.0597019	0.0521052	0.0224706	1.0861	0.91641	1.0643	1.0889	0.88669	0.95361	1.0549	0.94018	1.3439	0.70076	0.56988	0.57882	0.6927	0.59636	0.57203	0.97161	1.0145	0.96318
E9Q3X0	Mvp	4.7521	423780000	1.03702	0.966433	0.968303	0.0994133	0.110974	0.0461068	1.38929	1.25312	0.88257	0.60171	0.47578	0.0209	0.94177	1.1742	0.99509	0.84657	1.1141	0.93863	0.9127	1.0256	0.96661	1.991	0.78758	NaN	1.7289	0.77734	NaN	0.86167	0.90347	NaN
E9Q3X4	Hps5	10.537	3834900000	0.950863	1.13257	1.11127	0.140463	0.026072	0.0482574	0.90139	0.827007	1.0797	0.153316	0.177632	0.0622386	0.78656	1.1297	0.93633	1.0994	1.1631	1.1352	1.1795	1.076	1.0783	0.72661	1.0999	0.87766	0.69483	1.0781	0.70809	1.068	1.01	1.1611
E9Q411	Nbas	11.238	1057900000	1.1047	1.22143	1.10893	0.0831386	0.0621638	0.0831954	1.11644	1.4111	1.18157	0.162597	0.158514	0.0675665	1.2218	1.0553	1.037	1.1709	1.1844	1.309	1.0103	1.1027	1.2138	1.3248	1.0965	0.92802	1.2743	1.6333	1.3257	1.2111	1.0881	1.2455
E9Q449	Dennd4c	51.116	250110000	1.1337	1.09935	0.982605	0.0896	0.14055	0.048095	1.41657	1.15527	0.842073	0.190389	0.193257	0.149614	NaN	1.0441	1.2233	NaN	0.9588	1.2399	NaN	0.93451	1.0307	1.1677	1.63	1.452	0.99911	1.0391	1.4276	0.92111	0.63258	0.97253
E9Q481	Ppp4r3a	323.31	21982000000	1.0347	1.16437	1.07873	0.0255376	0.0378736	0.0187733	1.15093	1.10543	0.96588	0.0354535	0.0120539	0.0387827	1.0652	1.0027	1.0362	1.2075	1.1153	1.1703	1.0522	1.0912	1.0928	1.1819	1.1696	1.1013	1.0885	1.1156	1.1122	0.91339	0.97835	1.0059
E9Q4G8	Alcam	170.79	32488000000	1.156	1.31337	1.1414	0.0229335	0.0117919	0.00708802	1.12037	1.11467	1.01043	0.0288509	0.00375085	0.015449	1.1252	1.1802	1.1626	1.3265	1.3157	1.2979	1.137	1.1514	1.1358	1.0908	1.1108	1.1595	1.1136	1.1107	1.1197	1.0315	0.99489	1.0049
E9Q4K7	Kif13b	22.655	3885700000	1.12687	1.22383	1.06847	0.0433353	0.0568046	0.0187797	1.15557	1.28277	1.0105	0.0381758	0.0756449	0.0448875	1.1097	1.0845	1.1864	1.1704	1.3025	1.1986	1.085	1.0782	1.0422	1.2064	1.1459	1.1144	1.3376	1.3349	1.1758	0.9524	1.0617	1.0174
E9Q4M4	Chchd6	57.413	3884300000	0.84065	0.9265	1.09357	0.0396402	0.00779316	0.0173075	0.995843	0.90985	0.915	0.0706936	0.0648317	0.0420948	0.8071	0.81853	0.89632	0.93752	0.92085	0.92113	1.1052	1.1064	1.0691	0.90363	1.0085	1.0754	0.82368	0.92581	0.98006	0.94707	0.9424	0.85553
E9Q4N6	Arid1b	19.996	272200000	1.23715	1.43425	1.07154	0.04525	0.02435	0.130755	1.0648	1.6451	1.39659	0.0282	0.544	0.64651	1.2824	1.1919	NaN	1.4586	1.4099	NaN	1.2023	0.94079	NaN	1.0366	NaN	1.093	1.1011	NaN	2.1891	0.75008	NaN	2.0431
E9Q4P1	Wdfy1	64.212	4071300000	0.941707	1.07393	1.20307	0.00899622	0.0895831	0.0708079	1.0525	1.1372	1.01841	0.023612	0.00687944	0.0720091	0.93691	0.9339	0.95431	1.0544	0.97529	1.1921	1.1278	1.2979	1.1835	1.0225	1.0802	1.0548	1.1462	1.1359	1.1295	1.0607	0.91704	1.0775
E9Q4Y4	Cep192	2.4805	41943000	1.16835	1.07362	0.98381	0.12555	0.08388	0.15379	#DIV/0!	#DIV/0!	#DIV/0!	#DIV/0!	#DIV/0!	#DIV/0!	NaN	1.0428	1.2939	NaN	1.1575	0.98974	NaN	1.1376	0.83002	NaN	NaN	NaN	NaN	NaN	NaN	NaN	NaN	NaN
E9Q507	Gon4l	11.507	997530000	1.24193	1.53387	1.02217	0.0862852	0.0822234	0.113013	1.24523	1.26037	1.14408	0.0774186	0.184199	0.196046	1.134	1.2466	1.3452	1.4398	1.6401	1.5217	1.0516	1.1435	0.87141	1.145	1.3335	1.2572	1.5105	1.1983	1.0723	1.4201	0.98345	1.0287
E9Q512	Trip11	147.68	9312900000	1.04803	1.14223	1.04877	0.0160088	0.0414576	0.0307769	1.07467	1.0811	0.95628	0.0423237	0.00148997	0.0072316	1.0612	1.0574	1.0255	1.1765	1.1663	1.0839	1.0414	1.0153	1.0896	1.0415	1.1344	1.0481	1.0799	1.0802	1.0832	0.94732	0.96503	0.95649
E9Q555	Rnf213	323.31	84332000000	1.2048	1.41873	1.15573	0.0154741	0.00444997	0.00933714	1.46387	1.66837	1.15843	0.0248045	0.0375022	0.0108767	1.1989	1.1895	1.226	1.4211	1.4226	1.4125	1.1584	1.1656	1.1432	1.4806	1.4288	1.4822	1.6972	1.6154	1.6925	1.1713	1.1447	1.1593
E9Q586	Dctn1	323.31	33658000000	1.0741	1.07847	1.01738	0.0258585	0.0378634	0.0404474	1.10153	1.15347	1.05933	0.0193854	0.0233661	0.0104691	1.0431	1.1064	1.0728	1.027	1.117	1.0914	1.0696	0.97105	1.0115	1.0952	1.1278	1.0816	1.1839	1.1271	1.1494	1.0734	1.0563	1.0483
E9Q5B5	Hk2	323.31	37349000000	1.16447	1.21733	1.06347	0.00600352	0.0254941	0.00864497	1.2828	1.27483	1.02947	0.0440161	0.0171212	0.0440577	1.1647	1.157	1.1717	1.2387	1.1815	1.2318	1.0587	1.0756	1.0561	1.3381	1.2799	1.2304	1.2894	1.2843	1.2508	1.0255	1.0853	0.9776
E9Q5B6	Hnrnpd	2.4124	7118600000	0.923353	0.935353	1.01082	0.138817	0.0517245	0.0866588	0.813333	0.967257	1.01975	0.280824	0.01351	0.0462441	0.84514	1.1184	0.80652	0.92053	1.0048	0.88073	1.0006	0.91017	1.1217	1.0351	0.98777	0.41713	0.98583	0.96185	0.95409	0.96364	1.0187	1.0769
E9Q5E0	Mef2d	16.025	4286700000	0.83858	0.83126	0.938707	0.037553	0.136617	0.0302228	0.765497	0.73743	0.96118	0.0850686	0.0427731	0.0758171	0.88897	0.82791	0.79886	0.9408	0.91432	0.63866	0.98123	0.92118	0.91371	0.65172	0.85624	0.78853	0.77231	0.67719	0.76279	0.9741	0.86254	1.0469
E9Q5F9	Setd2	17.259	589960000	1.19306	1.4752	1.15401	0.217249	0.209054	0.217089	1.35567	1.6119	1.13351	0.0962309	0.369279	0.226242	1.4643	0.93247	1.1824	1.4242	1.2485	1.7529	0.97743	1.0248	1.4598	1.4705	1.3615	1.235	1.2842	1.4236	2.1279	0.87103	1.1063	1.4232
E9Q5G3	Kif23	97.696	7613300000	0.999007	1.02863	0.987997	0.0678123	0.0650006	0.0131668	1.10767	1.09917	0.98511	0.0774673	0.0341379	0.0347716	0.92356	0.98546	1.088	0.93979	1.0526	1.0935	0.99697	0.99764	0.96938	1.2164	1.0649	1.0417	1.1415	1.0579	1.0981	0.94233	0.9855	1.0275
E9Q5H2	Anp32e	2.662	2480900000	0.846593	0.725347	0.841863	0.220826	0.139364	0.13501	0.747107	0.73042	0.97831	0.10732	0.126051	0.0254193	1.0829	0.90526	0.55162	0.82278	0.825	0.52826	0.65642	0.89522	0.97395	0.7453	0.61658	0.87944	0.77317	0.55917	0.85892	1.0039	0.94365	0.98738
E9Q5J9	Tpm3	3.6088	1533800000	0.83599	0.81727	1.0051	0	0	0	0.916615	0.970265	1.0554	0.029145	0.004505	0.0538	0.83599	NaN	NaN	0.81727	NaN	NaN	1.0051	NaN	NaN	NaN	0.94576	0.88747	NaN	0.96576	0.97477	NaN	1.0016	1.1092
E9Q5K9	Ythdc1	142.58	3625600000	1.0928	1.0546	0.95942	0.0581572	0.0114981	0.0775474	0.876087	0.99713	0.982313	0.085512	0.0468929	0.0358306	1.1681	1.0265	1.0838	1.0387	1.0596	1.0655	0.92308	1.0672	0.88798	0.90663	0.75948	0.96215	0.93609	1.0501	1.0052	1.0283	0.97775	0.94089
E9Q5M3	S100pbp	1.6908	28888000	#DIV/0!	#DIV/0!	#DIV/0!	#DIV/0!	#DIV/0!	#DIV/0!	2.0365	1.0054	0.68143	0	0	0	NaN	NaN	NaN	NaN	NaN	NaN	NaN	NaN	NaN	2.0365	NaN	NaN	1.0054	NaN	NaN	0.68143	NaN	NaN
E9Q5W5	Zzef1	5.3362	502890000	0.85302	1.21017	1.30697	0.17187	0.124121	0.117544	1.17602	1.2564	1.08974	0.222485	0.2038	0.102255	0.62673	0.88933	1.043	1.0392	1.2612	1.3301	1.1671	1.4547	1.2991	1.3985	0.95353	NaN	1.4602	1.0526	NaN	0.98749	1.192	NaN
E9Q604	Itgam	323.31	31926000000	1.10677	1.0715	0.947667	0.00838106	0.0209496	0.0107046	1.01183	0.944763	0.960897	0.00772888	0.0248977	0.0166655	1.0962	1.1167	1.1074	1.0578	1.0556	1.1011	0.94177	0.96269	0.93854	1.0112	1.0216	1.0027	0.9799	0.92522	0.92917	0.96318	0.98007	0.93944
E9Q605	Chuk	11.393	2185300000	0.899563	1.04437	1.1009	0.0454319	0.0949219	0.0398056	0.796797	1.18743	1.3528	0.118102	0.0811207	0.136499	0.86291	0.96359	0.87219	1.0009	1.1761	0.95612	1.1545	1.089	1.0592	0.81461	0.64407	0.93171	1.1082	1.1552	1.2989	1.3914	1.4973	1.1697
E9Q616	Ahnak	323.31	1927500000000	1.31157	1.2736	0.967333	0.00693125	0.00919891	0.00541542	1.21013	1.16353	0.963877	0.00487055	0.00535433	0.00226519	1.3098	1.3041	1.3208	1.2627	1.2729	1.2852	0.9652	0.97477	0.96203	1.2033	1.2143	1.2128	1.1699	1.1568	1.1639	0.96284	0.96702	0.96177
E9Q634	Myo1e	269.14	42079000000	1.2065	1.0347	0.808957	0.0206922	0.0165326	0.0169758	1.16653	1.0501	0.87422	0.0167993	0.0137995	0.00697391	1.2305	1.209	1.18	1.037	1.0537	1.0134	0.80377	0.79125	0.83185	1.1565	1.1529	1.1902	1.0349	1.0683	1.0471	0.8838	0.8674	0.87146
E9Q638	Adam9	15.671	358290000	1.3458	1.3767	0.88443	0	0	0	1.41377	1.50677	1.01297	0.0339825	0.071251	0.059633	NaN	NaN	1.3458	NaN	NaN	1.3767	NaN	NaN	0.88443	1.3699	1.4187	1.4527	1.4063	1.5503	1.5637	1.0211	1.0816	0.93621
E9Q640	Rbm26	168.43	21491000000	0.980947	1.00024	1.02499	0.040592	0.0269748	0.0337919	0.922637	0.925483	1.02513	0.0479894	0.0484965	0.00270473	0.95792	0.94692	1.038	0.99831	0.96821	1.0342	1.0718	1.0099	0.99326	0.87708	0.98898	0.90185	0.92645	0.98439	0.86561	1.022	1.0286	1.0248
E9Q672	Rit1	25.09	341500000	1.00733	0.819667	0.74272	0.0384618	0.185076	0.151602	1.21343	0.98586	0.87777	0.0392896	0.105876	0.119993	1.0546	1.007	0.96039	0.89496	0.56493	0.99911	0.86001	0.52865	0.8395	1.1817	1.2688	1.1898	0.8989	1.1349	0.92378	0.83704	1.0408	0.75547
E9Q6A7	Bptf	33.867	2293500000	1.14507	1.3267	1.08221	0.0292632	0.1981	0.0589567	1.19657	1.14103	0.962473	0.0536813	0.0175182	0.0561814	1.1668	1.1037	1.1647	1.6014	1.1417	1.237	1.1308	0.99924	1.1166	1.1654	1.2721	1.1522	1.1657	1.1267	1.1307	0.94478	0.90424	1.0384
E9Q6F0	Fam3c	1.4845	24497000	0.76177	1.7411	2.0646	0	0	0	#DIV/0!	#DIV/0!	#DIV/0!	#DIV/0!	#DIV/0!	#DIV/0!	NaN	0.76177	NaN	NaN	1.7411	NaN	NaN	2.0646	NaN	NaN	NaN	NaN	NaN	NaN	NaN	NaN	NaN	NaN
E9Q6J5	Bod1l	263.37	10588000000	1.10033	1.26257	1.10017	0.0331015	0.0609002	0.0425601	1.06617	1.06747	0.998313	0.0263975	0.0444647	0.0204009	1.1287	1.0539	1.1184	1.3468	1.236	1.2049	1.1601	1.075	1.0654	1.1026	1.055	1.0409	1.1129	1.0071	1.0824	1.0058	0.97044	1.0187
E9Q6K1	Ercc2	80.739	1497600000	1.07927	1.20883	1.10896	0.0203159	0.10117	0.125402	1.22177	1.2448	1.04314	0.0879862	0.0302579	0.135027	1.067	1.0629	1.1079	1.0693	1.2512	1.306	0.93497	1.1662	1.2257	1.3172	1.2432	1.1049	1.2457	1.2814	1.2073	0.86753	1.066	1.1959
E9Q6K3	Pibf1	2.7448	1494900000	0.72068	1.00525	1.4305	0.0417	0.02545	0.082	0.923325	1.10208	1.18445	0.061475	0.11712	0.08395	0.76238	NaN	0.67898	0.9798	NaN	1.0307	1.3485	NaN	1.5125	0.9848	NaN	0.86185	1.2192	NaN	0.98496	1.2684	NaN	1.1005
E9Q6L0	Clasp1	245.02	11564000000	1.18113	1.25377	1.02147	0.0730069	0.0485051	0.0220424	1.1729	1.25537	1.04617	0.00890992	0.0683537	0.0374791	1.1031	1.1616	1.2787	1.1886	1.2678	1.3049	1.0488	1.0208	0.99482	1.1793	1.1603	1.1791	1.3371	1.1698	1.2592	1.0363	1.006	1.0962
E9Q6L4	Tbc1d1	26.706	1078100000	1.119	1.19092	1.02864	0.151204	0.152575	0.0795166	1.2833	1.27457	0.927593	0.0602983	0.150878	0.163694	0.9067	1.203	1.2473	0.98106	1.3393	1.2524	0.99744	1.1378	0.95067	1.3667	1.2262	1.257	1.4337	1.0719	1.3181	0.92014	0.73094	1.1317
E9Q6Q8	Tbc1d4	7.0759	530140000	1.22083	1.3316	1.0915	0.195786	0.19484	0.0464322	1.24307	1.2575	0.95387	0.17796	0.0689866	0.138579	1.0526	1.1145	1.4954	1.072	1.3814	1.5414	1.0499	1.1563	1.0683	1.2864	1.0067	1.4361	1.1611	1.3187	1.2927	0.9056	1.1425	0.81351
E9Q6R7	Utrn	12.111	3082900000	1.19723	1.27133	1.01218	0.200014	0.36371	0.107989	1.0918	1.06543	0.958957	0.0724852	0.00645618	0.061846	1.0808	1.4787	1.0322	1.0359	1.7851	0.993	0.99294	1.153	0.89059	1.0528	1.1934	1.0292	1.0688	1.0711	1.0564	0.94121	0.89366	1.042
E9Q6U4	Pfdn4	215.75	19890000000	0.842463	0.827363	0.975637	0.0247144	0.0200782	0.0167275	0.833333	0.837157	0.995873	0.0123325	0.0140248	0.012514	0.87672	0.81933	0.83134	0.80867	0.85522	0.8182	0.96055	0.9674	0.99896	0.84757	0.83494	0.81749	0.85124	0.81802	0.84221	0.98843	0.98569	1.0135
E9Q6X0	Mapre2	161.86	10756000000	0.760553	0.734567	0.992327	0.0835453	0.0235382	0.0839784	0.802307	0.797313	0.97528	0.00378626	0.0103489	0.0267501	0.64369	0.80392	0.83405	0.71313	0.72323	0.76734	1.1087	0.91361	0.95467	0.80283	0.80666	0.79743	0.79479	0.81106	0.78609	1.013	0.95392	0.95892
E9Q705	Bola3	22.955	1067800000	1.03495	0.87747	0.969573	0.104822	0.0842011	0.127408	0.725523	0.86118	1.05613	0.095617	0.0517724	0.05626	0.90215	1.0443	1.1584	0.83475	0.80257	0.99509	1.141	0.93191	0.83581	0.61118	0.84521	0.72018	0.85325	0.80211	0.92818	1.135	1.0076	1.0258
E9Q784	Zc3h13	141.88	5203500000	0.99883	1.19977	1.14803	0.0730227	0.0638551	0.0805272	0.97916	1.06723	1.14957	0.109265	0.0310555	0.0617265	0.89729	1.0659	1.0333	1.1159	1.2127	1.2707	1.0768	1.1067	1.2606	1.0396	0.82578	1.0721	1.0327	1.108	1.061	1.176	1.2084	1.0643
E9Q7C1	Med15	18.459	5072800000	0.950103	0.88666	0.890417	0.131908	0.0966657	0.00439368	0.918097	0.934027	1.0084	0.0617337	0.0728588	0.0569073	1.1083	0.78539	0.95662	0.97572	0.75231	0.93195	0.89594	0.88519	0.89012	0.90973	0.84702	0.99754	1.0036	0.83342	0.96506	1.009	1.0778	0.93841
E9Q7C4	Prr14l	2.9661	25333000	1.6012	1.4145	1.384	0	0	0	1.2473	1.38045	1.00611	0.0559	0.36085	0.096785	NaN	NaN	1.6012	NaN	NaN	1.4145	NaN	NaN	1.384	1.3032	1.1914	NaN	1.0196	1.7413	NaN	0.90933	1.1029	NaN
E9Q7E2	Arid2	2.2771	750250000	1.37367	1.6866	1.25999	0.0537903	0.351546	0.199859	1.41267	1.80054	1.2571	0.0652474	0.887621	0.45515	1.306	1.4376	1.3774	1.2329	2.0895	1.7374	0.99708	1.4813	1.3016	1.4999	1.343	1.3951	3.037	1.3699	0.99473	1.8822	1.0775	0.81159
E9Q7F2	Rnf169	3.1855	19789000	1.3283	1.6909	1.3503	0	0	0	#DIV/0!	#DIV/0!	#DIV/0!	#DIV/0!	#DIV/0!	#DIV/0!	1.3283	NaN	NaN	1.6909	NaN	NaN	1.3503	NaN	NaN	NaN	NaN	NaN	NaN	NaN	NaN	NaN	NaN	NaN
E9Q7G0	Numa1	323.31	120920000000	1.26763	1.27483	0.99	0.019119	0.0190734	0.00279665	1.23977	1.22543	0.967803	0.024714	0.00838146	0.0164101	1.273	1.242	1.2879	1.2991	1.2525	1.2729	0.99393	0.98765	0.98842	1.2049	1.2593	1.2551	1.2159	1.2241	1.2363	0.96879	0.98739	0.94723
E9Q7G1	Tmed7	84.143	5553500000	0.926293	0.90559	0.978287	0.0286297	0.0558778	0.0503569	0.99449	0.96606	0.95888	0.0753234	0.0937444	0.0732448	0.91505	0.89823	0.9656	0.96715	0.91772	0.8319	0.94315	0.94221	1.0495	0.95748	0.92649	1.0995	0.91669	0.88419	1.0973	1.035	0.85998	0.98166
E9Q7G6	Rbms2	6.651	349110000	1.26053	1.43155	1.1459	0.413265	0.36315	0.0636	1.4236	1.1015	0.794435	0.2051	0.0701	0.170775	0.84727	NaN	1.6738	1.0684	NaN	1.7947	1.2095	NaN	1.0823	1.6287	NaN	1.2185	1.0314	NaN	1.1716	0.62366	NaN	0.96521
E9Q7L1	Urb2	6.4523	468530000	0.97346	1.11752	1.08375	0.0956291	0.247819	0.218124	1.45907	1.6161	1.14593	0.334774	0.335489	0.05782	0.89029	1.1074	0.92269	1.172	1.3901	0.79045	1.3743	1.0282	0.84874	1.1263	1.3338	1.9171	1.1825	1.6661	1.9997	1.1476	1.2159	1.0743
E9Q7L3	Pbrm1	189.85	8105500000	1.22413	1.2817	1.01611	0.0485755	0.069951	0.04597	1.2444	1.1479	0.935993	0.0233049	0.036926	0.0441248	1.2506	1.156	1.2658	1.2342	1.3806	1.2303	0.97815	1.0808	0.98939	1.272	1.2462	1.215	1.1074	1.1396	1.1967	0.87753	0.94633	0.98412
E9Q7N5	Gfm2	105.76	2959700000	1.3182	1.4792	1.02536	0.143418	0.357177	0.0562093	1.1832	1.1891	1.0437	0.0404095	0.0507246	0.0356685	1.2141	1.2195	1.521	1.1775	1.2792	1.9809	1.0026	0.97078	1.1027	1.229	1.1899	1.1307	1.2308	1.1177	1.2188	1.0549	0.99551	1.0807
E9Q7P6	Fmn1	9.9098	1163700000	1.19787	1.202	0.904873	0.120033	0.110966	0.0328356	1.2545	1.2372	0.963813	0.0739634	0.112179	0.00520624	1.0312	1.2533	1.3091	1.2831	1.2778	1.0451	0.86006	0.91674	0.93782	1.1563	1.2724	1.3348	1.107	1.2238	1.3808	0.96584	0.95667	0.96893
E9Q7Q3	Tpm3	215.46	128770000000	0.833073	0.84008	1.01498	0.0420782	0.0394365	0.0193276	0.886187	0.87003	1.00811	0.0258479	0.0028776	0.0132733	0.8407	0.77815	0.88037	0.88354	0.78808	0.84862	1.0421	1.0044	0.99845	0.88807	0.91686	0.85363	0.87291	0.87108	0.8661	1.0104	0.99083	1.0231
E9Q7S1	Zfp106	62.608	2601800000	1.05659	1.11057	1.25463	0.153844	0.0484408	0.129907	1.14187	1.1878	0.98256	0.0500135	0.028444	0.0448141	1.0075	1.2647	0.89758	1.1311	1.1569	1.0437	1.3393	1.0711	1.3535	1.0884	1.1285	1.2087	1.2255	1.1811	1.1568	1.023	1.0046	0.92008
E9Q804	Ankrd17	323.31	18398000000	1.2049	1.3552	1.10363	0.0351751	0.0198414	0.036128	1.25033	1.20487	0.973293	0.0164654	0.0405316	0.00686614	1.2542	1.1745	1.186	1.382	1.3346	1.349	1.0632	1.1509	1.0968	1.2633	1.2271	1.2606	1.1886	1.2606	1.1654	0.97564	0.96396	0.98028
E9Q852	Afdn	6.673	1057700000	1.1883	1.06053	0.900373	0.06443	0.0431674	0.0324958	1.09145	1.01421	0.92094	0.101373	0.0597186	0.0849837	1.1172	1.1745	1.2732	0.99949	1.0919	1.0902	0.90976	0.93464	0.85672	1.1166	1.2011	0.95664	0.94392	1.0899	1.0088	0.80816	0.94136	1.0133
E9Q855	Scamp3	164.96	5646900000	1.40637	1.39227	1.01908	0.0733739	0.0670393	0.0774227	1.59307	1.423	0.941343	0.0233227	0.0790588	0.0405334	1.314	1.4116	1.4935	1.4183	1.4582	1.3003	1.1156	1.0156	0.92605	1.5627	1.6194	1.5971	1.4612	1.4949	1.3129	0.99838	0.90787	0.91778
E9Q8B3	Dnajc11	15.155	262280000	1.0937	1.05399	1.02175	0.0598	0.14211	0.074445	0.88783	0.860053	1.1882	0.15554	0.0792599	0.184776	1.1535	NaN	1.0339	1.1961	NaN	0.91188	1.0962	NaN	0.94731	0.82461	0.73698	1.1019	0.86275	0.95575	0.76166	0.939	1.3809	1.2447
E9Q8D0	Dnajc21	186.56	4565700000	0.929343	0.90751	0.9664	0.0637282	0.0298503	0.0407297	0.823747	0.92886	1.1533	0.052553	0.024319	0.0105109	0.86062	1.0142	0.91321	0.88252	0.89054	0.94947	0.96774	1.0156	0.91586	0.89785	0.79162	0.78177	0.95024	0.9415	0.89484	1.1447	1.1471	1.1681
E9Q8I7	Nfxl1	4.1201	41836000	#DIV/0!	#DIV/0!	#DIV/0!	#DIV/0!	#DIV/0!	#DIV/0!	1.2953	1.3716	1.25835	0.1363	0.0002	0.04535	NaN	NaN	NaN	NaN	NaN	NaN	NaN	NaN	NaN	NaN	1.159	1.4316	NaN	1.3714	1.3718	NaN	1.3037	1.213
E9Q8K8	Zc3h4	205.83	10024000000	0.87161	0.913137	1.03152	0.031368	0.00935322	0.0339383	0.88749	0.884583	1.03016	0.0654925	0.0240623	0.0452616	0.89044	0.89698	0.82741	0.91304	0.92464	0.90173	0.99435	1.0238	1.0764	0.82734	0.85657	0.97856	0.88369	0.85557	0.91449	1.0731	1.0498	0.96758
E9Q8L9	Rab11fip1	208.4	8597300000	0.891293	1.10577	1.1975	0.0340636	0.0241664	0.0246485	0.9029	0.914057	0.974497	0.0355613	0.00159301	0.0252926	0.91327	0.84318	0.91743	1.1308	1.1134	1.0731	1.2307	1.1901	1.1717	0.9106	0.94209	0.85601	0.91597	0.91413	0.91207	0.99274	0.93873	0.99202
E9Q8M4	Cluap1	7.8288	178280000	0.69185	0.5988	0.83843	0	0	0	0.626143	0.70764	1.21767	0.146236	0.0763276	0.271927	NaN	NaN	0.69185	NaN	NaN	0.5988	NaN	NaN	0.83843	0.42822	0.67317	0.77704	0.69416	0.62163	0.80713	1.602	1.037	1.014
E9Q8N5	Clasp2	244.74	6307400000	1.18673	1.10903	0.951507	0.108552	0.02725	0.0780161	1.2658	1.22977	1.00917	0.0541764	0.0696793	0.00327855	1.304	1.0423	1.2139	1.1216	1.0712	1.1343	0.85769	0.94813	1.0487	1.2289	1.3424	1.2261	1.2465	1.3055	1.1373	1.0067	1.007	1.0138
E9Q8P6	Unc93b1	4.2964	81402000	1.5995	1.2421	0.79402	0	0	0	0.6005	0.52529	0.54185	0	0	0	NaN	NaN	1.5995	NaN	NaN	1.2421	NaN	NaN	0.79402	NaN	NaN	0.6005	NaN	NaN	0.52529	NaN	NaN	0.54185
E9Q8V6	Dennd4a	9.5392	1270500000	1.11175	1.19385	1.1029	0.08495	0.08485	0.0232	1.55522	1.2407	0.961643	0.64021	0.166376	0.164164	1.1967	1.0268	NaN	1.2787	1.109	NaN	1.0797	1.1261	NaN	2.4354	0.93137	1.2989	1.4609	1.0588	1.2024	1.0935	1.0612	0.73023
E9Q8Z5	Ctnnd1	1.738	1245700000	0.062603	0.046408	0.73819	0	0	0	#DIV/0!	#DIV/0!	#DIV/0!	#DIV/0!	#DIV/0!	#DIV/0!	0.062603	NaN	NaN	0.046408	NaN	NaN	0.73819	NaN	NaN	NaN	NaN	NaN	NaN	NaN	NaN	NaN	NaN	NaN
E9Q912	Rap1gds1	323.31	29933000000	1.12007	1.07687	0.960013	0.0409098	0.0158603	0.00915162	1.14737	1.12537	1.00381	0.0285581	0.00779287	0.0190515	1.0667	1.1661	1.1274	1.0749	1.0972	1.0585	0.96288	0.96951	0.94765	1.1458	1.1132	1.1831	1.1331	1.1147	1.1283	1.0099	0.97804	1.0235
E9Q9A9	Oas2	223.53	6211900000	1.2736	1.2235	0.95789	0.0580989	0.0678151	0.0469329	1.46667	1.23413	0.863173	0.0848222	0.0456784	0.00803423	1.1935	1.3295	1.2978	1.1747	1.3194	1.1764	0.98489	0.89188	0.9969	1.4618	1.5729	1.3653	1.1938	1.298	1.2106	0.85184	0.86814	0.86954
E9Q9B3	Spryd3	2.8367	253170000	#DIV/0!	#DIV/0!	#DIV/0!	#DIV/0!	#DIV/0!	#DIV/0!	0.794723	0.915077	1.13667	0.0427112	0.0789513	0.0795166	NaN	NaN	NaN	NaN	NaN	NaN	NaN	NaN	NaN	0.79493	0.74231	0.84693	0.98237	0.80427	0.95859	1.2409	1.1211	1.048
E9Q9C3	Afdn	323.31	44091000000	1.17517	1.22487	1.0415	0.0109094	0.0238564	0.00441437	1.2176	1.2642	1.03017	0.0222033	0.0357147	0.0189211	1.165	1.1702	1.1903	1.1912	1.2436	1.2398	1.0357	1.0464	1.0424	1.1892	1.2434	1.2202	1.2447	1.3143	1.2336	1.0567	1.0199	1.0139
E9Q9D5	Rabl2	11.841	391760000	1.00532	1.02483	1.0315	0.0623128	0.0918169	0.022944	1.15503	1.00667	0.980657	0.0835387	0.0869954	0.0845052	0.92867	1.0813	1.006	0.95272	1.1544	0.96736	1.0553	1.0387	1.0005	1.2473	1.045	1.1728	0.8863	1.0889	1.0448	1.0244	1.0551	0.86247
E9Q9D6	R3hdm2	19.132	1616500000	0.970353	1.69573	1.69833	0.0986916	0.716981	0.766583	0.863327	1.24209	1.27533	0.124842	0.286799	0.398665	0.89383	0.90753	1.1097	1.136	1.2434	2.7078	1.2037	1.1102	2.7811	0.69488	0.90175	0.99335	0.90906	1.6091	1.2081	1.0167	1.8385	0.97078
E9Q9E0	Micu1	2.8908	363730000	0.900845	0.654105	0.85673	0.198655	0.004775	0.10332	0.880237	0.595733	0.735173	0.218175	0.0584314	0.118154	NaN	1.0995	0.70219	NaN	0.64933	0.65888	NaN	0.75341	0.96005	0.77247	0.68374	1.1845	0.67723	0.54315	0.56682	0.86307	0.76435	0.5781
E9Q9E7	Cntrl	46.337	820230000	1.4257	1.51423	0.911723	0.0547625	0.197102	0.200837	1.26347	1.27773	0.951253	0.057387	0.0805462	0.0501888	1.4407	1.484	1.3524	1.2823	1.7641	1.4963	0.81368	1.1916	0.72989	1.2448	1.2044	1.3412	1.3673	1.172	1.2939	1.0219	0.91	0.92186
E9Q9N6	Mark2	90.213	5094800000	1.05362	0.99369	0.937343	0.0709906	0.061492	0.0755731	0.946137	1.00281	1.09723	0.0422916	0.0143434	0.0730047	0.95446	1.1168	1.0896	0.93169	0.97188	1.0775	1.0003	0.83107	0.98066	0.99376	0.89099	0.95366	1.0098	1.0158	0.98282	1.0676	1.1977	1.0264
E9Q9Q2	R3hdm1	74.036	2526800000	0.96386	1.00321	1.0813	0.00942868	0.050648	0.0366348	0.97646	0.90895	0.907283	0.00263864	0.0426437	0.0802196	0.97526	0.96415	0.95217	0.94594	0.99459	1.0691	1.1147	1.0303	1.0989	0.97526	0.98012	0.974	0.88946	0.96812	0.86927	0.89115	0.8181	1.0126
E9Q9T6	Ddx55	50.46	2601700000	1.01404	1.20283	1.10823	0.0743099	0.13299	0.0452092	1.04012	1.2066	1.2314	0.102931	0.265242	0.257108	0.91281	1.0891	1.0402	1.1478	1.0746	1.3861	1.0888	1.0652	1.1707	0.94806	1.1838	0.98849	0.98729	1.5798	1.0527	1.0514	1.595	1.0478
E9QAB5	Gm5134	1.6917	21131000	4.1108	4.8067	1.297	0	0	0	#DIV/0!	#DIV/0!	#DIV/0!	#DIV/0!	#DIV/0!	#DIV/0!	NaN	NaN	4.1108	NaN	NaN	4.8067	NaN	NaN	1.297	NaN	NaN	NaN	NaN	NaN	NaN	NaN	NaN	NaN
E9QAB6	Ptar1	4.9719	1070300000	0.8844	1.02062	1.09908	0.0669465	0.130304	0.131006	1.03393	0.797327	0.99745	0.277331	0.00904755	0.169329	0.97378	0.86675	0.81267	1.0392	1.1701	0.85255	0.96345	1.2762	1.0576	1.4075	0.9506	0.74369	0.80223	0.80511	0.78464	1.1668	0.76615	1.0594
E9QAC6	Gm49486	1.7164	82905000	0.83882	0.57703	0.70425	0	0	0	0.91103	0.65057	0.70752	0	0	0	NaN	NaN	0.83882	NaN	NaN	0.57703	NaN	NaN	0.70425	0.91103	NaN	NaN	0.65057	NaN	NaN	0.70752	NaN	NaN
E9QAD3	Mtf2	3.3796	12054000000	0.861193	0.895423	1.0457	0.0285806	0.0228694	0.0261675	0.854517	0.89732	1.02942	0.0248961	0.0381863	0.06096	0.82092	0.8843	0.87836	0.86714	0.92315	0.89598	1.0798	1.0162	1.0411	0.84516	0.88859	0.8298	0.84898	0.90064	0.94234	1.0431	0.94887	1.0963
E9QAD4	Ccdc93	159.43	16291000000	1.04483	0.944443	0.90823	0.0097339	0.0086731	0.0468156	0.961017	0.98741	1.02574	0.0349527	0.0145006	0.0392733	1.0353	1.041	1.0582	0.9456	0.93329	0.95444	0.85574	0.96942	0.89953	0.93141	0.94154	1.0101	0.99674	0.99856	0.96693	1.0719	1.0294	0.97591
E9QAE3	Btaf1	31.339	2631900000	1.15767	1.16373	1.02689	0.0317784	0.0917745	0.0751664	1.06828	1.1089	1.0006	0.185014	0.102777	0.054327	1.1171	1.1947	1.1612	1.2033	1.0369	1.251	1.112	1.0395	0.92918	0.80675	1.1923	1.2058	1.0038	1.0745	1.2484	1.0686	0.99757	0.93563
E9QAF9	Tanc1	80.021	3915500000	1.16851	1.2326	1.04	0.146064	0.118291	0.018842	1.3004	1.21627	1.02565	0.12238	0.189849	0.0782672	1.2334	1.3059	0.96623	1.2634	1.3596	1.0748	1.0139	1.0577	1.0484	1.3472	1.4213	1.1327	1.4668	1.1746	1.0074	1.133	0.94861	0.99535
E9QAH1	Golgb1	30.903	13490000000	1.12641	1.12408	0.969367	0.209934	0.208047	0.0597315	1.37947	1.89827	1.3386	0.0917386	0.246009	0.125724	1.1623	0.85324	1.3637	1.0448	0.91834	1.4091	1.0125	1.0107	0.8849	1.3443	1.5052	1.2889	1.5524	2.0386	2.1038	1.2172	1.5118	1.2868
E9QAS3	Ptpn22	46.14	1917900000	0.89265	0.96421	1.11877	0.0795169	0.0420955	0.100234	0.98792	1.00221	0.999753	0.0179486	0.0961352	0.0678928	0.8778	0.80354	0.99661	0.91089	0.96794	1.0138	0.9863	1.2287	1.1413	1.0082	0.991	0.96456	0.86964	1.0424	1.0946	1.004	0.91456	1.0807
E9QAS4	Chd4	323.31	113350000000	1.14867	1.15743	1.00523	0.0160751	0.0197155	0.000531246	1.1201	1.1463	1.00586	0.0111717	0.0379371	0.0229231	1.1372	1.1714	1.1374	1.1443	1.1853	1.1427	1.0059	1.0046	1.0052	1.1321	1.123	1.1052	1.1843	1.0945	1.1601	1.0357	0.97997	1.0019
E9QAT0	Fmr1	317.13	12763000000	0.99658	0.96412	1.01779	0.0201853	0.0101318	0.0252713	0.987273	0.971313	1.00298	0.0792215	0.0120814	0.067438	1.0245	0.98777	0.97747	0.97743	0.96206	0.95287	0.98528	1.0469	1.0212	0.97048	1.0916	0.89974	0.98298	0.95467	0.97629	1.0583	0.90804	1.0426
E9QAT4	Sec16a	167.99	7702800000	1.23707	1.37363	1.11393	0.0673467	0.0956162	0.0330344	1.30713	1.40667	0.986233	0.0446099	0.0492241	0.0241164	1.1516	1.2434	1.3162	1.2453	1.4009	1.4747	1.0693	1.1243	1.1482	1.3462	1.3305	1.2447	1.4707	1.3983	1.351	0.95653	1.0156	0.98657
E9QJS0	Mrps10	41.73	5494900000	0.820527	0.79954	0.957107	0.0320641	0.00695308	0.0384415	0.87382	0.822433	0.951527	0.00938683	0.0372474	0.0358268	0.78116	0.82072	0.8597	0.80044	0.79061	0.80757	1.0103	0.92079	0.94023	0.87974	0.86057	0.88115	0.87496	0.7996	0.79274	1.0008	0.93711	0.91667
E9QJV4	Prpf39	57.123	2580500000	0.99957	0.96551	1.03365	0.0619354	0.049283	0.0866067	0.96	0.998083	1.03393	0.034693	0.0333128	0.0333187	1.0196	1.0634	0.91571	0.89706	1.0111	0.98837	0.91166	1.0852	1.1041	0.94727	1.0074	0.92533	0.99682	0.95793	1.0395	1.0785	0.9984	1.0249
E9QKE9	Cux1	323.31	17722000000	1.033	1.0403	0.994863	0.030823	0.029411	0.0314519	1.06007	1.01312	0.987237	0.0326811	0.021259	0.0391507	1.007	1.0157	1.0763	1.0357	1.0068	1.0784	0.97757	0.96802	1.039	1.1009	1.0209	1.0584	1.0048	0.99226	1.0423	1.0325	0.99222	0.93699
E9QKG3	Trmt11	7.989	989260000	0.817983	1.51803	1.8589	0.387319	0.309736	0.879797	0.880313	1.51907	1.66397	0.045389	0.379772	0.465424	0.98481	0.28274	1.1864	1.3147	1.9557	1.2837	1.352	3.0964	1.1283	0.8901	0.93036	0.82048	2.0557	1.2318	1.2697	2.3165	1.263	1.4124
E9QKG8	Hjurp	19.6	1704400000	1.2493	1.01927	0.825893	0.0679437	0.0556864	0.0585146	1.07029	0.895803	0.913253	0.105041	0.0334112	0.0404736	1.1581	1.2687	1.3211	1.05	1.0667	0.94111	0.90505	0.80721	0.76542	1.1172	0.92477	1.1689	0.86266	0.88321	0.94154	0.87217	0.89928	0.96831
E9QKK1	Cenpe	40.593	420490000	1.17405	1.2361	1.1204	0.11605	0.0133	0.0623	1.09862	0.91927	1.02036	0.490988	0.114459	0.094951	NaN	1.058	1.2901	NaN	1.2494	1.2228	NaN	1.1827	1.0581	1.787	0.83317	0.67568	1.0807	0.82824	0.84887	0.91562	1.1455	0.99995
E9QKL6	Ifi204	323.31	47637000000	0.899023	1.18437	1.3039	0.0525715	0.013816	0.0415041	0.944903	1.16713	1.2556	0.0113223	0.038162	0.0599807	0.86448	0.97331	0.85928	1.1867	1.1664	1.2	1.2775	1.2717	1.3625	0.9427	0.95974	0.93227	1.2211	1.1397	1.1406	1.3245	1.1783	1.264
E9QKZ2	Ipo9	323.31	26719000000	1.1518	1.3057	1.113	0.0349551	0.0522908	0.0409087	1.3311	1.259	0.943927	0.0256727	0.024515	0.0113716	1.1303	1.124	1.2011	1.2782	1.3789	1.26	1.1136	1.1628	1.0626	1.3392	1.2964	1.3577	1.2348	1.2496	1.2926	0.93507	0.93673	0.95998
E9QL43	Nupl2	32.794	2201000000	0.780163	0.86625	1.06211	0.0676044	0.0445747	0.088437	0.761813	0.78503	1.04635	0.0797316	0.00911737	0.0498199	0.7326	0.73212	0.87577	0.92927	0.83605	0.83343	1.1552	1.0879	0.94323	0.70156	0.87448	0.7094	0.78392	0.79671	0.77446	1.1087	1.0436	0.98676
E9QL65	Cog3	67.369	926250000	1.30407	1.13593	0.846157	0.184548	0.0384198	0.145557	1.18953	1.23907	1.07037	0.0391018	0.0470426	0.0789084	1.5605	1.2179	1.1338	1.1863	1.1284	1.0931	0.65825	0.86732	1.0129	1.1357	1.2055	1.2274	1.294	1.2441	1.1791	1.1094	1.1414	0.96032
E9QLA5	Inf2	133.49	6657800000	1.16903	1.18197	0.991793	0.0631487	0.0246242	0.0339854	1.07967	1.1647	1.07733	0.0920485	0.11866	0.0562371	1.0986	1.2518	1.1567	1.177	1.1546	1.2143	1.0397	0.96449	0.97119	0.95232	1.1667	1.12	1	1.2749	1.2192	1.0215	1.0562	1.1543
E9QLK7	Trrap	132.35	3304900000	1.2021	1.2829	1.00336	0.0391875	0.0589804	0.0571715	1.35487	1.15903	0.901977	0.148072	0.0992618	0.0493698	1.1776	1.2574	1.1713	1.3028	1.3431	1.2028	0.93604	0.99824	1.0758	1.1992	1.554	1.3114	1.0362	1.1616	1.2793	0.90887	0.83836	0.9587
E9QLL2	Dnm3	2.5001	770670000	1.00706	0.859197	0.86572	0.0632766	0.0626079	0.0801826	1.04656	0.951193	1.01632	0.241345	0.0370255	0.264501	1.0634	0.91868	1.0391	0.93925	0.78641	0.85193	0.97808	0.7963	0.82278	0.95911	1.376	0.80456	0.90196	0.99125	0.96037	0.95623	0.72662	1.3661
E9QLS6	Pik3c3	65.146	3412600000	0.99893	0.972263	0.96312	0.0313531	0.0212303	0.0198487	1.02598	1.1447	1.13803	0.0613452	0.0517834	0.0602611	0.95509	1.0151	1.0266	0.99949	0.94769	0.96961	0.93505	0.97727	0.97704	1.0229	1.1026	0.95243	1.2161	1.1231	1.0949	1.214	1.0666	1.1335
E9QM06	Terf2	18.381	1629000000	0.893677	1.16759	1.33403	0.064728	0.566798	0.576422	0.841263	0.81999	0.915173	0.0319418	0.107646	0.124372	0.97437	0.8159	0.89076	1.9627	0.85801	0.68206	2.1343	1.0683	0.79948	0.79727	0.87214	0.85438	0.97211	0.73881	0.74905	1.0611	0.75717	0.92725
E9QM14	Cbll1	21.338	1680600000	0.855997	0.841973	0.86756	0.0651293	0.0430379	0.0600327	0.915083	0.83456	0.90493	0.0445607	0.0363019	0.0231852	0.76415	0.89593	0.90791	0.88589	0.78352	0.85651	0.83661	0.9515	0.81457	0.94324	0.94983	0.85218	0.87978	0.833	0.7909	0.87215	0.92198	0.92066
E9QM90	Relch	31.626	1943600000	0.980067	1.1464	1.071	0.131478	0.0649178	0.0540445	1.15027	1.29777	1.11543	0.0663959	0.0357152	0.0669639	0.8069	1.1253	1.008	1.1289	1.2332	1.0771	1.075	1.1351	1.0029	1.1993	1.0564	1.1951	1.3132	1.2484	1.3317	1.0555	1.2089	1.0819
E9QMA2	Fam172a	5.4772	373150000	0.94745	0.86944	0.91108	0.163731	0.155347	0.172711	0.73517	0.796203	1.12477	0.0617419	0.0631576	0.0464023	0.8216	0.84205	1.1787	0.65551	1.0197	0.93311	0.80787	1.1544	0.77097	0.77736	0.78028	0.64787	0.87803	0.7863	0.72428	1.1167	1.1852	1.0724
E9QMH7	Ikbip	5.257	274080000	#DIV/0!	#DIV/0!	#DIV/0!	#DIV/0!	#DIV/0!	#DIV/0!	0.968713	1.0835	1.06613	0.257981	0.268547	0.0527511	NaN	NaN	NaN	NaN	NaN	NaN	NaN	NaN	NaN	0.63564	1.2642	1.0063	0.73031	1.381	1.1392	1.1302	1.0672	1.001
E9QMK9	Dglucy	207.56	8865700000	1.4459	1.26543	0.870827	0.0818947	0.0361167	0.0247577	1.31877	1.1392	0.84358	0.0156039	0.0316526	0.0154927	1.3391	1.4605	1.5381	1.2294	1.2521	1.3148	0.83698	0.87999	0.89551	1.3358	1.2981	1.3224	1.1691	1.1531	1.0954	0.85855	0.84995	0.82224
E9QMU1	Kif7	1.4979	4724400000	0.932497	0.894813	0.975217	0.013746	0.0208676	0.0195381	0.904813	0.887573	0.986753	0.00792749	0.00673629	0.0230881	0.92982	0.95051	0.91716	0.90867	0.91045	0.86532	0.99985	0.95206	0.97374	0.89459	0.90594	0.91391	0.87825	0.89054	0.89393	0.9958	1.0094	0.95506
E9QMV2	Abracl	37.1	53633000000	0.85424	0.849317	0.973343	0.0229032	0.00993821	0.0107675	0.912077	0.878413	0.97513	0.00524195	0.00496361	0.0165297	0.82185	0.87045	0.87042	0.86271	0.84631	0.83893	0.98802	0.96952	0.96249	0.91937	0.90728	0.90958	0.87322	0.87692	0.8851	0.95542	0.9741	0.99587
E9QMX4	Rps6kc1	17.066	257970000	2.02455	2.01405	0.96432	0.12845	0.06935	0.02668	1.36437	1.47533	1.14283	0.0753302	0.228237	0.0451209	2.153	1.8961	NaN	2.0834	1.9447	NaN	0.93764	0.991	NaN	1.4499	1.3766	1.2666	1.7216	1.5329	1.1715	1.1601	1.081	1.1874
E9QMX7	Arhgap30	119.67	8111800000	1.01004	1.07173	1.06517	0.0330229	0.0280614	0.0133789	1.07327	1.23293	1.15817	0.00954195	0.0197889	0.0406056	1.0251	0.96423	1.0408	1.0493	1.0546	1.1113	1.0581	1.0535	1.0839	1.0648	1.0866	1.0684	1.2095	1.2314	1.2579	1.1172	1.1438	1.2135
E9QN31	Nop2	323.31	47235000000	1.11483	1.0894	0.965367	0.0356885	0.00924806	0.0127263	1.04112	1.09927	1.07897	0.034627	0.0326228	0.0228275	1.0672	1.1242	1.1531	1.0771	1.0917	1.0994	0.98297	0.95332	0.95981	1.0753	0.99366	1.0544	1.1454	1.0758	1.0766	1.0514	1.0782	1.1073
E9QND8	Atl2	1.3853	28987000	2.1337	1.9831	0.90637	0	0	0	0.76822	0.8429	1.0976	0	0	0	NaN	NaN	2.1337	NaN	NaN	1.9831	NaN	NaN	0.90637	NaN	NaN	0.76822	NaN	NaN	0.8429	NaN	NaN	1.0976
E9QNG1	Itsn2	230.3	17699000000	0.955067	0.99381	1.01549	0.0264946	0.0277296	0.0332642	1.02042	0.961473	0.98551	0.0248407	0.0140238	0.0274948	0.96171	0.91981	0.98368	0.97299	1.033	0.97544	1.035	1.0428	0.96866	1.0498	1.0224	0.98905	0.98124	0.95019	0.95299	1.0054	1.0045	0.94663
E9QNL8	Itgal	19.982	81077000	0.95186	0.83908	0.86542	0	0	0	3.0559	1.8642	1.01395	2.23999	0.5532	0.568045	NaN	0.95186	NaN	NaN	0.83908	NaN	NaN	0.86542	NaN	NaN	5.2959	0.81591	NaN	2.4174	1.311	NaN	0.44591	1.582
E9QNN1	Dhx9	323.31	164920000000	1.1736	1.24807	1.05853	0.010791	0.0120156	0.0155787	1.2289	1.26117	1.04587	0.0270194	0.0230994	0.0255737	1.1698	1.1627	1.1883	1.2643	1.2356	1.2443	1.0401	1.0782	1.0573	1.2472	1.1907	1.2488	1.2297	1.2845	1.2693	1.0139	1.0765	1.0472
E9QNY8	Sacs	6.5945	331140000	3.7646	1.6514	0.43379	0	0	0	4.46819	1.55416	1.18159	4.1388	0.876935	0.90021	NaN	3.7646	NaN	NaN	1.6514	NaN	NaN	0.43379	NaN	0.32939	NaN	8.607	0.67723	NaN	2.4311	2.0818	NaN	0.28138
E9QNZ2	Dzip3	4.6255	143500000	1.39523	1.56903	1.25183	0.148814	0.571203	0.286417	1.13485	1.28905	1.15795	0.07755	0.13155	0.15965	1.4723	1.1871	1.5263	2.3762	1.1932	1.1377	1.6563	1.0685	1.0307	1.0573	1.2124	NaN	1.4206	1.1575	NaN	1.3176	0.9983	NaN
E9QP01	Cic	16.841	204330000	1.7034	0.964555	0.62659	0.1783	0.029285	0.0403	1.52467	1.3051	0.898167	0.217031	0.0932362	0.145857	NaN	1.8817	1.5251	NaN	0.93527	0.99384	NaN	0.58629	0.66689	1.7192	1.633	1.2218	1.1959	1.2957	1.4237	0.70613	0.92897	1.0594
E9QP10	Ranbp3l	11.3	1721100000	1.41093	6.71272	3.68814	0.322918	8.68223	4.45663	1.562	2.04124	1.38276	0.0730011	0.790997	0.489241	1.3324	1.0606	1.8398	0.64011	0.50704	18.991	0.45751	0.61682	9.9901	1.6445	1.5745	1.467	0.98053	2.8793	2.2639	0.73628	1.9195	1.4925
E9QP19	Trim33	132.08	9958800000	1.1567	1.16593	0.975533	0.0216482	0.0426222	0.0229334	1.10433	1.06959	0.991817	0.081823	0.0961872	0.0460187	1.151	1.1856	1.1335	1.2146	1.1724	1.1108	1.0077	0.95586	0.96304	1.1369	0.99188	1.1842	1.1358	0.93358	1.1394	0.94532	1.0545	0.97563
E9QP46	Syne2	2.1295	15554000000	0.922373	0.940913	0.984833	0.040446	0.0562751	0.0617217	0.99799	1.00907	0.990213	0.0400295	0.0323588	0.0572033	0.88492	0.90366	0.97854	0.86908	0.94716	1.0065	0.8984	1.0175	1.0386	1.0529	0.95861	0.98246	1.0528	0.97553	0.99887	0.9195	0.99154	1.0596
E9QP99	Golga3	323.31	32357000000	1.08357	1.10713	1.00532	0.0242433	0.0371413	0.0231665	1.09123	1.06953	0.978193	0.0122328	0.00309228	0.0074152	1.0591	1.1166	1.075	1.1584	1.0914	1.0716	1.0248	1.0184	0.97277	1.078	1.0882	1.1075	1.0686	1.0663	1.0737	0.98124	0.98536	0.96798
E9QPI5	Pds5a	323.31	37958000000	1.14043	1.18977	1.03217	0.00935569	0.0123332	0.0178326	1.16063	1.22173	1.06143	0.0217955	0.0370231	0.0290556	1.1321	1.1357	1.1535	1.2068	1.1845	1.178	1.0178	1.0573	1.0214	1.1519	1.1906	1.1394	1.1705	1.238	1.2567	1.036	1.0462	1.1021
E9QPK4	Atr	5.495	520840000	1.16396	0.972105	0.782865	0.172345	0.282795	0.100835	0.845787	0.97534	1.40379	0.292828	0.0890328	0.333144	1.3363	NaN	0.99161	1.2549	NaN	0.68931	0.8837	NaN	0.68203	1.2013	0.85196	0.4841	0.93863	1.098	0.88939	0.95016	1.5204	1.7408
E9QPM7	Mcf2l	1.846	8821200000	0.91716	0.895377	0.866167	0.400271	0.0161474	0.164413	0.916715	0.755555	0.90156	0.076475	0.015215	0.0153	1.427	0.44923	0.87525	0.87262	0.9084	0.90511	0.63367	0.97988	0.98495	NaN	0.99319	0.84024	NaN	0.77077	0.74034	NaN	0.88626	0.91686
E9QPX3	Ndufs4	45.632	13294000000	0.784577	0.779097	0.993157	0.0122639	0.00459572	0.0207289	0.801417	0.804083	1.00858	0.0115569	0.0263509	0.0184214	0.77539	0.77643	0.80191	0.78053	0.77289	0.78387	0.96684	1.0175	0.99513	0.81776	0.79337	0.79312	0.76706	0.81892	0.82627	1.0169	0.98304	1.0258
E9QPY6	Msh3	9.242	221270000	1.12125	1.0818	1.00298	0.0955982	0.0844588	0.050158	1.01189	1.17043	1.19504	0.19463	0.0393495	0.208713	0.99836	1.2315	1.1339	1.0597	1.1945	0.99119	1.0726	0.97994	0.9564	0.76867	1.0219	1.2451	1.1951	1.1149	1.2013	1.4527	1.1909	0.94151
E9QQ10	Akap9	3.2132	60033000	#DIV/0!	#DIV/0!	#DIV/0!	#DIV/0!	#DIV/0!	#DIV/0!	1.3925	1.6595	1.04965	0.0545	0.0657	0.02615	NaN	NaN	NaN	NaN	NaN	NaN	NaN	NaN	NaN	1.447	NaN	1.338	1.5938	NaN	1.7252	1.0758	NaN	1.0235
F2Z3U3	Raph1	2.7257	151480000	1.14619	1.25133	1.14374	0.173996	0.269243	0.159607	1.16384	0.988593	0.93727	0.236635	0.236619	0.020597	1.2767	0.90028	1.2616	1.6321	1.0603	1.0616	1.3077	1.1961	0.92741	0.84082	1.4011	1.2496	0.80259	1.3225	0.84069	0.96367	0.93473	0.91341
F2Z3X6	Pdpk1	45.256	2681800000	0.985093	0.863657	0.87511	0.0485995	0.079957	0.0826539	0.980373	0.918783	0.939267	0.014652	0.0172567	0.027706	1.0077	0.91758	1.03	0.97513	0.82435	0.79149	0.97273	0.88198	0.77062	0.98122	0.96202	0.99788	0.93076	0.89438	0.93121	0.94742	0.902	0.96838
F2Z402	Ubox5	10.121	275190000	1.27017	1.19298	1.1587	0.44013	0.371025	0.188295	1.21863	1.17473	1.06044	0.16923	0.210186	0.243174	1.7103	0.83004	NaN	1.564	0.82195	NaN	1.347	0.97041	NaN	0.98718	1.2816	1.3871	1.4245	0.91028	1.1894	1.3992	0.83977	0.94234
F2Z433	Rad51c	22.954	1141700000	0.84902	0.853307	1.04639	0.182993	0.0959958	0.107281	1.03267	1.06097	1.02917	0.0129116	0.0325653	0.00827097	0.83192	0.63394	1.0812	0.83608	0.7453	0.97854	1.0205	1.1888	0.92987	1.0509	1.0244	1.0227	1.1067	1.0428	1.0334	1.0329	1.0369	1.0177
F2Z461	Herc6	21.989	1047800000	1.37636	1.3921	1.2692	0.434977	0.077509	0.15309	1.42067	1.51053	1.12253	0.166767	0.236319	0.0718946	0.88278	1.3052	1.9411	1.431	1.2839	1.4614	1.3114	1.0642	1.432	1.4874	1.5832	1.1914	1.7095	1.1785	1.6436	1.1233	1.0341	1.2102
F2Z471	Vdac1	2.1196	206750000	0.99269	0.84515	0.8464	0.10351	0.0775	0.00392	1.14382	0.73983	0.67005	0.168785	0.1051	0.03571	NaN	0.88918	1.0962	NaN	0.76765	0.92265	NaN	0.84248	0.85032	0.97503	1.3126	NaN	0.63473	0.84493	NaN	0.70576	0.63434	NaN
F2Z4B3	Cdk2ap1	40.235	2367900000	0.75766	0.802827	0.96699	0.0427812	0.0719208	0.0896717	0.89197	0.843347	1.00505	0.0317409	0.0284555	0.0517556	0.69725	0.78498	0.79075	0.70999	0.88523	0.81326	0.84027	1.0346	1.0261	0.86007	0.88057	0.93527	0.8225	0.88358	0.82396	0.93186	1.0415	1.0418
F6Q750	Macf1	2.7517	17407000	#DIV/0!	#DIV/0!	#DIV/0!	#DIV/0!	#DIV/0!	#DIV/0!	1.7808	1.378	0.74734	0	0	0	NaN	NaN	NaN	NaN	NaN	NaN	NaN	NaN	NaN	NaN	1.7808	NaN	NaN	1.378	NaN	NaN	0.74734	NaN
F6Q785	Gm29094	3.2549	186260000	1.18535	1.6124	1.1943	0.00395	0.2274	0.1549	1.181	1.08775	0.917287	0.219203	0.0835806	0.138931	NaN	1.1893	1.1814	NaN	1.8398	1.385	NaN	1.0394	1.3492	1.043	1.0096	1.4904	0.97335	1.1707	1.1192	0.92824	1.0817	0.74192
F6QFD1	Pde4d	7.3333	276340000	1.056	1.2329	1.14642	0.153525	0.0643367	0.162829	1.02363	1.2339	1.20315	0.173575	0.1918	0.01595	1.2677	0.99189	0.90841	1.165	1.3193	1.2144	0.93056	1.1849	1.3238	1.1972	0.85005	NaN	1.4257	1.0421	NaN	1.1872	1.2191	NaN
F6QL70	#N/A	6.3322	19375000000	0.860623	0.898637	1.1144	0.062129	0.0460939	0.0723086	1.19777	1.08602	0.95896	0.278883	0.093277	0.180515	0.94805	0.82449	0.80933	0.93221	0.93024	0.83346	1.0584	1.0683	1.2165	1.3901	1.3998	0.80341	1.1178	1.181	0.95925	0.78972	0.87806	1.2091
F6QTQ3	Ankrd54	11.389	176530000	#DIV/0!	#DIV/0!	#DIV/0!	#DIV/0!	#DIV/0!	#DIV/0!	0.62032	0.58289	0.93844	0.00643	0.04086	0.05721	NaN	NaN	NaN	NaN	NaN	NaN	NaN	NaN	NaN	0.62675	NaN	0.61389	0.62375	NaN	0.54203	0.99565	NaN	0.88123
F6QZB1	Zcchc10	2.8814	452450000	1.4904	1.46063	1.03727	0.161211	0.0357103	0.124716	1.1955	1.44827	1.1927	0.104092	0.0325087	0.116127	1.7173	1.3962	1.3577	1.4962	1.4118	1.4739	0.88431	1.1898	1.0377	1.1592	1.3372	1.0901	1.4916	1.4399	1.4133	1.2561	1.0298	1.2922
F6R782	Iqce	15.449	85196000	0.73011	0.819215	0.960095	0.19322	0.398385	0.128205	0.53868	0.56496	1.0619	0	0	0	NaN	0.92333	0.53689	NaN	1.2176	0.42083	NaN	1.0883	0.83189	0.53868	NaN	NaN	0.56496	NaN	NaN	1.0619	NaN	NaN
F6RCN9	Atxn7l3	1.4837	17862000	0.80955	0.71187	0.89108	0	0	0	#DIV/0!	#DIV/0!	#DIV/0!	#DIV/0!	#DIV/0!	#DIV/0!	0.80955	NaN	NaN	0.71187	NaN	NaN	0.89108	NaN	NaN	NaN	NaN	NaN	NaN	NaN	NaN	NaN	NaN	NaN
F6RDM4	Gls	96.37	1286700000	1.06669	1.0803	1.04665	0.058073	0.0334894	0.0654623	0.998117	1.1072	1.10919	0.148805	0.0630601	0.160671	1.1074	0.98456	1.1081	1.0442	1.0718	1.1249	0.96376	1.1238	1.0524	1.0681	0.79125	1.135	1.1701	1.021	1.1305	0.98388	1.336	1.0077
F6RGI3	Gm340	2.9415	74266000	1.3697	1.5926	1.18115	0.209	0.0829	0.14155	1.35465	1.1563	0.927565	0.15325	0.0565	0.028665	NaN	1.5787	1.1607	NaN	1.6755	1.5097	NaN	1.0396	1.3227	NaN	1.2014	1.5079	NaN	1.2128	1.0998	NaN	0.8989	0.95623
F6RJV6	Lancl2	112.18	7455600000	1.14053	1.17633	1.04473	0.0543024	0.0439067	0.00794369	1.14657	1.1192	1.04587	0.0272289	0.0808737	0.0553008	1.0842	1.2139	1.1235	1.1197	1.2267	1.1826	1.0336	1.0516	1.049	1.1686	1.1082	1.1629	1.2322	1.078	1.0474	1.1174	0.98272	1.0375
F6RNF9	Rbm33	2.1377	98268000	#DIV/0!	#DIV/0!	#DIV/0!	#DIV/0!	#DIV/0!	#DIV/0!	1.06007	0.96645	0.907187	0.0426821	0.0424816	0.0632038	NaN	NaN	NaN	NaN	NaN	NaN	NaN	NaN	NaN	1.01	1.0559	1.1143	0.93987	0.93308	1.0264	0.81801	0.95704	0.94651
F6RPJ9	Ide	246.15	68219000000	1.16987	1.13843	0.945787	0.005838	0.00345864	0.00745521	1.21427	1.19343	0.978303	0.0185264	0.0156208	0.000560377	1.1627	1.1699	1.177	1.137	1.1351	1.1432	0.9518	0.93528	0.95028	1.2397	1.1961	1.207	1.1815	1.1833	1.2155	0.9777	0.97816	0.97905
F6RUI8	Ankhd1	29.255	459450000	0.888247	1.03729	1.21153	0.0227569	0.0890287	0.0871159	1.13243	1.35643	1.22887	0.0898967	0.0120167	0.111041	0.8654	0.88004	0.9193	1.1181	0.91327	1.0805	1.3239	1.1116	1.1991	1.0093	1.2214	1.1666	1.3609	1.34	1.3684	1.3859	1.1496	1.1511
F6RXB5	Taok3	2.6195	63048000	1.5792	1.1429	0.68623	0	0	0	1.0351	1.079	1.004	0	0	0	1.5792	NaN	NaN	1.1429	NaN	NaN	0.68623	NaN	NaN	NaN	NaN	1.0351	NaN	NaN	1.079	NaN	NaN	1.004
F6S5I0	Mprip	46.983	4430500000	1.00649	1.04241	0.987603	0.051653	0.0755937	0.0265296	0.926543	1.02722	1.0678	0.0392802	0.0374764	0.0759548	1.0466	1.0393	0.93356	1.1087	1.0819	0.93663	1.0203	0.95532	0.98719	0.95354	0.871	0.95509	1.0476	0.97466	1.0594	1.0083	1.175	1.0201
F6SBR5	Cit	19.379	488480000	1.08884	1.0144	0.933973	0.0905419	0.0855235	0.0545408	1.128	1.14627	0.97041	0.0876443	0.220861	0.144848	0.97481	1.0954	1.1963	0.98467	0.92774	1.1308	0.98549	0.8585	0.95793	1.2457	1.0355	1.1028	1.4484	0.9266	1.0638	1.1264	0.77743	1.0074
F6SFF5	Coq9	160.8	7744100000	0.788967	0.779107	0.9875	0.0191813	0.0120513	0.0185225	0.81239	0.793377	0.99397	0.033284	0.00366137	0.0210232	0.77396	0.7769	0.81604	0.76309	0.78207	0.79216	0.99215	1.0075	0.96285	0.80735	0.85544	0.77438	0.78845	0.79446	0.79722	0.97886	0.97935	1.0237
F6SGV3	Pdcd2l	7.3947	824930000	1.4332	1.8179	1.1339	0.334335	1.05721	0.521157	1.22874	2.9344	2.38107	0.189036	2.46688	1.87384	0.96261	1.7082	1.6288	0.74829	1.448	3.2574	0.74651	0.78459	1.8706	1.454	1.2408	0.99143	1.3591	6.4178	1.0263	1.2021	5.0259	0.91521
F6SJX8	Dot1l	1.5002	27832000	#DIV/0!	#DIV/0!	#DIV/0!	#DIV/0!	#DIV/0!	#DIV/0!	0.35842	0.3986	1.1108	0	0	0	NaN	NaN	NaN	NaN	NaN	NaN	NaN	NaN	NaN	NaN	NaN	0.35842	NaN	NaN	0.3986	NaN	NaN	1.1108
F6SMY7	Mycbp2	10.934	464100000	1.14927	1.23216	0.93075	0.216347	0.30327	0.099387	1.4276	1.46517	0.93827	0.129753	0.235069	0.0606124	1.3647	0.8534	1.2297	1.4159	0.80467	1.4759	0.82088	0.90977	1.0616	1.3992	1.5988	1.2848	1.328	1.796	1.2715	0.93966	1.0118	0.86335
F6SPQ1	Ppt2	21.799	1249500000	0.7519	0.788407	1.02093	0.0514774	0.0589799	0.0514059	1.00623	0.923587	1.0026	0.153379	0.082655	0.209369	0.71761	0.71343	0.82466	0.70565	0.82076	0.83881	0.94969	1.0691	1.044	1.1849	1.0234	0.81038	0.81059	0.95417	1.006	0.78455	0.93815	1.2851
F6SPX7	Pcmtd2	1.4469	72069000	0.78465	0.764325	0.984085	0.02185	0.044345	0.021715	0.876677	1.01293	1.20164	0.0592906	0.150874	0.273733	NaN	0.7628	0.8065	NaN	0.80867	0.71998	NaN	1.0058	0.96237	0.95698	0.81563	0.85742	0.94893	1.2212	0.86865	0.95661	1.5837	1.0646
F6SXD2	Otub2	4.1272	144230000	1.4535	0.87173	0.54437	0	0	0	1.29603	0.961663	0.761403	0.11192	0.0562976	0.0700357	1.4535	NaN	NaN	0.87173	NaN	NaN	0.54437	NaN	NaN	1.4049	1.1421	1.3411	1.0411	0.91731	0.92658	0.83672	0.77945	0.66804
F6SZ47	Braf	43.328	5634100000	1.1863	1.05027	0.928167	0.0374434	0.00999011	0.0253217	1.0801	1.0306	0.933877	0.0347943	0.018809	0.0732442	1.1428	1.2342	1.1819	1.0544	1.0599	1.0365	0.93874	0.95251	0.89325	1.0671	1.1277	1.0455	1.0097	1.0268	1.0553	0.86458	0.90185	1.0352
F6T9K1	Drap1	95.037	8139700000	0.856133	0.828187	0.94536	0.021229	0.0388441	0.0576356	0.908077	0.808863	0.936343	0.0862517	0.0354886	0.038009	0.8691	0.8262	0.8731	0.78801	0.81583	0.88072	0.91532	0.89476	1.026	0.83503	0.86	1.0292	0.7587	0.83257	0.83532	0.97345	0.88411	0.95147
F6TCF9	Bag1	93.559	9017500000	0.97239	0.95031	0.939597	0.0501635	0.0288721	0.049511	0.921997	0.885737	0.953133	0.0314692	0.0597245	0.0202918	1.0114	0.90157	1.0042	0.92493	0.9353	0.9907	0.90116	0.90813	1.0095	0.87789	0.94919	0.93891	0.95649	0.81041	0.89031	0.9815	0.94271	0.93519
F6THK7	Irak1	4.4405	47568000	#DIV/0!	#DIV/0!	#DIV/0!	#DIV/0!	#DIV/0!	#DIV/0!	1.4279	3.8343	2.6757	0	0	0	NaN	NaN	NaN	NaN	NaN	NaN	NaN	NaN	NaN	NaN	NaN	1.4279	NaN	NaN	3.8343	NaN	NaN	2.6757
F6TWM7	Fxyd5	86.205	1205700000	0.966923	0.754773	0.774557	0.11556	0.0779368	0.0578762	0.779357	0.64443	0.899263	0.026374	0.0715002	0.0840026	1.062	0.80427	1.0345	0.7556	0.65891	0.84981	0.6933	0.80667	0.8237	0.78035	0.74657	0.81115	0.58016	0.60896	0.74417	1.0032	0.79747	0.89712
F6TWX0	Nfya	202.79	5116500000	0.78387	0.719897	0.91924	0.0454277	0.0254963	0.0233522	0.77762	0.773383	0.98088	0.0167008	0.0593188	0.0218673	0.7328	0.84316	0.77565	0.68981	0.75215	0.71773	0.94794	0.89074	0.91904	0.79257	0.78598	0.75431	0.8509	0.7624	0.70685	1.0118	0.96494	0.9659
F6U840	Atf1	23.017	463310000	0.84504	0.889367	0.991583	0.0423444	0.0376643	0.0749423	0.91052	0.93652	0.99877	0.01079	0.02738	0.05133	0.84849	0.89509	0.79154	0.85305	0.87378	0.94127	0.88565	1.0474	1.0417	0.92131	NaN	0.89973	0.9639	NaN	0.90914	0.94744	NaN	1.0501
F6UHR6	Osbpl9	49.055	2700900000	1.00609	0.945857	0.95888	0.0226122	0.0768933	0.0487483	1.06109	1.2005	1.09847	0.0742204	0.0747623	0.10265	1.0373	0.98445	0.99652	1.0546	0.89169	0.89128	0.89023	0.98773	0.99868	1.1335	0.95908	1.0907	1.1366	1.1595	1.3054	0.9546	1.1872	1.1536
F6UND7	Hck	18.506	2907300000	0.899927	1.02735	1.15701	0.20159	0.273761	0.156066	0.98747	1.27473	1.29393	0.00318588	0.0950805	0.122327	0.62926	0.95772	1.1128	0.64036	1.2111	1.2306	0.93724	1.2493	1.2845	0.99144	0.98364	0.98733	1.2563	1.3993	1.1686	1.2678	1.4551	1.1589
F6V084	Tmx1	26.895	373620000	2.09283	2.0657	0.963817	0.162056	0.285707	0.0613179	1.515	1.83653	1.20443	0.163135	0.209293	0.148571	1.8799	2.2727	2.1259	2.0349	2.43	1.7322	0.97094	1.0351	0.88541	1.6788	1.5738	1.2924	2.0432	1.5497	1.9167	1.1481	1.0573	1.4079
F6V3Y9	Atg2a	12.714	761250000	1.16448	1.4619	1.1781	0.146555	0.188022	0.0678987	1.2231	1.42403	1.06293	0.0997029	0.00692162	0.0281958	1.2421	0.95924	1.2921	1.5961	1.196	1.5936	1.2337	1.2181	1.0825	1.1521	1.1531	1.3641	1.4298	1.4143	1.428	1.0983	1.0612	1.0293
F6V6T4	Tmed2	20.558	1482100000	1.20528	1.3236	1.24377	0.218274	0.0326559	0.125449	1.08597	1.23923	1.11627	0.021002	0.0505154	0.0875038	1.2971	1.4146	0.90414	1.3395	1.3532	1.2781	1.0941	1.4011	1.2361	1.1045	1.0968	1.0566	1.223	1.3076	1.1871	1.0469	1.2397	1.0622
F6VIY4	Mus81	10.06	617460000	0.96087	1.14553	1.18345	0.12553	0.17817	0.01355	2.86268	2.23815	0.8422	2.61985	1.80766	0.0792224	1.0864	NaN	0.83534	1.3237	NaN	0.96736	1.1699	NaN	1.197	6.5595	1.2278	0.80075	4.7944	0.93424	0.98582	0.75718	0.82152	0.9479
F6VT60	Afg1l	31.483	200340000	0.862795	0.782565	1.1004	0.533305	0.408035	0.0608	1.20354	0.782183	0.57736	0.177124	0.0373713	0.0375572	1.3961	NaN	0.32949	1.1906	NaN	0.37453	1.0396	NaN	1.1612	1.1986	0.98912	1.4229	0.7294	0.80626	0.81089	0.56585	0.53821	0.62802
F6VTL9	Nbeal2	8.7848	180670000	1.39955	1.66705	1.1109	0.08455	0.11245	0.0098	2.3544	2.855	1.207	0	0	0	1.315	NaN	1.4841	1.7795	NaN	1.5546	1.1207	NaN	1.1011	NaN	NaN	2.3544	NaN	NaN	2.855	NaN	NaN	1.207
F6W623	Kmt2b	3.3216	67382000	#DIV/0!	#DIV/0!	#DIV/0!	#DIV/0!	#DIV/0!	#DIV/0!	1.09938	1.1729	1.06341	0.145115	0.2547	0.383785	NaN	NaN	NaN	NaN	NaN	NaN	NaN	NaN	NaN	1.2445	NaN	0.95427	0.9182	NaN	1.4276	0.67963	NaN	1.4472
F6W741	Mtmr14	3.1973	157040000	1.16785	1.2955	1.03537	0.01265	0.0087	0.067335	1.18063	1.15267	0.885003	0.0981157	0.138971	0.00965065	1.1552	NaN	1.1805	1.2868	NaN	1.3042	1.1027	NaN	0.96803	1.0419	1.2522	1.2478	1.3466	1.0833	1.0281	0.87923	0.87718	0.8986
F6X9P4	Fuom	55.356	2439000000	0.765053	0.938333	1.19643	0.0359202	0.0400987	0.0822337	0.824343	0.939017	1.15197	0.026543	0.0306286	0.0181152	0.77546	0.71679	0.80291	0.88621	0.98374	0.94505	1.1431	1.3126	1.1336	0.7972	0.86037	0.81546	0.91496	0.98224	0.91985	1.1604	1.1687	1.1268
F6XCT0	Macf1	5.9327	543300000	0.737027	1.76684	2.16077	0.184011	0.91642	0.872524	1.43003	5.4774	3.71563	0.209041	1.76393	0.897679	0.4768	0.86576	0.86852	0.52712	2.7139	2.0595	1.0639	3.1987	2.2197	1.2454	1.3224	1.7223	5.0019	3.5944	7.8359	4.1456	2.4662	4.5351
F6XVP7	Rnf31	53.058	2151700000	1.16807	1.15731	0.94545	0.0518301	0.187606	0.0670425	1.26333	1.17367	0.977453	0.0740012	0.0999127	0.105346	1.1954	1.0955	1.2133	0.96684	1.4125	1.0926	0.91517	1.0384	0.88278	1.1907	1.3649	1.2344	1.1914	1.2862	1.0434	0.90579	1.1264	0.90017
F6XYC5	Ppp1r35	6.0768	488760000000	0.80165	0.944353	1.12917	0.0320768	0.0206175	0.0349043	0.884193	0.976537	1.12997	0.0284665	0.0875238	0.0353324	0.82603	0.75633	0.82259	0.96633	0.91677	0.94996	1.1672	1.1374	1.0829	0.91233	0.89506	0.84519	0.98841	1.0773	0.8639	1.0859	1.1724	1.1316
F6YAU7	Ncor2	3.3472	101390000	1.10203	1.22703	1.22969	0.412185	0.216999	0.32674	#DIV/0!	#DIV/0!	#DIV/0!	#DIV/0!	#DIV/0!	#DIV/0!	0.99076	0.66212	1.6532	1.025	1.128	1.5281	1.0821	1.6827	0.92428	NaN	NaN	NaN	NaN	NaN	NaN	NaN	NaN	NaN
F6YNX9	Cbr2	1.4735	533880000	0.946155	1.03801	1.1045	0.033135	0.101985	0.1334	0.901797	1.05122	1.13923	0.166432	0.06264	0.305397	0.91302	0.97929	NaN	1.14	0.93603	NaN	1.2379	0.9711	NaN	1.1228	0.72117	0.86142	1.0869	1.1036	0.96316	0.81389	1.5479	1.0559
F6YRW4	Kdm2a	32.394	873470000	1.1859	1.0814	0.9363	0.0308157	0.122416	0.0459071	1.27435	1.15163	1.03607	0.250849	0.0997747	0.00543895	1.1779	1.227	1.1528	1.1236	1.2057	0.91489	0.87667	0.98835	0.94388	0.95214	1.3069	1.564	1.0129	1.2433	1.1987	1.0414	1.0286	1.0382
F6YVP7	Gm10260	41.637	163710000000	0.869613	0.896467	1.00579	0.0104923	0.019431	0.00454432	0.826023	0.868643	1.06177	0.0176941	0.0334837	0.00347403	0.87801	0.85482	0.87601	0.86921	0.90707	0.91312	0.99957	1.0103	1.0075	0.84887	0.82344	0.80576	0.91448	0.85602	0.83543	1.0574	1.0659	1.062
F6Z6C6	Irf5	102.42	5282800000	1.02594	1.02827	1.06087	0.106065	0.077705	0.0293035	1.05505	1.05807	0.9805	0.0949805	0.0308372	0.059927	1.163	1.0102	0.90463	1.1348	0.95164	0.99838	1.0201	1.0877	1.0748	1.1878	0.97094	1.0064	1.0656	1.0915	1.0171	0.94752	1.0646	0.92938
F6ZBR8	Wiz	140.83	3163400000	1.08952	1.09993	1.0256	0.0696932	0.0788189	0.0394909	1.05913	0.999247	0.92262	0.0164731	0.0100102	0.0201173	1.1384	0.99096	1.1392	1.2114	1.0443	1.0441	1.0395	1.0655	0.97181	1.0787	1.0384	1.0603	0.99243	1.0134	0.99191	0.89417	0.93692	0.93677
F6ZDE5	Rapgef1	3.033	34917000	1.247	1.2057	0.80522	0	0	0	1.0747	1.2756	1.05655	0.0185	0.0869	0.03235	NaN	NaN	1.247	NaN	NaN	1.2057	NaN	NaN	0.80522	NaN	1.0932	1.0562	NaN	1.1887	1.3625	NaN	1.0889	1.0242
F6ZDS4	Tpr	8.0758	248350000	0.976197	1.15518	1.20431	0.0595534	0.268597	0.211588	0.9242	0.84137	1.0168	0	0	0	1.0604	0.9356	0.93259	1.5182	1.0705	0.87683	1.3769	1.3297	0.90632	0.9242	NaN	NaN	0.84137	NaN	NaN	1.0168	NaN	NaN
F6ZFT1	Ndufab1	33.861	15395000000	0.730283	0.799943	1.19263	0.0308754	0.0346216	0.0565704	0.785617	0.86207	1.07912	0.0472883	0.0157106	0.101707	0.72002	0.69866	0.77217	0.76369	0.84657	0.78957	1.1338	1.1751	1.269	0.79727	0.72276	0.83682	0.87903	0.84116	0.86602	0.96647	1.058	1.2129
F6ZGI7	Mocs2	13.667	1222700000	0.8214	0.89489	0.96675	0.0314182	0.0998009	0.0641247	0.852427	0.770597	0.92958	0.0872586	0.0580995	0.0688403	0.77711	0.84662	0.84047	0.79397	1.0308	0.8599	0.97693	1.0397	0.88362	0.75205	0.84045	0.96478	0.7669	0.70136	0.84353	1.0039	0.83796	0.94688
F6ZHD8	Gbe1	45.667	6468800000	0.840703	0.864703	1.0455	0.00391451	0.0117498	0.0173835	0.968677	1.0705	1.0272	0.024204	0.0236935	0.0347465	0.83964	0.84594	0.83653	0.88008	0.86247	0.85156	1.0307	1.0359	1.0699	0.99349	0.97669	0.93585	1.0404	1.0728	1.0983	1.0559	1.0474	0.97831
F6ZQA3	Numa1	65.308	1720300000	1.98387	1.41727	0.697713	0.0531138	0.0432984	0.0467017	1.63097	1.33483	0.822033	0.256346	0.11897	0.0867172	1.9698	1.927	2.0548	1.3584	1.4613	1.4321	0.63349	0.74317	0.71648	1.6075	1.956	1.3294	1.4243	1.4135	1.1667	0.9297	0.71735	0.81905
F6ZV59	Hnrnpd	217.68	204800000000	0.98275	0.935967	1.00285	0.046293	0.0154031	0.0159996	0.89409	0.90873	1.04583	0.0220628	0.00847326	0.0247198	0.95136	0.94869	1.0482	0.95761	0.92728	0.92301	1.0233	1.001	0.98424	0.92236	0.89139	0.86852	0.91939	0.89866	0.90814	1.0262	1.0306	1.0807
F7AAP4	Atp2b4	4.6361	119150000	1.562	1.94093	1.28276	0.252328	0.259333	0.338633	#DIV/0!	#DIV/0!	#DIV/0!	#DIV/0!	#DIV/0!	#DIV/0!	1.3594	1.4089	1.9177	2.2651	1.6303	1.9274	1.7567	1.1053	0.98627	NaN	NaN	NaN	NaN	NaN	NaN	NaN	NaN	NaN
F7ACR9	Macf1	51.229	1718300000	1.07294	1.83153	1.78837	0.10838	0.904213	0.25886	1.52873	1.54247	1.09503	0.130364	0.0780413	0.0549076	1.2158	0.95342	1.0496	3.1076	1.2652	1.1218	2.1531	1.6332	1.5788	1.3481	1.651	1.5871	1.4321	1.5979	1.5974	1.0621	1.0506	1.1724
F7AI87	Psmd4	160.25	6172600000	0.88717	0.917703	1.03587	0.0274848	0.0337896	0.0637542	0.90981	0.86393	0.973347	0.0299515	0.0179541	0.0196666	0.88857	0.85283	0.92011	0.87385	0.95607	0.92319	0.99864	1.1256	0.98337	0.95213	0.8902	0.8871	0.88779	0.84448	0.85952	0.96348	1.0008	0.95576
F7AVU1	Ccm2	11.165	303600000	0.99443	1.05103	0.961123	0.0834803	0.194494	0.180785	1.02587	1.16455	1.1376	0.03853	0.03225	0.0303	1.0116	0.88469	1.087	1.2959	0.8201	1.0371	1.1896	0.74752	0.94625	1.0644	0.98734	NaN	1.1968	1.1323	NaN	1.1679	1.1073	NaN
F7B6A4	Kctd17	14.4	156680000	1.6762	1.1352	0.66539	0	0	0	0.91356	0.801977	0.860123	0.209826	0.0677741	0.0727339	NaN	NaN	1.6762	NaN	NaN	1.1352	NaN	NaN	0.66539	0.81466	1.2053	0.72072	0.86184	0.83687	0.70722	0.94635	0.76844	0.86558
F7B6K4	Pank4	22.652	588200000	0.918783	0.83128	0.867	0.0910561	0.102604	0.156064	1.03476	0.84025	0.922297	0.121307	0.0858565	0.0984832	0.87246	0.83789	1.046	0.96754	0.71995	0.80635	1.0876	0.75071	0.76269	0.87019	1.0751	1.159	0.72494	0.86497	0.93084	0.79543	0.93596	1.0355
F7B7X2	Trim44	9.0141	442630000	1.26885	1.11161	1.02936	0.566281	0.404596	0.332507	1.16983	0.961063	1.05843	0.384393	0.290404	0.471714	0.82974	0.9084	2.0684	0.66002	1.0331	1.6417	0.73002	1.4931	0.86497	0.88405	0.91224	1.7132	0.74326	1.3715	0.76843	1.1361	1.5934	0.4458
F7BE84	Ankrd50	6.3665	77839000	1.0501	1.1874	1.11664	0.068184	0.128353	0.180421	1.35855	1.07475	0.816475	0.25355	0.04165	0.072615	0.95371	1.0961	1.1005	1.1697	1.0398	1.3527	1.0664	0.92511	1.3584	1.6121	1.105	NaN	1.1164	1.0331	NaN	0.74386	0.88909	NaN
F7BFR0	Mier3	4.0938	94572000	0.40021	1.9011	4.7484	0	0	0	1.3394	0.935637	0.802317	0.085046	0.156235	0.164836	0.40021	NaN	NaN	1.9011	NaN	NaN	4.7484	NaN	NaN	1.4296	1.2254	1.3632	1.1358	0.75453	0.91658	1.0318	0.72306	0.65209
F7BGR7	Gm21992	193.29	6279500000	0.93769	0.911977	1.02443	0.038914	0.0564578	0.0293461	0.942047	0.889743	0.957587	0.0081456	0.0357602	0.0307828	0.94233	0.88788	0.98286	0.85637	0.89016	0.9894	0.98759	1.0263	1.0594	0.95351	0.9373	0.93533	0.94022	0.8672	0.86181	0.92124	0.95501	0.99651
F7BJB9	Morc3	312.86	24940000000	1.15	1.09637	0.993643	0.0361135	0.0366864	0.0197607	1.09573	1.11283	1.00701	0.0398063	0.0121385	0.0417624	1.1914	1.1034	1.1552	1.1271	1.0448	1.1172	0.99682	0.96801	1.0161	1.1516	1.0618	1.0738	1.1059	1.1299	1.1027	0.95143	1.0521	1.0175
F7BP55	Ak2	2.2425	559260000	0.901403	0.801753	0.925333	0.0332652	0.0571685	0.0341289	0.868727	0.713507	0.83341	0.129304	0.0769638	0.0336264	0.87292	0.94807	0.88322	0.86307	0.81673	0.72546	0.96419	0.9307	0.88111	0.75666	0.79962	1.0499	0.66546	0.65295	0.82211	0.85987	0.8544	0.78596
F7C0F2	Bcas3	7.1041	561210000	1.05763	0.969347	1.13782	0.163999	0.148974	0.127194	0.973463	0.95118	0.964037	0.0487647	0.067322	0.10894	0.82889	1.2052	1.1388	0.79392	1.1581	0.95602	1.1206	1.3015	0.99137	0.91416	0.97263	1.0336	1.0191	0.85944	0.975	1.1156	0.86431	0.9122
F7CK55	Col4a5	4.9567	1146100000	1.09227	0.975173	0.91866	0.105023	0.0162826	0.148956	1.27353	0.986097	0.808773	0.223971	0.0197652	0.113484	0.98742	1.0536	1.2358	0.98758	0.95217	0.98577	1.0033	1.0434	0.70928	1.1212	1.5902	1.1092	0.99382	1.0055	0.95897	0.86245	0.65095	0.91292
F7CVJ5	Ahnak2	100.45	6209000000	0.84687	1.0195	1.1914	0.0331672	0.0639682	0.108112	0.905533	0.900817	0.955077	0.0261125	0.0524323	0.0157506	0.80703	0.84535	0.88823	1.0757	1.0528	0.93001	1.3193	1.2	1.0549	0.90145	0.87579	0.93936	0.82882	0.92145	0.95218	0.96874	0.96348	0.93301
F7CVW0	Sbno1	289.08	12578000000	1.09907	0.960583	0.90832	0.0179136	0.0269912	0.0213566	0.973273	0.95902	1.0428	0.0220899	0.0229467	0.0280693	1.0755	1.1028	1.1189	0.96104	0.99341	0.9273	0.88712	0.90029	0.93755	0.94784	0.97028	1.0017	0.94073	0.99138	0.94495	1.0522	1.0047	1.0715
F7D3P0	Nubpl	3.6762	131220000	1.1308	0.64729	0.67633	0	0	0	0.70586	0.762883	0.98897	0.0634051	0.0648595	0.0345314	1.1308	NaN	NaN	0.64729	NaN	NaN	0.67633	NaN	NaN	0.61713	0.76143	0.73902	0.67421	0.7869	0.82754	0.97359	1.0368	0.95652
F7D3W5	Gm45837	69.335	6593300000	1.11397	1.13633	0.995837	0.0354909	0.114991	0.11077	1.07977	1.2731	1.185	0.0595883	0.076334	0.0442558	1.0855	1.164	1.0924	1.2326	0.97469	1.2017	1.0949	0.84121	1.0514	1.0546	1.0227	1.162	1.1827	1.2672	1.3694	1.1607	1.1472	1.2471
F7D432	Pcmt1	209.51	19376000000	0.826163	0.829303	1.01013	0.022378	0.0349842	0.010262	0.84216	0.82948	0.967943	0.0135657	0.0589475	0.0200287	0.81452	0.8065	0.85747	0.78589	0.83046	0.87156	1.0019	1.0246	1.0039	0.828	0.86045	0.83803	0.77831	0.79807	0.91206	0.93968	0.98046	0.98369
F7DBT7	Rfxap	18.521	870560000	0.79121	0.75826	1.07803	0.161112	0.0641838	0.102291	0.790993	0.7054	0.891973	0.0334012	0.123316	0.0804429	0.82084	0.58075	0.97204	0.74409	0.6877	0.84299	1.0285	1.2205	0.98508	0.77784	0.83686	0.75828	0.67386	0.86971	0.57263	0.84492	1.0052	0.8258
F7DEJ0	Ric1	2.0265	20190000	1.0344	1.179	1.084	0	0	0	#DIV/0!	#DIV/0!	#DIV/0!	#DIV/0!	#DIV/0!	#DIV/0!	NaN	NaN	1.0344	NaN	NaN	1.179	NaN	NaN	1.084	NaN	NaN	NaN	NaN	NaN	NaN	NaN	NaN	NaN
F8VPK0	Ttc37	130.7	24528000000	1.01058	1.15413	1.14323	0.0414267	0.0258548	0.0692836	1.20293	1.36997	1.18683	0.0666548	0.0823418	0.0714593	1.0433	0.95213	1.0363	1.1875	1.1504	1.1245	1.2286	1.1422	1.0589	1.1259	1.2885	1.1944	1.2775	1.3549	1.4775	1.2565	1.0886	1.2154
F8VPL2	Pik3c2a	143.89	6812400000	1.1361	1.14757	1.04303	0.069996	0.038837	0.0222862	1.25687	1.18813	0.9482	0.0655564	0.0298302	0.00465921	1.1027	1.2335	1.0721	1.1105	1.2012	1.131	1.0321	1.0741	1.0229	1.3451	1.1881	1.2374	1.1539	1.1839	1.2266	0.94162	0.95119	0.95179
F8VPN4	Agl	88.581	5803500000	1.1093	1.16083	1.1119	0.0888676	0.0255089	0.0506526	1.32227	1.26997	0.948997	0.0569893	0.104281	0.016142	1.0605	1.234	1.0334	1.1287	1.1627	1.1911	1.1458	1.0403	1.1496	1.3193	1.254	1.3935	1.2675	1.1435	1.3989	0.9713	0.94206	0.93363
F8VPP8	Zc3h7b	2.018	225740000	1.28745	1.2737	1.36305	0.14145	0.2174	0.02135	1.15577	1.344	1.03752	0.177518	0.320152	0.0583598	1.146	NaN	1.4289	1.4911	NaN	1.0563	1.3844	NaN	1.3417	1.0326	1.4068	1.0279	1.145	1.7957	1.0913	1.1161	1.0201	0.97637
F8VPQ2	Arid4a	49.391	1442500000	1.11421	1.13779	0.978137	0.0996025	0.167888	0.0402247	1.2675	1.15243	1.02097	0.109665	0.0431372	0.0139906	1.1555	0.97694	1.2102	0.95628	1.096	1.3611	1.0001	0.92171	1.0126	1.1134	1.3597	1.3294	1.1736	1.1914	1.0923	1.0301	1.0012	1.0316
F8VPR5	Crebbp	45.788	1064100000	1.04666	0.883997	0.87613	0.122484	0.11753	0.206574	1.06041	1.0382	1.00342	0.137661	0.148681	0.0287376	1.2198	0.96462	0.95556	0.71806	0.97525	0.95868	0.58479	1.0031	1.0405	1.2465	1.0169	0.91783	1.2237	1.0312	0.85971	1.0187	0.96317	1.0284
F8VPX1	Usp7	323.31	41130000000	1.0803	1.1002	1.02337	0.00378506	0.00791496	0.00744595	1.10837	1.09367	0.977047	0.00648297	0.00236126	0.0192662	1.0823	1.0836	1.075	1.0891	1.107	1.1045	1.0336	1.0161	1.0204	1.0992	1.1131	1.1128	1.0931	1.0968	1.0911	1.0022	0.97354	0.9554
F8VPY2	Taf5	54.406	1118000000	0.96546	1.0439	1.00606	0.00317507	0.115837	0.0894641	0.670763	0.831507	1.2532	0.0454502	0.0283517	0.0517364	0.9671	0.96826	0.96102	1.2017	0.9269	1.0031	0.89327	1.1121	1.0128	0.72343	0.61252	0.67634	0.82881	0.79821	0.8675	1.1827	1.3054	1.2715
F8VPZ5	Ercc6	26.401	382520000	1.15657	1.26207	1.18099	0.0331397	0.325535	0.217271	1.5782	1.3068	0.83265	0.148942	0.199937	0.184372	1.1133	1.1938	1.1626	1.1306	0.94571	1.7099	1.1861	0.91237	1.4445	1.6113	1.3815	1.7418	1.3174	1.5462	1.0568	0.95166	0.97406	0.57223
F8VPZ9	Bicra	1.4406	43152000	0.879455	0.899275	0.983665	0.017665	0.106625	0.054635	#DIV/0!	#DIV/0!	#DIV/0!	#DIV/0!	#DIV/0!	#DIV/0!	0.89712	NaN	0.86179	1.0059	NaN	0.79265	1.0383	NaN	0.92903	NaN	NaN	NaN	NaN	NaN	NaN	NaN	NaN	NaN
F8VQ05	Fryl	33.111	1263100000	0.915397	1.24277	1.215	0.05472	0.00919505	0.108869	1.35177	1.2671	1.01913	0.126321	0.0885626	0.162278	0.91143	0.85045	0.98431	1.2484	1.2298	1.2501	1.1342	1.3689	1.1419	1.2744	1.5299	1.251	1.1436	1.3469	1.3108	0.8779	0.93308	1.2464
F8VQ28	Pxn	323.31	59276000000	0.91738	0.941647	1.01773	0.0329473	0.0259106	0.00570166	0.944693	0.921323	0.95853	0.0170812	0.00950347	0.0236524	0.936	0.87108	0.94506	0.94321	0.90916	0.97257	1.0193	1.0238	1.0101	0.96565	0.94462	0.92381	0.93417	0.91148	0.91832	0.98512	0.96281	0.92766
F8VQ29	Iqgap3	100.09	4172900000	1.05285	1.08553	1.01479	0.0404811	0.0388557	0.0256225	1.11323	1.18247	1.07206	0.0119567	0.0800862	0.0707926	1.0794	1.0835	0.99565	1.1396	1.067	1.05	0.98578	1.0481	1.0105	1.1249	1.118	1.0968	1.2918	1.1022	1.1534	1.1558	0.98267	1.0777
F8VQ42	Kif2a	147.92	11664000000	1.1461	1.17333	1.0148	0.00165731	0.0041684	0.0246158	1.13943	1.1294	0.978477	0.0286315	0.0238421	0.0169456	1.1457	1.1483	1.1443	1.1783	1.1736	1.1681	0.99672	1.0496	0.99807	1.179	1.1271	1.1122	1.0957	1.1472	1.1453	0.97963	0.99863	0.95717
F8VQ54	Dicer1	8.176	297940000	1.23394	1.33417	1.0803	0.50774	0.1833	0.229688	1.26	1.4645	1.15183	0.222631	0.284848	0.0722134	1.9496	0.92679	0.82542	1.4844	1.442	1.0761	0.76669	1.3104	1.1638	0.95681	1.4851	1.3381	1.0634	1.6327	1.6974	1.1659	1.0572	1.2324
F8VQ93	Phip	42.524	1945900000	1.34113	1.1785	0.861753	0.0818102	0.0507083	0.0797838	1.2958	1.3009	1.01279	0.0641037	0.0214664	0.0263451	1.2306	1.3668	1.426	1.1438	1.2502	1.1415	0.97454	0.80261	0.80811	1.2565	1.3862	1.2447	1.3113	1.3204	1.271	0.98067	1.0125	1.0452
F8VQ95	Tacc1	85.795	3046300000	1.02497	0.98523	0.961577	0.0253541	0.0114812	0.0234572	1.06516	1.00752	0.907473	0.060567	0.0505269	0.0252479	1.0405	0.98922	1.0452	0.99867	0.9864	0.97062	0.9342	0.99149	0.95904	0.98078	1.0946	1.1201	0.96898	0.97468	1.0789	0.94303	0.89252	0.88687
F8VQB6	Myo10	9.0751	400300000	1.20645	0.9894	0.84397	0.16455	0.1285	0.04982	0.592937	0.611147	1.08993	0.220805	0.175368	0.0870387	NaN	1.371	1.0419	NaN	1.1179	0.8609	NaN	0.89379	0.79415	0.8473	0.62262	0.30889	0.79832	0.65847	0.37665	1.0172	1.0403	1.2123
F8VQC1	Srp72	323.31	36562000000	1.1166	1.12707	0.989847	0.0138031	0.00711868	0.00763832	1.1208	1.07297	0.96101	0.00707861	0.0205971	0.023102	1.0979	1.1211	1.1308	1.132	1.1322	1.117	0.99638	0.99403	0.97913	1.1254	1.1262	1.1108	1.0786	1.0454	1.0949	0.93104	0.96473	0.98726
F8VQE2	Kif21b	41.209	2883900000	1.20643	1.31173	1.04669	0.144766	0.063627	0.0449186	1.1581	1.27033	1.07327	0.0575668	0.0123002	0.0271421	1.2991	1.002	1.3182	1.2999	1.2404	1.3949	1.0338	1.107	0.99926	1.1976	1.0767	1.2	1.285	1.2711	1.2549	1.0571	1.0512	1.1115
F8VQE9	Agap3	80.666	3025300000	1.13447	1.25283	1.1284	0.0236848	0.062195	0.063629	1.101	1.154	1.04043	0.0428072	0.103544	0.0297317	1.1296	1.1656	1.1082	1.1965	1.3395	1.2225	1.0476	1.2031	1.1345	1.0503	1.155	1.0977	1.0296	1.2831	1.1493	1.0172	1.0824	1.0217
F8VQG4	H2-T24	7.6291	1900700000	0.64226	0.867693	1.06021	0.165343	0.0536907	0.139053	0.801023	0.867583	1.01761	0.00597074	0.0443648	0.110216	0.41506	0.80374	0.70798	0.79305	0.89296	0.91707	1.1287	0.86632	1.1856	0.79445	0.79972	0.8089	0.93007	0.83145	0.84123	1.1725	0.92504	0.9553
F8VQJ3	Lamc1	75.027	9725500000	0.703687	0.778673	1.1324	0.0281863	0.0121543	0.038633	0.75096	0.681873	0.909347	0.0110252	0.0345175	0.0482017	0.73085	0.71537	0.66484	0.79021	0.78394	0.76187	1.1614	1.0778	1.158	0.74525	0.76638	0.74125	0.64674	0.67009	0.72879	0.84926	0.96727	0.91151
F8VQK5	Sash1	65.525	6017100000	0.993573	1.21	1.16307	0.0691324	0.0578626	0.0414187	1.05521	1.09453	0.987067	0.0678452	0.0126771	0.00700193	0.89592	1.0383	1.0465	1.1988	1.1454	1.2858	1.1815	1.202	1.1057	1.0194	0.99602	1.1502	1.0979	1.0776	1.1081	0.99048	0.97731	0.99341
F8VQL9	Ncor2	49.407	4668000000	1.40797	1.11257	0.950747	0.16543	0.0716511	0.0559911	1.25826	1.22427	0.93494	0.229362	0.125211	0.0852718	1.3751	1.2238	1.625	1.1853	1.1373	1.0151	0.94526	1.0219	0.88508	0.98999	1.5503	1.2345	1.123	1.4007	1.1491	1.0494	0.84483	0.91059
F8WGD4	Nek3	3.1323	160190000	0.74505	1.18197	1.58742	0.0949621	0.368993	0.463614	#DIV/0!	#DIV/0!	#DIV/0!	#DIV/0!	#DIV/0!	#DIV/0!	0.61189	0.79653	0.82673	1.0609	1.6821	0.80292	1.6679	2.1107	0.98367	NaN	NaN	NaN	NaN	NaN	NaN	NaN	NaN	NaN
F8WGF9	Ppm1m	5.8632	37202000	#DIV/0!	#DIV/0!	#DIV/0!	#DIV/0!	#DIV/0!	#DIV/0!	0.52559	0.80725	1.16671	0.16836	0.25915	0.22419	NaN	NaN	NaN	NaN	NaN	NaN	NaN	NaN	NaN	NaN	0.69395	0.35723	NaN	0.5481	1.0664	NaN	0.94252	1.3909
F8WGN6	Kif21a	3.1443	315320000	1.22526	2.6986	1.80158	0.484356	2.58691	1.14428	1.4401	1.2157	0.77298	0	0	0	0.96716	0.80482	1.9038	0.84133	0.89757	6.3569	0.88975	1.0997	3.4153	1.4401	NaN	NaN	1.2157	NaN	NaN	0.77298	NaN	NaN
F8WGT1	Ahcyl2	112.09	6575700000	1.04425	0.9713	0.97836	0.0529229	0.0269477	0.014255	1.01129	1.05437	1.06405	0.0612978	0.028645	0.0997167	0.97466	1.1029	1.0552	0.94626	0.95894	1.0087	0.99844	0.96987	0.96677	1.0604	1.0486	0.92487	1.0854	1.0163	1.0614	1.0317	0.96136	1.1991
F8WGW3	Srbd1	30.327	1041300000	1.24493	1.33497	0.919707	0.142313	0.266025	0.0221794	1.28017	1.21969	0.90863	0.186422	0.211895	0.0255402	1.1875	1.4407	1.1066	1.1178	1.7096	1.1775	0.9506	0.89956	0.90896	1.309	1.0388	1.4927	1.4834	0.96458	1.2111	0.90718	0.94061	0.8781
F8WGX0	Fgd4	2.9418	158010000	1.1164	1.17875	1.02111	0.043	0.03205	0.065985	0.80287	0.83078	1.07451	0.01425	0.14631	0.253895	1.0734	1.1594	NaN	1.1467	1.2108	NaN	1.0871	0.95513	NaN	NaN	0.78862	0.81712	NaN	0.68447	0.97709	NaN	0.82061	1.3284
F8WH20	Osbpl3	8.1909	331560000	1.04187	1.13441	1.08343	0.261689	0.156552	0.252745	1.33395	1.5782	1.2127	0.02375	0.1605	0.1226	0.95275	0.77536	1.3975	1.352	0.99022	1.061	1.2823	1.2412	0.72678	1.3577	1.3102	NaN	1.4177	1.7387	NaN	1.0901	1.3353	NaN
F8WHP8	Atp5j2	1.5021	1256800000	1.1835	1.3808	1.1459	0	0	0	0.40525	0.288763	0.719553	0.0465386	0.0378782	0.0292173	1.1835	NaN	NaN	1.3808	NaN	NaN	1.1459	NaN	NaN	0.41742	0.34315	0.45518	0.3073	0.23597	0.32302	0.7562	0.6847	0.71776
F8WHU7	Stag1	181.42	2843100000	1.09147	1.095	0.939483	0.055061	0.0903088	0.0492558	1.05567	1.07077	0.988087	0.0162584	0.062604	0.122365	1.0136	1.1308	1.13	1.2221	1.0206	1.0423	0.95796	0.98841	0.87208	1.0681	1.0327	1.0662	1.0021	1.1535	1.0567	0.92226	1.1596	0.8824
F8WHY8	Mta1	265.17	14097000000	1.0785	1.13117	1.0197	0.00855258	0.0120181	0.0263008	1.06727	1.0587	1.03283	0.0280876	0.0232982	0.00481964	1.0899	1.0763	1.0693	1.1303	1.1169	1.1463	0.99041	1.0145	1.0542	1.0284	1.0938	1.0796	1.0767	1.0736	1.0258	1.0341	1.038	1.0264
F8WI18	Pip5k1a	41.108	1945800000	0.997433	1.04876	1.05114	0.00869112	0.0593811	0.170685	1.44337	1.09768	1.05123	0.441923	0.0865884	0.0340966	1.0052	1.0018	0.9853	0.98448	1.1277	1.0341	0.94817	1.2917	0.91356	1.202	1.0648	2.0633	1.1783	0.97755	1.1372	1.097	1.0152	1.0415
F8WI22	Bclaf1	7.2604	1663600000	0.890287	0.885277	1.0264	0.0804922	0.0539252	0.0692843	0.79169	0.800183	1.03236	0.0315167	0.0100491	0.0428117	0.92579	0.77887	0.9662	0.81031	0.93488	0.91064	1.0188	1.1148	0.9456	0.83624	0.77061	0.76822	0.7899	0.81382	0.79683	1.0603	1.0649	0.97187
F8WI30	Snx7	33.621	2411000000	0.937343	1.01678	1.15297	0.0545183	0.0574255	0.0493617	0.924347	1.08562	1.2191	0.0902415	0.13312	0.139889	0.95311	0.99482	0.8641	1.0515	1.063	0.93584	1.1636	1.2074	1.0879	0.89627	0.83057	1.0462	1.0693	0.93135	1.2562	1.3211	1.0213	1.3149
F8WI64	Vps8	4.8392	148810000	1.1934	1.60775	1.2385	0.101	0.09325	0.1797	1.25557	1.2828	0.96515	0.0476901	0.136332	0.125965	NaN	1.0924	1.2944	NaN	1.701	1.5145	NaN	1.4182	1.0588	1.2042	1.2434	1.3191	1.3443	1.4103	1.0938	0.86903	1.1431	0.88332
F8WIE5	Hectd1	323.31	15247000000	1.1802	1.29573	1.0889	0.0307227	0.0774759	0.0509878	1.2614	1.37557	1.08377	0.0546299	0.0337647	0.0163569	1.1376	1.2089	1.1941	1.2413	1.2406	1.4053	1.0861	1.0279	1.1527	1.2974	1.3026	1.1842	1.3624	1.4219	1.3424	1.0741	1.0704	1.1068
F8WIG5	Diaph3	13.045	239640000	1.2339	1.24023	1.05517	0.20112	0.203948	0.0289404	1.0392	1.19593	1.03083	0.0128693	0.176811	0.119647	1.5143	1.0524	1.135	1.5145	1.0258	1.1804	1.0695	1.0812	1.0148	1.0453	1.051	1.0213	1.4402	1.1201	1.0275	1.1974	0.97331	0.92178
F8WIK0	Ciapin1	323.31	32520000000	0.97494	0.952577	0.99382	0.0505161	0.0477201	0.0083692	1.04777	0.978227	0.94944	0.0167852	0.0100992	0.0157364	0.91743	0.96699	1.0404	0.88852	0.96621	1.003	0.9836	0.99376	1.0041	1.0507	1.0259	1.0667	0.96404	0.98675	0.98389	0.94526	0.97046	0.9326
F8WIT2	Anxa6	72.913	168230000	0.77286	0.71909	1.0067	0	0	0	1.21058	0.930965	0.7792	0.26252	0.029665	0.07902	0.77286	NaN	NaN	0.71909	NaN	NaN	1.0067	NaN	NaN	0.94806	1.4731	NaN	0.9013	0.96063	NaN	0.85822	0.70018	NaN
F8WJ31	Zscan26	2.0495	1434000000	0.888083	0.939027	1.0653	0.0816675	0.113541	0.0272471	0.961335	1.07461	1.14285	0.058265	0.084395	0.03705	0.98629	0.78634	0.89162	1.0837	0.80636	0.92702	1.0914	1.0768	1.0277	NaN	0.90307	1.0196	NaN	1.159	0.99021	NaN	1.1799	1.1058
F8WJ43	Nf2	4.6835	520730000	0.79033	0.873183	1.28023	0.154998	0.0342881	0.231547	0.92461	0.902803	1.07217	0.124233	0.0249945	0.180658	0.58038	0.94987	0.84074	0.82479	0.89472	0.90004	1.6053	1.1519	1.0835	0.78518	1.0869	0.90175	0.86865	0.91199	0.92777	1.3145	0.88091	1.0211
F8WJ72	Cdc45	9.0116	567230000	1.17033	0.97374	0.8343	0.0218505	0.0217477	0.0017319	1.18663	1.13583	0.92787	0.075037	0.0426515	0.0241919	1.1409	1.1932	1.1769	0.94895	0.97037	1.0019	0.83662	0.83382	0.83246	1.095	1.2788	1.1861	1.1572	1.174	1.0763	0.96192	0.90796	0.91373
F8WJ80	Fzr1	1.4301	58807000	#DIV/0!	#DIV/0!	#DIV/0!	#DIV/0!	#DIV/0!	#DIV/0!	0.72997	0.846617	1.16643	0.113895	0.177191	0.0976283	NaN	NaN	NaN	NaN	NaN	NaN	NaN	NaN	NaN	0.60231	0.70874	0.87886	0.73213	0.71082	1.0969	1.2381	1.0284	1.2328
F8WJ93	Eml4	105.53	11488000000	1.29343	1.39297	1.04433	0.0253696	0.0226407	0.0161155	1.4602	1.44193	1.00173	0.0448585	0.0997726	0.0167476	1.2576	1.3129	1.3098	1.366	1.3915	1.4214	1.0276	1.0661	1.0393	1.4845	1.3973	1.4988	1.3981	1.3477	1.58	1.0231	0.9822	0.9999
F8WJK8	St13	202.92	183910000000	0.91346	0.912753	0.99301	0.0172601	0.00257685	0.00302056	0.935233	0.914393	0.972837	0.0148647	0.00602223	0.00319815	0.88911	0.92711	0.92416	0.90939	0.91322	0.91565	0.99189	0.99714	0.99	0.91436	0.94783	0.94351	0.90696	0.91451	0.92171	0.97489	0.96832	0.9753
G3UVV4	Hk1	222.34	13715000000	1.45373	1.62097	1.0754	0.075626	0.0734136	0.0123061	1.63107	1.23147	0.779733	0.0693125	0.0280448	0.031954	1.382	1.4209	1.5583	1.6699	1.5172	1.6758	1.0928	1.067	1.0664	1.72	1.5509	1.6223	1.2241	1.2014	1.2689	0.74973	0.824	0.76547
G3UW83	Tonsl	5.8079	108890000	0.952355	0.73003	0.849485	0.518545	0.29327	0.121655	1.2469	1.1904	0.88156	0.0406	0.1105	0.16994	1.4709	NaN	0.43381	1.0233	NaN	0.43676	0.72783	NaN	0.97114	1.2875	1.2063	NaN	1.3009	1.0799	NaN	1.0515	0.71162	NaN
G3UW90	Trps1	3.5631	532280000	1.99588	2.07151	0.99708	1.13023	1.20099	0.01522	1.12398	1.08445	1.02236	0.223836	0.2979	0.0439446	0.86565	3.1261	NaN	0.87053	3.2725	NaN	1.0123	0.98186	NaN	1.3636	0.82503	1.1833	1.3059	0.66334	1.2841	0.96028	1.0559	1.0509
G3UWD2	Runx1	156.82	6282300000	0.937643	0.976237	1.067	0.0965999	0.0301108	0.0299153	0.97614	0.900623	0.996633	0.103165	0.0338248	0.140274	0.91539	0.83204	1.0655	1.0188	0.95383	0.95608	1.0723	1.1007	1.028	0.94286	1.1158	0.86976	0.85429	0.93409	0.91349	0.88798	0.90722	1.1947
G3UWD4	Pphln1	100.73	1164100000	0.758357	0.73093	0.933897	0.0953386	0.0752839	0.126161	0.75196	0.91063	1.18963	0.0621763	0.0891851	0.226284	0.89305	0.68577	0.69625	0.6497	0.83115	0.71194	0.75817	1.0485	0.99502	0.75463	0.82674	0.67451	0.82269	0.8763	1.0329	1.0381	1.0213	1.5095
G3UWE1	Tecr	2.9993	925250000	1.478	1.80437	1.2169	0.115422	0.362905	0.164863	0.654527	0.908033	1.354	0.385777	0.547639	0.0319284	1.32	1.5925	1.5215	1.4539	1.6549	2.3043	1.0765	1.1259	1.4483	1.1997	0.39997	0.36391	1.6825	0.52441	0.51719	1.3668	1.3101	1.3851
G3UWH9	Cog4	51.012	1138400000	1.3014	1.22353	0.953083	0.117725	0.185562	0.0605851	1.1869	1.2345	1.00507	0.0937222	0.0547544	0.067811	1.2732	1.1734	1.4576	1.0876	1.0971	1.4859	0.98696	0.86799	1.0043	1.2688	1.2362	1.0557	1.3118	1.1919	1.1998	0.92282	1.0889	1.0035
G3UWY9	Tbc1d14	2.8631	144390000	0.885887	0.621557	0.67521	0.200543	0.16371	0.0609492	1.2273	1.27647	1.0027	0.0942196	0.323117	0.211973	1.0576	0.99551	0.60455	0.77484	0.69518	0.39465	0.75019	0.67454	0.6009	1.2603	1.3226	1.099	1.6297	1.3509	0.8488	1.2611	1.0051	0.74189
G3UWZ0	Baz1a	203.56	12811000000	1.25277	1.1897	0.90711	0.0181053	0.0176988	0.00957376	1.1988	1.18133	1.00674	0.0163774	0.00880656	0.0369335	1.229	1.2564	1.2729	1.2143	1.1734	1.1814	0.92005	0.90409	0.89719	1.1927	1.2212	1.1825	1.189	1.169	1.186	0.99655	0.96747	1.0562
G3UX26	Vdac2	323.31	17661000000	0.95972	0.97623	1.01256	0.0355638	0.0127153	0.0159996	0.936347	0.69201	0.76914	0.00610907	0.014543	0.00541178	1.0046	0.95694	0.91762	0.96571	0.99412	0.96886	0.99368	1.0328	1.0112	0.94195	0.92785	0.93924	0.67833	0.71215	0.68555	0.77224	0.77365	0.76153
G3UX44	H2-Ke6	37.37	2579300000	0.854873	0.91283	1.02797	0.0117696	0.0545665	0.0120903	0.823083	0.891547	1.07363	0.0475238	0.0316737	0.0545631	0.86773	0.83929	0.8576	0.98994	0.87167	0.87688	1.0442	1.0152	1.0245	0.77696	0.88848	0.80381	0.93634	0.86919	0.86911	1.1493	1.0489	1.0227
G3UX48	Prrc2a	1.5267	605390000	1.23115	1.147	0.974455	0.10175	0.0311	0.060745	0.99283	0.841855	0.91289	0.02277	0.003865	0.04884	NaN	1.1294	1.3329	NaN	1.1781	1.1159	NaN	1.0352	0.91371	NaN	1.0156	0.97006	NaN	0.83799	0.84572	NaN	0.86405	0.96173
G3UX50	Daxx	223.77	5972300000	1.0617	1.15363	1.09673	0.0490539	0.0341169	0.0563797	1.0987	1.1442	1.0751	0.058732	0.00765811	0.0355742	1.0298	1.131	1.0243	1.1567	1.1104	1.1938	1.1656	1.0275	1.0971	1.1734	1.0299	1.0928	1.1403	1.1374	1.1549	1.0274	1.0851	1.1128
G3UX80	Ccdc28a	1.6236	40388000	0.041358	0.15127	3.5704	0	0	0	#DIV/0!	#DIV/0!	#DIV/0!	#DIV/0!	#DIV/0!	#DIV/0!	0.041358	NaN	NaN	0.15127	NaN	NaN	3.5704	NaN	NaN	NaN	NaN	NaN	NaN	NaN	NaN	NaN	NaN	NaN
G3UXL2	Prps1l3	235.83	22154000000	1.18793	1.1327	0.999653	0.032861	0.0283215	0.0180263	1.15017	1.1402	1.0227	0.0290345	0.0144028	0.0111878	1.2305	1.1505	1.1828	1.1077	1.1181	1.1723	0.97466	1.0078	1.0165	1.1151	1.1862	1.1492	1.1598	1.1352	1.1256	1.0332	1.0277	1.0072
G3UXW9	Gps1	115.58	20634000000	1.11177	1.0701	0.982043	0.0427402	0.0427299	0.0239398	1.08247	1.12803	1.07693	0.0288261	0.0395105	0.0193221	1.1537	1.1285	1.0531	1.0628	1.1257	1.0218	0.97482	1.0143	0.95701	1.0696	1.1224	1.0554	1.0734	1.1655	1.1452	1.0568	1.103	1.071
G3UXZ5	Psme1	323.31	159760000000	0.947297	0.971627	1.03127	0.038527	0.0167372	0.0248291	0.955263	1.01884	1.0722	0.0220342	0.0203879	0.01899	0.97165	0.97733	0.89291	0.94801	0.98206	0.98481	1.0304	1.0013	1.0621	0.95768	0.98096	0.92715	0.99651	1.0458	1.0142	1.0531	1.0981	1.0654
G3UY19	Prc1	87.656	4394900000	1.04703	1.1286	0.993283	0.0222268	0.0444171	0.0521948	1.01453	1.02397	1.04337	0.0501798	0.0341911	0.0735759	1.0783	1.0286	1.0342	1.0724	1.1324	1.181	0.92525	1.0521	1.0025	1.0636	0.9456	1.0344	1.0062	0.99391	1.0718	0.98964	1.1474	0.99306
G3UY52	Usp9x	4.1706	230590000	1.2822	1.32875	1.09195	0.2536	0.13265	0.00255	1.2999	1.52523	1.20757	0.170071	0.0492429	0.213663	NaN	1.5358	1.0286	NaN	1.4614	1.1961	NaN	1.0945	1.0894	1.4703	1.3617	1.0677	1.5265	1.4643	1.5849	1.0335	1.0807	1.5085
G3UYC5	Chek1	10.674	2033300000	1.07457	0.9165	0.823847	0.0729308	0.0924649	0.0111132	0.973443	0.98577	1.00095	0.0396332	0.0111843	0.0494871	1.0384	1.1763	1.009	0.78574	0.98088	0.98288	0.81056	0.82322	0.83776	0.92191	1.0183	0.98012	0.97934	0.97647	1.0015	1.0499	0.93316	1.0198
G3UYF9	Pfdn6	202.37	33917000000	0.754357	0.78864	1.01683	0.0157542	0.0133495	0.0109024	0.76739	0.79377	1.0476	0.0140753	0.0172168	0.0123372	0.77611	0.74765	0.73931	0.8063	0.77403	0.78559	1.0015	1.0231	1.0259	0.76184	0.75361	0.78672	0.76962	0.80316	0.80853	1.0595	1.0527	1.0306
G3UYG6	Gigyf2	323.31	26864000000	0.9399	0.922327	0.95828	0.0223538	0.00537275	0.0381065	0.975037	0.93477	0.97383	0.0124732	0.0391353	0.0291712	0.95145	0.90864	0.95961	0.91578	0.92894	0.92226	0.92898	1.0121	0.93376	0.97085	0.96229	0.99197	0.98812	0.92085	0.89534	1.0147	0.95826	0.94853
G3UYH6	Xbp1	1.4222	108260000	#DIV/0!	#DIV/0!	#DIV/0!	#DIV/0!	#DIV/0!	#DIV/0!	0.832237	0.623527	0.794247	0.229759	0.118948	0.152848	NaN	NaN	NaN	NaN	NaN	NaN	NaN	NaN	NaN	1.1533	0.71498	0.62843	0.77061	0.47929	0.62068	0.6921	0.68034	1.0103
G3UYN4	Brsk2	2.5264	245020000	1.17367	1.04469	0.86419	0.0403431	0.139395	0.184681	1.10066	1.09783	1.09527	0.100605	0.0839019	0.0571402	1.1599	1.2285	1.1326	0.93398	0.95878	1.2413	0.77646	0.69501	1.1211	1.2323	0.98809	1.0816	1.2119	1.0125	1.0691	1.1745	1.0694	1.0419
G3UYS3	Mettl14	9.1303	817860000	1.13433	0.91731	0.93834	0.118165	0.0329667	0.0161423	0.94938	0.8974	0.927917	0.130372	0.105141	0.079287	1.0142	1.295	1.0938	0.8845	0.90503	0.9624	0.94227	0.95585	0.9169	1.1006	0.78242	0.96512	0.97711	0.74884	0.96625	0.87464	1.04	0.86911
G3UYU5	Rpp40	8.6039	590180000	1.25268	0.974597	0.795063	0.272119	0.124234	0.0811525	1.6152	2.263	1.78597	0.5616	0.8619	1.13403	1.4926	1.3933	0.87214	1.071	1.0536	0.79919	0.73998	0.73541	0.9098	1.0536	2.1768	NaN	3.1249	1.4011	NaN	2.92	0.65194	NaN
G3UYU9	Znrf1	8.8075	131150000	0.7061	0.79891	1.17383	0.01436	0.19213	0.298965	0.592663	0.973843	1.61793	0.0575985	0.114711	0.131694	0.69174	NaN	0.72046	0.99104	NaN	0.60678	1.4728	NaN	0.87487	0.60477	0.51685	0.65637	0.88641	0.89922	1.1359	1.4652	1.602	1.7866
G3UYV7	Rps28	21.904	161920000000	0.817493	0.829857	1.00977	0.0165735	0.0123198	0.00656066	0.872323	0.86947	1.01627	0.00935753	0.0125654	0.00401193	0.79741	0.81707	0.838	0.84438	0.81426	0.83093	1.0182	1.0022	1.0089	0.87219	0.88385	0.86093	0.86188	0.88718	0.85935	1.02	1.0181	1.0107
G3UYZ1	Igsf8	9.2615	246650000	1.35123	1.38773	1.02316	0.0241816	0.216553	0.0686369	1.53393	1.33823	0.903087	0.225321	0.151961	0.0792393	1.3501	1.3222	1.3814	1.0847	1.5009	1.5776	0.92888	1.0903	1.0503	1.7945	1.2448	1.5625	1.5517	1.21	1.253	0.92751	0.98559	0.79616
G3UZF0	Usp3	127.02	4715100000	0.919473	1.00041	1.07043	0.0116031	0.0564022	0.0279353	0.96509	1.02313	1.02327	0.044077	0.0369234	0.0254457	0.92377	0.90361	0.93104	0.99918	0.93196	1.0701	1.0933	1.0311	1.0869	1.0194	0.96443	0.91144	1.0445	1.0537	0.97118	1.0011	1.0098	1.0589
G3UZJ5	Csnk2b	158.13	34987000000	0.85239	0.84254	0.94128	0.0139057	0.0152739	0.0129438	0.84444	0.867273	1.0267	0.0265283	0.0290059	0.0127499	0.84374	0.87201	0.84142	0.83188	0.86414	0.8316	0.92394	0.95503	0.94487	0.87702	0.81204	0.84426	0.89357	0.82686	0.88139	1.0275	1.0107	1.0419
G3UZT8	Jarid2	3.2278	103160000	1.15725	0.870745	0.850575	0.05275	0.121575	0.053165	0.890513	1.02146	0.99929	0.0890519	0.0860285	0.0363103	NaN	1.21	1.1045	NaN	0.74917	0.99232	NaN	0.79741	0.90374	0.89735	0.77819	0.996	0.90349	1.0547	1.1062	1.0499	0.98151	0.96646
G3UZY2	Txn2	84.483	11669000000	0.835583	0.794847	0.93375	0.0155638	0.0166538	0.0120032	0.975137	0.900133	0.902213	0.0433267	0.0141715	0.0147886	0.85308	0.81527	0.8384	0.7958	0.77399	0.81475	0.93039	0.92102	0.94984	1.0252	0.91951	0.9807	0.90719	0.88036	0.91285	0.88166	0.91584	0.90914
G3X8Q0	Sp1	323.31	6140700000	0.896027	0.942423	0.994393	0.020079	0.0185014	0.0162109	0.93122	0.918877	0.985997	0.0495598	0.0364783	0.0384676	0.92008	0.89707	0.87093	0.91644	0.95275	0.95808	0.97148	1.0052	1.0065	0.99906	0.88205	0.91255	0.96503	0.87584	0.91576	0.95402	0.96387	1.0401
G3X8R2	Sra1	115.51	3914100000	0.828127	0.950853	1.18143	0.00755612	0.0707193	0.174733	0.881057	0.83173	0.946393	0.0778838	0.0252611	0.0946297	0.81904	0.8278	0.83754	1.0285	0.85744	0.96662	1.4189	1.0035	1.1219	0.78675	0.97749	0.87893	0.81701	0.8109	0.86728	0.99095	0.81483	1.0334
G3X8R4	Gtf2h1	145.49	1756600000	0.971097	0.997887	1.0266	0.041552	0.0537796	0.0273658	1.01158	1.02279	1.02127	0.0666733	0.0804617	0.0106522	1.0173	0.91655	0.97944	1.0721	0.97519	0.94637	1.0075	1.007	1.0653	1.0868	0.92473	1.0232	0.98064	0.95233	1.1354	1.0349	1.02	1.0089
G3X8R5	Qrich1	69.175	4586700000	1.03792	1.00635	0.963773	0.0496833	0.0251263	0.00812493	0.94198	1.039	1.05248	0.0461258	0.0892423	0.0965704	0.97335	1.0942	1.0462	1.03	0.97156	1.0175	0.97474	0.95532	0.96126	0.8915	1.003	0.93144	1.0182	0.94159	1.1572	1.0136	0.95854	1.1853
G3X8S2	Brf1	22.898	202350000	1.0833	1.1801	1.04455	0.0784	0.094	0.09195	0.79756	1.05795	1.13133	0.0397227	0.141606	0.0563744	1.0049	1.1617	NaN	1.2741	1.0861	NaN	1.1365	0.9526	NaN	0.84937	0.79046	0.75285	0.92176	1.2532	0.9989	1.0724	1.1143	1.2073
G3X8S8	Tsen15	24.578	3673400000	0.94349	0.902393	0.94114	0.0166511	0.0289645	0.0673403	0.893253	0.87886	1.01893	0.0142945	0.0324408	0.00557992	0.9458	0.92204	0.96263	0.93026	0.86246	0.91446	1.0297	0.92719	0.86653	0.87366	0.90736	0.89874	0.88312	0.83717	0.91629	1.0177	1.0128	1.0263
G3X8U3	2210016F16Rik	70.845	11890000000	0.97446	1.02996	0.987817	0.0327185	0.0501989	0.0509355	0.909787	1.0856	1.1373	0.0241346	0.0403337	0.0764347	0.93579	1.0158	0.97179	0.96477	1.0869	1.0382	1.0594	0.94506	0.95899	0.94271	0.90112	0.88553	1.1331	1.0345	1.0892	1.032	1.2111	1.1688
G3X8U8	Parg	16.533	1697300000	1.06407	1.1888	1.11013	0.0196647	0.0254756	0.0199777	1.14557	1.37613	0.970423	0.0743276	0.125489	0.0440875	1.091	1.0566	1.0446	1.2238	1.1787	1.1639	1.0827	1.1297	1.118	1.2063	1.0409	1.1895	1.2879	1.2869	1.5536	0.95483	1.0305	0.92594
G3X8V5	Rnf219	27.585	4382100000	0.82417	0.748843	1.08287	0.237491	0.0804295	0.0478232	1.28757	0.965327	0.934163	0.206869	0.0777805	0.01362	0.65214	1.16	0.66037	0.63582	0.81643	0.79428	1.1502	1.0437	1.0547	1.2323	1.564	1.0664	1.0442	0.85949	0.99229	0.95334	0.92614	0.92301
G3X8W7	Cdc23	59.962	3115800000	1.02784	1.03608	1.02472	0.124949	0.0519946	0.128268	0.995043	1.10823	1.04945	0.0633965	0.030081	0.0802809	0.97453	1.2004	0.9086	1.0653	0.96303	1.0799	0.93176	0.9363	1.2061	1.0842	0.94228	0.95865	1.0657	1.1288	1.1302	0.98722	0.99832	1.1628
G3X8X0	Dhx16	118.85	5639300000	1.04075	1.05904	1.06917	0.0992361	0.0565305	0.0636369	1.10433	1.13957	1.04403	0.0498641	0.0582679	0.0232798	0.90086	1.1204	1.101	1.1193	1.0744	0.98341	1.1437	1.0756	0.98822	1.1675	1.0456	1.0999	1.1332	1.0716	1.2139	1.0204	1.036	1.0757
G3X8X7	Vps16	172.87	13926000000	1.1594	1.12897	0.997467	0.0402254	0.0190561	0.00995426	1.08017	1.15327	1.05983	0.0327741	0.0296204	0.0468558	1.2066	1.1083	1.1633	1.1551	1.1216	1.1102	1.0114	0.98876	0.99224	1.1257	1.0649	1.0499	1.1754	1.173	1.1114	1.0644	1.0003	1.1148
G3X8Y3	Naa15	323.31	60063000000	1.16657	1.2341	1.02494	0.0165524	0.00735436	0.0202562	1.21283	1.28593	1.0705	0.035078	0.0028004	0.00733757	1.1489	1.1887	1.1621	1.2302	1.2277	1.2444	1.0278	0.99883	1.0482	1.1982	1.1791	1.2612	1.2875	1.282	1.2883	1.0805	1.0679	1.0631
G3X8Y8	Tlr2	20.768	1203100000	1.46163	1.77083	1.11921	0.184206	0.136824	0.0906951	1.19547	1.3919	1.03256	0.15277	0.0629324	0.0326446	1.659	1.2157	1.5102	1.9641	1.666	1.6824	0.99844	1.217	1.1422	1.0407	1.4034	1.1423	1.3702	1.4775	1.328	1.0738	1.0299	0.99397
G3X920	Armc8	57.118	6390700000	1.0935	1.2369	1.06324	0.0416567	0.0058589	0.0634369	1.11437	1.2795	1.10883	0.0180293	0.0738772	0.0763657	1.1453	1.0919	1.0433	1.2304	1.2446	1.2357	1.0469	0.99501	1.1478	1.1042	1.0992	1.1397	1.2238	1.2308	1.3839	1.0503	1.0595	1.2167
G3X922	Dnajc13	323.31	26106000000	1.22773	1.40073	1.10583	0.0129363	0.0213789	0.00438203	1.4392	1.39053	0.963977	0.00562909	0.0243659	0.0103276	1.2389	1.2347	1.2096	1.4199	1.4114	1.3709	1.1043	1.1118	1.1014	1.4344	1.4471	1.4361	1.3796	1.4243	1.3677	0.96225	0.9774	0.95228
G3X926	Rpf2	127.05	14228000000	1.12363	1.09703	0.983183	0.0245333	0.0077933	0.0314186	1.04113	1.0559	1.01746	0.0196964	0.0289221	0.029093	1.1276	1.0918	1.1515	1.108	1.0925	1.0906	0.97641	1.0246	0.94854	1.0541	1.056	1.0133	1.015	1.0767	1.076	0.98369	1.0547	1.014
G3X928	Sec23ip	323.31	20142000000	1.08367	1.10417	0.9848	0.0026837	0.0203334	0.0146236	1.0268	1.104	1.04653	0.0670908	0.037485	0.021903	1.0872	1.0831	1.0807	1.1005	1.1307	1.0813	0.97854	0.97086	1.005	0.94351	1.0291	1.1078	1.0903	1.0665	1.1552	1.0546	1.0166	1.0684
G3X934	Wdr70	52	6638700000	1.05927	1.05983	1.0594	0.0570103	0.0386468	0.0244419	1.05657	1.021	0.986027	0.0579118	0.00580345	0.0554134	0.9787	1.0969	1.1022	1.0438	1.1131	1.0226	1.0785	1.0748	1.0249	1.1325	1.0452	0.99202	1.0166	1.0292	1.0172	1.0289	0.90778	1.0214
G3X940	Kat6a	2.8403	112070000	1.37063	1.22563	0.942543	0.293993	0.103165	0.267203	1.2204	1.2489	1.0474	0	0	0	0.9587	1.5278	1.6254	1.2252	1.0995	1.3522	1.3154	0.70292	0.80931	NaN	1.2204	NaN	NaN	1.2489	NaN	NaN	1.0474	NaN
G3X956	Supt16	323.31	84277000000	1.12383	1.11453	0.97912	0.0148749	0.022501	0.012844	1.13503	1.11393	0.98137	0.0129281	0.017526	0.0101294	1.1061	1.1229	1.1425	1.1417	1.0866	1.1153	0.99443	0.963	0.97993	1.1524	1.1214	1.1313	1.1386	1.1037	1.0995	0.99225	0.96786	0.984
G3X961	Klhdc4	323.31	31998000000	1.05347	1.07547	1.02543	0.0104818	0.00111455	0.0106149	1.11567	1.1282	1.01577	0.00288598	0.0226019	0.00499355	1.0401	1.0546	1.0657	1.0767	1.074	1.0757	1.0253	1.0125	1.0385	1.118	1.1174	1.1116	1.16	1.1151	1.1095	1.009	1.0174	1.0209
G3X963	Atad2	313.87	10197000000	1.2134	1.20197	0.9383	0.00630767	0.0351728	0.0194729	1.11543	1.10763	0.948713	0.0430662	0.0446465	0.0146042	1.2066	1.2118	1.2218	1.1763	1.2517	1.1779	0.91207	0.95868	0.94415	1.1522	1.1391	1.055	1.0624	1.1684	1.0921	0.95714	0.92817	0.96083
G3X972	Sec24c	198.2	14668000000	1.09597	1.11547	0.961847	0.038681	0.0470846	0.00857986	1.11623	1.20397	1.04127	0.0155481	0.0133557	0.032893	1.0633	1.1503	1.0743	1.0609	1.1758	1.1097	0.9725	0.96155	0.95149	1.1381	1.1033	1.1073	1.1852	1.2152	1.2115	1.0069	1.0856	1.0313
G3X9A3	Zbtb21	22.71	800250000	1.04321	1.26967	1.11134	0.114666	0.124168	0.094599	1.0078	1.1706	1.1653	0.0109784	0.0710191	0.0736696	1.1858	0.90503	1.0388	1.4452	1.1861	1.1777	1.1554	0.97991	1.1987	1.0097	1.0202	0.99351	1.132	1.2702	1.1096	1.1957	1.2364	1.0638
G3X9B1	Heatr1	100.45	11273000000	0.94349	1.19937	1.26417	0.0468925	0.0179928	0.0541759	1.23067	1.43837	1.159	0.0231127	0.0147732	0.0182375	0.89127	1.005	0.9342	1.2221	1.1979	1.1781	1.3394	1.2391	1.214	1.2586	1.2314	1.202	1.4539	1.4185	1.4427	1.1335	1.1751	1.1684
G3X9F7	Ddx60	18.045	234600000	0.955267	1.1858	1.20663	0.230435	0.265323	0.0417272	1.0885	1.26937	1.163	0.039461	0.182359	0.116281	1.0812	0.632	1.1526	1.3979	0.81169	1.3478	1.1494	1.2477	1.2228	1.142	1.0755	1.048	1.1017	1.5229	1.1835	1.0168	1.3013	1.1709
G3X9G4	Dnm2	3.6127	533570000	1.05488	0.892633	0.842993	0.0439699	0.0542364	0.0492145	0.996307	0.85946	0.85286	0.0914206	0.0299471	0.102924	1.0786	1.0928	0.99324	0.90691	0.95076	0.82023	0.79978	0.91185	0.81735	1.1214	0.90547	0.96205	0.81766	0.87446	0.88626	0.71098	0.89565	0.95195
G3X9H7	Mtss1	214.43	6979800000	0.95984	1.03118	1.09937	0.0108848	0.038471	0.0461116	0.9475	0.985307	1.07643	0.0101996	0.0265077	0.0305026	0.97516	0.95348	0.95088	1.0428	1.0714	0.97934	1.0799	1.163	1.0552	0.9406	0.93998	0.96192	1.0226	0.96336	0.96996	1.0697	1.0429	1.1167
G3X9J0	Sipa1l3	4.6251	202300000	1.328	1.40053	0.998893	0.184041	0.101727	0.155472	1.2957	1.27656	0.97624	0.0652999	0.229486	0.195384	1.4197	1.0712	1.4931	1.2857	1.3829	1.533	1.0003	1.1886	0.80778	1.3161	1.3635	1.2075	0.95477	1.4009	1.474	0.7742	1.2405	0.91402
G3X9K3	Arfgef1	76.321	6612900000	1.11843	1.2329	1.10257	0.0499137	0.0412326	0.0186201	1.44073	1.38547	1.02857	0.0383814	0.0050809	0.0185441	1.0542	1.1759	1.1252	1.1916	1.2179	1.2892	1.1223	1.0776	1.1078	1.3868	1.473	1.4624	1.3895	1.3783	1.3886	1.0136	1.0547	1.0174
G3X9K8	Tprkb	81.165	1596100000	0.758537	0.789583	1.01226	0.0868299	0.0564059	0.0934213	0.92309	0.9931	1.03847	0.0439198	0.125933	0.0108472	0.84747	0.64074	0.7874	0.81652	0.71109	0.84114	0.88239	1.0982	1.0562	0.98319	0.87946	0.90662	1.136	0.8296	1.0137	1.0312	1.0304	1.0538
G3X9Q3	Arhgap45	224.41	21601000000	1.1918	1.15877	1.00431	0.0258152	0.0920753	0.0227562	1.17047	1.26103	1.07703	0.0233912	0.0558069	0.0322679	1.214	1.1556	1.2058	1.2168	1.0288	1.2307	1.0329	1.0028	0.97722	1.1616	1.2025	1.1473	1.2071	1.3379	1.2381	1.0314	1.1	1.0997
G3X9V0	Psme2	217.93	52727000000	1.00038	1.0255	1.00057	0.0101691	0.0162062	0.0112281	0.98377	1.08857	1.10013	0.012513	0.0219767	0.0189927	1.0092	0.98613	1.0058	1.0445	1.0271	1.0049	0.98748	0.99934	1.0149	0.98849	0.99618	0.96664	1.0875	1.116	1.0622	1.0923	1.1263	1.0818
G3X9V2	Ctnnd1	323.31	40415000000	1.06663	1.00854	0.949467	0.00952552	0.0138336	0.0101348	1.0635	1.101	1.04697	0.00395053	0.019332	0.0175602	1.0585	1.0614	1.08	1.0203	0.98912	1.0162	0.96286	0.93835	0.94719	1.0616	1.069	1.0599	1.0767	1.124	1.1023	1.0347	1.0718	1.0344
G3X9X1	Kbtbd2	14.765	568560000	1.08061	1.23527	1.18175	0.176794	0.101995	0.151066	1.27493	1.22017	1.03909	0.0790299	0.0965556	0.158457	0.83314	1.2352	1.1735	1.0937	1.2821	1.33	1.2167	0.98175	1.3468	1.1916	1.3811	1.2521	1.3007	1.2754	1.0844	1.0406	1.2324	0.84427
G3X9Y5	Ube4a	25.062	1508500000	1.45707	1.44277	0.95596	0.153328	0.155584	0.0918106	1.72773	1.66003	1.04568	0.169999	0.292115	0.202704	1.2817	1.4343	1.6552	1.2255	1.5213	1.5815	1.0803	0.86141	0.92617	1.5204	1.9368	1.726	1.532	2.0642	1.3839	1.3271	0.95223	0.8577
G3X9Z4	Pcf11	42.718	3777100000	1.09853	1.26967	1.06108	0.0636134	0.106104	0.0875369	1.10393	1.10117	0.99486	0.094946	0.0700644	0.081608	1.1734	1.0179	1.1043	1.2699	1.3995	1.1396	1.1592	1.0774	0.94665	1.0693	1.2336	1.0089	1.0047	1.169	1.1298	1.0202	0.88468	1.0797
G3XA17	Eif4g2	323.31	61028000000	1.03493	1.0405	0.999607	0.0165812	0.00568565	0.00466934	0.99226	1.1087	1.14077	0.0137481	0.00804529	0.00328261	1.0117	1.0493	1.0438	1.0438	1.0325	1.0452	0.99332	1.001	1.0045	0.987	0.97868	1.0111	1.0987	1.109	1.1184	1.1454	1.1387	1.1382
G3XA30	Nsmce4a	93.899	1625300000	0.974057	0.98756	1.03201	0.0812382	0.0136857	0.0319103	0.86599	0.935387	1.11687	0.0740845	0.0725587	0.0400853	0.99083	0.86724	1.0641	0.96938	0.9909	1.0024	1.0426	1.0647	0.98872	0.90124	0.93381	0.76292	1.0103	0.95866	0.8372	1.1603	1.0636	1.1267
G5E829	Atp2b1	79.789	2574000000	1.87643	2.3238	1.15757	0.0437899	0.190555	0.0284151	1.58693	1.70417	0.933357	0.115802	0.0979791	0.0407683	1.8721	1.9321	1.8251	2.0815	2.5471	2.3428	1.1174	1.1787	1.1766	1.7484	1.4825	1.5299	1.8376	1.6051	1.6698	0.96602	0.95817	0.87588
G5E837	Hcfc2	16.234	968530000	0.939097	0.90328	1.08515	0.205909	0.0760509	0.106121	0.887823	0.968823	0.988097	0.0762643	0.0226699	0.116338	0.64869	1.1029	1.0657	0.80004	0.98101	0.92879	1.1954	1.1182	0.94184	0.85557	0.81482	0.99308	0.97441	0.93869	0.99337	0.98056	1.1342	0.84953
G5E850	Cyb5a	29.422	14541000000	1.10687	1.1449	0.99455	0.0498826	0.0145389	0.0421524	0.94093	1.08303	1.13043	0.00763592	0.013987	0.00645308	1.1564	1.1256	1.0386	1.1512	1.1587	1.1248	0.97061	0.95924	1.0538	0.9324	0.95093	0.93946	1.0901	1.0955	1.0635	1.1307	1.1224	1.1382
G5E861	Sclt1	2.6282	89245000	0.82519	0.72158	0.8705	0	0	0	0.692535	1.02076	1.38605	0.000965	0.137545	0.16595	NaN	NaN	0.82519	NaN	NaN	0.72158	NaN	NaN	0.8705	0.6935	0.69157	NaN	1.1583	0.88321	NaN	1.552	1.2201	NaN
G5E866	Sf3b1	323.31	124500000000	1.1321	1.12507	0.99474	0.0120086	0.00411204	0.00521594	1.10063	1.15603	1.04923	0.0162034	0.0104155	0.00884396	1.1306	1.1475	1.1182	1.1193	1.1286	1.1273	1.0006	0.99569	0.98793	1.084	1.0953	1.1226	1.1464	1.1705	1.1512	1.0369	1.0572	1.0536
G5E870	Trip12	323.31	19863000000	1.1552	1.2513	1.08897	0.0125143	0.00829498	0.0175158	1.18183	1.33473	1.14437	0.0410333	0.0346565	0.0201596	1.1598	1.1381	1.1677	1.2617	1.2414	1.2508	1.0985	1.104	1.0644	1.2016	1.2192	1.1247	1.298	1.3812	1.325	1.1343	1.1263	1.1725
G5E881	Tamm41	58.772	1281000000	1.0569	1.04348	0.9581	0.0204354	0.140458	0.049145	0.898167	0.870837	1.02086	0.0651694	0.0690325	0.0729509	1.0385	1.0468	1.0854	0.92728	0.96206	1.2411	0.99995	0.88912	0.98523	0.86615	0.83933	0.98902	0.85282	0.79675	0.96294	1.1232	0.98096	0.95841
G5E884	Pak1	135.53	6841600000	0.979127	0.77037	0.802393	0.0167087	0.027131	0.023686	0.92965	0.847983	0.883067	0.00647024	0.00863911	0.0169875	0.96974	1.0026	0.96504	0.74555	0.80812	0.75744	0.76909	0.82216	0.81593	0.9205	0.93429	0.93416	0.86014	0.84296	0.84085	0.90394	0.86233	0.88293
G5E889	Mto1	4.1441	261270000	1.16562	1.10547	0.93708	0.219534	0.0581245	0.176443	1.92331	1.30633	0.81901	0.98853	0.188334	0.33018	0.94887	1.0815	1.4665	1.1568	1.1354	1.0242	1.1208	0.99145	0.69899	1.4865	0.99164	3.2918	1.2044	1.1442	1.5704	0.78529	1.2392	0.43254
G5E895	Akr1b10	60.754	3438100000	0.952037	0.98808	1.02015	0.0561919	0.0574878	0.0231784	0.97147	1.05513	1.02953	0.0106239	0.0114698	0.0168794	0.89006	1.0261	0.93995	0.90734	1.0367	1.0202	1.019	1.0491	0.99236	0.98563	0.96004	0.96874	1.0418	1.0698	1.0538	1.0534	1.018	1.0172
G5E896	Edc4	323.31	25549000000	1.19147	1.23677	1.01038	0.0302572	0.00861987	0.0298515	1.17977	1.3633	1.1249	0.0236091	0.0526075	0.0218652	1.2219	1.1502	1.2023	1.2443	1.2247	1.2413	1.0377	1.0246	0.96885	1.1476	1.2036	1.1881	1.2891	1.4051	1.3957	1.0945	1.1352	1.145
G5E897	Poglut3	30.315	2780800000	1.10753	1.0121	0.959247	0.0725859	0.0216527	0.0824203	1.04239	0.983473	0.96673	0.0974166	0.0683538	0.0808978	1.0683	1.045	1.2093	1.0111	0.98609	1.0391	0.95271	1.0633	0.86173	1.1792	0.988	0.95996	1.0304	1.0332	0.88682	0.88869	1.0782	0.9333
G5E8A7	Samd4b	25.585	966340000	0.95862	0.844003	0.928227	0.0641557	0.0805124	0.0799006	1.07046	1.20276	1.05447	0.183432	0.475728	0.0381123	0.8772	1.034	0.96466	0.73148	0.91534	0.88519	0.81997	0.95431	1.0104	0.92887	1.3295	0.95302	0.84806	1.8752	0.88501	1.001	1.0871	1.0753
G5E8B9	Zbtb11	35.621	277900000	0.950635	1.1789	1.26195	0.008395	0.0395	0.09745	0.937853	1.65231	1.82396	0.0751588	0.80747	0.770042	0.95903	0.94224	NaN	1.2184	1.1394	NaN	1.1645	1.3594	NaN	0.85027	1.0338	0.92949	0.66162	1.6558	2.6395	0.90759	1.7726	2.7917
G5E8E1	Lrrfip1	25.337	1292400000	1.00453	0.938677	0.906137	0.361764	0.316783	0.0461183	1.00292	1.12825	1.04418	0.342338	0.367879	0.0796882	1.2828	1.2372	0.4936	1.2509	1.0608	0.50433	0.88495	0.86331	0.97015	1.0842	1.3756	0.54895	1.2088	1.5331	0.64285	1.0552	0.94154	1.1358
G5E8E3	2310022A10Rik	62.065	3405800000	0.86548	0.89601	1.02213	0.0905868	0.0909929	0.10237	0.838057	0.8391	1.06951	0.0117132	0.0385071	0.0745909	0.81484	0.99271	0.78889	0.77959	1.0017	0.90674	0.87838	1.0791	1.1089	0.85433	0.8326	0.82724	0.87931	0.78719	0.8508	1.1502	0.97032	1.088
G5E8H3	Ikzf1	229.67	8755500000	1.03139	1.08713	1.01693	0.0421427	0.0493011	0.00902823	0.973863	0.975293	1.01351	0.0440586	0.0101927	0.0306844	0.97708	1.0798	1.0373	1.0737	1.1531	1.0346	1.0135	1.0293	1.008	0.94016	1.0361	0.94533	0.9655	0.98935	0.97103	1.0537	1.0076	0.97924
G5E8J3	Wdr11	193.79	9517500000	1.2454	1.28927	1.0846	0.0198355	0.0269332	0.0227598	1.25513	1.28827	1.00475	0.0743013	0.00780441	0.0415359	1.2191	1.267	1.2501	1.2516	1.313	1.3032	1.0595	1.1146	1.0797	1.1855	1.2218	1.3581	1.2825	1.2993	1.283	1.0439	1.0231	0.94725
G5E8J9	Scyl2	87.084	4455100000	0.98065	0.90964	0.957427	0.0389269	0.034031	0.057072	1.05107	1.02861	1.02748	0.0188647	0.0825943	0.0711039	1.0192	0.92734	0.99541	0.88273	0.88854	0.95765	0.89528	0.9439	1.0331	1.0728	1.0536	1.0268	0.91234	1.0771	1.0964	0.92733	1.0697	1.0854
G5E8K8	Ahnak	4.0855	26855000	#DIV/0!	#DIV/0!	#DIV/0!	#DIV/0!	#DIV/0!	#DIV/0!	0.82985	0.65629	0.8151	0	0	0	NaN	NaN	NaN	NaN	NaN	NaN	NaN	NaN	NaN	NaN	0.82985	NaN	NaN	0.65629	NaN	NaN	0.8151	NaN
G5E8L8	Map3k2	17.513	1405800000	0.83963	0.8604	0.959077	0.0425093	0.0276443	0.00709214	0.95145	1.15818	0.984557	0.0753453	0.197925	0.0484811	0.78182	0.88282	0.85425	0.85603	0.82894	0.89623	0.94948	0.96135	0.9664	0.8663	1.0495	0.93855	1.0503	1.4358	0.98844	1.0292	0.91717	1.0073
G5E8M8	Lrif1	30.775	364220000	0.81328	0.843405	1.08472	0.12375	0.094875	0.280475	0.99348	1.12111	1.14981	0.0724098	0.266413	0.237222	0.68953	0.93703	NaN	0.93828	0.74853	NaN	1.3652	0.80425	NaN	1.0496	1.0396	0.89124	0.96885	1.4957	0.89879	0.97519	1.4852	0.98905
G5E8N3	Setdb1	41.225	11300000000	1.1582	1.1429	1.00449	0.112526	0.0326993	0.0533337	0.976757	1.02027	1.01377	0.0581682	0.0258421	0.0448871	1.1203	1.311	1.0433	1.0976	1.1736	1.1575	1.0456	1.0387	0.92917	0.89497	1.01	1.0253	0.9841	1.0429	1.0338	1.0753	0.96949	0.99651
G5E8N7	Pnkp	183.08	24237000000	0.786923	1.01678	1.2836	0.0475635	0.0587966	0.0636651	0.751507	0.912817	1.1967	0.0147198	0.0133198	0.0441908	0.74255	0.76533	0.85289	0.95423	1.0006	1.0955	1.3729	1.2489	1.229	0.7708	0.73509	0.74863	0.92961	0.89703	0.91181	1.1949	1.2517	1.1435
G5E8P1	Brd1	15.523	634810000	1.1889	1.24113	0.998467	0.224397	0.191544	0.0509775	1.2787	1.36793	1.01646	0.201083	0.065697	0.1159	1.0386	1.022	1.5061	1.1152	1.0964	1.5118	1.0509	0.9294	1.0151	1.1199	1.5624	1.1538	1.3811	1.441	1.2817	0.94858	0.92119	1.1796
G5E8Q0	Lyst	1.6409	526370000	1.01777	3.0207	3.27675	0.079225	0.3939	0.56145	1.18588	1.66983	1.56242	0.22744	0.412898	0.784991	NaN	1.097	0.93855	NaN	3.4146	2.6268	NaN	3.8382	2.7153	1.2882	0.87063	1.3988	1.3603	2.2534	1.3958	1.0384	2.672	0.97687
G5E8Q5	Dcun1d2	5.8592	1028600000	0.909127	0.899697	0.939623	0.12548	0.0952471	0.0864003	1.19227	0.915183	0.854983	0.0926557	0.1293	0.026051	0.91796	1.0582	0.75122	1.0338	0.82168	0.84361	0.93809	0.83458	1.0462	1.2973	1.0719	1.2076	0.95931	0.73944	1.0468	0.89173	0.8389	0.83432
G5E8Q7	Sac3d1	10.921	75653000	1.0559	0.94727	0.89058	0	0	0	0.9323	1.1719	1.2545	0	0	0	NaN	1.0559	NaN	NaN	0.94727	NaN	NaN	0.89058	NaN	NaN	NaN	0.9323	NaN	NaN	1.1719	NaN	NaN	1.2545
G5E8R1	Tpm1	143.12	47878000000	0.80898	0.774647	0.933913	0.00840075	0.0109781	0.0054341	0.887857	0.8163	0.906547	0.0219835	0.0220512	0.0101988	0.79971	0.80718	0.82005	0.76877	0.76514	0.79003	0.94061	0.93383	0.9273	0.89216	0.91237	0.85904	0.80892	0.84623	0.79375	0.92031	0.9034	0.89593
G5E8R3	Pcx	35.121	3988200000	1.33833	1.3832	1.00862	0.0667235	0.0710425	0.051888	1.14543	1.1292	0.992007	0.109913	0.0756679	0.0537703	1.4239	1.33	1.2611	1.4832	1.3416	1.3248	0.9726	0.97127	1.082	1.1552	1.0062	1.2749	1.235	1.0902	1.0624	1.0353	1.0245	0.91622
G5E8R8	Ubxn7	202.72	9048200000	1.038	1.01853	0.95823	0.0195964	0.0190545	0.0358609	1.01997	0.965033	0.971363	0.00190146	0.0072447	0.01872	1.0157	1.0349	1.0634	1.0378	1.0252	0.99258	1.0085	0.92729	0.9389	1.021	1.0216	1.0173	0.97289	0.9668	0.95541	0.98664	0.945	0.98245
G5E8S0	Phf14	104.81	1225000000	1.01734	0.924157	1.14053	0.140871	0.0726974	0.219923	0.913003	0.90266	0.992183	0.0404516	0.0377081	0.0565273	1.1114	0.81822	1.1224	1.0267	0.87929	0.86648	1.1057	1.4256	0.89029	0.85884	0.95603	0.92414	0.95213	0.86068	0.89517	0.98868	0.92477	1.0631
G5E8T7	9430038I01Rik	1.8503	25981000	#DIV/0!	#DIV/0!	#DIV/0!	#DIV/0!	#DIV/0!	#DIV/0!	0.91353	0.81738	0.74416	0	0	0	NaN	NaN	NaN	NaN	NaN	NaN	NaN	NaN	NaN	0.91353	NaN	NaN	0.81738	NaN	NaN	0.74416	NaN	NaN
G5E8V8	Phax	255.87	25916000000	0.822907	0.864497	1.04567	0.0179731	0.0178966	0.0103914	0.833693	0.85275	1.0411	0.0196706	0.0144554	0.019864	0.80251	0.84624	0.81997	0.8538	0.88971	0.84998	1.0522	1.0538	1.031	0.82049	0.8615	0.81909	0.87317	0.8417	0.84338	1.0688	1.0232	1.0313
G5E8V9	Arfip1	323.31	34117000000	0.85784	0.84199	0.966767	0.0366712	0.00258474	0.0323256	0.880237	0.83796	0.944303	0.0159204	0.0153673	0.0146939	0.88986	0.8065	0.87716	0.84352	0.83835	0.8441	0.9589	1.0097	0.9317	0.90213	0.86474	0.87384	0.84853	0.81623	0.84912	0.92997	0.9645	0.93844
G5E8X1	Mettl26	187.3	1747300000	0.68893	0.82154	1.1631	0.0805432	0.0368768	0.0426015	0.878177	0.942583	1.0808	0.0139755	0.0688156	0.0497192	0.59684	0.79303	0.67692	0.79582	0.79511	0.87369	1.2232	1.1294	1.1367	0.89793	0.86773	0.86887	0.88646	0.90179	1.0395	1.0268	1.0688	1.1468
G5E924	Hnrnpl	323.31	162510000000	1.05943	1.0225	0.997247	0.0238296	0.0366862	0.0167639	1.06867	1.04783	0.96721	0.0189639	0.0155204	0.0100569	1.0791	1.0259	1.0733	1.0414	0.97121	1.0549	0.97354	1.0089	1.0093	1.0674	1.0925	1.0461	1.0568	1.026	1.0607	0.95522	0.96658	0.97983
G8JL74	Ptbp3	323.31	27435000000	0.933633	0.982693	1.05113	0.0351768	0.00186192	0.0277686	0.934827	0.993	1.016	0.0227192	0.0253386	0.0210373	0.92456	0.89581	0.98053	0.98154	0.98122	0.98532	1.0447	1.0879	1.0208	0.96694	0.91788	0.91966	0.9692	0.9817	1.0281	1.0182	1.0406	0.98921
H3BJ02	Stx5a	28.236	811830000	1.21771	1.38903	1.149	0.168473	0.103567	0.129176	1.07062	1.53287	1.35803	0.0624559	0.136428	0.146201	1.404	1.2532	0.99593	1.3326	1.5343	1.3002	1.0666	1.049	1.3314	0.98697	1.137	1.0879	1.3405	1.6419	1.6162	1.4512	1.4713	1.1516
H3BJ31	Hmbox1	3.1855	103250000	1.0552	0.80762	0.74201	0	0	0	0.90542	0.972157	1.05005	0.0951354	0.0599219	0.207407	1.0552	NaN	NaN	0.80762	NaN	NaN	0.74201	NaN	NaN	0.78059	1.0113	0.92437	1.0435	0.89688	0.97609	1.3366	0.85253	0.96101
H3BJ37	Comtd1	18.643	1915000000	1.14697	0.8338	0.67607	0.0142904	0.042903	0.0606195	1.01182	1.03905	0.90588	0.315769	0.132164	0.228395	1.1621	1.1278	1.151	0.84764	0.77572	0.87804	0.71217	0.59068	0.72536	0.86683	0.71853	1.4501	1.221	0.91104	0.98511	1.2048	0.8624	0.65044
H3BJ38	Pde4dip	2.2623	233370000	1.0631	1.00711	1.03588	0.0293153	0.0594376	0.0499547	1.22745	1.19345	0.868875	0.12435	0.15525	0.016425	1.1017	1.0569	1.0307	0.97833	0.95311	1.0899	1.0834	0.96685	1.0574	1.1031	NaN	1.3518	1.0382	NaN	1.3487	0.8853	NaN	0.85245
H3BJ52	Zwilch	268.47	3337500000	1.0377	1.0924	1.07833	0.0316873	0.0199059	0.0456644	1.03026	1.108	1.00013	0.0445445	0.0554667	0.0433832	1.0181	1.0126	1.0824	1.0752	1.0817	1.1203	1.1428	1.0494	1.0428	1.052	0.96819	1.0706	1.03	1.1542	1.1398	0.93879	1.0319	1.0297
H3BJ53	Arhgef6	6.3544	698090000	0.95562	0.775623	0.837123	0.121576	0.180341	0.293877	0.900067	0.847307	0.945437	0.0910914	0.0585842	0.077377	1.1233	0.83886	0.9047	0.55167	0.99328	0.78192	0.45195	1.1649	0.89452	1.0046	0.7826	0.913	0.92941	0.81587	0.79664	0.90444	1.0538	0.87807
H3BJ71	Mia2	5.1297	120060000	1.1263	1.2019	0.96632	0	0	0	1.2174	1.09914	0.825513	0.0564289	0.149337	0.0744759	NaN	1.1263	NaN	NaN	1.2019	NaN	NaN	0.96632	NaN	1.2478	1.2661	1.1383	0.97682	1.3094	1.0112	0.76582	0.93051	0.78021
H3BJA3	Gclm	309.36	26072000000	1.08033	1.02272	0.970377	0.0619213	0.0502545	0.00415542	1.02354	1.07863	1.0301	0.0430426	0.0369418	0.0346371	1.0251	1.0491	1.1668	0.95165	1.0589	1.0576	0.97228	0.97424	0.96461	1.0185	1.0786	0.97353	1.0932	1.1148	1.0279	1.0118	0.9999	1.0786
H3BJJ1	Gmnn	104.19	2073300000	0.85635	0.841377	0.96251	0.0013764	0.0413501	0.0721465	0.8124	0.76972	1.03393	0.0802162	0.0468815	0.137468	0.85826	0.85572	0.85507	0.89459	0.79377	0.83577	1.061	0.89019	0.93634	0.91753	0.72292	0.79675	0.81724	0.70592	0.786	0.93352	1.2283	0.93996
H3BJP9	Atpaf1	50.511	927790000	0.935757	1.09865	1.05713	0.0222656	0.0782791	0.0362966	0.845443	0.87682	1.16383	0.0588041	0.186145	0.098257	0.93138	0.91094	0.96495	1.1104	0.99744	1.1881	1.0487	1.0175	1.1052	0.83542	0.77896	0.92195	1.1385	0.77083	0.72113	1.2981	1.1277	1.0657
H3BJS1	Wdr37	50.396	2204900000	1.15037	1.21213	1.01789	0.103401	0.110627	0.0285634	1.41327	1.24917	0.978203	0.132951	0.109084	0.0111721	1.2877	1.1252	1.0382	1.3679	1.1469	1.1216	1.0205	0.98168	1.0515	1.5825	1.3996	1.2577	1.3695	1.2726	1.1054	0.99153	0.97889	0.96419
H3BJU7	Arhgef2	323.31	54736000000	1.2098	1.152	0.9728	0.020496	0.00981869	0.00605735	1.23307	1.26407	1.00018	0.0187834	0.0161353	0.00985447	1.187	1.2367	1.2057	1.1391	1.1629	1.154	0.97968	0.96494	0.97378	1.2356	1.2089	1.2547	1.2804	1.2697	1.2421	1.0069	1.0074	0.98625
H3BJY1	Syngr2	8.3502	469920000	1.76467	1.1584	0.7163	0.551192	0.0683623	0.200914	2.11597	1.83187	0.874833	0.52607	0.485908	0.0556709	2.5136	1.5774	1.203	1.1365	1.2509	1.0878	0.448	0.76945	0.93145	1.6241	2.8453	1.8785	1.5073	2.5187	1.4696	0.94578	0.86892	0.8098
H3BK20	Senp6	2.4942	107320000	1.0841	1.2534	1.3024	0	0	0	0.93155	0.95251	1.09007	0.17512	0.096295	0.11497	NaN	1.0841	NaN	NaN	1.2534	NaN	NaN	1.3024	NaN	0.70039	0.97016	1.1241	0.83824	0.94549	1.0738	1.1154	0.93832	1.2165
H3BK73	Tor2a	6.1417	626520000	0.963423	0.878627	0.92747	0.042749	0.152451	0.0851644	1.23317	1.05367	0.876053	0.255103	0.0788291	0.157311	1.0124	0.90824	0.96963	0.66308	0.98229	0.99051	0.80718	0.9824	0.99283	1.5918	1.0878	1.0199	1.0751	1.1377	0.94821	0.65598	0.95788	1.0143
H3BKD4	Asap1	15.948	431040000	1.13345	0.94146	0.93764	0.212655	0.0133	0.17806	1.11282	1.39284	1.08329	0.128663	0.425816	0.216434	1.3461	0.92079	NaN	0.92816	0.95476	NaN	0.75958	1.1157	NaN	1.0588	0.98935	1.2903	0.93572	1.9609	1.2819	0.87678	1.3822	0.99089
H3BKE2	Foxo3	3.4514	125740000	#DIV/0!	#DIV/0!	#DIV/0!	#DIV/0!	#DIV/0!	#DIV/0!	0.84357	0.66484	0.759917	0.0920866	0.0529208	0.0442864	NaN	NaN	NaN	NaN	NaN	NaN	NaN	NaN	NaN	0.72845	0.95386	0.8484	0.60978	0.73627	0.64847	0.75738	0.81538	0.70699
H3BKM2	Zc3hc1	87.526	5158600000	1.01714	0.95295	1.00539	0.038057	0.0333	0.0406405	1.06717	1.03764	0.96378	0.0506578	0.0549211	0.0436315	1.0583	1.0266	0.96653	0.9694	0.98294	0.90651	0.97294	0.98054	1.0627	1.1258	1.0022	1.0735	1.0914	0.96221	1.0593	1.0216	0.91621	0.95353
H3BKQ1	Pan3	1.3396	89413000	1.26305	1.18378	0.874655	0.07785	0.302425	0.261045	0.85676	0.70763	1.0424	0	0	0	NaN	1.3409	1.1852	NaN	1.4862	0.88135	NaN	1.1357	0.61361	0.85676	NaN	NaN	0.70763	NaN	NaN	1.0424	NaN	NaN
H3BKY1	Glmp	14.259	2099900000	1.0645	1.09487	1.00575	0.00754586	0.0436061	0.0190693	0.987643	1.02493	1.07504	0.0270919	0.0326972	0.059921	1.066	1.0546	1.0729	1.1352	1.1151	1.0343	0.97966	1.0129	1.0247	0.98942	0.95361	1.0199	0.9945	1.0703	1.01	0.99313	1.1348	1.0972
H3BLB7	Igfbp4	5.6003	104100000	0.83069	0.72334	0.85154	0	0	0	0.94364	0.89366	0.912175	0.01429	0.11504	0.031315	0.83069	NaN	NaN	0.72334	NaN	NaN	0.85154	NaN	NaN	0.92935	0.95793	NaN	0.77862	1.0087	NaN	0.88086	0.94349	NaN
H3BLL3	Lrch4	101.75	2887800000	1.13567	1.17687	0.95287	0.0304257	0.0524649	0.00658523	1.30483	1.08566	0.859367	0.0426096	0.0912737	0.0829036	1.1345	1.1735	1.099	1.2456	1.1183	1.1667	0.96097	0.94484	0.9528	1.3465	1.2463	1.3217	1.1674	1.1313	0.95827	0.92816	0.90719	0.74275
H7BWX9	Sumo2	23.824	49124000000	0.875533	1.07227	1.12497	0.0504273	0.131672	0.114587	0.78889	0.90196	1.1274	0.0623134	0.0124263	0.0503492	0.94682	0.84163	0.83815	1.2264	0.90471	1.0857	1.033	1.0554	1.2865	0.85374	0.80814	0.70479	0.89593	0.91927	0.89068	1.1042	1.0807	1.1973
H7BWY4	Dlg1	120.92	6560600000	1.22603	1.18717	0.97156	0.0418934	0.0627015	0.0234101	1.14997	1.10327	0.930997	0.0742544	0.0576742	0.0436224	1.2232	1.2787	1.1762	1.2751	1.1333	1.1531	1.0032	0.9473	0.96418	1.2493	1.0708	1.1298	1.1535	1.0225	1.1338	0.88599	0.91696	0.99004
H7BX02	Rc3h1	26.46	582740000	0.945583	0.87937	0.944477	0.11001	0.160302	0.0448283	1.04913	0.92576	0.924667	0.00561803	0.123735	0.0979511	1.0937	0.91275	0.8303	1.0991	0.81782	0.72119	0.98499	0.88199	0.96645	1.0467	1.0569	1.0438	1.0878	0.78753	0.90195	1.0447	0.80477	0.92453
H7BX14	Tsen34	47.504	3396300000	0.876097	0.851433	1.00154	0.0619504	0.025806	0.029073	0.83501	0.827753	1.0388	0.0378514	0.0835331	0.0529863	0.79059	0.90232	0.93538	0.86704	0.81506	0.8722	1.0386	0.96759	0.99843	0.7856	0.87755	0.84188	0.71205	0.86496	0.90625	1.1137	1.0034	0.99931
H7BX26	Cep170	323.31	20462000000	1.05997	1.09193	1.03807	0.0500887	0.0228644	0.0277059	1.1015	1.0734	0.99346	0.0219367	0.0618788	0.0100726	1.024	1.0251	1.1308	1.0596	1.1084	1.1078	1.0297	1.0754	1.0091	1.0752	1.1289	1.1004	1.0092	1.157	1.054	0.97962	0.99746	1.0033
H7BX50	Mga	7.1029	352140000	1.22493	1.13203	0.929387	0.109231	0.100613	0.165775	1.04819	1.11398	1.00364	0.0433154	0.132875	0.0799341	1.0765	1.3362	1.2621	1.1885	1.2169	0.99069	1.1311	0.932	0.72506	0.99946	1.0404	1.1047	0.92704	1.224	1.1909	1.0715	0.89141	1.048
H7BX83	Ggnbp2	4.0236	254020000	1.23133	1.21166	0.961463	0.133005	0.301525	0.0727865	0.961703	1.65183	2.0362	0.275989	0.296253	1.00052	1.1831	1.098	1.4129	0.87269	1.1571	1.6052	0.85859	1.0098	1.016	1.2537	1.04	0.59141	1.2458	1.7654	1.9443	1.0053	1.7123	3.391
H7BX88	Crat	1.4272	362180000	1.15732	1.36561	1.2002	0.314151	0.31519	0.455102	1.06705	1.58457	1.62398	0.184722	0.653735	0.743178	0.97265	0.89972	1.5996	0.95073	1.7142	1.4319	0.85261	1.8431	0.90488	0.95549	0.91826	1.3274	1.1334	2.509	1.1113	1.2044	2.6683	0.99925
H7BXB1	Csnk1a1	11.846	6632500000	1.0186	0.838593	0.903363	0.0360643	0.0635952	0.0828852	1.02405	0.927447	1.00022	0.0207832	0.123843	0.0783414	1.0696	0.99378	0.99243	0.92748	0.78228	0.80602	0.96282	0.78615	0.96112	1.0445	0.99554	1.0321	1.0344	0.75386	0.99408	1.0873	0.89736	1.016
H9KV00	Son	323.31	32323000000	1.00082	1.09897	1.0849	0.0285592	0.00979535	0.0284712	0.99323	0.99816	1.026	0.019467	0.018396	0.0185021	0.97273	0.98974	1.04	1.1025	1.1088	1.0856	1.117	1.0899	1.0478	1.0041	1.0097	0.96589	0.97228	1.0088	1.0134	1.0325	1.0008	1.0447
H9KV17	Rnf146	2.2067	74066000	#DIV/0!	#DIV/0!	#DIV/0!	#DIV/0!	#DIV/0!	#DIV/0!	0.44656	0.35614	0.79847	0	0	0	NaN	NaN	NaN	NaN	NaN	NaN	NaN	NaN	NaN	0.44656	NaN	NaN	0.35614	NaN	NaN	0.79847	NaN	NaN
I1E4X2	Pou2f1	205.97	4222400000	0.827067	0.815383	1.01595	0.0396545	0.056057	0.0491855	0.814053	0.946817	1.1763	0.0508375	0.123025	0.125007	0.78464	0.81652	0.88004	0.76271	0.79041	0.89303	1.0409	0.94724	1.0597	0.87938	0.75539	0.80739	0.86026	0.85939	1.1208	1.0995	1.0768	1.3526
I1E4X7	Nudt3	58.304	237950000	#DIV/0!	#DIV/0!	#DIV/0!	#DIV/0!	#DIV/0!	#DIV/0!	0.83618	0.73452	0.91159	0	0	0	NaN	NaN	NaN	NaN	NaN	NaN	NaN	NaN	NaN	0.83618	NaN	NaN	0.73452	NaN	NaN	0.91159	NaN	NaN
I3ITR1	AK157302	11.675	518770000	0.711907	0.858717	1.2303	0.109154	0.0844904	0.00465045	0.836107	1.01853	1.1931	0.23698	0.0449238	0.225779	0.86246	0.66616	0.6071	0.96843	0.84485	0.76287	1.2241	1.2315	1.2353	1.0488	0.50546	0.95406	1.0123	1.0764	0.96689	1.0333	1.5124	1.0336
I6L986	Mtg2	11.35	391550000	0.686755	0.977415	1.69925	0.227895	0.172985	0.79075	0.663165	0.598855	0.818275	0.148165	0.124095	0.024495	NaN	0.45886	0.91465	NaN	1.1504	0.80443	NaN	2.49	0.9085	NaN	0.515	0.81133	NaN	0.47476	0.72295	NaN	0.84277	0.79378
I7HIK9	Trp53	17.654	539830000	#DIV/0!	#DIV/0!	#DIV/0!	#DIV/0!	#DIV/0!	#DIV/0!	1.01391	0.951273	1.00822	0.124719	0.0932779	0.236143	NaN	NaN	NaN	NaN	NaN	NaN	NaN	NaN	NaN	1.1009	1.1033	0.83754	0.87574	0.89538	1.0827	0.94624	0.75502	1.3234
I7HJQ8	Cd99l2	46.114	309670000	1.2237	1.1264	0.95557	0	0	0	6.2813	1.1809	0.17831	0	0	0	NaN	1.2237	NaN	NaN	1.1264	NaN	NaN	0.95557	NaN	NaN	NaN	6.2813	NaN	NaN	1.1809	NaN	NaN	0.17831
I7HLV2	Rpl10	323.31	151170000000	1.14717	1.17403	1.02873	0.0146634	0.0279906	0.0138654	1.1705	1.22753	1.03867	0.0439912	0.0809448	0.0441639	1.1272	1.162	1.1523	1.1781	1.1379	1.2061	1.0474	1.0246	1.0142	1.2327	1.1405	1.1383	1.3358	1.1412	1.2056	0.98982	1.0968	1.0294
J3KMQ6	5730455P16Rik	132.39	2298600000	0.880567	1.01125	1.09773	0.0314993	0.138257	0.0839454	1.0866	1.04523	0.94172	0.0971708	0.0576308	0.0891339	0.92191	0.84553	0.87426	1.1995	0.87136	0.9629	0.98608	1.1186	1.1885	1.1771	0.95179	1.1309	1.1106	0.97039	1.0547	1.0215	0.81731	0.98635
J3QJX3	Sel1l	38.813	728450000	0.84714	0.780047	0.76239	0.246875	0.0786245	0.184472	0.8027	0.744107	0.88619	0.0488481	0.0886602	0.086227	0.78158	1.1769	0.58294	0.8769	0.77892	0.68432	1.0002	0.55059	0.73638	0.84293	0.73395	0.83122	0.85391	0.74163	0.63678	0.99514	0.87915	0.78428
J3QM81	Ankzf1	20.852	1471500000	1.10407	1.10648	1.00961	0.0728108	0.123595	0.0603972	0.96557	1.01121	0.948187	0.0276262	0.0157953	0.0312891	1.0216	1.0919	1.1987	0.97655	1.0702	1.2727	0.92563	1.0651	1.0381	0.93513	1.002	0.95958	1.0301	0.99144	1.0121	0.99243	0.92543	0.9267
J3QMC5	Mdn1	284.03	11260000000	1.15917	1.2198	1.03523	0.0663697	0.0382144	0.0293735	1.329	1.24453	0.980813	0.0467153	0.049952	0.0447556	1.1013	1.1241	1.2521	1.2393	1.1664	1.2537	1.0676	0.9965	1.0416	1.3698	1.2636	1.3536	1.2685	1.2901	1.175	0.95	1.0441	0.94834
J3QMM7	Naxd	98.617	3727400000	0.87926	1.03857	1.18457	0.034936	0.0236645	0.143615	0.925743	1.00869	1.03377	0.0214022	0.033779	0.107201	0.89985	0.90786	0.83007	1.0051	1.0553	1.0553	1.2352	0.98892	1.3296	0.89563	0.93816	0.94344	1.041	1.023	0.96206	1.1395	1.075	0.88681
J3QMN4	Txnrd2	117.71	2256900000	0.89441	0.802237	0.92229	0.0577382	0.0508178	0.0144125	0.919517	0.90608	0.956107	0.0153464	0.035505	0.0372082	0.86985	0.83925	0.97413	0.8384	0.73037	0.83794	0.94091	0.92016	0.9058	0.92094	0.93756	0.90005	0.86444	0.9512	0.9026	0.90464	0.99133	0.97235
J3QMX0	Rpp14	12.215	603090000	1.26743	1.08523	0.87338	0.0516457	0.0882765	0.0419409	1.1935	1.1744	0.98597	0.0641	0.0639	0.02493	1.2506	1.3374	1.2143	1.0382	1.2089	1.0086	0.88743	0.81645	0.91626	NaN	1.2576	1.1294	NaN	1.2383	1.1105	NaN	0.96104	1.0109
J3QN94	Trim26	45.266	2073500000	0.990333	0.81925	0.8082	0.0999026	0.112683	0.0948568	1.16493	1.1499	1.01115	0.0711487	0.0314803	0.0550326	1.1128	0.99011	0.86809	0.95774	0.81828	0.68173	0.6818	0.91031	0.83249	1.2654	1.1099	1.1195	1.1733	1.1054	1.171	1.0724	0.93894	1.0221
J3QNW0	Dnmt1	10.139	731110000	0.322497	0.793037	2.4319	0.0431138	0.0143296	0.307572	0.49091	0.62834	1.2981	0.0085063	0.011525	0.0591896	0.38163	0.28006	0.3058	0.77281	0.80423	0.80207	2.0329	2.7814	2.4814	0.48367	0.50285	0.48621	0.64078	0.63124	0.613	1.3566	1.3207	1.217
J3QNY6	Abcb11	5.8986	243060000	0.431345	0.370315	0.84441	0.110105	0.109485	0.04803	0.988705	0.938495	1.00721	0.164495	0.234805	0.10619	0.54145	NaN	0.32124	0.4798	NaN	0.26083	0.89244	NaN	0.79638	0.82421	NaN	1.1532	0.70369	NaN	1.1733	0.90102	NaN	1.1134
J7NUP1	Irgm1	91.301	6647500000	1.35747	1.3762	1.04313	0.0745186	0.0898259	0.0117888	1.3552	1.43887	1.06523	0.0256618	0.0445466	0.0119316	1.4599	1.2848	1.3277	1.4985	1.2853	1.3448	1.0322	1.0377	1.0595	1.3674	1.3787	1.3195	1.486	1.4515	1.3791	1.0499	1.079	1.0668
K3W4L0	Myo18a	323.31	16456000000	1.1747	1.1899	0.984747	0.0188976	0.0166351	0.00965117	1.2794	1.25607	0.971107	0.027988	0.0460834	0.0135431	1.2011	1.1651	1.1579	1.1674	1.2071	1.1952	0.99136	0.99178	0.9711	1.2516	1.3177	1.2689	1.2009	1.2536	1.3137	0.96879	0.98873	0.9558
K3W4N2	Il18	22.884	1288900000	0.728	0.843517	1.12853	0.102951	0.0667086	0.116721	0.83381	0.804533	0.93092	0.0780188	0.0674884	0.0329542	0.58441	0.77894	0.82065	0.78407	0.8098	0.93668	1.29	1.0181	1.0775	0.72472	0.87404	0.90267	0.71311	0.87398	0.82651	0.95161	0.95674	0.88441
K3W4P2	Ints1	142.51	21802000000	1.24163	1.23397	0.962127	0.0397081	0.0291799	0.0688595	1.32113	1.37927	0.981177	0.0659439	0.012761	0.0620696	1.225	1.2035	1.2964	1.1952	1.2656	1.2411	0.86653	0.99385	1.026	1.2395	1.401	1.3229	1.3922	1.3837	1.3619	1.0456	0.89733	1.0006
K3W4Q8	Bsg	114.85	39094000000	1.2633	1.36843	1.04813	0.0463014	0.0497386	0.0219638	1.20673	1.14523	0.94427	0.0377113	0.0135239	0.0356287	1.2166	1.2469	1.3264	1.2981	1.4045	1.4027	1.0674	1.0596	1.0174	1.159	1.21	1.2512	1.1283	1.146	1.1614	0.94343	0.98832	0.90106
K3W4Q9	Gopc	209.83	11929000000	0.98336	0.97591	0.979327	0.0369895	0.0348959	0.0152853	0.958257	0.94343	0.934103	0.0467692	0.0239359	0.0247162	1.0217	0.99501	0.93337	1.0018	0.99935	0.92658	0.96352	0.97446	1	0.90036	0.95951	1.0149	0.93699	0.91787	0.97543	0.93877	0.90177	0.96177
K3W4R2	Myh14	3.6011	14386000000	1.3398	1.35757	0.999247	0.0441053	0.0262585	0.0190745	1.50947	1.35127	0.932603	0.0107803	0.00768823	0.0100044	1.393	1.3414	1.285	1.3841	1.3668	1.3218	0.9836	0.98804	1.0261	1.499	1.5243	1.5051	1.3595	1.3533	1.341	0.92075	0.94522	0.93184
K3W4R3	Dtnbp1	40.845	1817500000	0.853097	1.03933	1.18583	0.0262057	0.0472688	0.0367942	0.941107	0.94672	1.04882	0.103069	0.10695	0.0983628	0.86413	0.87822	0.81694	1.1046	1.0192	0.99419	1.234	1.1788	1.1447	0.9974	1.0294	0.79652	1.0095	1.0345	0.79616	1.1774	0.93856	1.0305
K3W4T3	Atp6v0a1	9.479	543800000	1.51513	1.42903	1.38583	0.142496	0.161379	0.58171	1.4124	1.54733	1.20283	0.0632076	0.286477	0.0723617	1.7135	1.3852	1.4467	1.6511	1.3636	1.2724	2.2065	1.025	0.92598	1.3473	1.3919	1.498	1.173	1.6003	1.8687	1.1005	1.2545	1.2535
K4DI61	Phf10	74.49	3076200000	1.00268	0.94827	0.892263	0.0536962	0.101783	0.0798679	0.85306	0.929177	1.01814	0.0563298	0.0292455	0.0292703	0.93513	1.0665	1.0064	1.0393	0.99932	0.80619	1.0039	0.85132	0.82157	0.88855	0.89708	0.77355	0.90623	0.97045	0.91085	0.98121	1.0204	1.0528
K4DI67	Ncapd3	113.34	4338900000	1.20387	1.2064	1.0283	0.0388879	0.0151158	0.0264425	1.20167	1.0954	1.00035	0.0224131	0.0670561	0.0454696	1.2446	1.1515	1.2155	1.1875	1.2072	1.2245	1.0379	1.0548	0.9922	1.2187	1.2163	1.17	1.1604	1.1227	1.0031	0.975	1.0642	0.96184
K4DI77	Wdr81	85.644	1830400000	1.20487	1.2236	1.02588	0.0774091	0.0462308	0.0756722	1.3092	1.4489	1.01041	0.02602	0.0234384	0.0111772	1.1476	1.3143	1.1527	1.2743	1.1625	1.234	1.039	0.92734	1.1113	1.3206	1.3338	1.2732	1.4819	1.4297	1.4351	1.0175	0.99463	1.0191
K7N5X2	Zfp825	26.445	259950000	0.968853	0.857033	0.89087	0.0601174	0.09978	0.142573	1.1152	0.942697	0.85774	0.138702	0.0653596	0.154188	0.91744	1.0532	0.93592	0.99251	0.75511	0.82348	1.0832	0.74229	0.84712	0.947	1.1119	1.2867	0.96504	1.0092	0.85385	1.0047	0.92377	0.64475
L7N209	Hbs1l	11.796	242270000	1.07017	1.20569	1.06427	0.245164	0.211632	0.24835	0.97968	1.3295	1.3948	0	0	0	0.93234	1.4146	0.86356	1.3339	1.3758	0.90738	1.4038	0.81669	0.97231	NaN	NaN	0.97968	NaN	NaN	1.3295	NaN	NaN	1.3948
L7N451	Gvin1	10.074	307260000	0.93036	1.0456	1.02465	0.0726645	0.0116267	0.227671	1.35953	1.3781	1.12338	0.46828	0.406371	0.181023	0.94756	0.83402	1.0095	1.0489	1.0579	1.03	0.89978	1.3441	0.83007	1.0374	2.0217	1.0195	1.1298	1.9511	1.0534	1.02	0.97225	1.3779
L7N466	Mthfsl	37.781	2657400000	0.924233	0.882023	0.998427	0.0910956	0.00820252	0.0315825	0.974723	0.892663	0.916157	0.104557	0.05723	0.0151884	0.79761	1.0081	0.96699	0.87071	0.88546	0.8899	1.0342	0.95738	1.0037	0.83107	1.0162	1.0769	0.8141	0.9151	0.94879	0.93738	0.90268	0.90841
M0QW48	Metap2	8.1824	176440000	0.968905	1.2645	1.04419	0.006175	0.0382	0.22121	0.8847	0.89236	1.042	0	0	0	NaN	0.97508	0.96273	NaN	1.2263	1.3027	NaN	1.2654	0.82298	NaN	0.8847	NaN	NaN	0.89236	NaN	NaN	1.042	NaN
M0QW65	Asnsd1	15.301	2478800000	0.694397	0.817603	1.14407	0.0568601	0.0274906	0.0429259	0.79957	0.783243	1.03517	0.0363303	0.0339318	0.0407883	0.61697	0.71431	0.75191	0.81395	0.78591	0.85295	1.2043	1.1205	1.1074	0.84658	0.75811	0.79402	0.78837	0.73936	0.822	0.98452	1.0844	1.0366
M0QWS4	Ufc1	5.971	7165900000	0.882003	0.91992	1.03623	0.00884857	0.0268034	0.0323858	1.05053	0.96006	0.97077	0.0343329	0.0326706	0.0225399	0.87075	0.88289	0.89237	0.91458	0.95509	0.89009	1.002	1.0797	1.027	1.0879	1.005	1.0587	0.96592	0.99682	0.91744	0.99929	0.96884	0.94418
O08529	Capn2	323.31	28061000000	1.23843	1.20187	1.00242	0.019826	0.0193536	0.03066	1.19213	1.22873	1.04086	0.0377469	0.0379064	0.0357374	1.252	1.2529	1.2104	1.2246	1.2037	1.1773	1.0109	0.96135	1.035	1.1578	1.2447	1.1739	1.2778	1.1855	1.2229	1.0832	0.99579	1.0436
O08547	Sec22b	83.403	4951100000	1.45273	2.64	1.31808	0.0794458	0.978073	0.341307	1.34683	1.4837	1.12153	0.0655755	0.120331	0.0606858	1.3848	1.4092	1.5642	1.871	2.0288	4.0202	0.98483	1.1823	1.7871	1.4108	1.373	1.2567	1.4868	1.6295	1.3348	1.0441	1.1923	1.1282
O08553	Dpysl2	323.31	178030000000	1.01427	1.03443	1.00431	0.011063	0.0184971	0.0142105	1.00743	1.03447	1.02757	0.0054365	0.0182542	0.00711118	1.0156	1.0001	1.0271	1.0485	1.0083	1.0465	1.0244	0.99482	0.99372	1.0091	1.0001	1.0131	1.019	1.0243	1.0601	1.0365	1.0271	1.0191
O08579	Emd	29.628	560350000	1.28473	1.62817	1.33687	0.0173408	0.0380172	0.128167	0.966747	1.31113	1.44557	0.102697	0.0564893	0.160455	1.2862	1.2628	1.3052	1.5768	1.6676	1.6401	1.27	1.2244	1.5162	0.90664	0.8823	1.1113	1.3249	1.3724	1.2361	1.6087	1.5006	1.2274
O08580	Esrra	5.2921	143790000	0.73054	0.65441	0.93012	0	0	0	1.05312	1.05515	0.95607	0.09838	0.03795	0.03925	0.73054	NaN	NaN	0.65441	NaN	NaN	0.93012	NaN	NaN	NaN	0.95474	1.1515	NaN	1.0172	1.0931	NaN	0.91682	0.99532
O08582	Gtpbp1	279.77	14690000000	1.21823	1.14447	0.952053	0.0212691	0.0269558	0.0429748	1.23713	1.17153	0.954903	0.0586691	0.0213355	0.0379338	1.201	1.2482	1.2055	1.1488	1.1095	1.1751	0.99332	0.89278	0.97006	1.1571	1.2961	1.2582	1.1793	1.1929	1.1424	0.98069	0.98275	0.90127
O08583	Alyref	323.31	94469000000	0.833637	0.80759	0.973317	0.0144538	0.0115112	0.00649196	0.835337	0.779553	0.93102	0.0102646	0.01644	0.018148	0.8381	0.81413	0.84868	0.80097	0.79802	0.82378	0.96572	0.98158	0.97265	0.8301	0.82623	0.84968	0.78278	0.758	0.79788	0.93071	0.90895	0.9534
O08584	Klf6	1.7037	25025000	#DIV/0!	#DIV/0!	#DIV/0!	#DIV/0!	#DIV/0!	#DIV/0!	0.86976	1.1274	1.0596	0	0	0	NaN	NaN	NaN	NaN	NaN	NaN	NaN	NaN	NaN	NaN	0.86976	NaN	NaN	1.1274	NaN	NaN	1.0596	NaN
O08586	Pten	8.404	1342600000	1.04572	1.12358	1.00591	0.108967	0.129456	0.100441	1.09787	1.07023	0.972073	0.0939247	0.0296244	0.0802853	1.0715	0.90125	1.1644	1.2855	0.96863	1.1166	0.90571	1.1432	0.96881	1.2305	1.0378	1.0253	1.072	1.1056	1.0331	0.86454	1.0574	0.99428
O08599	Stxbp1	316.03	27851000000	1.04521	1.01277	0.93911	0.0533882	0.00560496	0.0224012	1.08793	1.1367	1.0262	0.0161611	0.0178309	0.0123946	1.0286	0.98973	1.1173	1.0071	1.0108	1.0204	0.94687	0.96183	0.90863	1.1096	1.0834	1.0708	1.1526	1.1457	1.1118	1.0432	1.0214	1.014
O08600	Endog	9.2437	174200000	1.09855	0.88343	0.708265	0.00365	0.02087	0.084835	0.74395	0.87017	1.14981	0.16217	0.355285	0.300539	1.0949	1.1022	NaN	0.9043	0.86256	NaN	0.7931	0.62343	NaN	0.8173	0.89546	0.51909	0.71868	1.3608	0.53103	0.88283	1.5697	0.99689
O08602	Raet1a	67.951	26707000000	1.26147	1.45213	1.1185	0.015391	0.0290246	0.0169228	1.11567	1.17063	1.04057	0.0699924	0.0490267	0.0123726	1.2411	1.2783	1.265	1.4118	1.4789	1.4657	1.1173	1.0984	1.1398	1.0724	1.2144	1.0602	1.1958	1.214	1.1021	1.0402	1.0256	1.0559
O08603	Raet1b	24.712	2034800000	0.89073	1.11977	1.21783	0.0310052	0.067004	0.00856128	1.07555	1.19227	1.17203	0.285575	0.0924165	0.261114	0.90252	0.84826	0.92141	1.1148	1.0403	1.2042	1.2064	1.2201	1.227	0.70586	1.4012	1.1196	1.0622	1.2462	1.2684	1.5084	0.87189	1.1358
O08604	Raet1c	26.08	2660900000	0.845703	0.73678	0.936597	0.392115	0.270822	0.14872	0.953093	0.949447	1.07163	0.148317	0.0781644	0.065346	0.31744	0.96377	1.2559	0.35882	0.87213	0.97939	1.1319	0.90654	0.77135	1.16	0.81982	0.87946	1.0576	0.87558	0.91516	1.0163	1.0352	1.1634
O08648	Map3k4	8.4743	533030000	1.15073	1.2353	1.04843	0.1454	0.106628	0.0617777	1.11491	1.36943	1.14033	0.25696	0.0707352	0.055592	1.3527	1.0832	1.0163	1.3828	1.1887	1.1344	1.0046	1.1358	1.0049	1.3904	0.77193	1.1824	1.4675	1.3033	1.3375	1.1066	1.0957	1.2187
O08663	Metap2	323.31	35140000000	0.989873	0.993177	0.988523	0.0100776	0.00675788	0.00456959	0.855853	0.876433	1.0132	0.00576803	0.00745272	0.00196129	0.98633	0.97969	1.0036	0.98911	1.0027	0.98772	0.98569	0.98491	0.99497	0.86277	0.85614	0.84865	0.88682	0.86969	0.87279	1.0124	1.0159	1.0113
O08664	Bcl7c	56.372	2269400000	0.6521	0.684987	1.086	0.226006	0.259081	0.0625364	0.85611	0.930043	1.07999	0.11523	0.0519366	0.0846998	0.97071	0.51479	0.4708	1.0427	0.5748	0.43746	1.1571	1.096	1.0049	0.72802	0.83291	1.0074	0.88094	0.90729	1.0019	1.1787	1.0894	0.97187
O08709	Prdx6	323.31	266690000000	0.95324	0.946717	0.978993	0.00522158	0.00915587	0.00656699	0.952063	0.960777	1.00493	0.0118188	0.00411995	0.0136173	0.96057	0.95035	0.9488	0.94205	0.95951	0.93859	0.96993	0.98528	0.98177	0.93758	0.96653	0.95208	0.95631	0.96625	0.95977	1.0241	0.9969	0.99378
O08734	Bak1	53.383	1100000000	1.29887	0.75493	0.702933	0.0787889	0.0604234	0.131037	0.774933	0.781883	1.02996	0.0367635	0.0164735	0.0730094	1.3422	1.1883	1.3661	0.82503	0.67756	0.7622	0.88664	0.58999	0.63217	0.72394	0.80921	0.79165	0.7821	0.7616	0.80195	1.0949	0.92797	1.067
O08738	Casp6	19.425	1194400000	0.87076	0.90671	1.03893	0.0434115	0.019287	0.0335722	0.886607	0.900123	1.04156	0.151672	0.0897636	0.205515	0.91596	0.81218	0.88414	0.93275	0.88666	0.90072	1.0277	1.0046	1.0845	0.67286	0.97796	1.009	0.84825	1.0264	0.82572	1.2766	1.0721	0.77598
O08739	Ampd3	75.198	16895000000	0.955057	0.91405	0.97145	0.0300233	0.0363235	0.0616732	0.99967	0.932763	0.916453	0.054892	0.0495473	0.0461434	0.91295	0.98084	0.97138	0.86553	0.9237	0.95292	0.88445	1.0203	1.0096	1.077	0.95511	0.9669	0.93674	0.87019	0.99136	0.90891	0.97636	0.86409
O08749	Dld	323.31	79728000000	1.1975	1.26393	1.08663	0.0166949	0.0224699	0.0216971	1.13597	1.1672	1.01329	0.0319379	0.0143687	0.031571	1.1991	1.2171	1.1763	1.233	1.2731	1.2857	1.1164	1.0782	1.0653	1.0908	1.1584	1.1587	1.172	1.1477	1.1819	1.0301	0.96906	1.0407
O08750	Nfil3	25.991	4072700000	0.857997	1.01797	1.15817	0.0281206	0.0427576	0.0236469	0.870243	0.82482	0.942223	0.0686141	0.00506496	0.115771	0.89499	0.82686	0.85214	1.0673	0.96302	1.0236	1.1322	1.1529	1.1894	0.96063	0.79448	0.85562	0.81808	0.83029	0.82609	0.78073	0.99964	1.0463
O08759	Ube3a	118.19	7464900000	1.1696	1.05916	0.96385	0.0580498	0.0852561	0.119386	1.01746	1.21013	1.11016	0.0742201	0.144781	0.131113	1.2503	1.1423	1.1162	0.95437	1.1632	1.0599	0.80005	1.0812	1.0103	1.1015	0.92098	1.0299	1.1202	1.4144	1.0958	1.1666	1.2349	0.92898
O08760	Ogg1	2.8132	114830000	1.0706	1.4395	1.3059	0	0	0	0.781473	1.06075	1.38897	0.0754789	0.0728313	0.0682189	NaN	1.0706	NaN	NaN	1.4395	NaN	NaN	1.3059	NaN	0.70785	0.75135	0.88522	0.98954	1.0319	1.1608	1.2933	1.4476	1.426
O08784	Tcof1	323.31	94673000000	1.00841	0.993057	0.980677	0.0593428	0.00396434	0.0208822	0.929993	0.92419	0.99533	0.00191997	0.00761797	0.00837304	1.0854	0.94099	0.99883	0.99846	0.99165	0.98906	0.9653	1.0102	0.96653	0.92905	0.92826	0.93267	0.93494	0.91943	0.9182	1.0011	1.0014	0.98349
O08789	Mnt	14.624	1039700000	0.75648	0.787353	1.02219	0.0276749	0.0235656	0.0297802	0.785657	0.749327	0.961097	0.0247543	0.0582125	0.0819282	0.71765	0.77165	0.78014	0.81816	0.76094	0.78296	1.0466	0.98026	1.0397	0.76703	0.7693	0.82064	0.71285	0.70365	0.83148	0.98022	0.85257	1.0505
O08792	Ebf2	1.775	1050800000	1.452	1.62033	1.03695	0.148804	0.271857	0.0928828	1.46373	1.35983	0.92621	0.0904852	0.0945073	0.0444538	1.2964	1.4071	1.6525	1.2382	1.848	1.7748	0.92165	1.1491	1.0401	1.4343	1.5863	1.3706	1.4143	1.4383	1.2269	0.97657	0.93362	0.86844
O08795	Prkcsh	323.31	95788000000	0.80305	0.826297	1.02893	0.00197688	0.00564956	0.00718579	0.857473	0.847757	1.0184	0.0111101	0.0276247	0.0168327	0.80086	0.80264	0.80565	0.8301	0.83048	0.81831	1.0378	1.0202	1.0288	0.84841	0.87312	0.85089	0.81041	0.8565	0.87636	1.0039	1.0093	1.042
O08796	Eef2k	4.5748	294080000	1.04883	0.836945	0.88184	0.147465	0.005325	0.06415	0.89189	0.91695	1.01714	0.0544799	0.0456303	0.0636585	NaN	0.90137	1.1963	NaN	0.83162	0.84227	NaN	0.94599	0.81769	0.82633	0.88962	0.95972	0.89404	0.98065	0.87616	1.0612	1.0631	0.92712
O08797	Serpinb9	116.29	18507000000	0.813283	0.976693	1.18563	0.0395932	0.0198149	0.021488	0.873333	0.99697	1.1904	0.0249085	0.00754797	0.0240443	0.75774	0.84719	0.83492	0.94948	0.99609	0.98451	1.1885	1.158	1.2104	0.84077	0.87798	0.90125	1.0009	1.0036	0.98641	1.2021	1.2122	1.1569
O08800	Serpinb8	155.63	2535700000	1.1917	1.20187	1.04479	0.106809	0.0804763	0.0396276	1.2044	1.18523	1.00769	0.0891751	0.203735	0.0886212	1.0802	1.1592	1.3357	1.097	1.216	1.2926	1.0792	1.0659	0.98928	1.269	1.0783	1.2659	1.4722	1.0194	1.0641	1.1312	0.92752	0.96434
O08804	Serpinb6b	248.87	8937100000	0.592447	0.660993	1.26307	0.0368663	0.033778	0.0975503	0.539547	0.660943	1.24653	0.0309088	0.013878	0.0933015	0.54671	0.63699	0.59364	0.64288	0.63177	0.70833	1.4008	1.201	1.1874	0.53438	0.50454	0.57972	0.65583	0.64709	0.67991	1.3689	1.1426	1.2281
O08807	Prdx4	251.01	183970000000	0.941	0.92951	1.00521	0.0290306	0.00676065	0.0168723	0.94673	0.917217	0.979507	0.00792042	0.0228965	0.0167306	0.90729	0.93756	0.97815	0.92125	0.92947	0.93781	1.0128	1.021	0.98182	0.95219	0.95247	0.93553	0.91459	0.89058	0.94648	0.9635	0.97242	1.0026
O08810	Eftud2	323.31	141420000000	1.23067	1.27267	1.03667	0.00302251	0.00614293	0.00683927	1.2167	1.20697	0.99345	0.0150774	0.00360123	0.0116559	1.2269	1.2308	1.2343	1.2782	1.2757	1.2641	1.0338	1.0461	1.0301	1.2325	1.1964	1.2212	1.2107	1.2081	1.2021	0.98431	1.0099	0.98614
O08848	RO60	52.223	2374000000	1.11062	1.0663	1.0201	0.121883	0.143861	0.075545	1.11271	1.13583	1.02128	0.128001	0.0717582	0.0416242	1.1108	0.96125	1.2598	1.215	0.8717	1.1122	1.1249	0.94971	0.9857	1.2632	1.1246	0.95034	1.1781	1.1946	1.0348	0.97164	1.0735	1.0187
O08856	Ell	120.01	6122800000	1.01561	0.987383	0.98232	0.0739543	0.0467624	0.0457734	0.999123	1.02113	0.982517	0.0255618	0.0292861	0.0278397	0.91152	1.0588	1.0765	0.99444	0.92691	1.0408	1.0187	0.91776	1.0105	1.0094	1.024	0.96397	1.0052	0.99598	1.0622	0.98214	0.94861	1.0168
O08901	Bub1	63.818	1596000000	1.13788	1.01849	0.989803	0.123631	0.0666701	0.0366035	1.2645	1.14223	0.94159	0.0545012	0.108144	0.0833459	1.2471	1.2015	0.96503	1.1126	0.97647	0.96641	0.94838	0.98363	1.0374	1.3408	1.2169	1.2358	1.159	1.0022	1.2655	0.82417	0.9914	1.0092
O08908	Pik3r2	29.727	1678800000	1.00707	0.958453	0.941667	0.0693804	0.0220983	0.0299716	0.87596	0.804777	0.911173	0.0788899	0.0624934	0.113725	1.0983	0.93018	0.99272	0.93655	0.98871	0.9501	0.9037	0.97697	0.94433	0.77933	0.97257	0.87598	0.8673	0.71942	0.82761	1.0026	0.75087	0.98005
O08915	Aip	214.06	15456000000	0.95552	0.940787	0.960997	0.0447396	0.0322136	0.0300658	0.953523	0.95737	1.00732	0.0101939	0.0152268	0.012773	0.89542	0.96844	1.0027	0.8956	0.95836	0.9684	1.0035	0.93873	0.94076	0.94837	0.94444	0.96776	0.93815	0.97539	0.95857	1.0082	1.0225	0.99125
O08917	Flot1	11.282	409930000	0.929047	1.00709	1.12699	0.0870961	0.0513129	0.187813	0.931347	0.92117	1.02134	0.142047	0.0674918	0.0203997	0.86283	1.0521	0.87221	0.94995	0.99692	1.0744	1.3581	0.89807	1.1248	0.79787	0.86807	1.1281	0.83761	1.0029	0.923	1.037	0.99253	1.0345
O08919	Numbl	2.4395	8368500000	0.98048	1.8205	1.914	0	0	0	1.04525	1.0861	1.07951	0.16673	0.131584	0.252389	NaN	NaN	0.98048	NaN	NaN	1.8205	NaN	NaN	1.914	1.2779	0.96217	0.89569	1.0362	0.95579	1.2663	0.80643	1.017	1.4151
O08997	Atox1	117.01	49642000000	0.92262	0.882253	0.92617	0.00701786	0.0145325	0.0282932	0.889677	0.855433	0.952073	0.0222197	0.0113877	0.0011517	0.91308	0.92502	0.92976	0.87939	0.86606	0.90131	0.95523	0.88782	0.93546	0.91538	0.89248	0.86117	0.83963	0.86602	0.86065	0.95277	0.953	0.95045
O09044	Snap23	190.27	2650900000	1.70887	1.4494	0.920017	0.142463	0.0588823	0.075583	1.2893	1.1054	0.807857	0.140559	0.0114204	0.109412	1.5154	1.7569	1.8543	1.5038	1.3676	1.4768	0.99694	0.81728	0.94583	1.1089	1.4518	1.3072	1.1162	1.1104	1.0896	0.96256	0.72791	0.7331
O09053	Wrn	1.734	63917000	0.78907	0.8459	1.0523	0	0	0	0.815595	0.90268	1.0958	0.139935	0.17632	0.0106	0.78907	NaN	NaN	0.8459	NaN	NaN	1.0523	NaN	NaN	NaN	0.95553	0.67566	NaN	1.079	0.72636	NaN	1.1064	1.0852
O09061	Psmb1	212.87	117720000000	0.979173	1.00514	0.998827	0.00785708	0.0269686	0.00555218	0.922393	0.926363	1.01335	0.0087952	0.00248566	0.0102299	0.98576	0.98363	0.96813	1.0432	0.98398	0.98824	1.0025	0.99098	1.003	0.92091	0.93383	0.91244	0.92323	0.92655	0.92931	1.0186	1.0224	0.99905
O09106	Hdac1	273.42	40593000000	1.09527	1.15503	1.03643	0.0139428	0.041307	0.0176114	1.1168	1.16077	0.978797	0.0422148	0.0208009	0.0294326	1.1103	1.0988	1.0767	1.1168	1.1359	1.2124	1.0181	1.031	1.0602	1.1464	1.0571	1.1469	1.1585	1.1365	1.1873	0.98864	1.0089	0.93885
O09110	Map2k3	269.97	21229000000	1.06407	1.02086	0.984613	0.0869841	0.0610455	0.00862594	1.02211	1.10423	1.08287	0.030389	0.0285728	0.0192132	1.179	0.96862	1.0446	1.0989	0.94987	1.0138	0.97344	0.98596	0.99444	1.0128	1.0631	0.99043	1.0652	1.1328	1.1147	1.0795	1.1079	1.0612
O09111	Ndufb11	3.2377	196120000	0.47578	0.7969	1.7871	0	0	0	0.80439	0.48085	0.59281	0	0	0	NaN	NaN	0.47578	NaN	NaN	0.7969	NaN	NaN	1.7871	0.80439	NaN	NaN	0.48085	NaN	NaN	0.59281	NaN	NaN
O09117	Sypl1	51.421	1346600000	1.51443	1.57803	1.03915	0.128802	0.0241551	0.0741277	1.8694	1.4529	0.849227	0.600379	0.165262	0.228217	1.4163	1.4306	1.6964	1.5526	1.571	1.6105	1.1063	1.0753	0.93586	1.8585	2.6101	1.1396	1.6609	1.4412	1.2566	0.87351	0.55837	1.1158
O09126	Sema4d	3.1019	107960000	1.1812	1.01765	0.852165	0.02	0.04665	0.018175	0.9266	0.80487	0.78802	0	0	0	1.2012	NaN	1.1612	1.0643	NaN	0.971	0.87034	NaN	0.83399	0.9266	NaN	NaN	0.80487	NaN	NaN	0.78802	NaN	NaN
O09130	Nfatc2ip	198.04	3606500000	1.02932	1.12727	1.04304	0.0721966	0.0867552	0.04339	1.05613	1.06997	0.980917	0.0167619	0.0270398	0.0360475	1.028	1.1184	0.94157	1.0976	1.039	1.2452	1.102	0.99883	1.0283	1.0402	1.0489	1.0793	1.0351	1.0738	1.101	0.93151	0.99474	1.0165
O09131	Gsto1	260.97	17149000000	0.952977	1.1088	1.19067	0.0209821	0.0396864	0.0576855	0.988813	1.0989	1.13647	0.0274855	0.0219246	0.044474	0.92765	0.97903	0.95225	1.1354	1.0527	1.1383	1.1907	1.12	1.2613	0.95878	0.98246	1.0252	1.0962	1.127	1.0735	1.1195	1.1974	1.0925
O09159	Man2b1	19.912	2384000000	0.839467	0.77667	0.90066	0.0734221	0.128083	0.157279	0.781087	0.71678	0.959623	0.0908449	0.0479326	0.0590744	0.75061	0.83737	0.93042	0.60253	0.90692	0.82056	0.76197	1.1206	0.81941	0.6574	0.87302	0.81284	0.65799	0.71695	0.7754	1.0411	0.90289	0.93488
O09174	Amacr	10.74	1081300000	0.758687	0.87303	1.3382	0.283765	0.215269	0.195952	1.28885	0.993857	1.0751	0.453339	0.0917319	0.0561719	1.1597	0.57142	0.54494	1.1245	0.8959	0.59869	1.3764	1.5568	1.0814	1.0182	1.9275	0.92085	1.0667	1.0504	0.86447	1.0419	1.0292	1.1542
O35047	Psmc3ip	67.596	3315100000	0.870763	0.842953	1.01367	0.0340976	0.0577685	0.0296488	0.873113	0.926837	1.05547	0.0211569	0.0133055	0.0394335	0.83694	0.85791	0.91744	0.85439	0.76718	0.90729	0.99227	0.99315	1.0556	0.87813	0.89615	0.84506	0.93816	0.93419	0.90816	1.0165	1.0404	1.1095
O35071	Kif1c	2.8014	243640000	1.12333	1.16778	0.911725	0.40637	0.66542	0.220075	1.0521	1.07341	1.00424	0.255613	0.189664	0.155666	NaN	0.71696	1.5297	NaN	0.50236	1.8332	NaN	0.69165	1.1318	0.73799	1.3641	1.0542	0.83074	1.0958	1.2937	1.1057	0.78431	1.1227
O35075	Vps26c	209.08	12035000000	0.891153	0.893083	0.971213	0.0106307	0.0190981	0.00957278	0.92409	0.905347	0.946907	0.0158045	0.00271928	0.0238201	0.90595	0.88606	0.88145	0.91961	0.88422	0.87542	0.95923	0.97175	0.98266	0.92881	0.90281	0.94065	0.90248	0.90456	0.909	0.9617	0.96572	0.9133
O35114	Scarb2	9.3815	1054300000	1.3854	1.3922	1.08666	0.166122	0.0488625	0.162555	0.917828	1.11764	1.2409	0.631799	0.819191	0.156155	1.3114	1.6155	1.2293	1.329	1.448	1.3996	1.2221	0.85807	1.1798	0.036485	1.4857	1.2313	0.047223	2.0366	1.2691	1.3073	1.3901	1.0253
O35127	Grcc10	44.207	4243300000	0.877803	0.775423	0.918997	0.0565417	0.00376939	0.080158	0.921003	0.81604	0.950563	0.0576241	0.0275169	0.0549687	0.81764	0.86227	0.9535	0.7704	0.77639	0.77948	1.0052	0.93965	0.81214	0.8714	0.88981	1.0018	0.8386	0.83222	0.7773	1.0238	0.93652	0.89137
O35129	Phb2	293.29	147770000000	0.816227	0.83347	0.997197	0.0100552	0.0145499	0.00647045	0.85217	0.81847	0.98299	0.0186379	0.0118923	0.00425512	0.82852	0.81627	0.80389	0.84778	0.83912	0.81351	0.98819	1.0003	1.0031	0.83665	0.87838	0.84148	0.81239	0.83509	0.80793	0.97728	0.9842	0.98749
O35130	Emg1	136.94	26245000000	0.815743	0.85725	1.03003	0.0538267	0.0439586	0.0355574	0.900137	0.907693	0.992867	0.0514103	0.0296829	0.0242092	0.74069	0.86428	0.84226	0.80119	0.86201	0.90855	1.0061	1.0037	1.0803	0.85931	0.86845	0.97265	0.92814	0.86572	0.92922	0.97532	1.0271	0.97618
O35134	Polr1a	220.43	10360000000	1.21633	1.23713	1.00343	0.0536229	0.0641365	0.0196344	1.23163	1.21727	1.03869	0.0752735	0.061208	0.0506527	1.2873	1.204	1.1577	1.2763	1.2884	1.1467	1.0258	0.978	1.0065	1.2528	1.3114	1.1307	1.2318	1.2839	1.1361	1.0915	0.97037	1.0542
O35215	Ddt	148.9	23512000000	0.791347	0.85308	1.0763	0.0108292	0.0320942	0.0467096	0.703957	0.775657	1.03841	0.0227727	0.0364605	0.0370261	0.79525	0.77657	0.80222	0.869	0.88193	0.80831	1.0667	1.1377	1.0245	0.73503	0.68109	0.69575	0.80559	0.79705	0.72433	1.0671	1.062	0.98613
O35218	Cpsf2	323.31	22357000000	1.17293	1.07597	0.914723	0.0357063	0.0289631	0.0141446	1.12643	1.12817	0.99355	0.0294994	0.0393501	0.0131375	1.1492	1.1462	1.2234	1.0709	1.0433	1.1137	0.90617	0.90334	0.93466	1.1038	1.1681	1.1074	1.0734	1.1641	1.147	0.98975	0.9797	1.0112
O35226	Psmd4	323.31	72016000000	0.924787	0.928887	0.980463	0.000707358	0.022025	0.0100952	0.940297	0.923713	0.97184	0.0147193	0.00513976	0.0233544	0.92384	0.92498	0.92554	0.93176	0.95431	0.90059	0.96882	0.99344	0.97913	0.94615	0.92007	0.95467	0.91877	0.92157	0.9308	0.94191	0.97471	0.9989
O35242	Nsmaf	6.5168	488110000	1.10837	1.16303	0.970427	0.0751803	0.0646034	0.0559922	0.97706	1.1682	1.17287	0.0509517	0.0735697	0.0669598	1.2062	1.0955	1.0234	1.2524	1.1348	1.1019	0.94392	1.0483	0.91906	0.915	1.0398	0.97638	1.1672	1.2588	1.0786	1.1577	1.2614	1.0995
O35250	Exoc7	35.577	4748600000	0.934183	0.860753	0.897413	0.0197502	0.0248177	0.0581113	0.890123	0.906177	1.01771	0.0191027	0.0700707	0.0727121	0.95687	0.93695	0.90873	0.83984	0.8468	0.89562	0.81731	0.95337	0.92156	0.89865	0.86366	0.90806	0.8076	0.96423	0.9467	0.93743	1.1135	1.0022
O35286	Dhx15	256.81	85908000000	1.22133	1.2025	0.963877	0.0192171	0.0156361	0.0144018	1.21483	1.1733	0.96996	0.0211125	0.0131476	0.0104619	1.2071	1.2084	1.2485	1.1921	1.1908	1.2246	0.98119	0.96451	0.94593	1.1853	1.2334	1.2258	1.1886	1.1748	1.1565	0.96222	0.98475	0.96291
O35295	Purb	323.31	19910000000	0.768447	0.856653	1.11587	0.0106124	0.0144202	0.0440035	0.840527	0.858053	1.0901	0.0179943	0.0284565	0.0208472	0.78058	0.75473	0.77003	0.86449	0.86904	0.83643	1.0981	1.1764	1.0731	0.81654	0.85988	0.84516	0.85332	0.82581	0.89503	1.119	1.0807	1.0706
O35309	Nmi	323.31	48356000000	0.918393	1.0621	1.19663	0.0466079	0.047349	0.00792016	0.967293	1.09133	1.15773	0.0101957	0.00559543	0.0245439	0.85461	0.93589	0.96468	1.0029	1.1188	1.0646	1.1869	1.2063	1.1967	0.97566	0.97328	0.95294	1.0839	1.0927	1.0974	1.1607	1.1263	1.1862
O35326	Srsf5	112.33	57027000000	0.895097	0.91235	1.03047	0.00115854	0.0163636	0.0239995	0.909873	0.898187	0.999003	0.026978	0.0337251	0.0129228	0.89383	0.89483	0.89663	0.88981	0.92816	0.91908	1.0129	1.0141	1.0644	0.87231	0.92287	0.93444	0.85184	0.91161	0.93111	0.98081	1.0066	1.0096
O35343	Kpna4	323.31	34453000000	1.10037	1.0632	0.960083	0.0396253	0.0072351	0.0195788	1.10697	1.08307	0.936457	0.0100297	0.0261485	0.00816681	1.1562	1.0766	1.0683	1.069	1.0676	1.053	0.95062	0.98735	0.94228	1.0977	1.1023	1.1209	1.099	1.0462	1.104	0.92716	0.94704	0.93517
O35344	Kpna3	263.01	43697000000	1.0488	1.06633	1.01597	0.0138053	0.00336386	0.0239768	1.09847	1.08397	0.952847	0.0333177	0.00428978	0.00400377	1.0372	1.0682	1.041	1.0702	1.062	1.0668	1.0363	1.0293	0.9823	1.1446	1.0837	1.0671	1.0891	1.0786	1.0842	0.94721	0.95613	0.9552
O35350	Capn1	56.176	3079900000	1.10087	1.121	1.04452	0.0506518	0.0389492	0.0710071	1.12907	1.1405	1.00145	0.0556968	0.033993	0.00947806	1.1604	1.1056	1.0366	1.142	1.0664	1.1546	1.0491	0.95535	1.1291	1.1895	1.0551	1.1426	1.1188	1.1142	1.1885	1.0101	0.98826	1.006
O35368	Ifi203	76.643	5559400000	0.955273	0.95449	1.07185	0.00926797	0.0200914	0.0794599	0.950237	0.907303	0.93377	0.0243142	0.0119601	0.0490675	0.95883	0.94257	0.96442	0.93392	0.98175	0.9478	1.0558	1.1762	0.98356	0.91948	0.9523	0.97893	0.92285	0.89376	0.9053	0.99038	0.87071	0.94022
O35375	Nrp2	69.91	4277100000	0.995603	1.02746	1.0286	0.149944	0.0681859	0.0703931	1.073	0.905187	0.85917	0.0541354	0.024937	0.0380965	0.88538	1.2076	0.89383	1.038	1.1052	0.93918	1.1141	0.94169	1.03	1.0422	1.0277	1.1491	0.89726	0.87939	0.93891	0.88756	0.88463	0.80532
[truncated: 4,813 more rows]

## Sheet: Raw_Ac
Acetylome data of Raw cell
"dev, standard deviation"
[truncated: 2,451 more rows]

## Sheet: Raw_P
Phosphoproteome data of Raw cell
[truncated: 17,036 more rows]

[truncated: 5 more sheets: Raw_Ub, Thp1_WCP, Thp1_Ac, Thp1_P, Thp1_Ub]
