# Supplementary material for: Integrative Proteomic Analysis of Multiple Posttranslational Modifications in Inflammatory Response
Source: Genomics Proteomics Bioinformatics. 2021 Mar 2;20(1):163–76. doi: 10.1016/j.gpb.2020.11.004 (PMC9510875; doi:10.1016/j.gpb.2020.11.004)
Supplement: Supplementary Table S2 — Interacting proteins containing PTM crosstalk across proteins [file mmc10.xlsx]

## Sheet: Raw
Interacting proteins containing PTM crosstalk across proteins in Raw cell
interacting proteins	score		proteins with no interaction
Rin1 (pp) Abl1	0.973		March7
Rin1 (pp) Rras2	0.87		Sept9
Rin1 (pp) Chm	0.903		Aagab
Ski (pp) Smad2	0.975		Aarsd1
Ski (pp) Ubc	0.9		Aasdh
Ski (pp) Ncor2	0.943		Aatk
Ski (pp) Ncor1	0.956		Abcb1b
Nfkbie (pp) Psmb9	0.913		Abcc5
Nfkbie (pp) Ubc	0.914		Acap2
Nfkbie (pp) Rel	0.986		Acsl4
Nfkbie (pp) Psma5	0.918		Adat1
Nfkbie (pp) Psmd4	0.924		Adnp2
Nfkbie (pp) Psme4	0.91		Agap1
Nfkbie (pp) Psmf1	0.907		Agap2
Nfkbie (pp) Psmb10	0.923		Agtpbp1
Nfkbie (pp) Psmc4	0.92		Ahdc1
Nfkbie (pp) Nfkb1	0.938		Ahnak2
Nfkbie (pp) Psmd1	0.927		AI837181
Nfkbie (pp) Rela	0.956		Aida
Stat5a (pp) Stat3	0.957		Aifm1
Stat5a (pp) Stat5b	0.956		Aim1
Stat5a (pp) Abl1	0.943		Akap11
Stat5a (pp) Ep300	0.804		Akap17b
Stat5a (pp) Stat1	0.957		Akap8
Stat5a (pp) Brwd1	0.944		Akna
Stat5a (pp) Pias4	0.806		Alms1
Erh (pp) Gm8186	0.906		Ammecr1l
Erh (pp) Snrpe	0.95		Ank
Stat5b (pp) Stat3	0.948		Ankhd1
Arf1 (pp) Iqsec1	0.805		Ankle2
Arf1 (pp) Arhgap21	0.878		Ankrd10
Mta1 (pp) Hist2h2bb	0.9		Ankrd11
Mta1 (pp) Ubtf	0.914		Ankrd17
Mta1 (pp) Hist1h2bm	0.9		Ankrd50
Mta1 (pp) Hist1h2bk	0.9		Ankrd52
Mta1 (pp) Rbbp4	0.998		Anp32b
Mta1 (pp) Hdac1	0.995		Ap5b1
Mta1 (pp) Ttf1	0.916		Apobr
Mta1 (pp) Mbd3	0.987		Arfgef3
Mta1 (pp) Phf21a	0.805		Arl10
Mta1 (pp) Mbd2	0.952		Arl11
Mta1 (pp) Mta3	0.975		Arl6ip6
Mta1 (pp) Chd4	0.986		Atad1
Mta1 (pp) Smarca5	0.804		Atad2
Mta1 (pp) Gatad2b	0.988		Ate1
Mta1 (pp) Taf1d	0.9		Atmin
Mta1 (pp) Ehmt2	0.955		Atn1
Shb (pp) Bcar1	0.909		Atp13a3
Shb (pp) Ptk2b	0.906		Atp7a
Shb (pp) Ptk2	0.923		Atxn10
Shb (pp) Hsp90aa1	0.902		AU019823
Shb (pp) Pxn	0.913		AU040320
Shb (pp) Dock1	0.904		Aven
Shb (pp) Elmo1	0.9		Bahcc1
Arhgef6 (pp) Arhgef12	0.815		Bank1
Arhgef6 (pp) Git2	0.906		Batf2
Arhgef6 (pp) Arhgef7	0.951		Baz2b
Arhgef6 (pp) Arhgef1	0.832		Bbx
Arhgef6 (pp) Rras2	0.824		BC030867
Arhgef6 (pp) Git1	0.987		BC068157
Arhgef6 (pp) Rac2	0.954		Bcl2a1b
Reps1 (pp) Dnm2	0.92		Bclaf1
Reps1 (pp) Eps15l1	0.925		Bclaf3
Reps1 (pp) Pik3c2a	0.903		Birc6
Atp1b3 (pp) Bsg	0.915		Blk
Atp1b3 (pp) Atp1a1	0.979		Bmp5
Bicd2 (pp) Capzb	0.903		Brwd3
Bicd2 (pp) Dync1i2	0.923		Bsdc1
Bicd2 (pp) Rab3gap2	0.91		C2cd5
Bicd2 (pp) Rab3gap1	0.9		C77080
Cdk13 (pp) Brd4	0.923		Caap1
Cdk13 (pp) Ccne1	0.915		Camk1
Cdk13 (pp) Ccny	0.805		Camsap1
Fosl2 (pp) Mapk8	0.848		Camsap2
Fosl2 (pp) Jun	0.979		Capg
Fosl2 (pp) Jund	0.972		Caprin2
Fosl2 (pp) Junb	0.983		Car2
Slc38a2 (pp) Slc1a5	0.812		Carhsp1
Slc38a2 (pp) Slc38a1	0.814		Casp8ap2
Hk1 (pp) Pfkfb2	0.846		Cass4
Hk1 (pp) Pfkp	0.866		Cast
Pou2f1 (pp) Gtf2e2	0.901		Cc2d1a
Ccdc104 (pp) Arl3	0.965		Ccdc115
Dusp16 (pp) Mapk8	0.975		Ccdc137
Dcp1a (pp) Rps13	0.902		Ccdc18
Dcp1a (pp) Rpl35a	0.902		Ccdc186
Dcp1a (pp) Rpl38	0.902		Ccdc50
Dcp1a (pp) Rps6	0.921		Ccdc55
Dcp1a (pp) Rpl11	0.902		Ccdc66
Dcp1a (pp) Rpl23	0.902		Ccdc77
Dcp1a (pp) Rps2	0.901		Ccdc88b
Dcp1a (pp) Rpl34	0.902		Ccdc9
Dcp1a (pp) Rplp2	0.903		Ccpg1os
Dcp1a (pp) Rpl3	0.902		Ccser2
Dcp1a (pp) Gspt1	0.915		Cd109
Dcp1a (pp) Upf3b	0.946		Cd300lb
Dcp1a (pp) Upf1	0.979		Cdc123
Dcp1a (pp) Patl1	0.985		Cdc42bpb
Dcp1a (pp) Rpl37a	0.902		Cdc42ep4
Dcp1a (pp) Eif4g1	0.942		Cdca4
Dcp1a (pp) Smg6	0.968		Cdca7l
Dcp1a (pp) Smg7	0.968		Cdr2
Dcp1a (pp) Edc4	0.996		Cenpv
Dcp1a (pp) Rpl4	0.902		Cep68
Dcp1a (pp) Rps3	0.917		Cers6
Dcp1a (pp) Smg1	0.947		Cfap206
Dcp1a (pp) Rpl6	0.902		Cggbp1
Dcp1a (pp) Ncbp1	0.939		Chchd4
Dcp1a (pp) Exosc3	0.908		Chd7
Dcp1a (pp) Rps3a1	0.902		Chic2
Dcp1a (pp) Eif4a3	0.949		Cisd1
Dcp1a (pp) Rps14	0.912		Ciz1
Dcp1a (pp) Ncbp2	0.935		Clic1
Map3k1 (pp) Map4k4	0.858		Clic4
Map3k1 (pp) Map2k2	0.91		Clptm1
Map3k1 (pp) Mapk8	0.917		Cmc2
Nampt (pp) Nt5c2	0.905		Cmtr1
Tcp1 (pp) Cct4	0.998		Cnnm4
Tcp1 (pp) Gng2	0.9		Cnp
Dclre1c (pp) Rnf168	0.905		Cnpy4
Dclre1c (pp) Kat5	0.907		Cntln
Dclre1c (pp) Rif1	0.902		Cntrob
Dclre1c (pp) Trp53bp1	0.948		Colec12
Dclre1c (pp) Hist1h2bm	0.9		Coro7
Dclre1c (pp) Hist1h2bk	0.9		Cpeb4
Sptlc2 (pp) Psph	0.825		Cramp1l
Sptlc2 (pp) Shmt2	0.838		Crkr
Tnip1 (pp) Tnfaip3	0.994		Csrnp1
Ilf3 (pp) Hnrnpm	0.871		Ctage5
Ilf3 (pp) Hnrnpa2b1	0.872		Ctdspl2
Ilf3 (pp) Elavl1	0.926		Cuedc2
Pum3 (pp) Polr1e	0.828		Cylc1
Pum3 (pp) Rsl1d1	0.893		Cytip
Pum3 (pp) Gnl3l	0.82		D10Wsu102e
Pum3 (pp) Nsun2	0.872		D8Ertd82e
Pum3 (pp) Nop56	0.946		Dact3
Pum3 (pp) Utp3	0.814		Daglb
Pum3 (pp) Lyar	0.849		Dazap1
Pum3 (pp) Utp14a	0.91		Dbndd2
Mettl18 (pp) Fam86	0.872		Ddi2
Abca13 (pp) C5ar1	0.902		Ddx3y
Abca13 (pp) Iqgap1	0.902		Ddx59
Abca13 (pp) Psen1	0.903		Deaf1
Abca13 (pp) Rap1b	0.903		Def8
Abca13 (pp) Cd14	0.9		Dgcr14
Abca13 (pp) Bst2	0.9		Dgkd
Abca13 (pp) Dok3	0.9		Dgkz
Pou2f2 (pp) Gtf2e2	0.9		Dip2b
Pou2f2 (pp) Pou2f1	0.906		Dmwd
Pou2f2 (pp) Pcf11	0.902		Dmxl1
Pou2f2 (pp) Taf11	0.9		Dnajc21
Pank1 (pp) Eps15l1	0.9		Dock10
Pank1 (pp) Synj1	0.9		Dock11
Pank1 (pp) Eps15	0.9		Dock7
Pank1 (pp) Dab2	0.9		Dock8
Tank (pp) Traf1	0.833		Dock9
Tank (pp) Ubc	0.9		Donson
Pip5k1c (pp) Tmem55b	0.907		Dscr3
Pip5k1c (pp) Synj1	0.947		Dtwd2
Pip5k1c (pp) Farp2	0.9		Dyrk3
Pip5k1c (pp) Plxna4	0.901		Ece2
Trib3 (pp) Atf4	0.927		Eea1
Borcs8 (pp) Borcs6	0.941		Efr3a
Erbb3 (pp) Erbb2ip	0.938		Ehbp1
Erbb3 (pp) Ubc	0.921		Ehbp1l1
Erbb3 (pp) Plcg1	0.904		Ehd4
Erbb3 (pp) Hsp90aa1	0.961		Eid1
Fcer1g (pp) Syk	0.987		Eif4enif1
Fcer1g (pp) Snap23	0.9		Elf4
Fcer1g (pp) Adam8	0.936		Elk3
Fcer1g (pp) Pik3r6	0.913		Elp4
Fcer1g (pp) Ubr4	0.9		Emc4
Vps45 (pp) Vamp4	0.816		ENSMUSP00000020341
Vps45 (pp) Vps11	0.954		ENSMUSP00000022786
Vps45 (pp) Cog1	0.923		ENSMUSP00000034846
Pkm (pp) Pgk1-rs7	0.906		ENSMUSP00000036406
Pkm (pp) Pfkp	0.908		ENSMUSP00000054638
Pkm (pp) Nme1	0.841		ENSMUSP00000055271
Pkm (pp) Gapdh	0.919		ENSMUSP00000066803
Pkm (pp) Gch1	0.834		ENSMUSP00000071378
Pkm (pp) Nme7	0.816		ENSMUSP00000074225
Pkm (pp) Eno1	0.992		ENSMUSP00000076071
Pkm (pp) Gpi1	0.983		ENSMUSP00000093970
Vps37c (pp) Tonsl	0.902		ENSMUSP00000099654
Vps37c (pp) Ubc	0.9		ENSMUSP00000128699
Vps37c (pp) Stam2	0.927		Ethe1
Gcc2 (pp) Rabepk	0.902		Etv3
Gcc2 (pp) Arl1	0.959		Etv6
Gcc2 (pp) Nsf	0.907		Evi2a
Gcc2 (pp) Tmf1	0.925		Evi5
Gcc2 (pp) Golga4	0.971		Fads2
Gcc2 (pp) Vps53	0.929		Fam102a
Rab11fip2 (pp) Reps1	0.804		Fam111a
Rab11fip2 (pp) Rab11b	0.974		Fam114a2
Micall2 (pp) Rab12	0.879		Fam117a
Mcm6 (pp) Lig1	0.903		Fam120a
Mcm6 (pp) Chek1	0.986		Fam126a
Mcm6 (pp) Mcm5	0.999		Fam126b
Mcm6 (pp) Ubc	0.905		Fam129a
Mcm6 (pp) Rif1	0.82		Fam129b
Mcm6 (pp) Smc2	0.834		Fam134c
Mcm6 (pp) Orc1	0.998		Fam13c
Mcm6 (pp) Ssrp1	0.806		Fam149b
Mcm6 (pp) Mcm9	0.958		Fam160a2
Mcm6 (pp) Mcm8	0.939		Fam179b
Mcm6 (pp) Espl1	0.831		Fam188a
Mcm6 (pp) Mcmbp	0.987		Fam193a
Mcm6 (pp) Mcm2	0.999		Fam193b
Mcm6 (pp) Clspn	0.966		Fam195b
Mcm6 (pp) Atrip	0.92		Fam207a
Mcm6 (pp) Bub1b	0.803		Fam208a
Mcm6 (pp) Kif23	0.851		Fam53a
Mcm6 (pp) Gins4	0.977		Fam53b
Mcm6 (pp) Rrm1	0.935		Fam63a
Mcm6 (pp) Bub1	0.9		Fam65a
Mcm6 (pp) Mcm10	0.998		Fam76b
Mcm6 (pp) Dtl	0.801		Fam83h
Hnrnpd (pp) Rbm5	0.928		Fbxo42
Hnrnpd (pp) Psmb9	0.9		Fbxo46
Hnrnpd (pp) Tnpo2	0.81		Fgd6
Baz1b (pp) Polr1e	0.906		Fhl3
Baz1b (pp) Hist1h2bm	0.918		Fhod1
Baz1b (pp) Hist1h2bk	0.918		Filip1l
Baz1b (pp) Actb	0.921		Fkbp15
Baz1b (pp) Smarcc1	0.865		Fmn1
Baz1b (pp) Ep300	0.909		Foxn2
Baz1b (pp) Mybbp1a	0.941		Frmd4a
Baz1b (pp) Cd3eap	0.902		Frmd8
Baz1b (pp) Smarca5	0.997		Fryl
Baz1b (pp) Ddx21	0.935		Fubp3
Baz1b (pp) Smarca4	0.85		Gab3
Baz1b (pp) Taf1d	0.9		Gabrq
Baz1b (pp) Sf3b1	0.919		Gas2l1
Baz1b (pp) Gsk3b	0.908		Gas7
Baz1b (pp) Dek	0.94		Gga2
Baz1b (pp) Twistnb	0.902		Gigyf1
Rpl12 (pp) Rpl31	0.996		Gigyf2
Rpl12 (pp) Rps13	0.96		Glo1
Rpl12 (pp) Rps20	0.969		Glod4
Sf3b3 (pp) Rbm5	0.924		Glyr1
Sf3b3 (pp) Gm8186	0.938		Gm12394
Sf3b3 (pp) Hnrnpd	0.948		Gm15800
Sf3b3 (pp) Hnrnpf	0.919		Gm17296
Sf3b3 (pp) Snrpe	0.973		Gm5884
Sf3b3 (pp) Bud31	0.981		Gmds
Sf3b3 (pp) Srrm1	0.922		Golga3
Sf3b3 (pp) Sf1	0.963		Gopc
Sf3b3 (pp) Hnrnpm	0.959		Gorab
Sf3b3 (pp) Snrpa1	0.997		Gpbp1
Sf3b3 (pp) Pcf11	0.907		Gphn
Sf3b3 (pp) Srsf11	0.91		Gpr179
Sf3b3 (pp) Wbp11	0.902		Gripap1
Sf3b3 (pp) Pqbp1	0.901		Grsf1
Sf3b3 (pp) Hnrnpa2b1	0.949		Gse1
Sf3b3 (pp) Hnrnpc	0.946		Gtdc1
Sf3b3 (pp) Srsf5	0.912		Gtf3c2
Sf3b3 (pp) Papola	0.922		Hdgf
Sf3b3 (pp) Ppih	0.988		Hdgfrp2
Sf3b3 (pp) Puf60	0.952		Helz
Sf3b3 (pp) Elavl1	0.915		Hhex
Sf3b3 (pp) Dnajc8	0.902		Hivep1
Sf3b3 (pp) Nhp2l1	0.955		Hivep2
Sf3b3 (pp) Gtf2f2	0.905		Hmga1-rs1
Sf3b3 (pp) Srrm2	0.979		Hmgn5
Sf3b3 (pp) Snrpa	0.981		Hn1
Sf3b3 (pp) Ybx1	0.909		Hp1bp3
Sf3b3 (pp) Cherp	0.908		Ibtk
Sf3b3 (pp) Hnrnph1	0.919		Ica1l
Sf3b3 (pp) Prpf40a	0.952		Ifggb1
Sf3b3 (pp) Upf3b	0.913		Ifi203
Sf3b3 (pp) Bud13	0.834		Ifit3b
Sf3b3 (pp) Snrnp70	0.967		Ighmbp2
Sf3b3 (pp) Cpsf1	0.942		Il16
Sf3b3 (pp) Srsf7	0.946		Iqce
Sf3b3 (pp) Srsf4	0.917		Irf2bp2
Sf3b3 (pp) Dhx38	0.968		Irx2
Sf3b3 (pp) Sart1	0.986		Ivns1abp
Sf3b3 (pp) Aqr	0.98		Kiaa1109
Nvl (pp) Gnl3l	0.808		Kif13a
Nvl (pp) Pum3	0.811		Klf13
Nvl (pp) Ddx10	0.807		Klf3
Nvl (pp) Wdr3	0.856		Klf9
Nvl (pp) Nop2	0.806		Klhdc4
Nvl (pp) Dkc1	0.824		Klhl26
Nvl (pp) Gnl2	0.854		Knop1
Nvl (pp) Nat10	0.851		Krtap13
Rpl24 (pp) Rpl31	0.998		L3mbtl3
Rpl24 (pp) Rps13	0.994		Lactb2
Rpl24 (pp) Rps20	0.994		Larp1
Rpl24 (pp) Rpl12	0.975		Lcor
Rpl24 (pp) Rpl35a	0.998		Leng1
Rpl24 (pp) Rpl9	0.979		Lgalsl
Rpl24 (pp) Rpl38	0.996		Lima1
Rpl24 (pp) Rpl7a	0.99		Lmf1
Rpl24 (pp) Rps6	0.996		Lmtk2
Rpl24 (pp) Rpl11	0.996		Lnp
Rpl24 (pp) Rpl23a	0.994		Lrch3
Rpl24 (pp) Rpl23	0.998		Lrrc25
Rpl24 (pp) Rps2	0.967		Lrrfip1
Rpl24 (pp) Rpl34	0.987		Luzp1
Rpl24 (pp) Rplp0	0.996		Lyst
Rpl24 (pp) Rplp2	0.991		Man1b1
Rpl24 (pp) Rpl3	0.991		Man2c1
Rpl24 (pp) Rps17	0.994		Map1a
Rpl24 (pp) Abce1	0.963		Map4
Rpl24 (pp) Rpl15	0.997		Map4k5
Rpl24 (pp) Gm10036	0.915		Map7d1
Rpl24 (pp) Plec	0.872		Map7d2
Rpl24 (pp) Rpl7	0.998		Marf1
Rpl24 (pp) Rps15	0.99		Mark2
Rpl24 (pp) Rpl37a	0.998		Mast2
Rpl24 (pp) Eef2	0.973		Mbd1
Rpl24 (pp) Eef1a1	0.862		mCG_14962
Rpl24 (pp) Rpl4	0.992		Mdm1
Rpl24 (pp) Rps4x	0.984		Metap2
Rpl24 (pp) Rps3	0.995		Mettl15
Rpl24 (pp) Rpn1	0.959		Mettl2
Rpl24 (pp) Rpl6	0.985		Mgea5
Rpl24 (pp) Rps3a1	0.994		Micall1
Rpl24 (pp) Pa2g4	0.803		Mier1
Rpl24 (pp) Rps14	0.996		Milr1
Reep3 (pp) Gnb1	0.9		Mkl2
Blm (pp) Chek1	0.987		Mkrn2
Papolg (pp) Fip1l1	0.818		Mnr
Papolg (pp) Papola	0.81		Morc2a
Papolg (pp) Cpsf1	0.846		Morc3
Papolg (pp) Sympk	0.869		Mphosph9
Hmha1 (pp) Acly	0.9		Mplkip
Hmha1 (pp) Cap1	0.901		Mpp1
Hmha1 (pp) Dsn1	0.9		Mprip
Rpa1 (pp) Lig1	0.983		Msantd4
Rpa1 (pp) Chek1	0.97		Msto1
Rpa1 (pp) Tcea1	0.91		Mtf1
Rpa1 (pp) Blm	0.994		Mtfr1
Rpa1 (pp) Mcm5	0.993		Mtfr1l
Rpa1 (pp) Usp10	0.905		Mtss1
Rpa1 (pp) Pms2	0.916		Mtus2
Rpa1 (pp) Ubc	0.916		Mycbp2
Rpa1 (pp) Kat5	0.906		Mycn
Rpa1 (pp) Trim25	0.912		Myo1b
Rpa1 (pp) Orc1	0.945		Myo1g
Rpa1 (pp) Palb2	0.907		N4bp1
Rpa1 (pp) Uvssa	0.9		N4bp2l2
Rpa1 (pp) Isg15	0.905		Nab1
Rpa1 (pp) Ssrp1	0.871		Nab2
Rpa1 (pp) Mcm9	0.861		Nacc1
Rpa1 (pp) Xrcc1	0.924		Nadk
Rpa1 (pp) Rad18	0.947		Nap1l4
Rpa1 (pp) Mcm8	0.972		Nat6
Rpa1 (pp) Ep300	0.903		Nav1
Rpa1 (pp) Mcm2	0.997		Nav2
Rpa1 (pp) Smarcal1	0.942		Nckap5l
Rpa1 (pp) Aqr	0.916		Neurl4
Rpa1 (pp) Rbbp8	0.929		Nfat5
Rpa1 (pp) Clspn	0.991		Nfix
Rpa1 (pp) Fanca	0.987		Nhsl1
Rpa1 (pp) Atrip	0.963		Nhsl2
Rpa1 (pp) Rfwd3	0.892		Nisch
Rpa1 (pp) Brip1	0.953		Nlrp10
Rpa1 (pp) Exo1	0.971		No66
Rpa1 (pp) Brca2	0.943		Nol8
Rpa1 (pp) Mlh1	0.944		Npat
Rpa1 (pp) Gins4	0.911		Nrd1
Rpa1 (pp) Rrm1	0.886		Nuak2
Rpa1 (pp) Polr2b	0.916		Nucks1
Rpa1 (pp) Rfc1	0.976		Oas3
Rpa1 (pp) Fancg	0.988		Ogfod1
Rpa1 (pp) Nbn	0.916		Ogfr
Rpa1 (pp) Mcm10	0.952		Olfr303
Rpa1 (pp) Dtl	0.914		Osbp
Rpa1 (pp) Parp1	0.932		Osbpl3
Rpa1 (pp) Mcm6	0.997		Osbpl8
Rpa1 (pp) Bard1	0.935		Oser1
Rpa1 (pp) Ercc5	0.966		Osgin1
Rpa1 (pp) Pold4	0.901		Otud6b
Rpa1 (pp) Pola2	0.988		Oxr1
Rpa1 (pp) Ddb1	0.912		Oxsr1
Rpa1 (pp) Polk	0.917		P33monox
Rpa1 (pp) Helb	0.918		Pacs1
Rpa1 (pp) Xab2	0.908		Pacs2
Rpa1 (pp) Brca1	0.955		Pak4
Rpa1 (pp) Cul4a	0.906		Papd5
Rpa1 (pp) Pola1	0.988		Parp10
Rpa1 (pp) Msh6	0.982		Patz1
Sec31a (pp) Copa	0.895		Pbdc1
Sec31a (pp) Sec16a	0.995		Pcmtd2
Sec31a (pp) Golga2	0.936		Pcnp
Ints6 (pp) Gtf2e2	0.902		Pcnxl3
Ints6 (pp) Pou2f1	0.912		Pdcd4
Ints6 (pp) Pcf11	0.934		Pdcd5
Ints6 (pp) Taf11	0.9		Pdlim2
Ints6 (pp) Zmynd8	0.859		Pdxdc1
Ints6 (pp) Pou2f2	0.9		Peak1
Ints6 (pp) Zfp592	0.859		Phactr4
Tceb3 (pp) Nelfe	0.94		Phf11d
Tceb3 (pp) Tcea1	0.929		Phf14
Tceb3 (pp) Cdk12	0.918		Phf23
Tceb3 (pp) Gtf2f2	0.91		Phf6
Tceb3 (pp) Ssrp1	0.926		Phldb1
Tceb3 (pp) Leo1	0.966		Phrf1
Tceb3 (pp) Supt16	0.917		Piezo1
Tceb3 (pp) Ctdp1	0.902		Pigu
Tceb3 (pp) Polr2b	0.947		Pitpnm1
Tceb3 (pp) Nelfa	0.902		Pitrm1
Huwe1 (pp) Hectd1	0.926		Plagl2
Huwe1 (pp) Pja2	0.911		Plcl2
Huwe1 (pp) Cul3	0.943		Plekha2
Huwe1 (pp) Ube2d3	0.933		Plekha5
Huwe1 (pp) Rnf6	0.919		Plekhg3
Huwe1 (pp) Fbxo30	0.903		Plekhm1
Huwe1 (pp) Ubc	0.996		Plekhn1
Huwe1 (pp) Fzr1	0.913		Plekho2
Huwe1 (pp) Rlim	0.923		Pnpla7
Huwe1 (pp) Pja1	0.921		Ppfibp1
Huwe1 (pp) Rbck1	0.905		Ppp1r13l
Huwe1 (pp) Mib2	0.911		Ppp1r14b
Huwe1 (pp) Ube2z	0.927		Ppp1r18
Huwe1 (pp) Trrap	0.854		Ppp1r9b
Huwe1 (pp) Ubr4	0.94		Prdm2
Huwe1 (pp) Rnf213	0.904		Prdx1
Huwe1 (pp) Mex3c	0.906		Prr14l
Huwe1 (pp) Ube2o	0.936		Prrc2a
Huwe1 (pp) Dtx3l	0.913		Prrc2b
Huwe1 (pp) Znrf2	0.908		Prune
Huwe1 (pp) Herc2	0.973		Psd4
Huwe1 (pp) Rnf138	0.901		Psmc3ip
Huwe1 (pp) Fbxw21	0.9		Psrc1
Huwe1 (pp) Trim37	0.945		Ptpn18
Huwe1 (pp) Herc1	0.92		Ptpn22
Huwe1 (pp) Stub1	0.942		Ptpn4
Huwe1 (pp) Trim41	0.903		Ptpru
Huwe1 (pp) Rnf19b	0.902		Pus10
Huwe1 (pp) Lrrc41	0.9		Pwwp2b
Huwe1 (pp) Ube2e3	0.924		R3hcc1
Irak2 (pp) Tab2	0.969		R3hdm1
Irak2 (pp) Ubc	0.903		R3hdm2
Irak2 (pp) Irak4	0.992		Rab3ip
Cdca5 (pp) Clasp1	0.92		Rabl6
Cdca5 (pp) Clasp2	0.9		Rai1
Cdca5 (pp) Cep55	0.845		Rai14
Cdca5 (pp) Rangap1	0.905		Ralgapb
Cdca5 (pp) Mcm5	0.859		Raly
Cdca5 (pp) Cdca2	0.899		Ranbp10
Cdca5 (pp) Stag1	0.976		Ranbp3
Cdca5 (pp) Ncapg	0.847		Ranbp6
Cdca5 (pp) Zwilch	0.976		Rbm12b1
Cdca5 (pp) Kif2a	0.915		Rbm12b2
Cdca5 (pp) Clip1	0.9		Rbm26
Cdca5 (pp) Ncaph	0.868		Rbm27
Cdca5 (pp) Zwint	0.962		Rbm33
Cdca5 (pp) Xpo1	0.904		Rbm42
Cdca5 (pp) Dsn1	0.945		Rbm6
Cdca5 (pp) Spdl1	0.975		Rbms1
Cdca5 (pp) Cdca8	0.994		Rbpms
Cdca5 (pp) Dync1i2	0.903		Rc3h1
Cdca5 (pp) Rcc2	0.934		Rc3h2
Cdca5 (pp) Ppp2r5a	0.9		Rcan3
Cdca5 (pp) Top2a	0.838		Rexo1
Cdca5 (pp) Nusap1	0.811		Rexo4
Cdca5 (pp) Espl1	0.994		Rftn1
Cdca5 (pp) Cenpe	0.982		Rfx5
Cdca5 (pp) Taok1	0.9		Rgs1
Cdca5 (pp) Ercc6l	0.973		Rgs18
Cdca5 (pp) Kif4	0.831		Rgs3
Cdca5 (pp) Nup133	0.913		Ric8
Cdca5 (pp) Spag5	0.895		Rnf10
Cdca5 (pp) Melk	0.879		Rnf149
Cdca5 (pp) Wapal	0.989		Rnf214
Cdca5 (pp) Cenpt	0.936		Rnf219
Cdca5 (pp) Bub1b	0.988		Rnh1
Cdca5 (pp) Dync1li1	0.9		Rps6kc1
Cdca5 (pp) Zw10	0.908		Rpusd2
Cdca5 (pp) Cenpu	0.944		Rrbp1
Cdca5 (pp) Kif22	0.863		Rreb1
Cdca5 (pp) Pds5a	0.986		Rsbn1
Cdca5 (pp) Nudc	0.913		Rubcn
Cdca5 (pp) Mapre1	0.903		Rufy1
Cdca5 (pp) Bub1	0.991		Rusc2
Cdca5 (pp) Casc5	0.968		S100a13
Cdca5 (pp) Kif18a	0.93		S100pbp
Cdca5 (pp) Ahctf1	0.901		Saal1
Pan2 (pp) Eif4b	0.91		Sacs
Pan2 (pp) Eif4g1	0.909		Samsn1
Pan2 (pp) Eif4a3	0.907		Sash1
Ubr4 (pp) Hectd1	0.98		Scamp3
Ubr4 (pp) Pja2	0.941		Scel
Ubr4 (pp) Cul3	0.912		Sco2
Ubr4 (pp) Ube2d3	0.917		Scyl2
Ubr4 (pp) Rnf6	0.904		Secisbp2
Ubr4 (pp) Fbxo30	0.9		Secisbp2l
Ubr4 (pp) Ubc	0.909		Senp7
Ubr4 (pp) Fzr1	0.901		Serinc1
Ubr4 (pp) Rlim	0.904		Serinc3
Ubr4 (pp) Snap23	0.901		Serpinb9b
Ubr4 (pp) Pja1	0.904		Set
Ubr4 (pp) Rbck1	0.911		Setdb2
Ubr4 (pp) Adam8	0.9		Sfr1
Ubr4 (pp) Stk10	0.901		Sh2b1
Ubr4 (pp) Mib2	0.906		Sh2d6
Ubr4 (pp) Ube2z	0.934		Sh3bp1
Ssrp1 (pp) Nelfe	0.928		Shtn1
Ssrp1 (pp) Tcea1	0.922		Sik3
Ssrp1 (pp) Chd2	0.865		Sipa1l3
Ssrp1 (pp) Mcm5	0.921		Slc12a4
Ssrp1 (pp) Cdk12	0.915		Slc12a6
Ssrp1 (pp) Gtf2f2	0.907		Slc12a7
Epn2 (pp) Dnm2	0.941		Slc12a9
Epn2 (pp) Eps15l1	0.974		Slc19a1
Epn2 (pp) Pik3c2a	0.908		Slc20a1
Epn2 (pp) Reps1	0.916		Slc20a2
Epn2 (pp) Fcho1	0.956		Slc23a2
Epn2 (pp) Ubc	0.941		Slc26a2
Epn2 (pp) Synj1	0.94		Slc35b2
Epn2 (pp) Itsn1	0.942		Slc4a1ap
Epn2 (pp) Fnbp1	0.949		Slc4a7
Epn2 (pp) Gapvd1	0.907		Slc7a2
Epn2 (pp) Clta	0.952		Slc9a6
Epn2 (pp) Stam2	0.908		Slco4a1
Epn2 (pp) Eps15	0.98		Slfn3
Epn2 (pp) Arpc3	0.906		Slfn9
Epn2 (pp) Epn1	0.909		Slk
Epn2 (pp) Aak1	0.934		Slx4ip
Epn2 (pp) Dab2	0.921		Smarcad1
Epn2 (pp) Synj2	0.927		Smchd1
Epn2 (pp) Arpc5	0.901		Smim7
Epn2 (pp) Synrg	0.863		Smyd4
Epn2 (pp) Ubqln2	0.918		Snx17
Epn2 (pp) Itsn2	0.932		Snx29
Epn2 (pp) Vamp4	0.915		Snx30
Epn2 (pp) Ubqln1	0.918		Snx7
Epn2 (pp) Vamp3	0.906		Soga1
Epn2 (pp) Tfrc	0.921		Sowahc
Epn2 (pp) Trip10	0.919		Sp110
Epn2 (pp) Dvl2	0.91		Spag7
Epn2 (pp) Hspa8	0.904		Spata31
Epn2 (pp) M6pr	0.9		Spats2
Epn2 (pp) Snx9	0.918		Spef2
Wdr43 (pp) Polr1e	0.904		Spice1
Wdr43 (pp) Rsl1d1	0.972		Spin1
Wdr43 (pp) Nol11	0.981		Srbd1
Wdr43 (pp) Rps6	0.95		Srcrb4d
Wdr43 (pp) Nop56	0.998		Srm
Wdr43 (pp) Rps2	0.904		Srpk2
Wdr43 (pp) Nhp2l1	0.914		Ssfa2
Wdr43 (pp) Utp3	0.996		St18
Wdr43 (pp) Lyar	0.904		Stard3nl
Wdr43 (pp) Rrp1b	0.835		Stim1
Wdr43 (pp) Utp14a	0.992		Stk11ip
Wdr43 (pp) Abce1	0.835		Sub1
Wdr43 (pp) Pum3	0.878		Sval2
Wdr43 (pp) Rrs1	0.927		Swap70
Wdr43 (pp) Ddx55	0.909		Syap1
Wdr43 (pp) Ddx10	0.865		Synpo
Wdr43 (pp) Wdr3	0.997		Szrd1
Wdr43 (pp) Utp14b	0.991		Szt2
Wdr43 (pp) Ddx52	0.987		Tacc1
Wdr43 (pp) Cirh1a	0.999		Tagln2
Zfp36l1 (pp) Zfp36l2	0.83		Talpid3
Zfp36l1 (pp) Exosc3	0.909		Tanc1
Zfp36l1 (pp) Dcp1a	0.935		Tango6
Nup35 (pp) Nup214	0.882		Tbc1d10b
Nup35 (pp) Nup188	0.852		Tbc1d16
Nup35 (pp) Nup62	0.896		Tbc1d2
Nup35 (pp) Nup133	0.804		Tbc1d22b
Nup35 (pp) Nup205	0.861		Tbc1d25
Foxk2 (pp) Ubc	0.9		Tbck
Foxk2 (pp) Asxl2	0.952		Tcf20
Dph1 (pp) Eef2	0.994		Tcof1
Isyna1 (pp) Inpp4a	0.91		Tes
Isyna1 (pp) Impa1	0.973		Thada
Nr3c1 (pp) Ncor2	0.883		Thap3
Nr3c1 (pp) Med1	0.944		Thumpd3
Nr3c1 (pp) Jun	0.834		Tjap1
Nr3c1 (pp) Capzb	0.9		Tjp3
Plcg1 (pp) Syk	0.997		Tlk2
Plcg1 (pp) Sh3bp2	0.92		Tm9sf2
Plcg1 (pp) Trim25	0.9		Tm9sf3
Plcg1 (pp) Pip5k1c	0.915		Tm9sf4
Ppp2r5a (pp) Clasp1	0.907		Tma16
Ppp2r5a (pp) Psmb9	0.901		Tmco1
Ppp2r5a (pp) Clasp2	0.907		Tmed8
Ppp2r5a (pp) Rangap1	0.908		Tmem123
Ppp2r5a (pp) Ppp3cb	0.826		Tmem201
Ppp2r5a (pp) Stag1	0.907		Tmem214
Ppp2r5a (pp) Ubc	0.901		Tmem230
Ppp2r5a (pp) Zwilch	0.91		Tmem41b
Ppp2r5a (pp) Kif2a	0.906		Tmem51
Ppp2r5a (pp) Clip1	0.904		Tmem87a
Ppp2r5a (pp) Zwint	0.903		Tmx1
Ppp2r5a (pp) Xpo1	0.923		Tnfaip1
Ppp2r5a (pp) Dsn1	0.926		Tnk2
Ppp2r5a (pp) Spdl1	0.95		Tnrc18
Ppp2r5a (pp) Psma5	0.9		Tnrc6b
Ppp2r5a (pp) Mark3	0.906		Tns3
Ppp2r5a (pp) Cdca8	0.905		Toe1
Ppp2r5a (pp) Dync1i2	0.901		Tom1l2
Ppp2r5a (pp) Apc	0.919		Tomm34
Ppp2r5a (pp) Psmd4	0.905		Tor1aip1
Ppp2r5a (pp) Rcc2	0.9		Tpd52l2
Rasal3 (pp) Rasal2	0.91		Tpp2
Rtn3 (pp) Rtn4	0.868		Tprgl
Brd8 (pp) Kat5	0.963		Tprn
Brd8 (pp) Ruvbl2	0.905		Trafd1
Brd8 (pp) Trrap	0.897		Trex1
Brd8 (pp) Ep400	0.9		Trim14
Brd8 (pp) Mrgbp	0.965		Trim24
Brd8 (pp) Tada2a	0.812		Trim5
Sf1 (pp) Rbm5	0.956		Triobp
Sf1 (pp) Hnrnpd	0.942		Trmt10c
Sf1 (pp) Hnrnpf	0.955		Trmt44
Sf1 (pp) Bud31	0.95		Trnt1
Sf1 (pp) Srrm1	0.94		Trp53bp2
Vps37b (pp) Tonsl	0.9		Trps1
Vps37b (pp) Ubc	0.901		Trpv2
Vps37b (pp) Stam2	0.95		Tsc22d4
Vps37b (pp) Vps37c	0.917		Tsen54
Rpl6 (pp) Rpl31	0.992		Tshz1
Rpl6 (pp) Rps13	0.998		Tspyl1
Rpl6 (pp) Rps20	0.984		Tspyl2
Rpl6 (pp) Rpl12	0.987		Tsr3
Rpl6 (pp) Rpl35a	0.998		Ttc12
Rpl6 (pp) Rpl9	0.994		Ttc39b
Rpl6 (pp) Rpl38	0.998		Tti2
Rpl6 (pp) Rpl7a	0.969		Ttll4
Rpl6 (pp) Rps6	0.998		Tvp23b
Rpl6 (pp) Rpl11	0.996		Twf1
Rpl6 (pp) Rpl23a	0.986		Ubap2
Rpl6 (pp) Rpl23	0.998		Ugdh
Rpl6 (pp) Eef1g	0.911		Uhrf1bp1l
Rpl6 (pp) Rps2	0.994		Usp32
Rpl6 (pp) Rpl34	0.997		Usp36
Rpl6 (pp) Rplp0	0.993		Usp53
Rpl6 (pp) Rplp2	0.998		Vgll4
Rpl6 (pp) Rpl3	0.999		Vil1
Rpl6 (pp) Rps17	0.992		Vmn1r33
Rpl6 (pp) Rpl15	0.996		Vps13c
Rpl6 (pp) Gspt1	0.943		Vps13d
Rpl6 (pp) Gm10036	0.899		Wdfy4
Rpl6 (pp) Plec	0.876		Wdr11
Rpl6 (pp) Upf3b	0.902		Wdr13
Rpl6 (pp) Upf1	0.912		Wdr44
Rpl6 (pp) Rpl7	0.998		Wdr70
Rpl6 (pp) Rps15	0.979		Wdr90
Rpl6 (pp) Rpl37a	0.998		Wdr91
Rpl6 (pp) Eif4g1	0.912		Wiz
Rpl6 (pp) Eef2	0.986		Xlr
Rpl6 (pp) Smg6	0.901		Xxylt1
Rpl6 (pp) Eef1a1	0.836		Ybx3
Rpl6 (pp) Smg7	0.9		Ylpm1
Rpl6 (pp) Rpl4	0.999		Zbed3
Rpl6 (pp) Rps4x	0.953		Zbtb11
Rpl6 (pp) Rps3	0.999		Zbtb21
Rpl6 (pp) Smg1	0.902		Zbtb7a
Ncoa2 (pp) Sin3a	0.951		Zc2hc1a
Ncoa2 (pp) Ncor2	0.972		Zc3h12a
Ncoa2 (pp) Ncoa6	0.955		Zc3h12c
Ncoa2 (pp) Med1	0.966		Zc3h14
Ncoa2 (pp) Med13l	0.904		Zc3h4
Ncoa2 (pp) Nr3c1	0.933		Zc3hav1
Ncoa2 (pp) Med14	0.915		Zc3hc1
Ncoa2 (pp) Helz2	0.915		Zcchc2
Ncoa2 (pp) Ncoa3	0.932		Zdhhc5
Ncoa2 (pp) Med12	0.916		Zfhx4
Ncoa2 (pp) Thrap3	0.94		Zfp106
Ncoa2 (pp) Cdk11b	0.9		Zfp169
Ncoa2 (pp) Ncor1	0.971		Zfp280b
Ncoa2 (pp) Ep300	0.974		Zfp281
Ncoa2 (pp) Med26	0.902		Zfp318
Ncoa2 (pp) Med13	0.902		Zfp335
Ncoa2 (pp) Kat6a	0.985		Zfp358
Ncoa2 (pp) Med17	0.901		Zfp516
Ncoa2 (pp) Fabp4	0.913		Zfp518a
Ncoa2 (pp) Med8	0.901		Zfp524
Ncoa2 (pp) Med24	0.918		Zfp574
Clasrp (pp) Clasp2	0.802		Zfp608
Bsn (pp) Erc1	0.892		Zfp62
Zc3h13 (pp) Med1	0.862		Zfp644
Zc3h13 (pp) Cbll1	0.964		Zfp652
Zc3h13 (pp) Med14	0.87		Zfp768
Zc3h13 (pp) Med12	0.859		Zfp800
Zc3h13 (pp) Med26	0.856		Zfp944
Zc3h13 (pp) Rbm15	0.85		Zfr
Zc3h13 (pp) Med13	0.862		Zgpat
Zc3h13 (pp) Med17	0.864		Zhx3
Zc3h13 (pp) Polr2b	0.896		Zmiz2
Zc3h13 (pp) Ncbp1	0.836		Zmym1
Pagr1a (pp) Hist2h2bb	0.9		Zmym2
Pagr1a (pp) Hist1h2bm	0.9		Zmym4
Pagr1a (pp) Hist1h2bp	0.9		Zmym6
Pagr1a (pp) Hist1h2bk	0.9		Zranb2
Pagr1a (pp) Ncoa6	0.947		Zranb3
Pagr1a (pp) Jun	0.9		Zswim8
Pagr1a (pp) Rbbp4	0.9		Zxdc
Pagr1a (pp) Hist2h2ac	0.9		Zzef1
Pagr1a (pp) Ncoa3	0.903
Pagr1a (pp) Ncor1	0.9
Pagr1a (pp) Ep300	0.9
Pagr1a (pp) Ajuba	0.9
Pagr1a (pp) Kmt2c	0.955
Copg1 (pp) Copa	0.998
Copg1 (pp) Kif3a	0.9
Copg1 (pp) Kif2a	0.9
Copg1 (pp) Klc2	0.901
Aars (pp) Yars	0.985
Aars (pp) Sars	0.97
Aars (pp) Lars	0.977
Aars (pp) Eprs	0.983
Rnf138 (pp) Hectd1	0.901
Rnf138 (pp) Pja2	0.907
Rnf138 (pp) Cul3	0.915
Rnf138 (pp) Ube2d3	0.914
Rnf138 (pp) Rnf6	0.915
Rnf138 (pp) Fbxo30	0.907
Rnf138 (pp) Ubc	0.901
Rnf138 (pp) Fzr1	0.901
Rnf138 (pp) Rlim	0.905
Rnf138 (pp) Pja1	0.904
Rnf138 (pp) Rbck1	0.904
Rnf138 (pp) Mib2	0.903
Rnf138 (pp) Ube2z	0.903
Rnf138 (pp) Ubr4	0.9
Rnf138 (pp) Rnf213	0.901
Rnf138 (pp) Mex3c	0.906
Rnf138 (pp) Ube2o	0.903
Rnf138 (pp) Dtx3l	0.907
Rnf138 (pp) Znrf2	0.906
Rnf138 (pp) Herc2	0.9
Eif2b2 (pp) Eif2b4	0.989
Eif2b2 (pp) Eif2s1	0.986
Ubqln2 (pp) Eps15l1	0.93
Ubqln2 (pp) Ubl7	0.816
Ubqln2 (pp) Reps1	0.9
Ubqln2 (pp) Fcho1	0.9
Ubqln2 (pp) Ubc	0.978
Ubqln2 (pp) Itsn1	0.903
Ubqln2 (pp) ENSMUSP00000103762	0.84
Ubqln2 (pp) Clta	0.902
Ubqln2 (pp) Stam2	0.93
Ubqln2 (pp) Eps15	0.931
Ubqln2 (pp) Ube4b	0.873
Ubqln2 (pp) Epn1	0.919
Ubqln2 (pp) Aak1	0.92
Ubqln2 (pp) Dab2	0.901
Ubqln2 (pp) Psmd4	0.841
Bcl7c (pp) Arid1a	0.828
Bcl7c (pp) Dpf2	0.902
Bcl7c (pp) Arid1b	0.845
Bcl7c (pp) Smarcc1	0.836
Apc (pp) Asap1	0.852
Apc (pp) Psmb9	0.9
Apc (pp) Ubc	0.901
Apc (pp) Hdac1	0.906
Apc (pp) Psma5	0.9
Fxr1 (pp) Fmr1	0.935
Fxr1 (pp) Dicer1	0.811
Fxr1 (pp) Caprin1	0.824
Fxr1 (pp) Fxr2	0.945
Rrp1b (pp) Rsl1d1	0.9
Rrp1b (pp) Gnl3l	0.816
Rrp1b (pp) Nop56	0.838
Rrp1b (pp) Lyar	0.8
Numa1 (pp) Clasp1	0.944
Numa1 (pp) Cep135	0.933
Numa1 (pp) Cetn2	0.93
Numa1 (pp) Cep250	0.923
Numa1 (pp) Hsp90aa1	0.913
Numa1 (pp) Cep152	0.926
Numa1 (pp) Nme7	0.9
Adam8 (pp) Snap23	0.9
Dlg1 (pp) Dlgap1	0.937
Dlg1 (pp) Mapk12	0.93
Dlg1 (pp) Mapk11	0.81
Dlg1 (pp) Apc	0.853
Dpf2 (pp) Arid1a	0.913
Pml (pp) Nup50	0.9
Pml (pp) Daxx	0.841
Pml (pp) Tpr	0.909
Pml (pp) Ubc	0.914
Pml (pp) Brpf1	0.902
Pml (pp) Brd1	0.903
Pml (pp) Rbbp4	0.904
Pml (pp) Hdac1	0.929
Pml (pp) Mbd3	0.903
Hcls1 (pp) Dnm2	0.863
Map3k11 (pp) Mapk8ip3	0.852
Map3k11 (pp) Mark3	0.912
Aak1 (pp) Dnm2	0.934
Aak1 (pp) Eps15l1	0.957
Aak1 (pp) Pik3c2a	0.907
Aak1 (pp) Reps1	0.978
Aak1 (pp) Fcho1	0.953
Aak1 (pp) Ubc	0.91
Aak1 (pp) Synj1	0.937
Aak1 (pp) Itsn1	0.943
Aak1 (pp) Fnbp1	0.911
Aak1 (pp) Gapvd1	0.925
Aak1 (pp) Clta	0.942
Aak1 (pp) Stam2	0.902
Aak1 (pp) Eps15	0.971
Aak1 (pp) Arpc3	0.909
Aak1 (pp) Epn1	0.94
Rps6ka4 (pp) Atf4	0.803
Rps6ka4 (pp) Mapk12	0.874
Rps6ka4 (pp) Mapk11	0.88
Rps6ka4 (pp) Rps6ka5	0.804
Mcm5 (pp) Lig1	0.973
Mcm5 (pp) Chek1	0.985
Mcm5 (pp) Tpx2	0.823
Trim37 (pp) Hectd1	0.901
Trim37 (pp) Pja2	0.904
Trim37 (pp) Cul3	0.912
Trim37 (pp) Ube2d3	0.907
Trim37 (pp) Rnf6	0.91
Trim37 (pp) Fbxo30	0.901
Trim37 (pp) Ubc	0.914
Trim37 (pp) Fzr1	0.919
Trim37 (pp) Rlim	0.901
Trim37 (pp) Pja1	0.904
Trim37 (pp) Rbck1	0.927
Trim37 (pp) Mib2	0.91
Trim37 (pp) Ube2z	0.905
Trim37 (pp) Ubr4	0.913
Trim37 (pp) Rnf213	0.9
Trim37 (pp) Mex3c	0.902
Trim37 (pp) Ube2o	0.908
Trim37 (pp) Dtx3l	0.9
Trim37 (pp) Znrf2	0.902
Trim37 (pp) Herc2	0.902
Trim37 (pp) Rnf138	0.9
Trim37 (pp) Fbxw21	0.9
Zfand6 (pp) Ube2d3	0.913
Zfand6 (pp) Ubc	0.933
Zfand6 (pp) Pex14	0.914
Zfand6 (pp) Usp9x	0.923
Zfand6 (pp) Pex5	0.932
Slc16a3 (pp) Bsg	0.982
Fnip1 (pp) Flcn	0.994
Snrpa1 (pp) Rbm5	0.907
Snrpa1 (pp) Gm8186	0.94
Snrpa1 (pp) Hnrnpd	0.955
Snrpa1 (pp) Hnrnpf	0.929
Snrpa1 (pp) Snrpe	0.985
Snrpa1 (pp) Bud31	0.994
Snrpa1 (pp) Srrm1	0.908
Snrpa1 (pp) Sf1	0.967
Snrpa1 (pp) Prkrip1	0.819
Snrpa1 (pp) Hnrnpm	0.955
Ier3 (pp) Mapk1	0.924
Ier3 (pp) Mapk3	0.93
Ier3 (pp) Ppp2ca	0.911
Ier3 (pp) Ppp2cb	0.911
Ier3 (pp) Ppp2r1a	0.9
Msh6 (pp) Lig1	0.94
Msh6 (pp) Chek1	0.829
Msh6 (pp) Blm	0.86
Msh6 (pp) Rnf168	0.918
Msh6 (pp) Mcm5	0.893
Msh6 (pp) Pms2	0.998
Msh6 (pp) Trp53bp1	0.959
Msh6 (pp) Dclre1c	0.837
Msh6 (pp) Smc2	0.865
Msh6 (pp) Xrcc1	0.902
Msh6 (pp) Mcm2	0.823
Msh6 (pp) Exo1	0.996
Msh6 (pp) Mlh1	0.996
Msh6 (pp) Ung	0.905
Msh6 (pp) Rad23b	0.898
Msh6 (pp) Pola1	0.944
Rnf169 (pp) Ubc	0.8
Dok3 (pp) C5ar1	0.908
Dok3 (pp) Iqgap1	0.9
Dok3 (pp) Cd14	0.909
Capzb (pp) Copa	0.901
Capzb (pp) Kif3a	0.9
Capzb (pp) Kif2a	0.9
Capzb (pp) Klc2	0.912
Capzb (pp) Copg1	0.9
Capzb (pp) Golga2	0.913
Capzb (pp) Klc3	0.912
Capzb (pp) Capza1	0.997
Capzb (pp) Arpc3	0.801
Mef2c (pp) Tcf12	0.936
Ccdc6 (pp) Ncoa4	0.922
Rpap3 (pp) Ruvbl2	0.984
Eif3a (pp) Eif4b	0.995
Eif3a (pp) Rps13	0.979
Eif3a (pp) Rps20	0.864
Eif3a (pp) Rps6	0.982
Eif3a (pp) Gm5662	0.947
Eif3a (pp) Eif3b	0.999
Eif3a (pp) Eef1g	0.809
Eif3a (pp) Rps2	0.956
Eif3a (pp) Eif2s1	0.994
Eif3a (pp) Eif4h	0.929
Eif3a (pp) Eif4g1	0.989
Eif3a (pp) Eprs	0.845
Eif3a (pp) Eif1	0.937
Eif3a (pp) Rpl4	0.847
Eif3a (pp) Rps3	0.992
Eif3a (pp) Rps3a1	0.986
Eif3a (pp) Eif2a	0.854
Eif3a (pp) Eif3j1	0.979
Eif3a (pp) Eif3m	0.999
Eif3a (pp) Eif5b	0.919
Actn4 (pp) Tex264	0.9
Actn4 (pp) Zyx	0.918
Actn4 (pp) Actb	0.917
Arhgap10 (pp) Actb	0.8
Arfgef1 (pp) Arl1	0.918
Canx (pp) Hspa5	0.998
Canx (pp) Sec31a	0.964
Canx (pp) Hsp90aa1	0.821
Canx (pp) Pdia4	0.909
Canx (pp) Pdia3	0.997
Canx (pp) Hsp90ab1	0.822
Arhgap35 (pp) Arhgap5	0.811
Acaca (pp) Sucla2	0.845
Acaca (pp) Acly	0.988
Rrp15 (pp) Polr1e	0.848
Rrp15 (pp) Rsl1d1	0.932
Rrp15 (pp) Gnl3l	0.838
Rrp15 (pp) Nop56	0.921
Rrp15 (pp) Utp3	0.809
Rrp15 (pp) Lyar	0.831
Rrp15 (pp) Rrp1b	0.964
Rrp15 (pp) Pum3	0.891
Rrp15 (pp) Rrs1	0.971
Rrp15 (pp) Ddx55	0.865
Rrp15 (pp) Ddx10	0.853
Rrp15 (pp) Wdr3	0.827
Rrp15 (pp) Rrp1	0.957
Rrp15 (pp) Surf6	0.973
Rrp15 (pp) Cirh1a	0.866
Rrp15 (pp) Wdr43	0.876
Rrp15 (pp) Utp15	0.802
Rrp15 (pp) Dnttip2	0.815
Rrp15 (pp) Trmt6	0.814
Rrp15 (pp) Utp11l	0.849
Rrp15 (pp) Nifk	0.975
Rrp15 (pp) Wdr12	0.947
Rrp15 (pp) Noc3l	0.838
Rrp15 (pp) Wdr46	0.823
Rrp15 (pp) Bop1	0.964
Rrp15 (pp) Dcaf13	0.813
Rrp15 (pp) Ngdn	0.82
Rrp15 (pp) Ftsj3	0.955
Rrp15 (pp) Twistnb	0.8
Rrp15 (pp) Pno1	0.884
Rrp15 (pp) Ddx18	0.942
Arid2 (pp) Dpf2	0.901
Arid2 (pp) Pbrm1	0.999
Arid2 (pp) Bptf	0.977
Arid2 (pp) Actb	0.864
Atg2b (pp) Atg9a	0.841
Atg2b (pp) Atg2a	0.83
Apbb1ip (pp) Bcar1	0.904
Apbb1ip (pp) Iqgap1	0.91
Apbb1ip (pp) Map2k2	0.906
Apbb1ip (pp) Syk	0.925
Apbb1ip (pp) Ptk2	0.908
Apbb1ip (pp) Mark3	0.901
Apbb1ip (pp) Sos1	0.91
Apbb1ip (pp) Rap1b	0.953
Apbb1ip (pp) Mapk1	0.906
Apbb1ip (pp) Mapk3	0.906
Apbb1ip (pp) Pebp1	0.9
Apbb1ip (pp) Vasp	0.94
Apbb1ip (pp) Tln1	0.999
Apbb1ip (pp) Vcl	0.932
Uvssa (pp) Lig1	0.92
Uvssa (pp) Tcea1	0.915
Uvssa (pp) Ubc	0.902
Sirt6 (pp) Hist2h2bb	0.917
Sirt6 (pp) Hist1h2bm	0.917
Sirt6 (pp) Hist1h2bp	0.917
Sirt6 (pp) Hist1h2bk	0.917
Sirt6 (pp) Hist2h2ac	0.915
Sirt6 (pp) Foxo3	0.855
Ssb (pp) Snrpe	0.816
Ssb (pp) Hnrnpm	0.834
Ssb (pp) Hnrnpa2b1	0.885
Ssb (pp) Nop56	0.836
Ssb (pp) Elavl1	0.852
Ndufa8 (pp) Ndufaf2	0.907
Ndufa8 (pp) Chchd2	0.825
Ubn1 (pp) Hist1h4j	0.959
Ubn1 (pp) Hist1h1b	0.958
Bag2 (pp) Hspa5	0.928
Bag2 (pp) Hspbp1	0.939
Bag2 (pp) Hsph1	0.911
Ikzf1 (pp) Ptprc	0.888
Ikzf1 (pp) Smarca4	0.832
Smndc1 (pp) Rbm5	0.902
Smndc1 (pp) Hnrnpd	0.904
Smndc1 (pp) Hnrnpf	0.912
Smndc1 (pp) Bud31	0.91
Smndc1 (pp) Srrm1	0.914
Smndc1 (pp) Sf1	0.904
Smndc1 (pp) Hnrnpm	0.927
Smndc1 (pp) Snrpa1	0.912
Smndc1 (pp) Pcf11	0.907
Smndc1 (pp) Srsf11	0.91
Smndc1 (pp) Wbp11	0.905
Smndc1 (pp) Pqbp1	0.902
Smndc1 (pp) Hnrnpa2b1	0.908
Smndc1 (pp) Hnrnpc	0.92
Smndc1 (pp) Srsf5	0.909
Smndc1 (pp) Papola	0.909
Smndc1 (pp) Ppih	0.901
Smndc1 (pp) Puf60	0.902
Smndc1 (pp) Elavl1	0.91
Smndc1 (pp) Dnajc8	0.908
Smndc1 (pp) Gtf2f2	0.905
Smndc1 (pp) Srrm2	0.906
Smndc1 (pp) Snrpa	0.914
Smndc1 (pp) Ybx1	0.901
Smndc1 (pp) Cherp	0.902
Smndc1 (pp) Hnrnph1	0.91
Smndc1 (pp) Prpf40a	0.911
Smndc1 (pp) Upf3b	0.903
Smndc1 (pp) Snrnp70	0.935
Smndc1 (pp) Cpsf1	0.903
Smndc1 (pp) Srsf7	0.928
Smndc1 (pp) Srsf4	0.902
Smndc1 (pp) Dhx38	0.907
Smndc1 (pp) Sart1	0.914
Smndc1 (pp) Aqr	0.902
Smndc1 (pp) Sf3b3	0.906
Smndc1 (pp) Srrt	0.914
Smndc1 (pp) Hnrnpa1	0.907
Smndc1 (pp) Rbm17	0.919
Smndc1 (pp) Hnrnpk	0.916
Smndc1 (pp) Cstf2	0.91
Smndc1 (pp) Polr2b	0.911
Smndc1 (pp) Syf2	0.909
Smndc1 (pp) Ncbp1	0.906
Smndc1 (pp) Sf3b1	0.905
Smndc1 (pp) Eif4a3	0.909
Arhgdib (pp) Arhgdia	0.904
Arhgdib (pp) Rac2	0.994
Pbk (pp) Tpx2	0.937
Pbk (pp) Cep55	0.954
Pbk (pp) Mcm5	0.845
Pbk (pp) Cdca2	0.875
Pbk (pp) Ncapg	0.954
Pbk (pp) Ncaph	0.871
Pbk (pp) Ect2	0.873
Pbk (pp) Smc2	0.836
Pbk (pp) Arhgap11a	0.859
Pbk (pp) Cdca8	0.95
Pbk (pp) Top2a	0.984
Pbk (pp) Nusap1	0.958
Pbk (pp) Ttk	0.954
Pbk (pp) Cenpe	0.881
Pbk (pp) Kif4	0.9
Pbk (pp) Anln	0.886
Pbk (pp) Spag5	0.935
Pbk (pp) Melk	0.984
Pbk (pp) Exo1	0.8
Pbk (pp) Bub1b	0.969
Pbk (pp) Kif15	0.879
Pbk (pp) Kif23	0.907
Pbk (pp) Mki67	0.905
Pbk (pp) Kif22	0.891
Pbk (pp) Bub1	0.955
Pbk (pp) Cdca5	0.874
Pbk (pp) Sgol1	0.882
Pbk (pp) Cdca3	0.963
Pbk (pp) Racgap1	0.914
Rps4x (pp) Rpl31	0.994
Rps4x (pp) Rps13	0.996
Rps4x (pp) Rps20	0.997
Rps4x (pp) Rpl12	0.945
Rps4x (pp) Rpl35a	0.993
Rps4x (pp) Rpl9	0.964
Rps4x (pp) Rpl38	0.96
Rps4x (pp) Rpl7a	0.809
Rps4x (pp) Rps6	0.998
Rps4x (pp) Rpl11	0.985
Rps4x (pp) Rpl23a	0.973
Rps4x (pp) Nop56	0.803
Rps4x (pp) Rpl23	0.993
Rps4x (pp) Eif3b	0.883
Rps4x (pp) Eef1g	0.853
Rps4x (pp) Rps2	0.949
Rps4x (pp) Nhp2l1	0.834
Rps4x (pp) Rpl34	0.925
Rps4x (pp) Rplp0	0.923
Rps4x (pp) Rplp2	0.953
Rps4x (pp) Rpl3	0.982
Rps4x (pp) Rps17	0.997
Rps4x (pp) Abce1	0.944
Rps4x (pp) Rpl15	0.992
Rps4x (pp) Gm10036	0.871
Rps4x (pp) Plec	0.824
Rps4x (pp) Rpl7	0.986
Rps4x (pp) Eif2s1	0.834
Rps4x (pp) Rps15	0.996
Rps4x (pp) Rpl37a	0.995
Rps4x (pp) Eef2	0.942
Rps4x (pp) Eef1a1	0.948
Rps4x (pp) Rpl4	0.977
Rpl13 (pp) Rpl31	0.99
Rpl13 (pp) Rps13	0.996
Rpl13 (pp) Rps20	0.977
Rpl13 (pp) Rpl12	0.985
Rpl13 (pp) Rpl35a	0.997
Rpl13 (pp) Rpl9	0.982
Rpl13 (pp) Rpl38	0.998
Rpl13 (pp) Rpl7a	0.986
Rpl13 (pp) Rps6	0.997
Rpl13 (pp) Rpl11	0.994
Rpl13 (pp) Rpl23a	0.974
Rpl13 (pp) Rpl23	0.997
Rpl13 (pp) Eef1g	0.883
Rpl13 (pp) Rps2	0.995
Rpl13 (pp) Naca	0.818
Rpl13 (pp) Rpl34	0.998
Rpl13 (pp) Rplp0	0.994
Rpl13 (pp) Rplp2	0.997
Rpl13 (pp) Rpl3	0.997
Rpl13 (pp) Rps17	0.985
Rpl13 (pp) Abce1	0.812
Rpl13 (pp) Rpl15	0.995
Rpl13 (pp) Gspt1	0.933
Rpl13 (pp) Gm10036	0.905
Rpl13 (pp) Plec	0.864
Rpl13 (pp) Upf3b	0.902
Rpl13 (pp) Upf1	0.909
Rpl13 (pp) Rpl7	0.995
Rpl13 (pp) Rps15	0.967
Rpl13 (pp) Rpl37a	0.998
Rpl13 (pp) Eif4g1	0.908
Rpl13 (pp) Eef2	0.952
Rpl13 (pp) Smg6	0.901
Rpl13 (pp) Smg7	0.9
Rpl13 (pp) Rpl4	0.997
Rpl13 (pp) Rps4x	0.923
Rpl13 (pp) Rps3	0.997
Rpl13 (pp) Smg1	0.908
Rpl13 (pp) Rpn1	0.812
Rpl13 (pp) Rpl6	0.998
Rpl13 (pp) Ncbp1	0.908
Rpl13 (pp) Rps3a1	0.998
Rpl13 (pp) Eif4a3	0.921
Rpl13 (pp) Pa2g4	0.871
Rpl13 (pp) Rps14	0.998
Rpl13 (pp) Ncbp2	0.904
Rpl13 (pp) Rpl24	0.985
Rpl13 (pp) Dcp1a	0.901
Rpl13 (pp) Smg8	0.9
Rpl13 (pp) Gnb2l1	0.977
Rpl13 (pp) Ppp2ca	0.902
Rpl13 (pp) Casc3	0.9
Rpl13 (pp) Rps18	0.991
Rpl13 (pp) Ppp2r1a	0.907
Rpl13 (pp) Rps9	0.997
Rpl13 (pp) Eif3g	0.847
Erc1 (pp) Ppfia1	0.868
Hspa5 (pp) Nup50	0.902
Hspa5 (pp) Tpr	0.907
Hspa5 (pp) Atf4	0.919
Was (pp) Cfl1	0.831
Was (pp) Fnbp1	0.836
Was (pp) Arpc5l	0.8
Was (pp) Ptk2	0.937
Was (pp) Arpc3	0.986
Was (pp) Actb	0.965
Was (pp) Wipf1	0.998
Was (pp) Myo1f	0.803
Was (pp) Arpc1b	0.971
Was (pp) Arpc5	0.969
Was (pp) Lcp2	0.975
Was (pp) Rac2	0.935
Was (pp) Nckipsd	0.956
Was (pp) Btk	0.98
Upf3b (pp) Rbm5	0.905
Upf3b (pp) Zbed6	0.9
Upf3b (pp) Hnrnpd	0.929
Upf3b (pp) Nup50	0.901
Upf3b (pp) Hnrnpf	0.914
Upf3b (pp) Rps13	0.902
Upf3b (pp) Bud31	0.903
Upf3b (pp) Srrm1	0.982
Upf3b (pp) Hnrnpm	0.915
Upf3b (pp) Snrpa1	0.93
Upf3b (pp) Tpr	0.902
Upf3b (pp) Pcf11	0.925
Upf3b (pp) Srsf11	0.952
Upf3b (pp) Wbp11	0.918
Upf3b (pp) Pqbp1	0.907
Upf3b (pp) Rpl35a	0.902
Upf3b (pp) Hnrnpa2b1	0.937
Upf3b (pp) Nxf7	0.943
Upf3b (pp) Hnrnpc	0.934
Upf3b (pp) Srsf5	0.91
Upf3b (pp) Papola	0.921
Upf3b (pp) Rpl38	0.902
Upf3b (pp) Rps6	0.915
Upf3b (pp) Rpl11	0.902
Upf3b (pp) Rpl23	0.902
Upf3b (pp) Puf60	0.902
Upf3b (pp) Elavl1	0.915
Upf3b (pp) Rps2	0.914
Upf3b (pp) Dnajc8	0.902
Upf3b (pp) Rpl34	0.902
Upf3b (pp) Gtf2f2	0.91
Upf3b (pp) Srrm2	0.905
Upf3b (pp) Rplp2	0.904
Upf3b (pp) Rpl3	0.9
Upf3b (pp) Gspt1	0.977
Upf3b (pp) Ybx1	0.904
Upf3b (pp) Cherp	0.902
Upf3b (pp) Hnrnph1	0.921
Psmb6 (pp) Psmb9	0.912
Psmb6 (pp) Hnrnpd	0.904
Psmb6 (pp) Cul3	0.916
Psmb6 (pp) Gtse1	0.9
Psmb6 (pp) Numb	0.9
Psmb6 (pp) Ubc	0.949
Psmb6 (pp) Fzr1	0.913
Psmb6 (pp) Nfkb2	0.914
Psmb6 (pp) Gli3	0.9
Psmb6 (pp) Ccne1	0.908
Psmb6 (pp) Hivep3	0.9
Psmb6 (pp) Rel	0.9
Psmb6 (pp) Orc1	0.904
Psmb6 (pp) Usp14	0.987
Psmb6 (pp) Psma5	0.999
Psmb6 (pp) Apc	0.9
Psmb6 (pp) Psmd4	0.998
Psmb6 (pp) Ppp2r5a	0.9
Psmb6 (pp) Nub1	0.9
Psmb6 (pp) Ajuba	0.9
Psmb6 (pp) Psme4	0.982
Psmb6 (pp) Gm9774	0.983
Psmb6 (pp) Psmf1	0.947
Psmb6 (pp) Mapk6	0.903
Psmb6 (pp) Bub1b	0.9
Psmb6 (pp) Psmb10	0.99
Psmb6 (pp) Psmc4	0.998
Psmb6 (pp) Nfkb1	0.91
Psmb6 (pp) Spred1	0.963
Psmb6 (pp) Traf2	0.903
Psmb6 (pp) Psmd1	0.993
Psmb6 (pp) Limd1	0.9
Psmb6 (pp) Rela	0.903
Psmb6 (pp) Nfkbie	0.902
Psmb6 (pp) Gsk3b	0.906
Psmb6 (pp) Psmc6	0.998
Psmb6 (pp) Psmd6	0.994
Psmb6 (pp) Psmc1	0.998
Psmb6 (pp) Psma6	0.999
Psmb6 (pp) Ppp2ca	0.907
Psmb6 (pp) Psme3	0.959
Psmb6 (pp) Dvl2	0.902
Wtap (pp) Cbll1	0.994
Wtap (pp) Gtf2f2	0.902
Wtap (pp) Rbm15b	0.924
Wtap (pp) Rbm15	0.946
Wtap (pp) Alkbh5	0.916
Wtap (pp) Ythdc1	0.911
Wtap (pp) Ythdf1	0.889
Wtap (pp) Polr2b	0.904
Wtap (pp) Ncbp1	0.925
Wtap (pp) Ncbp2	0.912
Wtap (pp) Zc3h13	0.994
Baiap2 (pp) Bcar1	0.918
Baiap2 (pp) Syk	0.902
Baiap2 (pp) Ptk2	0.911
Baiap2 (pp) Arpc3	0.904
Baiap2 (pp) Actb	0.913
Baiap2 (pp) Wipf1	0.939
Baiap2 (pp) Hsp90aa1	0.9
Baiap2 (pp) Pxn	0.92
Baiap2 (pp) Arpc1b	0.904
Baiap2 (pp) Dock1	0.922
Baiap2 (pp) Arpc5	0.901
Baiap2 (pp) Abl1	0.905
Baiap2 (pp) Elmo1	0.919
Baiap2 (pp) Mapk1	0.904
Baiap2 (pp) Shb	0.902
Baiap2 (pp) Eps8	0.905
Baiap2 (pp) Mapk3	0.907
Baiap2 (pp) Rac2	0.946
Baiap2 (pp) Vav3	0.901
Baiap2 (pp) Nckipsd	0.948
Baiap2 (pp) Was	0.971
Baiap2 (pp) Fcgr2b	0.9
Rpp30 (pp) Pop1	0.978
Rpp30 (pp) Rpp25l	0.969
Polr2b (pp) Rbm5	0.904
Polr2b (pp) Lig1	0.911
Polr2b (pp) Hist2h2bb	0.919
Polr2b (pp) Nelfe	0.912
Polr2b (pp) Hnrnpd	0.916
Polr2b (pp) Rbfox2	0.9
Polr2b (pp) Hnrnpf	0.918
Polr2b (pp) Tcea1	0.988
Polr2b (pp) Gtf2e2	0.984
Polr2b (pp) Bud31	0.908
Polr2b (pp) Srrm1	0.923
Polr2b (pp) Pou2f1	0.908
Polr2b (pp) Sf1	0.919
Polr2b (pp) Hnrnpm	0.921
Polr2b (pp) Snrpa1	0.935
Polr2b (pp) Setd2	0.828
Polr2b (pp) Ubc	0.912
Polr2b (pp) Pcf11	0.956
Polr2b (pp) Srsf11	0.931
Polr2b (pp) Wbp11	0.902
Polr2b (pp) Gps1	0.909
Polr2b (pp) Pqbp1	0.905
Polr2b (pp) Taf11	0.908
Polr2b (pp) Hnrnpa2b1	0.922
Polr2b (pp) Hnrnpc	0.919
Polr2b (pp) Hist1h2bm	0.919
Polr2b (pp) Hist1h2bp	0.919
Polr2b (pp) Hist1h2bk	0.919
Polr2b (pp) Srsf5	0.914
Polr2b (pp) Papola	0.92
Polr2b (pp) Ncoa6	0.917
Polr2b (pp) Pou2f2	0.9
Polr2b (pp) Cdk12	0.914
Polr2b (pp) Jun	0.904
Polr2b (pp) Ppih	0.908
Polr2b (pp) Rbbp4	0.909
Polr2b (pp) Puf60	0.902
Polr2b (pp) Elavl1	0.9
Polr2b (pp) Med14	0.887
Polr2b (pp) Dnajc8	0.902
Polr2b (pp) Hist2h2ac	0.905
Polr2b (pp) Ints6	0.985
Polr2b (pp) Gtf2f2	0.993
Polr2b (pp) Srrm2	0.91
Polr2b (pp) Ncoa3	0.9
Polr2b (pp) Uvssa	0.902
Polr2b (pp) Snrpa	0.917
Polr2b (pp) Ybx1	0.913
Polr2b (pp) Cherp	0.902
Polr2b (pp) Hnrnph1	0.911
Polr2b (pp) Ssrp1	0.939
Polr2b (pp) Prpf40a	0.924
Polr2b (pp) Upf3b	0.914
Polr2b (pp) Snrnp70	0.912
Polr2b (pp) Ints1	0.985
Polr2b (pp) Cpsf1	0.919
Polr2b (pp) Xrcc1	0.907
Polr2b (pp) Srsf7	0.922
Polr2b (pp) Rpap2	0.984
Polr2b (pp) Ncor1	0.91
Polr2b (pp) Ep300	0.905
Polr2b (pp) Taf7	0.905
Polr2b (pp) Srsf4	0.911
Polr2b (pp) Ajuba	0.9
Polr2b (pp) Vwa9	0.902
Polr2b (pp) Taf6	0.921
Polr2b (pp) Dhx38	0.944
Polr2b (pp) Sart1	0.958
Polr2b (pp) Aqr	0.91
Polr2b (pp) Leo1	0.931
Polr2b (pp) Sf3b3	0.917
Polr2b (pp) Thoc2	0.832
Polr2b (pp) Kmt2c	0.919
Polr2b (pp) Srrt	0.917
Polr2b (pp) Hnrnpa1	0.921
Polr2b (pp) Supt16	0.979
Polr2b (pp) Rbm17	0.905
Polr2b (pp) Hnrnpk	0.924
Polr2b (pp) Ctdp1	0.986
Polr2b (pp) Cstf2	0.939
Polr2b (pp) Rps3	0.808
Polr2b (pp) Pagr1a	0.9
Uqcrb (pp) Ndufaf2	0.952
Uqcrb (pp) Ndufa8	0.994
Uqcrb (pp) Uqcrfs1	0.998
Uqcrb (pp) Ndufab1	0.987
Uqcrb (pp) Sdha	0.973
Xab2 (pp) Rbm5	0.907
Xab2 (pp) Gm8186	0.879
Xab2 (pp) Lig1	0.929
Xab2 (pp) Hnrnpd	0.938
Xab2 (pp) Hnrnpf	0.902
Xab2 (pp) Tcea1	0.941
Xab2 (pp) Snrpe	0.806
Xab2 (pp) Bud31	0.991
Xab2 (pp) Srrm1	0.926
Xab2 (pp) Sf1	0.947
Xab2 (pp) Hnrnpm	0.906
Xab2 (pp) Snrpa1	0.989
Xab2 (pp) Ubc	0.902
Xab2 (pp) Pcf11	0.917
Xab2 (pp) Srsf11	0.905
Xab2 (pp) Wbp11	0.94
Xab2 (pp) Pqbp1	0.906
Xab2 (pp) Hnrnpa2b1	0.938
Xab2 (pp) Hnrnpc	0.938
Xab2 (pp) Srsf5	0.904
Xab2 (pp) Papola	0.911
Xab2 (pp) Ppih	0.935
Xab2 (pp) Puf60	0.909
Xab2 (pp) Elavl1	0.903
Xab2 (pp) Dnajc8	0.902
Xab2 (pp) Gtf2f2	0.904
Xab2 (pp) Srrm2	0.984
Xab2 (pp) Uvssa	0.96
Xab2 (pp) Snrpa	0.973
Xab2 (pp) Ybx1	0.916
Xab2 (pp) Cherp	0.91
Xab2 (pp) Hnrnph1	0.901
Xab2 (pp) Prpf40a	0.946
Xab2 (pp) Upf3b	0.903
Xab2 (pp) Snrnp70	0.935
Xab2 (pp) Cpsf1	0.944
Xab2 (pp) Xrcc1	0.948
Xab2 (pp) Srsf7	0.903
Xab2 (pp) Ep300	0.921
Xab2 (pp) Srsf4	0.904
Xab2 (pp) Dhx38	0.993
Xab2 (pp) Sart1	0.974
Xab2 (pp) Aqr	0.996
Xab2 (pp) Sf3b3	0.994
Xab2 (pp) Srrt	0.93
Xab2 (pp) Hnrnpa1	0.938
Xab2 (pp) Rbm17	0.907
Xab2 (pp) Hnrnpk	0.902
Xab2 (pp) Cstf2	0.909
Xab2 (pp) Polr2b	0.93
Xab2 (pp) Rfc1	0.905
Xab2 (pp) Syf2	0.996
Xab2 (pp) Ncbp1	0.983
Xab2 (pp) Ercc5	0.946
Xab2 (pp) Sf3b1	0.987
Xab2 (pp) Eif4a3	0.968
Xab2 (pp) Smndc1	0.905
Xab2 (pp) Sf3b2	0.986
Xab2 (pp) Pold4	0.901
Xab2 (pp) Ddb1	0.97
Xab2 (pp) Dhx16	0.995
Xab2 (pp) Wdr33	0.902
Xab2 (pp) Sympk	0.913
Xab2 (pp) Ncbp2	0.941
Xab2 (pp) Ppwd1	0.945
Xab2 (pp) Polk	0.904
Xab2 (pp) Eftud2	0.997
Xab2 (pp) Ddx5	0.919
Cog1 (pp) Golga5	0.954
Cog1 (pp) Copa	0.908
Cog1 (pp) Arl1	0.909
Cog1 (pp) Copg1	0.933
Cog1 (pp) Golga2	0.919
Cog1 (pp) Capzb	0.9
Cog1 (pp) Nsf	0.916
Cog1 (pp) Tmf1	0.921
Cog1 (pp) Golga4	0.921
Cog1 (pp) Dync1i2	0.9
Cog1 (pp) Vps53	0.975
Cog1 (pp) Gcc2	0.926
Cog1 (pp) Vamp4	0.936
Cog1 (pp) Bet1	0.911
Cog1 (pp) Copg2	0.933
Cog1 (pp) Dync1li1	0.9
Cog1 (pp) Gorasp1	0.925
Cog1 (pp) Copb2	0.903
Cog1 (pp) Dctn2	0.908
Ascc3 (pp) Alkbh3	0.922
Ascc3 (pp) Ascc2	0.967
Tbc1d23 (pp) Glrx3	0.818
Tbc1d23 (pp) Api5	0.813
Snd1 (pp) Gtf2e2	0.832
Snd1 (pp) Mtdh	0.949
Gnas (pp) Gng2	0.981
Nsfl1c (pp) Plaa	0.835
Mapk6 (pp) Psmb9	0.903
Mapk6 (pp) Ubc	0.906
Mapk6 (pp) Xpo1	0.937
Mapk6 (pp) Psma5	0.907
Mapk6 (pp) Ncoa3	0.928
Mapk6 (pp) Psmd4	0.908
Mapk6 (pp) Cdc42ep3	0.9
Mapk6 (pp) Cdc42ep2	0.907
Mapk6 (pp) Foxo3	0.907
Mapk6 (pp) Psme4	0.918
Mapk6 (pp) Psmf1	0.9
Pds5b (pp) Clasp1	0.904
Pds5b (pp) Clasp2	0.908
Pds5b (pp) Rangap1	0.91
Pds5b (pp) Stag1	0.996
Pds5b (pp) Zwilch	0.906
Pds5b (pp) Kif2a	0.921
Pds5b (pp) Clip1	0.902
Pds5b (pp) Zwint	0.903
Pds5b (pp) Xpo1	0.919
Pds5b (pp) Dsn1	0.901
Pds5b (pp) Spdl1	0.913
Pds5b (pp) Cdca8	0.908
Pds5b (pp) Dync1i2	0.922
Pds5b (pp) Rcc2	0.908
Pds5b (pp) Ppp2r5a	0.908
Pds5b (pp) Espl1	0.981
Pds5b (pp) Nipbl	0.993
Pds5b (pp) Cenpe	0.923
Pds5b (pp) Taok1	0.911
Pds5b (pp) Ercc6l	0.919
Pds5b (pp) Nup133	0.911
Pds5b (pp) Wapal	0.997
Pds5b (pp) Cenpt	0.902
Pds5b (pp) Bub1b	0.953
Pds5b (pp) Dync1li1	0.905
Pds5b (pp) Zw10	0.904
Pds5b (pp) Cenpu	0.9
Pds5b (pp) Pds5a	0.984
Pds5b (pp) Nudc	0.916
Pds5b (pp) Mapre1	0.92
Pds5b (pp) Bub1	0.953
Pds5b (pp) Casc5	0.902
Pds5b (pp) Kif18a	0.919
Pds5b (pp) Ahctf1	0.924
Pds5b (pp) Cdca5	0.971
Pds5b (pp) Incenp	0.913
Pds5b (pp) Esco1	0.979
Pds5b (pp) Sgol1	0.943
Pds5b (pp) Nde1	0.902
Pds5b (pp) Nup85	0.913
Pds5b (pp) Ppp2ca	0.906
Cstf2 (pp) Rbm5	0.923
Cstf2 (pp) Zbed6	0.9
Cstf2 (pp) Hnrnpd	0.927
Cstf2 (pp) Hnrnpf	0.953
Cstf2 (pp) Bud31	0.903
Cstf2 (pp) Srrm1	0.929
Cstf2 (pp) Hnrnpm	0.916
Cstf2 (pp) Snrpa1	0.948
Cstf2 (pp) Pcf11	0.995
Cstf2 (pp) Srsf11	0.919
Cstf2 (pp) Wbp11	0.909
Cstf2 (pp) Pqbp1	0.906
Cstf2 (pp) Hnrnpa2b1	0.926
Cstf2 (pp) Fip1l1	0.97
Cstf2 (pp) Hnrnpc	0.942
Cstf2 (pp) Srsf5	0.926
Cstf2 (pp) Papola	0.986
Cstf2 (pp) Ppih	0.917
Cstf2 (pp) Zc3h3	0.825
Cstf2 (pp) Puf60	0.922
Cstf2 (pp) Elavl1	0.92
Cstf2 (pp) Dnajc8	0.902
Cstf2 (pp) Gtf2f2	0.915
Cstf2 (pp) Srrm2	0.926
Cstf2 (pp) Snrpa	0.969
Cstf2 (pp) Ybx1	0.909
Cstf2 (pp) Cherp	0.91
Cstf2 (pp) Hnrnph1	0.956
Cstf2 (pp) Prpf40a	0.932
Cstf2 (pp) Upf3b	0.91
Cstf2 (pp) Snrnp70	0.911
Cstf2 (pp) Cpsf1	0.996
Cstf2 (pp) Srsf7	0.951
Cstf2 (pp) Srsf4	0.927
Cstf2 (pp) Poldip3	0.927
Cstf2 (pp) Dhx38	0.923
Cstf2 (pp) Sart1	0.929
Cstf2 (pp) Aqr	0.902
Cstf2 (pp) Thoc5	0.942
Cstf2 (pp) Sf3b3	0.914
Cstf2 (pp) Thoc2	0.916
Cstf2 (pp) Srrt	0.926
Cstf2 (pp) Hnrnpa1	0.942
Cstf2 (pp) Rbm17	0.909
Cstf2 (pp) Hnrnpk	0.939
Edf1 (pp) Stip1	0.812
Mbd2 (pp) Ubtf	0.907
Mbd2 (pp) Suds3	0.918
Mbd2 (pp) Sin3a	0.872
Mbd2 (pp) Hdac6	0.816
Mbd2 (pp) Satb2	0.9
Mbd2 (pp) Ncor2	0.912
Mbd2 (pp) Hist1h2bm	0.901
Mbd2 (pp) Hist1h2bk	0.902
Mbd2 (pp) Hdac5	0.923
Mbd2 (pp) Rbbp4	0.974
Mbd2 (pp) Hdac1	0.975
Mbd2 (pp) Phf21a	0.803
Dbnl (pp) Bin2	0.839
Dbnl (pp) Asap1	0.912
Dbnl (pp) Dlgap4	0.9
Dbnl (pp) Dlgap1	0.906
Dbnl (pp) Lcp1	0.864
Dbnl (pp) Mapk8	0.909
Dbnl (pp) Actb	0.827
Dbnl (pp) Sh3pxd2a	0.905
Dbnl (pp) Cxcl2	0.901
Dbnl (pp) Sh3pxd2b	0.904
Dbnl (pp) Fermt3	0.917
Dbnl (pp) Ptpn12	0.908
Dbnl (pp) Arhgef2	0.917
Dbnl (pp) Lpxn	0.901
Dbnl (pp) Fth1	0.9
Dbnl (pp) Vcl	0.906
Igtp (pp) Irf9	0.821
Igtp (pp) Parp9	0.811
Igtp (pp) Stat1	0.927
Igtp (pp) Irgm1	0.835
Med13l (pp) Ncor2	0.911
Med13l (pp) Med1	0.983
Bud13 (pp) Bud31	0.82
Bud13 (pp) Srrm2	0.829
Mecp2 (pp) Sin3a	0.877
Mecp2 (pp) Atrx	0.945
Mecp2 (pp) Hdac1	0.879
Zfp687 (pp) Zmynd8	0.809
Zfp687 (pp) Ints6	0.857
Zfp687 (pp) Ube2o	0.806
Zfp687 (pp) Ints1	0.859
Mbd3 (pp) Hist2h2bb	0.902
Mbd3 (pp) Ubtf	0.909
Mbd3 (pp) Sin3a	0.851
Mbd3 (pp) Hdac6	0.802
Mbd3 (pp) Brpf1	0.907
Mbd3 (pp) Hist1h2bm	0.901
Mbd3 (pp) Hist1h2bk	0.902
Mbd3 (pp) Brd1	0.914
Mbd3 (pp) Rbbp4	0.981
Mbd3 (pp) Hdac1	0.979
Mbd3 (pp) Ttf1	0.902
Atp6v0a2 (pp) Tcirg1	0.902
Atp6v0a2 (pp) Atp6v1a	0.98
Nxf7 (pp) Zbed6	0.9
Nxf7 (pp) Nup50	0.902
Nxf7 (pp) Srrm1	0.962
Nxf7 (pp) Tpr	0.959
Nxf7 (pp) Srsf11	0.904
Srrm2 (pp) Rbm5	0.922
Srrm2 (pp) Hnrnpd	0.934
Srrm2 (pp) Hnrnpf	0.912
Srrm2 (pp) Bud31	0.982
Srrm2 (pp) Srrm1	0.988
Srrm2 (pp) Sf1	0.948
Srrm2 (pp) Hnrnpm	0.942
Srrm2 (pp) Snrpa1	0.982
Srrm2 (pp) Pcf11	0.907
Srrm2 (pp) Srsf11	0.926
Srrm2 (pp) Wbp11	0.908
Srrm2 (pp) Pqbp1	0.902
Srrm2 (pp) Hnrnpa2b1	0.936
Srrm2 (pp) Hnrnpc	0.937
Srrm2 (pp) Srsf5	0.935
Srrm2 (pp) Papola	0.902
Srrm2 (pp) Ppih	0.924
Srrm2 (pp) Puf60	0.982
Srrm2 (pp) Elavl1	0.903
Srrm2 (pp) Dnajc8	0.906
Srrm2 (pp) Gtf2f2	0.902
Srsf7 (pp) Rbm5	0.915
Srsf7 (pp) Zbed6	0.9
Srsf7 (pp) Hnrnpd	0.957
Srsf7 (pp) Hnrnpf	0.962
Srsf7 (pp) Matr3	0.82
Srsf7 (pp) Bud31	0.921
Srsf7 (pp) Srrm1	0.928
Srsf7 (pp) Sf1	0.925
Srsf7 (pp) Hnrnpm	0.976
Srsf7 (pp) Snrpa1	0.961
Srsf7 (pp) Pcf11	0.918
Srsf7 (pp) Srsf11	0.99
Srsf7 (pp) Wbp11	0.905
Srsf7 (pp) Pqbp1	0.902
Srsf7 (pp) Hnrnpa2b1	0.987
Srsf7 (pp) Nxf7	0.912
Srsf7 (pp) Hnrnpc	0.969
Srsf7 (pp) Srsf5	0.974
Srsf7 (pp) Papola	0.912
Srsf7 (pp) Ppih	0.915
Srsf7 (pp) Puf60	0.927
Srsf7 (pp) Elavl1	0.976
Srsf7 (pp) Dnajc8	0.907
Srsf7 (pp) Gtf2f2	0.919
Srsf7 (pp) Srrm2	0.933
Srsf7 (pp) Snrpa	0.94
Srsf7 (pp) Ybx1	0.914
Srsf7 (pp) Cherp	0.903
Srsf7 (pp) Hnrnph1	0.979
Srsf7 (pp) Prpf40a	0.912
Srsf7 (pp) Upf3b	0.912
Srsf7 (pp) Snrnp70	0.969
Srsf7 (pp) Cpsf1	0.913
Smg1 (pp) Rps13	0.902
Smg1 (pp) Cep350	0.828
Smg1 (pp) Rpl35a	0.902
Smg1 (pp) Kmt2a	0.838
Smg1 (pp) Rpl38	0.901
Smg1 (pp) Rps6	0.913
Smg1 (pp) Rpl11	0.904
Smg1 (pp) Rpl23	0.902
Smg1 (pp) Rps2	0.903
Smg1 (pp) Rpl34	0.901
Smg1 (pp) Rplp2	0.909
Smg1 (pp) Rpl3	0.912
Smg1 (pp) Gspt1	0.992
Smg1 (pp) Upf3b	0.998
Smg1 (pp) Mysm1	0.829
Smg1 (pp) Upf1	0.999
Smg1 (pp) Rpl37a	0.902
Smg1 (pp) Rictor	0.834
Smg1 (pp) Eif4g1	0.92
Smg1 (pp) Rbm8a	0.896
Smg1 (pp) Smg6	0.995
Smg1 (pp) Smg7	0.999
Smg1 (pp) Rpl4	0.908
Smg1 (pp) Phip	0.836
Smg1 (pp) Rps3	0.912
Ddx60 (pp) Helz2	0.808
Wdr33 (pp) Rbm5	0.91
Wdr33 (pp) Zbed6	0.901
Wdr33 (pp) Hnrnpd	0.912
Wdr33 (pp) Hnrnpf	0.907
Wdr33 (pp) Bud31	0.903
Wdr33 (pp) Srrm1	0.925
Wdr33 (pp) Hnrnpm	0.943
Wdr33 (pp) Snrpa1	0.904
Wdr33 (pp) Pcf11	0.989
Wdr33 (pp) Srsf11	0.906
Wdr33 (pp) Wbp11	0.908
Wdr33 (pp) Pqbp1	0.933
Wdr33 (pp) Hnrnpa2b1	0.913
Wdr33 (pp) Fip1l1	0.969
Wdr33 (pp) Hnrnpc	0.922
Wdr33 (pp) Srsf5	0.918
Wdr33 (pp) Papola	0.975
Wdr33 (pp) Ppih	0.91
Wdr33 (pp) Puf60	0.902
Wdr33 (pp) Elavl1	0.909
Wdr33 (pp) Dnajc8	0.94
Wdr33 (pp) Gtf2f2	0.907
Wdr33 (pp) Srrm2	0.905
Wdr33 (pp) Snrpa	0.922
Wdr33 (pp) Ybx1	0.91
Wdr33 (pp) Cherp	0.908
Wdr33 (pp) Hnrnph1	0.922
Wdr33 (pp) Prpf40a	0.907
Wdr33 (pp) Upf3b	0.904
Wdr33 (pp) Snrnp70	0.933
Wdr33 (pp) Cpsf1	0.997
Wdr33 (pp) Srsf7	0.909
Wdr33 (pp) Srsf4	0.921
Wdr33 (pp) Poldip3	0.907
Wdr33 (pp) Dhx38	0.915
Wdr33 (pp) Sart1	0.916
Wdr33 (pp) Aqr	0.919
Wdr33 (pp) Thoc5	0.919
Wdr33 (pp) Sf3b3	0.913
Wdr33 (pp) Thoc2	0.905
Wdr33 (pp) Srrt	0.913
Wdr33 (pp) Hnrnpa1	0.915
Wdr33 (pp) Rbm17	0.905
Wdr33 (pp) Hnrnpk	0.915
Wdr33 (pp) Cstf2	0.987
Wdr33 (pp) Polr2b	0.906
Wdr33 (pp) Syf2	0.904
Wdr33 (pp) Ncbp1	0.914
Wdr33 (pp) Sf3b1	0.932
Wdr33 (pp) Eif4a3	0.928
Wdr33 (pp) Smndc1	0.902
Wdr33 (pp) Sf3b2	0.914
Wdr33 (pp) Dhx16	0.908
Gab2 (pp) Sos2	0.866
Gab2 (pp) Syk	0.942
Gab2 (pp) Plcg2	0.884
Gab2 (pp) Sos1	0.927
Gab2 (pp) Artn	0.9
Gab2 (pp) Traf2	0.81
Hnrnph1 (pp) Rbm5	0.949
Hnrnph1 (pp) Hnrnpd	0.964
Hnrnph1 (pp) Rbfox2	0.977
Hnrnph1 (pp) Hnrnpf	0.955
Hnrnph1 (pp) Bud31	0.906
Hnrnph1 (pp) Srrm1	0.913
Hnrnph1 (pp) Sf1	0.949
Hnrnph1 (pp) Hnrnpm	0.986
Hnrnph1 (pp) Snrpa1	0.926
Hnrnph1 (pp) Pcf11	0.927
Hnrnph1 (pp) Srsf11	0.955
Hnrnph1 (pp) Wbp11	0.9
Hnrnph1 (pp) Pqbp1	0.935
Hnrnph1 (pp) Hnrnpa2b1	0.991
Hnrnph1 (pp) Hnrnpc	0.972
Hnrnph1 (pp) Srsf5	0.966
Hnrnph1 (pp) Papola	0.905
Hnrnph1 (pp) Ppih	0.908
Hnrnph1 (pp) Puf60	0.937
Hnrnph1 (pp) Elavl1	0.957
Hnrnph1 (pp) Dnajc8	0.905
Hnrnph1 (pp) Gtf2f2	0.902
Hnrnph1 (pp) Srrm2	0.924
Hnrnph1 (pp) Snrpa	0.94
Hnrnph1 (pp) Ybx1	0.936
Hnrnph1 (pp) Cherp	0.912
Casc3 (pp) Zbed6	0.9
Casc3 (pp) Nup50	0.901
Casc3 (pp) Rps13	0.9
Casc3 (pp) Srrm1	0.954
Casc3 (pp) Tpr	0.905
Casc3 (pp) Pcf11	0.928
Casc3 (pp) Srsf11	0.902
Casc3 (pp) Rpl35a	0.9
Casc3 (pp) Nxf7	0.906
Casc3 (pp) Srsf5	0.9
Casc3 (pp) Papola	0.9
Casc3 (pp) Rpl38	0.9
Casc3 (pp) Rps6	0.905
Casc3 (pp) Rpl11	0.9
Casc3 (pp) Rpl23	0.9
Casc3 (pp) Rps2	0.9
Casc3 (pp) Rpl34	0.9
Casc3 (pp) Rplp2	0.902
Casc3 (pp) Rpl3	0.914
Casc3 (pp) Gspt1	0.907
Casc3 (pp) Upf3b	0.997
Casc3 (pp) Upf1	0.997
Casc3 (pp) Cpsf1	0.903
Casc3 (pp) Srsf7	0.92
Casc3 (pp) Nup214	0.907
Casc3 (pp) Nup188	0.901
Casc3 (pp) Nupl2	0.9
Casc3 (pp) Srsf4	0.908
Casc3 (pp) Rpl37a	0.906
Casc3 (pp) Nup62	0.906
Casc3 (pp) Poldip3	0.924
Casc3 (pp) Nup88	0.901
Casc3 (pp) Nup133	0.9
Casc3 (pp) Dhx38	0.916
Casc3 (pp) Eif4g1	0.912
Casc3 (pp) Thoc5	0.901
Casc3 (pp) Thoc2	0.902
Casc3 (pp) Rbm8a	0.997
Casc3 (pp) Smg6	0.973
Casc3 (pp) Smg7	0.975
Casc3 (pp) Nup205	0.902
Casc3 (pp) Rpl4	0.9
Casc3 (pp) Cstf2	0.904
Casc3 (pp) Rps3	0.9
Casc3 (pp) Smg1	0.967
Casc3 (pp) Magohb	0.978
Casc3 (pp) Rpl6	0.901
Casc3 (pp) Ncbp1	0.956
Casc3 (pp) Rps3a1	0.9
Casc3 (pp) Eif4a3	0.997
Casc3 (pp) Rps14	0.9
Casc3 (pp) Wdr33	0.902
Casc3 (pp) Sympk	0.901
Casc3 (pp) Fyttd1	0.918
Casc3 (pp) Ncbp2	0.941
Casc3 (pp) Dcp1a	0.921
Casc3 (pp) Nup153	0.904
Casc3 (pp) Pnn	0.842
Casc3 (pp) Nup85	0.9
Casc3 (pp) Smg8	0.956
Casc3 (pp) Ppp2ca	0.9
Casc3 (pp) Gle1	0.925
Eef2 (pp) Rpl31	0.989
Eef2 (pp) Cct4	0.886
Eef2 (pp) Eif4b	0.915
Eef2 (pp) Rps13	0.987
Eef2 (pp) Rps20	0.972
Eef2 (pp) Rps6kb1	0.835
Eef2 (pp) Rpl12	0.922
Eef2 (pp) Rpl35a	0.97
Eef2 (pp) Rpl9	0.954
Eef2 (pp) Rpl38	0.984
Eef2 (pp) Rpl7a	0.959
Eef2 (pp) Rps6	0.991
Eef2 (pp) Rpl11	0.978
Eef2 (pp) Rpl23a	0.883
Eef2 (pp) Rpl23	0.974
Eef2 (pp) Eif3b	0.906
Eef2 (pp) Eef1g	0.984
Eef2 (pp) Rps2	0.914
Eef2 (pp) Rpl34	0.829
Eef2 (pp) Rplp0	0.973
Eef2 (pp) Rplp2	0.98
Eef2 (pp) Rpl3	0.976
Eef2 (pp) Rps17	0.976
Eef2 (pp) Abce1	0.807
Eef2 (pp) Rpl15	0.956
Eef2 (pp) Gspt1	0.804
Eef2 (pp) Gm10036	0.908
Eef2 (pp) Plec	0.814
Eef2 (pp) Rpl7	0.979
Eef2 (pp) Rps15	0.961
Eef2 (pp) Fam86	0.964
Eef2 (pp) Rpl37a	0.92
Eef2 (pp) Eef2k	0.994
Epc2 (pp) Kat5	0.938
Epc2 (pp) Ruvbl2	0.809
Epc2 (pp) Trrap	0.925
Bud31 (pp) Rbm5	0.906
Bud31 (pp) Gm8186	0.852
Bud31 (pp) Hnrnpd	0.935
Bud31 (pp) Hnrnpf	0.901
Bud31 (pp) Snrpe	0.941
Pias4 (pp) Rnf168	0.954
Pias4 (pp) Ubc	0.906
Pias4 (pp) Kat5	0.952
Pias4 (pp) Rif1	0.904
Pias4 (pp) Trp53bp1	0.964
Pias4 (pp) Hist1h2bm	0.903
Pias4 (pp) Hist1h2bk	0.903
Pias4 (pp) Dclre1c	0.919
Pias4 (pp) Mdc1	0.95
Pias4 (pp) Herc2	0.938
Pias4 (pp) Top2a	0.93
Pias4 (pp) Stat1	0.82
Pias4 (pp) Chek2	0.928
Pias4 (pp) Whsc1	0.909
Pias4 (pp) Senp6	0.8
Pias4 (pp) Nbn	0.908
Pias4 (pp) Parp1	0.932
Pias4 (pp) Bard1	0.938
Pias4 (pp) Kdm4b	0.907
Pias4 (pp) Brca1	0.951
Pias4 (pp) Mta1	0.903
Hnrnpa1 (pp) Rbm5	0.934
Hnrnpa1 (pp) Hnrnpd	0.965
Hnrnpa1 (pp) Hnrnpf	0.988
Hnrnpa1 (pp) Bud31	0.939
Hnrnpa1 (pp) Srrm1	0.939
Hnrnpa1 (pp) Sf1	0.958
Hnrnpa1 (pp) Hnrnpm	0.987
Hnrnpa1 (pp) Snrpa1	0.953
Hnrnpa1 (pp) Pcf11	0.918
Hnrnpa1 (pp) Srsf11	0.936
Hnrnpa1 (pp) Wbp11	0.908
Hnrnpa1 (pp) Pqbp1	0.912
Hnrnpa1 (pp) Hnrnpa2b1	0.979
Hnrnpa1 (pp) Hnrnpc	0.984
Hnrnpa1 (pp) Srsf5	0.973
Hnrnpa1 (pp) Papola	0.928
Hnrnpa1 (pp) Tnpo1	0.816
Hnrnpa1 (pp) Ppih	0.922
Hnrnpa1 (pp) Puf60	0.925
Hnrnpa1 (pp) Elavl1	0.96
Hnrnpa1 (pp) Dnajc8	0.908
Hnrnpa1 (pp) Gtf2f2	0.905
Hnrnpa1 (pp) Srrm2	0.945
Hnrnpa1 (pp) Snrpa	0.962
Hnrnpa1 (pp) Ybx1	0.961
Hnrnpa1 (pp) Cherp	0.904
Hnrnpa1 (pp) Hnrnph1	0.99
Hnrnpa1 (pp) Prpf40a	0.931
Hnrnpa1 (pp) Upf3b	0.944
Hnrnpa1 (pp) Snrnp70	0.958
Hnrnpa1 (pp) Cpsf1	0.914
Hnrnpa1 (pp) Srsf7	0.978
Hnrnpa1 (pp) Srsf4	0.968
Hnrnpa1 (pp) Dhx38	0.942
Hnrnpa1 (pp) Sart1	0.927
Hnrnpa1 (pp) Aqr	0.923
Hnrnpa1 (pp) Sf3b3	0.947
Hnrnpa1 (pp) Srrt	0.944
Srsf4 (pp) Rbm5	0.944
Srsf4 (pp) Zbed6	0.9
Srsf4 (pp) Hnrnpd	0.949
Srsf4 (pp) Hnrnpf	0.951
Srsf4 (pp) Bud31	0.908
Srsf4 (pp) Srrm1	0.976
Srsf4 (pp) Sf1	0.953
Srsf4 (pp) Hnrnpm	0.932
Srsf4 (pp) Snrpa1	0.918
Srsf4 (pp) Pcf11	0.944
Srsf4 (pp) Srsf11	0.971
Srsf4 (pp) Wbp11	0.902
Srsf4 (pp) Pqbp1	0.904
Srsf4 (pp) Hnrnpa2b1	0.943
Srsf4 (pp) Nxf7	0.942
Srsf4 (pp) Hnrnpc	0.938
Srsf4 (pp) Srsf5	0.908
Srsf4 (pp) Papola	0.938
Srsf4 (pp) Ppih	0.914
Srsf4 (pp) Puf60	0.944
Srsf4 (pp) Elavl1	0.927
Srsf4 (pp) Dnajc8	0.908
Srsf4 (pp) Gtf2f2	0.902
Srsf4 (pp) Srrm2	0.955
Srsf4 (pp) Snrpa	0.94
Srsf4 (pp) Ybx1	0.917
Srsf4 (pp) Cherp	0.913
Srsf4 (pp) Hnrnph1	0.955
Srsf4 (pp) Prpf40a	0.937
Srsf4 (pp) Upf3b	0.91
Srsf4 (pp) Snrnp70	0.977
Srsf4 (pp) Cpsf1	0.933
Srsf4 (pp) Srsf7	0.957
Gnl3l (pp) Rsl1d1	0.929
Smg6 (pp) Rps13	0.902
Smg6 (pp) Rpl35a	0.901
Smg6 (pp) Rpl38	0.901
Smg6 (pp) Rps6	0.91
Smg6 (pp) Rpl11	0.902
[truncated: 13,929 more rows]

## Sheet: Thp1
Interacting proteins containing PTM crosstalk across proteins in Thp1 cell
interacting proteins	score		proteins with no interaction
ODF2 (pp) BORA	0.914		FAM65A
ODF2 (pp) CEP192	0.917		SEPT6
MAP3K1 (pp) TNIK	0.903		ABHD17A
MAP3K1 (pp) MAPK9	0.963		ACOT9
MAP3K1 (pp) RELA	0.932		ADD3
MAP3K1 (pp) NCOR2	0.948		ADO
SPG20 (pp) IST1	0.925		AGAP1
ZAK (pp) MAP2K7	0.897		AIM1
ARID1A (pp) POLR2A	0.915		AKAP11
ARID1A (pp) IRF3	0.9		ANKHD1
ARID1A (pp) BCL7B	0.934		ANKRD11
ARID1A (pp) TOP2B	0.909		ANKRD13A
ARID1A (pp) SMARCD2	0.995		ANKRD13D
ARID1A (pp) RELA	0.909		ANKRD31
ARID1A (pp) PBRM1	0.924		ANXA5
ARID1A (pp) GTF2F1	0.906		APOBR
ARID1A (pp) JUN	0.914		ARAP1
ARID1A (pp) ACTB	0.921		ARFIP1
ARID1A (pp) BAZ1B	0.938		ARHGAP27
FBXW5 (pp) COPS7A	0.902		ARHGAP32
FBXW5 (pp) CDC27	0.911		ARHGEF10
FBXW5 (pp) FBXO32	0.91		ARID5A
FBXW5 (pp) ANAPC7	0.9		ARL2BP
FBXW5 (pp) VPRBP	0.932		ARL4A
FBXW5 (pp) CCT4	0.9		ATXN10
FBXW5 (pp) UBR4	0.9		BCLAF1
FBXW5 (pp) HECTD3	0.905		BIRC6
FBXW5 (pp) BTRC	0.951		BOD1L1
FBXW5 (pp) RFWD2	0.901		BTBD10
FBXW5 (pp) PJA2	0.9		BTN2A2
FBXW5 (pp) HUWE1	0.9		BZW1
FBXW5 (pp) UBA1	0.903		C10orf12
FBXW5 (pp) KLHL25	0.902		C15orf52
FBXW5 (pp) RNF123	0.904		C1orf106
FBXW5 (pp) RLIM	0.9		C5orf15
FBXW5 (pp) RCHY1	0.9		C7orf50
FBXW5 (pp) TCP1	0.9		CAMK1
FBXW5 (pp) UBE2N	0.902		CAMKK2
MORF4L1 (pp) MSL1	0.946		CAMSAP1
MORF4L1 (pp) HDAC9	0.927		CAMSAP3
MORF4L1 (pp) SETD2	0.877		CARD8
MORF4L1 (pp) SIN3A	0.976		CASKIN2
MORF4L1 (pp) EP400	0.993		CASS4
MORF4L1 (pp) RBBP7	0.971		CCDC108
MORF4L1 (pp) ACTB	0.922		CCDC124
MORF4L1 (pp) KAT5	0.995		CCDC130
UTP14A (pp) RPS10	0.927		CCDC18
UTP14A (pp) RSL1D1	0.947		CCDC50
UTP14A (pp) RRP12	0.907		CCDC61
UTP14A (pp) RPS20	0.908		CCDC9
UTP14A (pp) EBNA1BP2	0.833		CD81
UTP14A (pp) NHP2L1	0.986		CDV3
NFATC2 (pp) RAN	0.902		CEP170B
NFATC2 (pp) KPNA2	0.902		CEP350
NFATC2 (pp) MAPK9	0.818		CEP68
NFATC2 (pp) FKBP1A	0.926		CHD7
MED1 (pp) FDFT1	0.9		CHST9
MED1 (pp) POLR2A	0.887		CLIC1
MED1 (pp) ACSL1	0.904		CMAS
MED1 (pp) MAPK9	0.812		CNST
MED1 (pp) NCOR2	0.967		CNTLN
MED1 (pp) SIN3A	0.936		CORO7
MED1 (pp) ABCA1	0.919		CROCC
MED1 (pp) MED12	0.999		CTU1
MED1 (pp) SRC	0.853		CXorf23
MED1 (pp) NCOA3	0.97		CXorf56
MED1 (pp) JUN	0.82		CYTIP
MED1 (pp) THRAP3	0.954		DDAH2
MED1 (pp) KAT5	0.915		DDT
MED1 (pp) GRHL1	0.901		DDX60L
MED1 (pp) RBM14	0.92		DENND1C
SVIL (pp) ACTB	0.803		DENND4C
TRIP11 (pp) GOLGA4	0.809		DHX29
SVIP (pp) UBR4	0.9		DMXL1
SVIP (pp) VCP	0.983		DOCK7
PPP1R13L (pp) CD3EAP	0.896		DPCD
OASL (pp) IRF3	0.945		EDC4
OASL (pp) OAS1	0.81		EEPD1
OASL (pp) IFIT3	0.995		EFHD2
OASL (pp) ADAR	0.94		ELF1
OASL (pp) MX2	0.997		ENSP00000359683
OASL (pp) TRIM25	0.951		ENSP00000377747
OASL (pp) PML	0.919		ENSP00000475384
OASL (pp) SAMHD1	0.931		FAM111A
PHLPP1 (pp) FKBP5	0.86		FAM117A
PHLPP1 (pp) CAP1	0.832		FAM120A
NHP2L1 (pp) CPSF1	0.916		FAM122B
NHP2L1 (pp) RPS10	0.962		FAM129B
NHP2L1 (pp) POLR2A	0.91		FAM134C
NHP2L1 (pp) CWC25	0.902		FAM177A1
NHP2L1 (pp) ENSP00000475027	0.907		FAM188A
NHP2L1 (pp) DDX42	0.926		FAM195A
NHP2L1 (pp) RSL1D1	0.955		FAM208B
NHP2L1 (pp) HNRNPC	0.96		FAM21A
NHP2L1 (pp) RPLP0	0.86		FAM46C
NHP2L1 (pp) RPL18	0.816		FAM63B
NHP2L1 (pp) HSPA8	0.926		FBXO42
NHP2L1 (pp) RPS20	0.97		FGD2
NHP2L1 (pp) RPL30	0.965		FGD3
NHP2L1 (pp) GMPS	0.825		FGFRL1
NHP2L1 (pp) RPL35A	0.852		FILIP1L
NHP2L1 (pp) DDX46	0.947		FN3KRP
NHP2L1 (pp) EBNA1BP2	0.814		FNBP4
NHP2L1 (pp) RBM17	0.909		FNDC3B
NHP2L1 (pp) SSB	0.883		FOPNL
NHP2L1 (pp) NOLC1	0.949		FRG1
DIS3 (pp) ZFP36	0.917		FRMD4A
DIS3 (pp) RPLP0	0.907		FRYL
DIS3 (pp) RPL18	0.911		GAB3
DIS3 (pp) RAN	0.864		GALNT12
DIS3 (pp) RPL30	0.906		GAS2L1
DIS3 (pp) RPL35A	0.902		GEM
DIS3 (pp) ZFP36L1	0.911		GFI1
DIS3 (pp) PARN	0.953		GGT7
DIS3 (pp) KHSRP	0.912		GIGYF1
DIS3 (pp) RPL13A	0.911		GIGYF2
DIS3 (pp) ZFC3H1	0.939		GINM1
DIS3 (pp) TDP2	0.993		GLCCI1
HIST1H1E (pp) HMGA2	0.902		GOLGA8R
HIST1H1E (pp) HMGA1	0.901		GPAM
HIST1H1E (pp) EP400	0.903		GPNMB
HIST1H1E (pp) HIST1H1B	0.933		GPR113
ETV5 (pp) JUN	0.937		GPR98
ETV5 (pp) RFWD2	0.852		GPRIN1
ETV5 (pp) ROCK2	0.903		GSTCD
CKAP2 (pp) NUSAP1	0.951		GSTO1
CKAP2 (pp) CDCA3	0.895		HADHA
CKAP2 (pp) PBK	0.851		HDGFRP2
CKAP2 (pp) HJURP	0.916		HEATR3
CKAP2 (pp) TOP2A	0.94		HEATR5B
CKAP2 (pp) CDK1	0.956		HECTD4
BUD13 (pp) SF3B5	0.932		HELB
BUD13 (pp) SF3B1	0.963		HELZ
BUD13 (pp) U2AF2	0.919		HEXIM2
BUD13 (pp) SF3B3	0.926		HMBOX1
BUD13 (pp) SRRM2	0.92		HN1L
BUD13 (pp) MFAP1	0.821		HOMER3
ANAPC7 (pp) CDC27	0.999		HP1BP3
ANAPC7 (pp) FBXO32	0.9		HPCAL1
ANXA6 (pp) ANXA1	0.91		HPS5
AHCTF1 (pp) CLIP1	0.923		IER2
AHCTF1 (pp) NUP153	0.836		IFNAR2
AHCTF1 (pp) CLASP2	0.905		IFT172
AHCTF1 (pp) RANGAP1	0.949		IGSF23
AHCTF1 (pp) PAFAH1B1	0.902		IRF2BPL
AHCTF1 (pp) CDK1	0.926		IRX5
AHCTF1 (pp) INCENP	0.936		KANSL1L
AHCTF1 (pp) CENPO	0.902		KBTBD11
AHCTF1 (pp) RCC2	0.904		KDM3B
AHCTF1 (pp) BUB3	0.91		KHNYN
AHCTF1 (pp) RPS27	0.902		KIAA0430
AHCTF1 (pp) CENPF	0.932		KIAA0556
ETV3 (pp) NCOR2	0.916		KIAA1107
ETV3 (pp) SIN3A	0.905		KIAA1551
ETV3 (pp) RBL1	0.907		KIAA1598
ETV3 (pp) DDX20	0.985		L3MBTL3
FCER1G (pp) LAT2	0.927		LBH
FCER1G (pp) INPP5D	0.935		LGALS8
FCER1G (pp) PIK3R5	0.919		LLGL2
FCER1G (pp) PTPN6	0.94		LRBA
FCER1G (pp) NFATC2	0.935		LRIF1
FCER1G (pp) GRB2	0.922		LRP12
FCER1G (pp) UBR4	0.9		LRRFIP2
FCER1G (pp) JUN	0.905		LYST
FCER1G (pp) FYN	0.944		MACF1
FCER1G (pp) SVIP	0.9		MANEA
FCER1G (pp) PLD1	0.9		MAP4
FCER1G (pp) PTPN11	0.912		MAP7D1
FCER1G (pp) HCLS1	0.927		MARCKSL1
SLX4 (pp) TP53BP1	0.811		MAST2
SLX4 (pp) RAD50	0.903		MAST3
SLX4 (pp) KAT5	0.915		MFF
CBX8 (pp) HIST1H2BO	0.901		MGAT2
CBX8 (pp) CDC27	0.907		MICAL3
CBX8 (pp) ANAPC7	0.901		MKLN1
CBX8 (pp) UBAP2L	0.9		MMS22L
CBX8 (pp) MTA3	0.9		MOB3A
CBX8 (pp) AEBP2	0.93		MOCOS
CBX8 (pp) SUMO1	0.905		MORC2
CBX8 (pp) RBBP7	0.942		MRFAP1L1
CBX8 (pp) HNRNPK	0.901		MSANTD2
CBX8 (pp) RING1	0.992		MSRA
CBX8 (pp) JUN	0.913		MYCBP2
CBX8 (pp) MAPK11	0.904		MYLK4
CBX8 (pp) MTA1	0.903		MYO1E
CBX8 (pp) HIST1H2AJ	0.905		MZF1
CBX8 (pp) EZH2	0.97		N4BP1
CBX8 (pp) CTBP1	0.914		NAA30
MED12 (pp) NCOR2	0.941		NAB1
PRDX6 (pp) IST1	0.904		NAGA
PRDX6 (pp) CAP1	0.909		NCDN
PRDX6 (pp) VCP	0.924		NCOA7
PRDX6 (pp) ANXA2	0.931		NEK1
PI4KB (pp) PIK3R5	0.905		NFX1
PI4KB (pp) PTK2B	0.907		NIPSNAP3A
PI4KB (pp) PI4K2A	0.938		NKRF
SAP30BP (pp) HIST1H2BO	0.901		NMT1
MTDH (pp) SND1	0.977		NOMO3
ATP5D (pp) NDUFA8	0.944		NOSIP
ATP5D (pp) AK2	0.934		NPEPPS
ATP5D (pp) ATP5O	0.999		NSD1
ATP5D (pp) ATP6V1A	0.82		NSUN5
ATP5D (pp) COX5B	0.976		NUCB2
ATP5D (pp) NDUFA2	0.926		NUDCD3
MRPS9 (pp) RPLP0	0.913		OSBPL5
MRPS9 (pp) RPS20	0.938		OSTM1
MRPS9 (pp) RPL13A	0.941		OTUD1
MRPS9 (pp) MRPL2	0.998		OTUD4
MRPS9 (pp) RPL3	0.874		OTX1
MRPS9 (pp) TUFM	0.994		PACS1
MRPS9 (pp) RPS3	0.96		PARP10
COL7A1 (pp) GOLGA2	0.903		PARP8
COL7A1 (pp) SEC31A	0.906		PATZ1
COL7A1 (pp) SEC23IP	0.902		PDLIM7
ZNF22 (pp) SRRM1	0.829		PDXDC1
RPS27 (pp) EIF3L	0.96		PEA15
RPS27 (pp) RPS10	0.999		PHF2
RPS27 (pp) CLIP1	0.9		PHLDA1
RPS27 (pp) ENSP00000475027	0.988		PHLDA2
RPS27 (pp) SEC11A	0.904		PHLDB1
RPS27 (pp) RPLP0	0.999		PIBF1
RPS27 (pp) RPL18	0.999		PLEKHF2
RPS27 (pp) EIF3M	0.997		PLEKHG2
RPS27 (pp) EIF3H	0.989		PLEKHM1
RPS27 (pp) RPS20	0.999		PLEKHO1
RPS27 (pp) RPL30	0.999		PLEKHO2
RPS27 (pp) EIF4E	0.91		PMAIP1
RPS27 (pp) EIF1	0.98		PPHLN1
RPS27 (pp) RPL35A	0.999		PPME1
RPS27 (pp) CLASP2	0.906		PPP1R27
RPS27 (pp) EIF4G1	0.933		PPP1R3G
RPS27 (pp) RANGAP1	0.921		PQLC1
RPS27 (pp) PSMC2	0.92		PRAME
RPS27 (pp) NHP2L1	0.96		PROSER2
RPS27 (pp) PAFAH1B1	0.901		PRR11
RPS27 (pp) CDK1	0.902		PRR14L
RPS27 (pp) INCENP	0.904		PRRC2A
RPS27 (pp) UTP14A	0.928		PSD2
RPS27 (pp) RPL13A	0.999		PSRC1
RPS27 (pp) CENPO	0.9		PTTG1IP
RPS27 (pp) RPS6	0.999		PURB
RPS27 (pp) RCC2	0.91		PXYLP1
RPS27 (pp) EIF2S2	0.928		QTRT1
RPS27 (pp) EIF3I	0.987		R3HDM2
RPS27 (pp) UTP11L	0.906		RALGAPA1
RPS27 (pp) SERBP1	0.971		RASEF
RPS27 (pp) BUB3	0.903		RBM12
KDM1B (pp) HIST1H2AJ	0.928		RBM27
KDM1B (pp) HCFC1	0.935		RBMS1
NELFA (pp) POLR2A	0.95		RCOR3
NELFA (pp) SUPT5H	0.987		RCSD1
NELFA (pp) CDK12	0.903		RFTN1
NELFA (pp) TCEB3	0.907		RGS16
NELFA (pp) GTF2F1	0.914		RGS3
NELFA (pp) ERCC2	0.902		RIN1
IDH1 (pp) CYFIP1	0.905		RIN3
IDH1 (pp) TET2	0.867		RNF214
IDH1 (pp) MDH1	0.88		RPS6KL1
IDH1 (pp) GSTK1	0.912		RREB1
IDH1 (pp) PTPN6	0.9		RTKN
ACLY (pp) IST1	0.902		RUFY1
ACLY (pp) MDH1	0.957		RUSC2
ACLY (pp) CAP1	0.906		SATB2
ACLY (pp) VCP	0.91		SCAMP4
ACLY (pp) ANXA2	0.905		SFSWAP
ACLY (pp) PRDX6	0.918		SGPP1
ACLY (pp) FASN	0.994		SH3BP1
ACLY (pp) CCT2	0.921		SH3GLB1
ACLY (pp) FABP5	0.923		SHMT2
ACLY (pp) CCT8	0.908		SLC35C2
ACLY (pp) SDCBP	0.903		SLC4A7
RBBP7 (pp) POLR2A	0.907		SLC7A6OS
RBBP7 (pp) HIST1H2BO	0.908		SMEK2
RBBP7 (pp) COPS7A	0.902		SNX16
RBBP7 (pp) HJURP	0.962		SNX17
RBBP7 (pp) HDAC9	0.951		SPG21
RBBP7 (pp) BAHD1	0.906		SPRY3
RBBP7 (pp) UBAP2L	0.921		ST5
RBBP7 (pp) MTA3	0.995		STARD3NL
RBBP7 (pp) AEBP2	0.996		STARD9
RBBP7 (pp) SIN3A	0.981		STK32C
RBBP7 (pp) TBP	0.918		SUGP2
RBBP7 (pp) CENPO	0.916		SUV39H2
IGF2R (pp) HSPA8	0.917		SYNRG
IGF2R (pp) CLINT1	0.91		SZRD1
IGF2R (pp) TPD52	0.902		TAGLN2
IGF2R (pp) EPS15L1	0.904		TBC1D10B
IGF2R (pp) REPS1	0.904		TBC1D16
IGF2R (pp) PUM1	0.901		TBC1D5
IGF2R (pp) STAM	0.913		TBCK
IGF2R (pp) LDLRAP1	0.9		TBRG4
IGF2R (pp) EPS15	0.922		TDRD5
IGF2R (pp) AP1B1	0.919		TES
PARP1 (pp) TIMELESS	0.851		THAP7
PARP1 (pp) SUMO1	0.969		THEGL
PARP1 (pp) XRCC5	0.896		TJP2
PARP1 (pp) ERCC2	0.948		TLK2
PARP1 (pp) PCNA	0.958		TMED4
PARP1 (pp) RAD50	0.929		TMEM185B
PARP1 (pp) POLE3	0.916		TMEM59
UBAP1 (pp) STAM	0.939		TMEM87A
UBAP1 (pp) HGS	0.933		TMPO
DIDO1 (pp) POLR2A	0.832		TNRC18
DIDO1 (pp) SETD2	0.809		TNS3
TK1 (pp) TOP2A	0.857		TPD52L2
TK1 (pp) CDK1	0.936		TPGS1
CCAR2 (pp) HSPA8	0.98		TRAFD1
CCAR2 (pp) HSPA1B	0.9		TRANK1
CCAR2 (pp) ATR	0.915		TRMT10A
ABCF2 (pp) ABCE1	0.952		TRMT44
UCHL5 (pp) ANP32E	0.92		TRPS1
UCHL5 (pp) PSMC2	0.989		TSC22D1
UCHL5 (pp) EP400	0.908		UAP1
CCR2 (pp) ANXA1	0.914		UBE2QL1
CCR2 (pp) GNG5	0.913		USP24
CCR2 (pp) ADCY9	0.903		USP32
TPD52 (pp) HSPA8	0.9		USP45
TPD52 (pp) CLINT1	0.903		VIPAS39
LMNB2 (pp) SUN2	0.874		WHAMM
LMNB2 (pp) LMNA	0.957		WHSC1L1
SON (pp) SETD2	0.858		XIRP1
NUP210 (pp) CPSF1	0.906		ZBTB5
NUP210 (pp) SNUPN	0.91		ZBTB7A
NUP210 (pp) HNRNPC	0.901		ZC3H12C
NUP210 (pp) RAN	0.927		ZC3H14
NUP210 (pp) NUP153	0.992		ZC3H7B
NUP210 (pp) KPNA2	0.931		ZC3HC1
NUP210 (pp) HSPA8	0.902		ZDHHC14
NUP210 (pp) EIF4E	0.9		ZFYVE26
NUP210 (pp) TOP2A	0.914		ZG16
NUP210 (pp) HDAC9	0.905		ZMYM3
NUP210 (pp) RANGAP1	0.942		ZMYM4
NUP210 (pp) CDK1	0.946		ZNF106
NUP210 (pp) INCENP	0.905		ZNF146
NUP210 (pp) SUMO1	0.907		ZNF24
NUP210 (pp) HSPA1B	0.902		ZNF281
NUP210 (pp) SRSF4	0.903		ZNF318
NUP210 (pp) SRSF11	0.9		ZNF438
NUP210 (pp) DDX20	0.902		ZNF469
NUP210 (pp) TPR	0.96		ZNF516
NUP210 (pp) SFPQ	0.828		ZNF609
NUP210 (pp) NUP50	0.975		ZNF652
NUP210 (pp) SRRM1	0.902		ZNHIT6
NUP210 (pp) GEMIN4	0.902
NUP210 (pp) NUP98	0.829
NUP210 (pp) U2AF2	0.905
NUP210 (pp) HSPA4	0.902
NUP210 (pp) HSPA9	0.902
NUP210 (pp) NPM1	0.901
NUP210 (pp) THOC7	0.9
NUP210 (pp) KPNB1	0.946
NUP210 (pp) RANBP2	0.974
NUP210 (pp) UPF3B	0.9
NUP210 (pp) NONO	0.855
NUP210 (pp) PML	0.917
NUP210 (pp) CASC3	0.9
NUP210 (pp) NUPL2	0.929
ARPC1B (pp) CYFIP1	0.933
ARPC1B (pp) MYO9B	0.913
OXCT1 (pp) PRDX6	0.844
NCAPH (pp) NUSAP1	0.894
NCAPH (pp) CDCA3	0.816
NCAPH (pp) TOP2A	0.954
NCAPH (pp) TOP2B	0.826
NCAPH (pp) CDK1	0.987
NCAPH (pp) KIF4A	0.959
NCAPH (pp) SMC4	0.999
NCAPH (pp) MCM7	0.88
NCAPH (pp) RAD21	0.832
NCAPH (pp) SMC2	0.999
NCAPH (pp) DLGAP5	0.898
URI1 (pp) POLR2A	0.937
SNRPB2 (pp) CPSF1	0.914
SNRPB2 (pp) POLR2A	0.915
SNRPB2 (pp) CWC25	0.941
SNRPB2 (pp) DDX42	0.924
SNRPB2 (pp) HNRNPC	0.961
SNRPB2 (pp) HSPA8	0.916
SNRPB2 (pp) DDX46	0.954
SNRPB2 (pp) RBM17	0.925
SNRPB2 (pp) NHP2L1	0.998
SNRPB2 (pp) GTF2F1	0.919
SNRPB2 (pp) HNRNPA3	0.943
SNRPB2 (pp) HNRNPK	0.943
SNRPB2 (pp) HNRNPR	0.957
SNRPB2 (pp) SRSF4	0.936
SNRPB2 (pp) YBX1	0.921
SNRPB2 (pp) SRSF11	0.915
SNRPB2 (pp) SMNDC1	0.959
SNRPB2 (pp) SF3B5	0.997
SNRPB2 (pp) DHX9	0.967
SNRPB2 (pp) XAB2	0.995
SNRPB2 (pp) CPSF7	0.916
SNRPB2 (pp) HNRNPA1	0.963
SNRPB2 (pp) DHX15	0.949
SNRPB2 (pp) SF3B1	0.999
SNRPB2 (pp) SRRM1	0.943
SNRPB2 (pp) HNRNPM	0.94
SNRPB2 (pp) SART1	0.995
SNRPB2 (pp) U2AF2	0.95
SNRPB2 (pp) SF3B3	0.999
SNRPB2 (pp) SRRM2	0.993
SNRPB2 (pp) PCF11	0.922
SNRPB2 (pp) HNRNPU	0.93
SNRPB2 (pp) UPF3B	0.909
SNRPB2 (pp) ZMAT2	0.955
SNRPB2 (pp) POLR2D	0.913
SNRPB2 (pp) MFAP1	0.96
SNRPB2 (pp) CASC3	0.979
SNRPB2 (pp) DNAJC8	0.935
SNRPB2 (pp) SNRPA1	0.999
SNRPB2 (pp) FUS	0.914
SNRPB2 (pp) PPIL4	0.929
PABPC1 (pp) EIF3L	0.93
PABPC1 (pp) LARP4B	0.97
PABPC1 (pp) RPS10	0.976
PABPC1 (pp) RPLP0	0.972
PABPC1 (pp) RPL18	0.961
PABPC1 (pp) TNKS1BP1	0.905
PABPC1 (pp) EIF3M	0.949
PABPC1 (pp) HSPA8	0.981
PABPC1 (pp) CNOT8	0.952
PABPC1 (pp) EIF3H	0.955
PABPC1 (pp) RPS20	0.957
PABPC1 (pp) RPL30	0.946
PABPC1 (pp) EIF4E	0.993
PABPC1 (pp) RPL35A	0.947
PABPC1 (pp) EIF4G1	0.999
PABPC1 (pp) PAN2	0.972
PABPC1 (pp) PARN	0.977
PABPC1 (pp) ATXN2L	0.938
PABPC1 (pp) RPL13A	0.976
PABPC1 (pp) RPS6	0.991
PABPC1 (pp) HNRNPK	0.812
PABPC1 (pp) ZCCHC6	0.933
PABPC1 (pp) EIF2S2	0.918
PABPC1 (pp) EIF3I	0.956
PABPC1 (pp) YBX1	0.896
PABPC1 (pp) RPS27	0.967
PABPC1 (pp) DHX9	0.878
PABPC1 (pp) RPL3	0.984
PABPC1 (pp) HNRNPA1	0.873
PABPC1 (pp) EEF1A1	0.866
PABPC1 (pp) EIF3C	0.965
SNRPA1 (pp) CPSF1	0.908
SNRPA1 (pp) POLR2A	0.918
SNRPA1 (pp) CWC25	0.992
SNRPA1 (pp) DDX42	0.915
SNRPA1 (pp) HNRNPC	0.966
SNRPA1 (pp) HTATSF1	0.919
SNRPA1 (pp) HSPA8	0.91
SNRPA1 (pp) DDX46	0.952
SNRPA1 (pp) RBM17	0.962
SNRPA1 (pp) NHP2L1	0.997
SNRPA1 (pp) GTF2F1	0.91
SNRPA1 (pp) HNRNPA3	0.956
SNRPA1 (pp) HNRNPK	0.933
SNRPA1 (pp) HNRNPR	0.939
SNRPA1 (pp) SRSF4	0.924
SNRPA1 (pp) YBX1	0.932
SNRPA1 (pp) SRSF11	0.922
SNRPA1 (pp) SMNDC1	0.921
SNRPA1 (pp) SF3B5	0.999
SNRPA1 (pp) DHX9	0.941
SNRPA1 (pp) XAB2	0.999
SNRPA1 (pp) CPSF7	0.921
SNRPA1 (pp) HNRNPA1	0.961
SNRPA1 (pp) DHX15	0.989
SNRPA1 (pp) SF3B1	0.999
SNRPA1 (pp) SRRM1	0.922
SNRPA1 (pp) HNRNPM	0.97
SNRPA1 (pp) SART1	0.999
SNRPA1 (pp) U2AF2	0.994
SNRPA1 (pp) SF3B3	0.999
SNRPA1 (pp) SRRM2	0.998
SNRPA1 (pp) PCF11	0.921
SNRPA1 (pp) HNRNPU	0.961
SNRPA1 (pp) UPF3B	0.947
SNRPA1 (pp) ZMAT2	0.967
SNRPA1 (pp) POLR2D	0.945
SNRPA1 (pp) MFAP1	0.974
SNRPA1 (pp) CASC3	0.979
SNRPA1 (pp) DNAJC8	0.924
SNRPA1 (pp) BUD13	0.802
KPNA2 (pp) HIST1H2BO	0.901
KPNA2 (pp) NUSAP1	0.873
KPNA2 (pp) RAN	0.981
KPNA2 (pp) NUP153	0.994
SSRP1 (pp) CHD1	0.986
SSRP1 (pp) POLR2A	0.961
SSRP1 (pp) SUPT5H	0.983
SSRP1 (pp) ZC3H18	0.837
SSRP1 (pp) TOP2A	0.907
SSRP1 (pp) CDK12	0.916
SSRP1 (pp) TCEB3	0.925
SSRP1 (pp) GTF2F1	0.932
SSRP1 (pp) ERCC2	0.909
SSRP1 (pp) NELFA	0.914
SSRP1 (pp) NELFE	0.924
SSRP1 (pp) CDC73	0.992
SSRP1 (pp) PARP1	0.936
SSRP1 (pp) XRCC6	0.862
SSRP1 (pp) ATR	0.937
SSRP1 (pp) MCM7	0.927
SSRP1 (pp) LEO1	0.998
SSRP1 (pp) IWS1	0.972
RPL38 (pp) EIF3L	0.914
RPL38 (pp) LARP4B	0.903
RPL38 (pp) RPS10	0.999
RPL38 (pp) ENSP00000475027	0.992
RPL38 (pp) SEC11A	0.902
RPL38 (pp) RPLP0	0.999
RPL38 (pp) RPL18	0.999
RPL38 (pp) EIF3M	0.947
RPL38 (pp) EIF3H	0.955
RPL38 (pp) RPS20	0.999
RPL38 (pp) RPL30	0.999
RPL38 (pp) EIF4E	0.943
RPL38 (pp) RPL35A	0.999
RPL38 (pp) EIF4G1	0.928
RPL38 (pp) STT3A	0.803
RPL38 (pp) RPL13A	0.999
RPL38 (pp) MRPL2	0.879
RPL38 (pp) RPS6	0.999
RPL38 (pp) DIS3	0.906
RPL38 (pp) EIF2S2	0.917
RPL38 (pp) EIF3I	0.939
RPL38 (pp) SERBP1	0.941
RPL38 (pp) EXOSC1	0.905
RPL38 (pp) RPS27	0.999
RPL38 (pp) HBS1L	0.898
RPL38 (pp) DHX9	0.908
RPL38 (pp) RPL3	0.999
RPL38 (pp) EEF1A1	0.997
RPL38 (pp) EIF3C	0.953
RPL38 (pp) EEF1G	0.931
RPL38 (pp) PLEC	0.937
RPL38 (pp) EXOSC3	0.91
RPL38 (pp) SENP3	0.903
RPL38 (pp) PABPC1	0.936
RPL38 (pp) SRP68	0.983
CLASP1 (pp) CLIP1	0.987
CLASP1 (pp) BORA	0.9
CLASP1 (pp) CEP192	0.9
CLASP1 (pp) CLASP2	0.913
CLASP1 (pp) ODF2	0.917
CLASP1 (pp) RANGAP1	0.91
CLASP1 (pp) CEP131	0.9
CLASP1 (pp) CEP162	0.9
CLASP1 (pp) PAFAH1B1	0.956
CLASP1 (pp) CDK1	0.923
CLASP1 (pp) INCENP	0.927
CLASP1 (pp) CCP110	0.9
CLASP1 (pp) CENPO	0.924
CLASP1 (pp) HAUS6	0.939
CLASP1 (pp) RCC2	0.92
CLASP1 (pp) BUB3	0.927
CLASP1 (pp) RPS27	0.9
CLASP1 (pp) CENPF	0.941
CLASP1 (pp) AHCTF1	0.904
CLASP1 (pp) SGOL2	0.926
CLASP1 (pp) AKAP9	0.942
CLASP1 (pp) PPP1CC	0.901
CLASP1 (pp) HSP90AA1	0.9
CLASP1 (pp) KNTC1	0.917
CLASP1 (pp) PCM1	0.955
CLASP1 (pp) NUDC	0.907
CLASP1 (pp) WAPAL	0.905
CLASP1 (pp) RAD21	0.902
CLASP1 (pp) RANBP2	0.907
CLASP1 (pp) SCLT1	0.9
CLASP1 (pp) CENPC	0.919
CLASP1 (pp) DYNC1LI1	0.903
CLASP1 (pp) TTBK2	0.903
CLASP1 (pp) YWHAE	0.914
CLASP1 (pp) TUBB4A	0.901
CLASP1 (pp) SGOL1	0.92
PRKAR1A (pp) BAD	0.903
TACC1 (pp) NIF3L1	0.807
NOLC1 (pp) RSL1D1	0.982
NOLC1 (pp) RRP12	0.876
NOLC1 (pp) EBNA1BP2	0.865
EIF3H (pp) EIF3L	0.999
EIF3H (pp) RPS10	0.987
EIF3H (pp) ENSP00000475027	0.822
EIF3H (pp) RPLP0	0.963
EIF3H (pp) RPL18	0.977
EIF3H (pp) EIF3M	0.999
KPNB1 (pp) CYFIP1	0.902
KPNB1 (pp) SNUPN	0.993
KPNB1 (pp) RAN	0.999
KPNB1 (pp) NUP153	0.997
KPNB1 (pp) KPNA2	0.999
KPNB1 (pp) RANBP1	0.984
KPNB1 (pp) RANGAP1	0.989
KPNB1 (pp) PTPN6	0.904
KPNB1 (pp) NFATC2	0.942
KPNB1 (pp) CCT4	0.931
KPNB1 (pp) TPR	0.953
KPNB1 (pp) NUP50	0.958
KPNB1 (pp) KPNA1	0.996
KPNB1 (pp) NUP98	0.858
KPNB1 (pp) CCT2	0.869
KPNB1 (pp) NPM1	0.933
EIF3D (pp) EIF3L	0.999
EIF3D (pp) RPS10	0.979
EIF3D (pp) RPLP0	0.991
EIF3D (pp) RPL18	0.97
EIF3D (pp) EIF3M	0.999
EIF3D (pp) EIF3H	0.999
EIF3D (pp) RPS20	0.955
EIF3D (pp) RPL30	0.959
EIF3D (pp) EIF4E	0.966
EIF3D (pp) EIF1	0.894
EIF3D (pp) RPL35A	0.964
EIF3D (pp) EIF4G1	0.968
EIF3D (pp) RPL13A	0.984
EIF3D (pp) RPS6	0.996
EIF3D (pp) EIF2S2	0.936
EIF3D (pp) EIF3I	0.999
EIF3D (pp) RPS27	0.972
EIF3D (pp) DDX21	0.822
EIF3D (pp) RPL3	0.989
EIF3D (pp) EIF3C	0.999
EIF3D (pp) PABPC1	0.965
EIF3D (pp) RPL38	0.954
EIF3D (pp) EEF2	0.852
EIF3D (pp) CCT3	0.867
EIF3D (pp) RPS3	0.99
EIF3D (pp) EIF2S3	0.95
CPSF7 (pp) CPSF1	0.966
CPSF7 (pp) POLR2A	0.915
CPSF7 (pp) CWC25	0.902
CPSF7 (pp) DDX42	0.904
CPSF7 (pp) HNRNPC	0.924
CPSF7 (pp) HSPA8	0.902
CPSF7 (pp) DDX46	0.912
CPSF7 (pp) UBAP2L	0.809
CPSF7 (pp) RBM17	0.914
CPSF7 (pp) NHP2L1	0.902
CPSF7 (pp) GTF2F1	0.916
CPSF7 (pp) HNRNPA3	0.902
CPSF7 (pp) HNRNPK	0.907
CPSF7 (pp) HNRNPR	0.906
CPSF7 (pp) SRSF4	0.907
CPSF7 (pp) YBX1	0.906
CPSF7 (pp) SRSF11	0.925
CPSF7 (pp) SMNDC1	0.908
CPSF7 (pp) SF3B5	0.949
CPSF7 (pp) DHX9	0.908
CPSF7 (pp) XAB2	0.927
P4HB (pp) KTN1	0.907
P4HB (pp) SPP1	0.914
P4HB (pp) HSPD1	0.854
P4HB (pp) VCP	0.87
P4HB (pp) FN1	0.939
P4HB (pp) MBTPS1	0.943
P4HB (pp) COL7A1	0.904
P4HB (pp) GAS6	0.908
CBX5 (pp) SUMO1	0.924
CBX5 (pp) DNMT1	0.843
MAP1B (pp) PAFAH1B1	0.966
USP5 (pp) UCHL5	0.817
USP5 (pp) UBA1	0.842
GPN3 (pp) POLR2A	0.877
INPPL1 (pp) INPP5D	0.838
INPPL1 (pp) PTPN6	0.916
INPPL1 (pp) SRC	0.812
UTP11L (pp) RPS10	0.905
UTP11L (pp) RSL1D1	0.984
UTP11L (pp) RPS20	0.912
UTP11L (pp) EBNA1BP2	0.974
UTP11L (pp) NHP2L1	0.988
UTP11L (pp) UTP14A	0.994
UTP11L (pp) RPS6	0.978
CHMP4B (pp) IST1	0.928
CHMP4B (pp) STAM	0.957
CHMP4B (pp) BROX	0.929
CHMP4B (pp) HGS	0.986
CHMP4B (pp) UBAP1	0.949
MCM7 (pp) POLR2A	0.853
MCM7 (pp) TIMELESS	0.984
MCM7 (pp) TOP2A	0.925
MCM7 (pp) CDK1	0.983
MCM7 (pp) INCENP	0.87
MCM7 (pp) PCNA	0.996
MCM7 (pp) POLE3	0.971
MCM7 (pp) SMC4	0.962
MCM7 (pp) ATR	0.961
ACTN1 (pp) LIMS1	0.93
ACTN1 (pp) NOLC1	0.9
ACTN1 (pp) CTNND1	0.922
ACTN1 (pp) ALDOA	0.926
TRMT10C (pp) POP1	0.8
HNRNPM (pp) CPSF1	0.959
HNRNPM (pp) POLR2A	0.931
HNRNPM (pp) CWC25	0.902
HNRNPM (pp) DDX42	0.908
HNRNPM (pp) HNRNPC	0.998
HNRNPM (pp) HSPA8	0.935
HNRNPM (pp) DDX46	0.92
HNRNPM (pp) RBM17	0.936
HNRNPM (pp) SSB	0.92
HNRNPM (pp) NHP2L1	0.961
HNRNPM (pp) KHSRP	0.815
HNRNPM (pp) GTF2F1	0.906
HNRNPM (pp) HNRNPA3	0.986
HNRNPM (pp) HNRNPK	0.999
HNRNPM (pp) HNRNPR	0.998
HNRNPM (pp) SRSF4	0.922
HNRNPM (pp) YBX1	0.948
HNRNPM (pp) SRSF11	0.93
HNRNPM (pp) SYNCRIP	0.891
HNRNPM (pp) SMNDC1	0.926
HNRNPM (pp) SF3B5	0.942
HNRNPM (pp) DHX9	0.988
HNRNPM (pp) MATR3	0.977
HNRNPM (pp) XAB2	0.912
HNRNPM (pp) SFPQ	0.966
HNRNPM (pp) CPSF7	0.925
HNRNPM (pp) HNRNPA1	0.999
HNRNPM (pp) DHX15	0.976
HNRNPM (pp) SF3B1	0.963
HNRNPM (pp) SRRM1	0.943
PDHA1 (pp) LDHA	0.911
PDHA1 (pp) TKT	0.875
PDHA1 (pp) ALDOA	0.906
LRCH4 (pp) DOCK8	0.853
RICTOR (pp) FKBP1A	0.838
RICTOR (pp) RPS6	0.831
KTN1 (pp) KLC2	0.9
DRG2 (pp) ZC3H15	0.959
TIMM13 (pp) HSPD1	0.929
TIMM13 (pp) TUFM	0.849
TIMM13 (pp) HSPA9	0.949
TIMM13 (pp) ACO2	0.907
HSP90B1 (pp) HSPA8	0.858
HSP90B1 (pp) KTN1	0.904
HSP90B1 (pp) SPP1	0.907
HSP90B1 (pp) HSPD1	0.805
HSP90B1 (pp) HSP90AB1	0.859
HSP90B1 (pp) FN1	0.934
HSP90B1 (pp) MBTPS1	0.946
HSP90B1 (pp) HSP90AA1	0.879
HSP90B1 (pp) GAS6	0.901
HSP90B1 (pp) P4HB	0.998
HSP90B1 (pp) CALR	0.999
HSP90B1 (pp) HSPA4	0.902
PSMD10 (pp) CDC27	0.907
PSMD10 (pp) ANAPC7	0.9
PSMD10 (pp) PSMC2	0.999
PSMD10 (pp) RELA	0.966
PSMD10 (pp) CDK1	0.917
PSMD10 (pp) HIVEP3	0.908
PSMD10 (pp) BTRC	0.904
PSMD10 (pp) NFKB2	0.9
PSMD10 (pp) BUB3	0.92
PSMD10 (pp) RFWD2	0.928
PSMD10 (pp) UCHL5	0.988
PSMD10 (pp) PSMB10	0.933
PSMD10 (pp) PAK2	0.904
PSMD10 (pp) CDC25A	0.909
PSMD10 (pp) PSME3	0.908
PSMD10 (pp) NFKBIE	0.924
PSMD10 (pp) CUL3	0.928
PSMD10 (pp) PSMA6	0.953
PSMD10 (pp) PSMB7	0.951
PSMD10 (pp) APC	0.902
PSMD10 (pp) TRAF2	0.914
PSMD10 (pp) FBXO5	0.901
SMAD9 (pp) HMGA2	0.839
OSBPL1A (pp) KLC2	0.91
OSBPL1A (pp) KIF4A	0.902
ANXA7 (pp) PARK7	0.863
DDX5 (pp) CPSF1	0.91
DDX5 (pp) POLR2A	0.951
DDX5 (pp) CWC25	0.927
DDX5 (pp) DDX42	0.919
DDX5 (pp) HNRNPC	0.959
DDX5 (pp) HSPA8	0.928
DDX5 (pp) GMPS	0.807
DDX5 (pp) DDX46	0.928
DDX5 (pp) RBM17	0.925
DDX5 (pp) NHP2L1	0.933
DDX5 (pp) GTF2F1	0.918
DDX5 (pp) HNRNPA3	0.937
DDX5 (pp) SUMO1	0.91
DDX5 (pp) TBP	0.943
DDX5 (pp) HNRNPK	0.98
DDX5 (pp) HNRNPR	0.959
DDX5 (pp) SRSF4	0.917
DDX5 (pp) YBX1	0.948
DDX5 (pp) NCOA3	0.935
DDX5 (pp) SRSF11	0.918
DDX5 (pp) SMNDC1	0.939
DDX5 (pp) SF3B5	0.906
DDX5 (pp) DHX9	0.986
DDX5 (pp) XAB2	0.917
DDX5 (pp) CPSF7	0.914
DDX5 (pp) HNRNPA1	0.973
DDX5 (pp) KAT5	0.92
DDX5 (pp) DHX15	0.995
DDX5 (pp) SF3B1	0.959
DDX5 (pp) SRRM1	0.957
DDX5 (pp) HNRNPM	0.968
DDX5 (pp) SART1	0.933
DDX5 (pp) U2AF2	0.952
DDX5 (pp) SF3B3	0.938
DDX5 (pp) SRRM2	0.95
DDX5 (pp) PCF11	0.946
DDX5 (pp) HNRNPU	0.961
DDX5 (pp) MBNL1	0.816
DDX5 (pp) UPF3B	0.931
DDX5 (pp) POLR2D	0.905
DDX5 (pp) CASC3	0.934
DDX5 (pp) DNAJC8	0.924
DDX5 (pp) EP300	0.951
DDX5 (pp) SNRPA1	0.941
DDX5 (pp) FUS	0.942
DDX5 (pp) PPIL4	0.918
DDX5 (pp) SNRPB2	0.935
DDX5 (pp) SYMPK	0.922
DDX5 (pp) SRSF9	0.924
DOK1 (pp) INPP5D	0.957
DOK1 (pp) GRB2	0.965
DOK1 (pp) SRC	0.974
DOK1 (pp) FYN	0.963
DOK1 (pp) FCER1G	0.9
DDIT4 (pp) YWHAQ	0.903
DDIT4 (pp) YWHAB	0.936
RTN4 (pp) DDX46	0.822
GAS6 (pp) KTN1	0.9
GAS6 (pp) ALDOA	0.901
GAS6 (pp) SPP1	0.923
GAS6 (pp) ACTN1	0.906
GAS6 (pp) TMSB4X	0.903
GAS6 (pp) MAGED2	0.902
GAS6 (pp) FN1	0.946
GAS6 (pp) MBTPS1	0.902
BAG2 (pp) HSPA8	0.989
BAG2 (pp) HSPA1B	0.932
FN1 (pp) MPRIP	0.904
FN1 (pp) KTN1	0.905
FN1 (pp) ALDOA	0.914
FN1 (pp) SPP1	0.977
FN1 (pp) ACTN1	0.942
FN1 (pp) PRKAR1A	0.905
FN1 (pp) SUMO1	0.951
FN1 (pp) TMSB4X	0.921
FN1 (pp) MAGED2	0.906
FN1 (pp) SRC	0.994
FN1 (pp) YWHAB	0.912
FN1 (pp) LMNA	0.945
FN1 (pp) FXR1	0.902
FN1 (pp) AKAP9	0.907
CTPS1 (pp) GMPS	0.992
NIN (pp) ODF2	0.931
RSF1 (pp) HIST1H2BO	0.9
RSF1 (pp) HJURP	0.938
RSF1 (pp) CENPO	0.9
RSF1 (pp) RBBP7	0.9
RSF1 (pp) HIST1H2AJ	0.904
TRAPPC8 (pp) TBC1D14	0.947
TCEB3 (pp) POLR2A	0.967
TCEB3 (pp) SUPT5H	0.921
TCEB3 (pp) CDK12	0.938
PKM (pp) LDHA	0.977
PKM (pp) TKT	0.967
PKM (pp) ALDOA	0.979
PKM (pp) PDHA1	0.964
PKM (pp) PGK1	0.944
PKM (pp) PGAM1	0.888
PKM (pp) FUBP1	0.806
PKM (pp) TALDO1	0.932
ARHGEF18 (pp) FKBP1A	0.9
ARHGEF18 (pp) PARD3	0.944
SMARCC2 (pp) POLR2A	0.923
SMARCC2 (pp) IRF3	0.912
SMARCC2 (pp) BCL7B	0.875
SMARCC2 (pp) TOP2B	0.983
SMARCC2 (pp) SMARCD2	0.998
SMARCC2 (pp) RELA	0.906
SMARCC2 (pp) PBRM1	0.999
SMARCC2 (pp) GTF2F1	0.914
SMARCC2 (pp) JUN	0.922
SMARCC2 (pp) ACTB	0.955
SMARCC2 (pp) BAZ1B	0.991
SMARCC2 (pp) ARID1A	0.996
SMARCC2 (pp) SMARCA5	0.951
NONO (pp) HNRNPA3	0.822
NONO (pp) HNRNPK	0.801
NONO (pp) MATR3	0.981
NONO (pp) SFPQ	0.999
NONO (pp) HNRNPA1	0.881
NONO (pp) HNRNPM	0.868
NONO (pp) PER1	0.947
NONO (pp) RBM14	0.831
NONO (pp) U2AF2	0.802
NONO (pp) HNRNPU	0.806
AEBP2 (pp) HIST1H2BO	0.904
AEBP2 (pp) UBAP2L	0.9
HSPA8 (pp) CPSF1	0.909
HSPA8 (pp) POLR2A	0.923
HSPA8 (pp) CWC25	0.902
HSPA8 (pp) DDX42	0.906
HSPA8 (pp) HNRNPC	0.943
HSPA8 (pp) FKBP5	0.944
HSPA8 (pp) NUP153	0.919
UBTF (pp) HIST1H2BO	0.913
UBTF (pp) CD3EAP	0.975
UBTF (pp) MTA3	0.902
UBTF (pp) TBP	0.966
UBTF (pp) ERCC2	0.902
UBTF (pp) RBBP7	0.929
UBTF (pp) TTF1	0.956
UBTF (pp) MTA1	0.925
UBTF (pp) HIST1H2AJ	0.917
IRS1 (pp) INPP5D	0.909
IRS1 (pp) MAPK9	0.963
IRS1 (pp) PIK3R5	0.845
IRS1 (pp) PTPN6	0.974
IRS1 (pp) FOXO3	0.821
IRS1 (pp) IL4R	0.948
IRS1 (pp) GRB2	0.992
IRS1 (pp) IRS2	0.953
IRS1 (pp) SRC	0.971
IRS1 (pp) FN1	0.931
IRS1 (pp) FYN	0.804
IRS1 (pp) PTPN11	0.999
LCP1 (pp) CFL1	0.831
NUP155 (pp) CPSF1	0.981
NUP155 (pp) SNUPN	0.901
NUP155 (pp) HNRNPC	0.908
NUP155 (pp) RAN	0.934
NUP155 (pp) NUP153	0.996
NUP155 (pp) HSPA8	0.912
NUP155 (pp) EIF4E	0.904
NUP155 (pp) TOP2A	0.932
NUP155 (pp) RANGAP1	0.964
NUP155 (pp) CDK1	0.933
NUP155 (pp) INCENP	0.911
NUP155 (pp) SUMO1	0.911
NUP155 (pp) HSPA1B	0.909
NUP155 (pp) SRSF4	0.906
NUP155 (pp) SRSF11	0.901
NUP155 (pp) DDX20	0.911
NUP155 (pp) TPR	0.98
NUP155 (pp) AHCTF1	0.829
NUP155 (pp) NUP50	0.966
NUP155 (pp) SRRM1	0.91
NUP155 (pp) GEMIN4	0.9
NUP155 (pp) NUP98	0.993
NUP155 (pp) U2AF2	0.903
NUP155 (pp) HSPA4	0.925
NUP155 (pp) HSPA9	0.903
NUP155 (pp) NPM1	0.906
NUP155 (pp) THOC7	0.914
NUP155 (pp) KPNB1	0.986
NUP155 (pp) RANBP2	0.98
NUP155 (pp) UPF3B	0.905
NUP155 (pp) PML	0.907
NUP155 (pp) CASC3	0.901
NUP155 (pp) CSE1L	0.849
NUP155 (pp) NUPL2	0.924
NUP155 (pp) NUP210	0.984
NUP155 (pp) SYMPK	0.91
NUP155 (pp) NUP85	0.997
NUP155 (pp) DDX39A	0.92
NUP155 (pp) FYTTD1	0.909
NUP155 (pp) NEK9	0.906
TNIP2 (pp) TNFAIP3	0.966
TNIP2 (pp) RELA	0.94
TNIP2 (pp) BTRC	0.9
PBK (pp) NUSAP1	0.963
PBK (pp) CDCA3	0.96
PBK (pp) KPNA2	0.904
ACTB (pp) CYFIP1	0.915
ACTB (pp) POLR2A	0.974
ACTB (pp) IRF3	0.926
ACTB (pp) CD3EAP	0.9
ACTB (pp) MSL1	0.9
ACTB (pp) COPS7A	0.9
ACTB (pp) CFL1	0.999
ACTB (pp) SMARCD2	0.847
ACTB (pp) ARPC1B	0.972
ACTB (pp) RELA	0.93
ACTB (pp) PBRM1	0.862
ACTB (pp) GTF2F1	0.903
ACTB (pp) CCT4	0.964
ACTB (pp) ACTN1	0.97
ACTB (pp) TBP	0.976
ACTB (pp) EP400	0.94
ACTB (pp) MYBBP1A	0.91
ACTB (pp) TMSB4X	0.971
ACTB (pp) ABI1	0.911
ACTB (pp) CAP1	0.845
ACTB (pp) JUN	0.956
ACTB (pp) UCHL5	0.92
ACTB (pp) INO80	0.941
MCM2 (pp) NUSAP1	0.848
MCM2 (pp) TIMELESS	0.987
MCM2 (pp) TOP2A	0.929
MCM2 (pp) CDK1	0.981
MCM2 (pp) TP53BP1	0.818
MCM2 (pp) PCNA	0.98
MCM2 (pp) POLE3	0.969
MCM2 (pp) SMC4	0.957
MCM2 (pp) ATR	0.98
MCM2 (pp) SF3B1	0.817
MCM2 (pp) MCM7	0.999
MCM2 (pp) ESCO2	0.88
MCM2 (pp) SMC2	0.906
MCM2 (pp) SSRP1	0.961
MCM2 (pp) TICRR	0.866
SHB (pp) CYFIP1	0.903
SHB (pp) PTK2B	0.905
MYH9 (pp) MYO9B	0.923
MYH9 (pp) ARPC1B	0.935
MYH9 (pp) PPP1R12A	0.942
MYH9 (pp) ACTB	0.957
MYH9 (pp) ROCK2	0.925
MYH9 (pp) PAK2	0.918
MYH9 (pp) ACTR3	0.944
MYH9 (pp) EXOC4	0.91
MDH1 (pp) LDHA	0.832
EIF4G1 (pp) EIF3L	0.956
EIF4G1 (pp) RPS10	0.936
EIF4G1 (pp) RPLP0	0.927
EIF4G1 (pp) RPL18	0.921
EIF4G1 (pp) TNKS1BP1	0.939
EIF4G1 (pp) EIF3M	0.957
EIF4G1 (pp) HSPA8	0.97
EIF4G1 (pp) CNOT8	0.919
EIF4G1 (pp) EIF3H	0.973
EIF4G1 (pp) RPS20	0.927
EIF4G1 (pp) RPL30	0.913
EIF4G1 (pp) EIF4E	0.999
EIF4G1 (pp) EIF1	0.987
EIF4G1 (pp) RPL35A	0.912
MBNL1 (pp) HNRNPC	0.815
MBNL1 (pp) HNRNPK	0.824
MBNL1 (pp) HNRNPA1	0.823
MBNL1 (pp) U2AF2	0.849
MBNL1 (pp) CCT3	0.817
FARSB (pp) YARS	0.945
FARSB (pp) KARS	0.916
FARSB (pp) FARSA	0.999
FARSB (pp) ABCE1	0.854
MKRN2 (pp) PDLIM2	0.827
ZC3H3 (pp) CPSF1	0.837
ZC3H3 (pp) PCF11	0.898
FXR1 (pp) CYFIP1	0.965
FXR1 (pp) DICER1	0.813
FXR1 (pp) MPRIP	0.9
FXR1 (pp) SRC	0.909
FXR1 (pp) YWHAB	0.905
FXR1 (pp) LMNA	0.92
TNS1 (pp) LIMS1	0.93
TNS1 (pp) NOLC1	0.909
TNS1 (pp) ACTN1	0.908
TNS1 (pp) SRC	0.967
TNS1 (pp) PARVA	0.953
TNS1 (pp) PXN	0.961
TNS1 (pp) VCL	0.957
CDC37 (pp) ERBB2IP	0.903
CDC37 (pp) CCT4	0.936
CDC37 (pp) HSP90AB1	0.998
CDC37 (pp) STIP1	0.994
CDC37 (pp) HSP90AA1	0.999
CDC37 (pp) TCP1	0.92
CDC37 (pp) HSP90B1	0.947
CDC37 (pp) CCT2	0.934
CDC37 (pp) CCT3	0.922
CDC37 (pp) CCT8	0.922
CDC37 (pp) CCT7	0.933
CDC37 (pp) TRAP1	0.835
CORO1A (pp) ARPC1B	0.841
CORO1A (pp) ACTR3	0.928
PSIP1 (pp) KMT2A	0.833
NEK9 (pp) NUP153	0.919
NEK9 (pp) CDK1	0.925
NEK9 (pp) TPR	0.905
NEK9 (pp) NUP50	0.903
NEK9 (pp) RANBP2	0.913
NEK9 (pp) NUPL2	0.9
NEK9 (pp) NUP210	0.902
NEK9 (pp) NUP85	0.911
RGS10 (pp) GNG5	0.8
STAT3 (pp) VIM	0.955
STAT3 (pp) FOXO3	0.954
STAT3 (pp) RELA	0.876
STAT3 (pp) MAP2K7	0.8
STAT3 (pp) IL4R	0.968
STAT3 (pp) CCT4	0.903
STAT3 (pp) GRB2	0.959
STAT3 (pp) LRRFIP1	0.903
STAT3 (pp) SRC	0.995
STAT3 (pp) JUN	0.921
STAT3 (pp) DNMT1	0.874
STAT3 (pp) FYN	0.978
STAT3 (pp) PTPN11	0.991
STAT3 (pp) HSP90AA1	0.982
STAT3 (pp) EZH2	0.882
STAT3 (pp) TCP1	0.906
STAT3 (pp) CCT2	0.904
STAT3 (pp) CCT3	0.94
STAT3 (pp) CCR2	0.949
STAT3 (pp) CCT8	0.903
STAT3 (pp) CPSF6	0.9
MAPK14 (pp) HIST1H2BO	0.904
MAPK14 (pp) EIF4E	0.933
MAPK14 (pp) MAPK9	0.92
MAPK14 (pp) FOXO3	0.836
MAPK14 (pp) RELA	0.948
MAPK14 (pp) NCOR2	0.935
MAPK14 (pp) MAP3K1	0.941
MAPK14 (pp) KHSRP	0.959
MAPK14 (pp) MAP2K7	0.953
MAPK14 (pp) PTK2B	0.929
MAPK14 (pp) NFATC2	0.933
MAPK14 (pp) IL4R	0.915
MAPK14 (pp) RING1	0.902
MAPK14 (pp) SRC	0.941
MAPK14 (pp) NCOA3	0.94
MAPK14 (pp) JUN	0.995
MAPK14 (pp) GNG5	0.9
MAPK14 (pp) MAP3K3	0.94
MAPK14 (pp) ELK4	0.914
MAPK14 (pp) FYN	0.932
MAPK14 (pp) MEF2A	0.97
MAPK14 (pp) MEF2C	0.976
MAPK14 (pp) MAPK11	0.944
MAPK14 (pp) HIST1H2AJ	0.9
MAPK14 (pp) PAK2	0.958
MAPK14 (pp) PTPN7	0.892
MAPK14 (pp) CTNNA1	0.903
MAPK14 (pp) CBX8	0.9
MAPK14 (pp) STAT3	0.971
MAPK14 (pp) ATF2	0.991
MAPK14 (pp) IL1B	0.978
MAPK14 (pp) EP300	0.95
MAPK14 (pp) SPAG9	0.948
MAPK14 (pp) RIPK1	0.92
MAPK14 (pp) HSPB1	0.99
MAPK14 (pp) TRAF2	0.932
MAPK14 (pp) CDC25B	0.992
MAPK14 (pp) NR3C1	0.934
SEC61A1 (pp) RPS10	0.944
SEC61A1 (pp) SEC11A	0.948
SEC61A1 (pp) RPLP0	0.991
SEC61A1 (pp) RPL18	0.969
SEC61A1 (pp) RPS20	0.991
SEC61A1 (pp) RPL30	0.996
SEC61A1 (pp) RPL35A	0.996
SEC61A1 (pp) STT3A	0.958
SEC61A1 (pp) RPL13A	0.986
SEC61A1 (pp) MRPL2	0.824
SEC61A1 (pp) RPS6	0.996
SEC61A1 (pp) RPS27	0.996
SEC61A1 (pp) VCP	0.863
SEC61A1 (pp) RPL3	0.989
SEC61A1 (pp) SEC62	0.998
SEC61A1 (pp) P4HB	0.859
SEC61A1 (pp) SRP68	0.953
SEC61A1 (pp) RPL38	0.996
SEC61A1 (pp) RPS3	0.997
SEC61A1 (pp) MRPS9	0.849
TRIM28 (pp) ZNF736	0.904
TRIM28 (pp) ZNF655	0.903
TRIM28 (pp) ZNF692	0.908
TRIM28 (pp) SIN3A	0.956
TRIM28 (pp) SUMO1	0.958
TRIM28 (pp) TP53BP1	0.97
TRIM28 (pp) RAD50	0.902
TRIM28 (pp) SKI	0.931
TRIM28 (pp) HN1	0.857
TRIM28 (pp) CCT2	0.814
TRIM28 (pp) CCT8	0.834
TRIM28 (pp) NCOR1	0.951
TRIM28 (pp) CCT7	0.825
HSPE1 (pp) CCT4	0.838
HSPE1 (pp) HSPD1	0.999
HSPE1 (pp) HSP90AB1	0.893
HSPE1 (pp) HSP90AA1	0.971
HSPE1 (pp) HSPH1	0.82
HSPE1 (pp) TCP1	0.862
HSPE1 (pp) HSPA4	0.898
HSPE1 (pp) CCT2	0.83
HSPE1 (pp) HSPA9	0.982
HSPE1 (pp) GRPEL1	0.961
HMGA1 (pp) HMGA2	0.917
HIST1H2BO (pp) CHD1	0.918
HIST1H2BO (pp) POLR2A	0.924
AHCY (pp) DNMT1	0.96
AHCY (pp) MAT2A	0.897
LIG3 (pp) POLR2A	0.924
LIG3 (pp) XRCC5	0.897
LIG3 (pp) ERCC2	0.954
LIG3 (pp) HMGN1	0.904
LIG3 (pp) PCNA	0.974
LIG3 (pp) RAD50	0.939
FABP5 (pp) IST1	0.9
FABP5 (pp) FKBP1A	0.814
FABP5 (pp) CAP1	0.9
FABP5 (pp) PGAM1	0.81
FABP5 (pp) VCP	0.902
FABP5 (pp) ANXA2	0.917
FABP5 (pp) PRDX6	0.908
FABP5 (pp) HINT1	0.801
FABP5 (pp) CCT2	0.901
DCTN3 (pp) CLIP1	0.927
DCTN3 (pp) BORA	0.9
DCTN3 (pp) CEP192	0.9
DCTN3 (pp) GOLGA2	0.9
DCTN3 (pp) RAB3GAP1	0.901
DCTN3 (pp) ODF2	0.927
DCTN3 (pp) KLC2	0.901
DCTN3 (pp) CEP131	0.9
DCTN3 (pp) CEP162	0.9
DCTN3 (pp) PAFAH1B1	0.929
DCTN3 (pp) CDK1	0.902
DCTN3 (pp) CCP110	0.9
DCTN3 (pp) HAUS6	0.902
DCTN3 (pp) KIF4A	0.904
DCTN3 (pp) HSP90AB1	0.913
DCTN3 (pp) RAB3GAP2	0.902
DCTN3 (pp) AKAP9	0.9
DCTN3 (pp) HSP90AA1	0.904
DCTN3 (pp) PCM1	0.927
DCTN3 (pp) OSBPL1A	0.9
DCTN3 (pp) SCLT1	0.907
DCTN3 (pp) DYNC1LI1	0.934
DCTN3 (pp) TTBK2	0.9
DCTN3 (pp) YWHAE	0.904
DCTN3 (pp) TUBB4A	0.9
DCTN3 (pp) CLASP1	0.925
DCTN3 (pp) ARFGAP3	0.904
DCTN3 (pp) KIF18A	0.9
DCTN3 (pp) COPE	0.905
MRFAP1 (pp) MORF4L1	0.917
SPP1 (pp) MAP3K1	0.907
SPP1 (pp) PTK2B	0.923
SPP1 (pp) KTN1	0.9
PSMC2 (pp) RPS10	0.867
PSMC2 (pp) CDC27	0.914
PSMC2 (pp) ANAPC7	0.903
MAT2A (pp) AMD1	0.957
MAT2A (pp) DNMT1	0.952
ASCC3 (pp) ASCC2	0.995
ASCC3 (pp) DDX50	0.931
RNPEP (pp) TRIM25	0.827
TWIST1 (pp) HIVEP3	0.91
TWIST1 (pp) STAT3	0.974
PCF11 (pp) CPSF1	0.994
PCF11 (pp) POLR2A	0.982
PCF11 (pp) CWC25	0.905
PCF11 (pp) SUPT5H	0.812
PCF11 (pp) DDX42	0.915
PCF11 (pp) HNRNPC	0.934
PCF11 (pp) CPSF3L	0.954
PCF11 (pp) HSPA8	0.904
PCF11 (pp) INTS8	0.909
PCF11 (pp) DDX46	0.925
PCF11 (pp) RBM17	0.907
PCF11 (pp) ZC3H8	0.96
PCF11 (pp) PYCR1	0.814
PCF11 (pp) NHP2L1	0.904
PCF11 (pp) GTF2F1	0.915
PCF11 (pp) HNRNPA3	0.915
PCF11 (pp) TBP	0.934
PCF11 (pp) HNRNPK	0.914
PCF11 (pp) HNRNPR	0.904
PCF11 (pp) SRSF4	0.942
PCF11 (pp) YBX1	0.903
PCF11 (pp) SRSF11	0.921
PCF11 (pp) SMNDC1	0.905
PCF11 (pp) RPRD2	0.97
PCF11 (pp) SF3B5	0.903
PCF11 (pp) DHX9	0.922
PCF11 (pp) XAB2	0.93
PCF11 (pp) CPSF7	0.96
PCF11 (pp) HNRNPA1	0.919
PCF11 (pp) DHX15	0.912
PCF11 (pp) SF3B1	0.946
PCF11 (pp) SRRM1	0.923
PCF11 (pp) HNRNPM	0.939
PCF11 (pp) SART1	0.905
PCF11 (pp) INTS6	0.932
PCF11 (pp) U2AF2	0.95
PCF11 (pp) SF3B3	0.909
PCF11 (pp) SRRM2	0.914
UBE2S (pp) CDC27	0.999
UBE2S (pp) FBXO32	0.947
UBE2S (pp) ANAPC7	0.951
UBE2S (pp) VPRBP	0.907
UBE2S (pp) UBR4	0.927
UBE2S (pp) RING1	0.95
UBE2S (pp) HECTD3	0.929
UBE2S (pp) BTRC	0.94
UBE2S (pp) PJA2	0.918
UBE2S (pp) HUWE1	0.96
UBE2S (pp) UBA1	0.988
UBE2S (pp) KLHL25	0.907
UBE2S (pp) RNF123	0.936
UBE2S (pp) RLIM	0.93
UBE2S (pp) RCHY1	0.94
UBE2S (pp) UBE2N	0.908
UBE2S (pp) FBXW5	0.9
UBE2S (pp) CBX8	0.914
EIF2S2 (pp) EIF3L	0.94
EIF2S2 (pp) RPS10	0.961
EIF2S2 (pp) RPLP0	0.94
EIF2S2 (pp) RPL18	0.955
EIF2S2 (pp) EIF3M	0.959
EIF2S2 (pp) EIF3H	0.968
EIF2S2 (pp) RPS20	0.971
EIF2S2 (pp) RPL30	0.939
EIF2S2 (pp) EIF4E	0.958
EIF2S2 (pp) EIF1	0.994
EIF2S2 (pp) RPL35A	0.96
EIF2S2 (pp) EIF4G1	0.972
EIF2S2 (pp) CCT4	0.807
EIF2S2 (pp) RPL13A	0.963
EIF2S2 (pp) RPS6	0.952
CDK12 (pp) POLR2A	0.989
CDK12 (pp) SUPT5H	0.989
SH2B3 (pp) GRB2	0.944
RASAL3 (pp) RASAL2	0.913
BTF3 (pp) NACA	0.999
BTF3 (pp) RPS20	0.805
BTF3 (pp) RPL13A	0.802
SRSF9 (pp) CPSF1	0.939
SRSF9 (pp) POLR2A	0.912
SRSF9 (pp) SRSF8	0.856
SRSF9 (pp) CWC25	0.902
SRSF9 (pp) DDX42	0.908
SRSF9 (pp) HNRNPC	0.978
SRSF9 (pp) NUP153	0.906
SRSF9 (pp) HSPA8	0.915
SRSF9 (pp) DDX46	0.912
SRSF9 (pp) RBM17	0.92
SRSF9 (pp) NHP2L1	0.929
SRSF9 (pp) GTF2F1	0.959
SRSF9 (pp) HNRNPA3	0.949
SRSF9 (pp) HNRNPK	0.965
SRSF9 (pp) HNRNPR	0.982
SRSF9 (pp) SRSF4	0.916
SRSF9 (pp) YBX1	0.961
SRSF9 (pp) SRSF11	0.968
SRSF9 (pp) SMNDC1	0.917
SRSF9 (pp) SF3B5	0.922
SRSF9 (pp) DHX9	0.933
SRSF9 (pp) TPR	0.918
SRSF9 (pp) XAB2	0.903
SRSF9 (pp) NUP50	0.903
SRSF9 (pp) CPSF7	0.906
SRSF9 (pp) HNRNPA1	0.98
SRSF9 (pp) DHX15	0.951
SRSF9 (pp) SF3B1	0.954
SRSF9 (pp) EEF1G	0.831
SRSF9 (pp) SRRM1	0.948
SRSF9 (pp) HNRNPM	0.97
SRSF9 (pp) SART1	0.922
SRSF9 (pp) U2AF2	0.972
SRSF9 (pp) SF3B3	0.932
SRSF9 (pp) SRRM2	0.943
SRSF9 (pp) PCF11	0.932
SRSF9 (pp) THOC7	0.909
SRSF9 (pp) RANBP2	0.926
SRSF9 (pp) HNRNPU	0.947
SRSF9 (pp) UPF3B	0.908
SRSF9 (pp) POLR2D	0.921
SRSF9 (pp) CASC3	0.902
SRSF9 (pp) DNAJC8	0.906
SRSF9 (pp) NUPL2	0.906
SRSF9 (pp) NUP210	0.906
SRSF9 (pp) SNRPA1	0.932
SRSF9 (pp) FUS	0.924
SRSF9 (pp) PPIL4	0.922
SRSF9 (pp) SNRPB2	0.938
SRSF9 (pp) SYMPK	0.931
SRSF9 (pp) NUP85	0.907
SRSF9 (pp) DDX39A	0.938
SRSF9 (pp) FYTTD1	0.925
SRSF9 (pp) NUP155	0.904
NUP85 (pp) CPSF1	0.902
NUP85 (pp) CLIP1	0.9
NUP85 (pp) SNUPN	0.902
NUP85 (pp) HNRNPC	0.908
NUP85 (pp) RAN	0.961
NUP85 (pp) NUP153	0.993
NUP85 (pp) HSPA8	0.903
NUP85 (pp) EIF4E	0.902
NUP85 (pp) CLASP2	0.9
NUP85 (pp) TOP2A	0.908
NUP85 (pp) RANGAP1	0.966
NUP85 (pp) PAFAH1B1	0.9
NUP85 (pp) CDK1	0.919
NUP85 (pp) INCENP	0.917
NUP85 (pp) SUMO1	0.912
NUP85 (pp) CENPO	0.903
NUP85 (pp) HSPA1B	0.901
NUP85 (pp) RCC2	0.91
NUP85 (pp) SRSF4	0.915
NUP85 (pp) SRSF11	0.902
NUP85 (pp) DDX20	0.906
NUP85 (pp) BUB3	0.913
NUP85 (pp) RPS27	0.9
NUP85 (pp) TPR	0.971
NUP85 (pp) CENPF	0.917
NUP85 (pp) AHCTF1	0.985
NUP85 (pp) SGOL2	0.902
NUP85 (pp) NUP50	0.97
NUP85 (pp) PPP1CC	0.904
NUP85 (pp) KNTC1	0.913
NUP85 (pp) SRRM1	0.905
NUP85 (pp) GEMIN4	0.906
NUP85 (pp) NUDC	0.91
NUP85 (pp) NUP98	0.999
NUP85 (pp) U2AF2	0.902
NUP85 (pp) HSPA4	0.903
NUP85 (pp) WAPAL	0.916
NUP85 (pp) RAD21	0.91
NUP85 (pp) HSPA9	0.9
NUP85 (pp) NPM1	0.902
NUP85 (pp) THOC7	0.917
NUP85 (pp) KPNB1	0.972
NUP85 (pp) RANBP2	0.967
NUP85 (pp) UPF3B	0.905
NUP85 (pp) CENPC	0.902
NUP85 (pp) DYNC1LI1	0.935
NUP85 (pp) PML	0.9
NUP85 (pp) CASC3	0.9
NUP85 (pp) SGOL1	0.902
NUP85 (pp) CLASP1	0.9
NUP85 (pp) KIF18A	0.905
NUP85 (pp) NUPL2	0.917
NUP85 (pp) NUP210	0.973
NUP85 (pp) SYMPK	0.926
PROSC (pp) CARS	0.894
PHIP (pp) NIPBL	0.848
UBXN2B (pp) FAM104A	0.822
NDUFA2 (pp) NDUFA8	0.999
IRF3 (pp) POLR2A	0.937
PARD3 (pp) FKBP1A	0.906
MED4 (pp) NCOR2	0.913
MED4 (pp) MED12	0.999
MED4 (pp) NCOA3	0.927
MED4 (pp) THRAP3	0.912
MED4 (pp) RBM14	0.912
MED4 (pp) MED1	0.999
MED4 (pp) MED27	0.997
MED4 (pp) NCOR1	0.93
MED4 (pp) EP300	0.922
MCM6 (pp) TOP2A	0.864
MCM6 (pp) CDK1	0.971
MCM6 (pp) PCNA	0.989
MCM6 (pp) POLE3	0.974
MCM6 (pp) SMC4	0.846
MCM6 (pp) ATR	0.95
MCM6 (pp) MCM7	0.999
MCM6 (pp) SMC2	0.827
MCM6 (pp) SSRP1	0.895
MCM6 (pp) MCM2	0.999
NUP98 (pp) NUP153	0.995
NUP98 (pp) RANGAP1	0.894
NUP98 (pp) TPR	0.991
NUP98 (pp) NUP50	0.823
HIST1H1B (pp) HMGA2	0.905
HIST1H1B (pp) HMGA1	0.939
HIST1H1B (pp) EP400	0.903
DHX9 (pp) CPSF1	0.937
DHX9 (pp) LARP4B	0.914
DHX9 (pp) POLR2A	0.945
DHX9 (pp) CWC25	0.941
DHX9 (pp) DDX42	0.933
DHX9 (pp) HNRNPC	0.988
DHX9 (pp) RPL18	0.905
DHX9 (pp) DICER1	0.98
DHX9 (pp) HSPA8	0.929
DHX9 (pp) RPL30	0.913
DHX9 (pp) DDX46	0.942
DHX9 (pp) RBM17	0.92
DHX9 (pp) RELA	0.94
DHX9 (pp) NHP2L1	0.922
DHX9 (pp) AKAP8L	0.859
DHX9 (pp) GTF2F1	0.906
DHX9 (pp) HNRNPA3	0.954
DHX9 (pp) SUMO1	0.947
DHX9 (pp) XRCC5	0.826
DHX9 (pp) HNRNPK	0.991
DHX9 (pp) HNRNPR	0.989
DHX9 (pp) SRSF4	0.911
DHX9 (pp) YBX1	0.964
DHX9 (pp) SRSF11	0.927
DHX9 (pp) NFKB2	0.908
DHX9 (pp) SYNCRIP	0.97
DHX9 (pp) SMNDC1	0.906
DHX9 (pp) SF3B5	0.948
HIST1H1D (pp) HMGA2	0.903
HIST1H1D (pp) HMGA1	0.901
HIST1H1D (pp) EP400	0.903
HIST1H1D (pp) HIST1H1B	0.933
HIST1H1D (pp) HIST1H1E	0.964
HCFC1 (pp) KMT2A	0.979
HCFC1 (pp) KANSL2	0.939
HCFC1 (pp) KANSL3	0.939
HCFC1 (pp) CHD8	0.916
HCFC1 (pp) SIN3A	0.909
HCFC1 (pp) HIST1H2AJ	0.901
HCFC1 (pp) PPP1CA	0.818
HCFC1 (pp) ARID1A	0.819
HCFC1 (pp) SENP3	0.912
TIPIN (pp) TIMELESS	0.999
TIPIN (pp) RAD50	0.904
TIPIN (pp) ATR	0.979
TIPIN (pp) KAT5	0.905
TIPIN (pp) MCM7	0.992
TIPIN (pp) MCM2	0.995
TIPIN (pp) MCM6	0.949
MTA3 (pp) HIST1H2BO	0.9
YEATS2 (pp) GTF2F1	0.836
YEATS2 (pp) EP400	0.848
YEATS2 (pp) POLE3	0.893
YEATS2 (pp) KAT5	0.872
YEATS2 (pp) MORF4L1	0.827
HEATR1 (pp) RPS10	0.913
HEATR1 (pp) RSL1D1	0.991
HEATR1 (pp) RRP12	0.97
HEATR1 (pp) RPS20	0.928
HEATR1 (pp) GMPS	0.831
HEATR1 (pp) EBNA1BP2	0.819
HEATR1 (pp) NOLC1	0.886
HEATR1 (pp) NHP2L1	0.994
HEATR1 (pp) UTP14A	0.996
HEATR1 (pp) MYBBP1A	0.984
HEATR1 (pp) RPS6	0.984
HEATR1 (pp) UTP11L	0.994
HEATR1 (pp) EXOSC1	0.919
HEATR1 (pp) RPF1	0.898
HEATR1 (pp) RPS27	0.94
HEATR1 (pp) LTV1	0.938
FKBP15 (pp) RSL1D1	0.868
FKBP15 (pp) EBNA1BP2	0.889
FKBP15 (pp) NOLC1	0.81
FKBP15 (pp) RPF1	0.851
FKBP15 (pp) NIFK	0.926
FKBP15 (pp) POLR1A	0.828
NUP153 (pp) CPSF1	0.909
NUP153 (pp) SNUPN	0.923
NUP153 (pp) HNRNPC	0.924
NUP153 (pp) RAN	0.995
RANBP2 (pp) CPSF1	0.909
RANBP2 (pp) CLIP1	0.91
RANBP2 (pp) SNUPN	0.939
RANBP2 (pp) NUSAP1	0.857
RANBP2 (pp) HNRNPC	0.988
RANBP2 (pp) RAN	0.999
RANBP2 (pp) NUP153	0.98
RANBP2 (pp) KPNA2	0.962
RANBP2 (pp) HSPA8	0.933
RANBP2 (pp) EIF4E	0.927
RANBP2 (pp) CLASP2	0.909
RANBP2 (pp) TOP2A	0.966
RANBP2 (pp) HDAC9	0.939
RANBP2 (pp) RANBP1	0.913
RANBP2 (pp) RANGAP1	0.999
RANBP2 (pp) PAFAH1B1	0.929
RANBP2 (pp) CDK1	0.927
RANBP2 (pp) INCENP	0.923
RANBP2 (pp) SUMO1	0.999
RANBP2 (pp) CENPO	0.91
RANBP2 (pp) HSPA1B	0.921
RANBP2 (pp) RCC2	0.912
RANBP2 (pp) SRSF4	0.923
RANBP2 (pp) SRSF11	0.913
RANBP2 (pp) DDX20	0.927
RANBP2 (pp) BUB3	0.948
RANBP2 (pp) RPS27	0.908
RANBP2 (pp) TPR	0.981
RANBP2 (pp) CENPF	0.947
RANBP2 (pp) AHCTF1	0.984
RANBP2 (pp) MATR3	0.832
RANBP2 (pp) SGOL2	0.902
RANBP2 (pp) NUP50	0.974
RANBP2 (pp) PPP1CC	0.925
RANBP2 (pp) KNTC1	0.916
RANBP2 (pp) SRRM1	0.951
RANBP2 (pp) GEMIN4	0.9
RANBP2 (pp) NUDC	0.905
RANBP2 (pp) NUP98	0.988
RANBP2 (pp) GCC2	0.835
RANBP2 (pp) U2AF2	0.908
RANBP2 (pp) HSPA4	0.94
RANBP2 (pp) WAPAL	0.916
RANBP2 (pp) RAD21	0.911
RANBP2 (pp) HSPA9	0.933
RANBP2 (pp) NPM1	0.942
RANBP2 (pp) THOC7	0.91
RANBP2 (pp) KPNB1	0.985
RGPD5 (pp) RAN	0.897
LDLRAP1 (pp) HSPA8	0.9
LDLRAP1 (pp) EPS15L1	0.907
LDLRAP1 (pp) REPS1	0.933
LDLRAP1 (pp) STAM	0.9
CHORDC1 (pp) CHP1	0.89
DAB2IP (pp) RASAL2	0.905
DAB2IP (pp) RASAL3	0.908
DAB2IP (pp) RASA3	0.921
DAB2IP (pp) RASA2	0.92
CCT4 (pp) RPLP0	0.935
CCT4 (pp) RAN	0.866
CCT4 (pp) EIF3M	0.924
CCT4 (pp) HSPA8	0.911
CCT4 (pp) RPS20	0.946
CCT4 (pp) RPL35A	0.879
CCT4 (pp) NHP2L1	0.805
WAPAL (pp) CLIP1	0.91
WAPAL (pp) CLASP2	0.916
WAPAL (pp) RANGAP1	0.909
WAPAL (pp) PAFAH1B1	0.905
WAPAL (pp) CDK1	0.943
WAPAL (pp) INCENP	0.941
WAPAL (pp) CENPO	0.9
WAPAL (pp) RCC2	0.906
WAPAL (pp) BUB3	0.937
WAPAL (pp) RPS27	0.906
WAPAL (pp) CENPF	0.904
WAPAL (pp) AHCTF1	0.935
WAPAL (pp) SGOL2	0.957
WAPAL (pp) PPP1CC	0.904
WAPAL (pp) KNTC1	0.914
WAPAL (pp) NUDC	0.902
WAPAL (pp) ESCO2	0.986
CCT8 (pp) IST1	0.9
CCT8 (pp) HSPA8	0.858
CCT8 (pp) RPS20	0.922
CCT8 (pp) CCT4	0.999
CCT8 (pp) HSPD1	0.834
CCT8 (pp) EIF3I	0.964
CCT8 (pp) CAP1	0.902
CCT8 (pp) GNG5	0.902
CCT8 (pp) VCP	0.924
CCT8 (pp) STIP1	0.99
CCT8 (pp) ACTB	0.958
CCT8 (pp) ANXA2	0.91
CCT8 (pp) RPL3	0.834
CCT8 (pp) PRDX6	0.908
CCT8 (pp) EEF1A1	0.84
CCT8 (pp) HSP90AA1	0.8
CCT8 (pp) TCP1	0.999
CCT8 (pp) FBXW5	0.9
CCT8 (pp) HSPA4	0.893
CCT8 (pp) CCT2	0.999
CCT8 (pp) FABP5	0.902
CCT8 (pp) CCT3	0.999
CCT8 (pp) KPNB1	0.872
VCPIP1 (pp) CDK1	0.948
VCPIP1 (pp) VCP	0.843
CALR (pp) HSP90AA1	0.832
CALR (pp) P4HB	0.999
COX19 (pp) HSPD1	0.902
FASN (pp) ACSL1	0.961
FASN (pp) ACSL4	0.944
KNTC1 (pp) CLIP1	0.93
KNTC1 (pp) CLASP2	0.931
KNTC1 (pp) TOP2A	0.803
KNTC1 (pp) RANGAP1	0.905
KNTC1 (pp) PAFAH1B1	0.915
KNTC1 (pp) CDK1	0.987
KNTC1 (pp) INCENP	0.979
KNTC1 (pp) CENPO	0.91
KNTC1 (pp) RCC2	0.917
KNTC1 (pp) BUB3	0.967
KNTC1 (pp) RPS27	0.901
KNTC1 (pp) CENPF	0.988
KNTC1 (pp) AHCTF1	0.904
KNTC1 (pp) SGOL2	0.96
KNTC1 (pp) PPP1CC	0.915
BAZ1A (pp) POLE3	0.91
TANK (pp) IRF3	0.987
TANK (pp) MAP3K1	0.952
PSMB7 (pp) CDC27	0.914
PSMB7 (pp) ANAPC7	0.915
PSMB7 (pp) PSMC2	0.999
PSMB7 (pp) RELA	0.9
PSMB7 (pp) CDK1	0.91
PSMB7 (pp) HIVEP3	0.902
PSMB7 (pp) BTRC	0.901
PSMB7 (pp) NFKB2	0.912
PSMB7 (pp) BUB3	0.909
PSMB7 (pp) RFWD2	0.9
PSMB7 (pp) UCHL5	0.991
PSMB7 (pp) PSMB10	0.934
PSMB7 (pp) PSMG1	0.845
PSMB7 (pp) PAK2	0.914
PSMB7 (pp) CDC25A	0.901
PSMB7 (pp) PSME3	0.963
PSMB7 (pp) NFKBIE	0.914
PSMB7 (pp) CUL3	0.908
PSMB7 (pp) PSMA6	0.999
HECTD3 (pp) CDC27	0.905
HECTD3 (pp) FBXO32	0.9
HECTD3 (pp) ANAPC7	0.9
HECTD3 (pp) VPRBP	0.907
HECTD3 (pp) UBR4	0.915
MKRN1 (pp) CDC27	0.9
MKRN1 (pp) FBXO32	0.9
MKRN1 (pp) ANAPC7	0.9
MKRN1 (pp) VPRBP	0.9
MKRN1 (pp) UBR4	0.9
MKRN1 (pp) HECTD3	0.9
MKRN1 (pp) BTRC	0.9
MKRN1 (pp) PJA2	0.903
MKRN1 (pp) HUWE1	0.91
MKRN1 (pp) UBA1	0.911
MKRN1 (pp) KLHL25	0.9
MKRN1 (pp) RNF123	0.906
MKRN1 (pp) RLIM	0.904
MKRN1 (pp) RCHY1	0.922
MKRN1 (pp) UBE2N	0.908
MKRN1 (pp) FBXW5	0.9
MKRN1 (pp) UBE2S	0.909
MKRN1 (pp) CUL3	0.913
FYTTD1 (pp) CPSF1	0.905
FYTTD1 (pp) NUP153	0.922
FYTTD1 (pp) SRSF4	0.903
FYTTD1 (pp) SRSF11	0.905
FYTTD1 (pp) TPR	0.916
FYTTD1 (pp) NUP50	0.9
FYTTD1 (pp) CPSF7	0.903
FYTTD1 (pp) SRRM1	0.908
FYTTD1 (pp) U2AF2	0.931
FYTTD1 (pp) PCF11	0.951
FYTTD1 (pp) THOC7	0.977
FYTTD1 (pp) RANBP2	0.919
FYTTD1 (pp) UPF3B	0.906
FYTTD1 (pp) CASC3	0.923
FYTTD1 (pp) NUPL2	0.904
FYTTD1 (pp) NUP210	0.903
FYTTD1 (pp) SYMPK	0.901
FYTTD1 (pp) NUP85	0.9
FYTTD1 (pp) DDX39A	0.966
ELL (pp) POLR2A	0.948
ELL (pp) SUPT5H	0.945
ELL (pp) CPSF3L	0.9
ELL (pp) INTS8	0.9
ELL (pp) CDK12	0.919
ELL (pp) TCEB3	0.923
ELL (pp) ZC3H8	0.938
ELL (pp) GTF2F1	0.905
ELL (pp) TBP	0.919
ELL (pp) ERCC2	0.902
ELL (pp) NELFA	0.904
ELL (pp) HMGN1	0.901
ELL (pp) NELFE	0.918
ELL (pp) RPRD2	0.907
ELL (pp) CDC73	0.92
ELL (pp) XAB2	0.908
ELL (pp) ATR	0.9
ELL (pp) INTS6	0.9
ELL (pp) LEO1	0.926
ELL (pp) PCF11	0.906
ELL (pp) IWS1	0.9
ELL (pp) SSRP1	0.9
ELL (pp) POLR2D	0.901
ELL (pp) WDR61	0.911
ELL (pp) EP300	0.924
RANGAP1 (pp) CLIP1	0.909
RANGAP1 (pp) RAN	0.999
RANGAP1 (pp) NUP153	0.989
RANGAP1 (pp) KPNA2	0.97
RANGAP1 (pp) CLASP2	0.907
RANGAP1 (pp) RANBP1	0.996
CDC25B (pp) CDK1	0.996
CDC25B (pp) YWHAQ	0.971
CDC25B (pp) YWHAB	0.981
CDC25B (pp) MAPK11	0.93
CDC25B (pp) CDC25A	0.907
CDC25B (pp) YWHAE	0.972
NCOR2 (pp) HIST1H2BO	0.9
NCOR2 (pp) HDAC9	0.966
LRPPRC (pp) GRB2	0.9
LRPPRC (pp) PTPN11	0.902
LRPPRC (pp) MAP1S	0.969
LRPPRC (pp) STAT3	0.9
TCP1 (pp) GTF2I	0.842
TCP1 (pp) RAN	0.879
TCP1 (pp) HSPA8	0.9
TCP1 (pp) CCT4	0.999
TCP1 (pp) HSPD1	0.907
TCP1 (pp) GNG5	0.9
TCP1 (pp) STIP1	0.978
TCP1 (pp) ACTB	0.964
TCP1 (pp) HSP90AA1	0.851
TCP1 (pp) EEF1G	0.892
SRP68 (pp) RPS10	0.982
SRP68 (pp) ENSP00000475027	0.809
SRP68 (pp) RPLP0	0.982
SRP68 (pp) RPL18	0.98
SRP68 (pp) RPS20	0.981
SRP68 (pp) RPL30	0.98
SRP68 (pp) RPL35A	0.981
SRP68 (pp) RPL13A	0.98
SRP68 (pp) RPS6	0.983
SRP68 (pp) RPS27	0.982
SRP68 (pp) RPL3	0.986
ZC3H15 (pp) SSB	0.867
SRRM2 (pp) CPSF1	0.905
SRRM2 (pp) POLR2A	0.931
SRRM2 (pp) CWC25	0.986
SRRM2 (pp) DDX42	0.91
SRRM2 (pp) HNRNPC	0.948
SRRM2 (pp) HSPA8	0.909
SRRM2 (pp) ZC3H18	0.876
SRRM2 (pp) DDX46	0.947
SRRM2 (pp) RBM17	0.926
SRRM2 (pp) NHP2L1	0.902
SRRM2 (pp) GTF2F1	0.91
SRRM2 (pp) HNRNPA3	0.953
SRRM2 (pp) HNRNPK	0.929
SRRM2 (pp) HNRNPR	0.917
SRRM2 (pp) SRSF4	0.981
SRRM2 (pp) YBX1	0.921
SRRM2 (pp) SRSF11	0.947
SRRM2 (pp) SMNDC1	0.905
SRRM2 (pp) SF3B5	0.954
SRRM2 (pp) DHX9	0.947
SRRM2 (pp) XAB2	0.996
SRRM2 (pp) CPSF7	0.918
SRRM2 (pp) HNRNPA1	0.956
SRRM2 (pp) DHX15	0.958
SRRM2 (pp) SF3B1	0.977
SRRM2 (pp) SRRM1	0.991
SRRM2 (pp) HNRNPM	0.958
SRRM2 (pp) SART1	0.967
SRRM2 (pp) U2AF2	0.964
SRRM2 (pp) SF3B3	0.987
HSPA1B (pp) FKBP5	0.933
HSPA1B (pp) NUP153	0.906
HSPA1B (pp) HSPA8	0.903
HSPA1B (pp) DNAJC7	0.926
HSPA1B (pp) DNAJA1	0.973
HSPA1B (pp) DNAJC2	0.954
HNRNPR (pp) CPSF1	0.939
HNRNPR (pp) POLR2A	0.919
HNRNPR (pp) CWC25	0.9
HNRNPR (pp) DDX42	0.903
HNRNPR (pp) HNRNPC	0.998
HNRNPR (pp) HSPA8	0.938
HNRNPR (pp) RPS20	0.85
HNRNPR (pp) DDX46	0.923
HNRNPR (pp) RBM17	0.941
HNRNPR (pp) SSB	0.913
HNRNPR (pp) NHP2L1	0.957
HNRNPR (pp) GTF2F1	0.916
HNRNPR (pp) HNRNPA3	0.975
HNRNPR (pp) HNRNPK	0.998
DNAJC7 (pp) HSPA8	0.979
CDCA3 (pp) NUSAP1	0.926
SNAI3 (pp) MTA3	0.905
RBPJ (pp) HDAC9	0.911
RBPJ (pp) NCOR2	0.968
RBPJ (pp) SPEN	0.979
MCPH1 (pp) WDR62	0.918
MCPH1 (pp) SET	0.901
MCPH1 (pp) SMC4	0.939
EIF3C (pp) EIF3L	0.999
EIF3C (pp) RPS10	0.987
EIF3C (pp) RPLP0	0.946
EIF3C (pp) RPL18	0.932
EIF3C (pp) EIF3M	0.999
EIF3C (pp) EIF3H	0.999
EIF3C (pp) RPS20	0.973
EIF3C (pp) RPL30	0.919
EIF3C (pp) EIF4E	0.961
EIF3C (pp) EIF1	0.98
EIF3C (pp) RPL35A	0.928
EIF3C (pp) EIF4G1	0.99
EIF3C (pp) RPL13A	0.952
EIF3C (pp) RPS6	0.99
EIF3C (pp) EIF2S2	0.991
EIF3C (pp) EIF3I	0.999
EIF3C (pp) RPS27	0.983
EIF3C (pp) RPL3	0.955
NAPA (pp) HSPA8	0.908
NAPA (pp) TPD52	0.91
NAPA (pp) GOLGA2	0.918
NAPA (pp) AP1B1	0.906
NAPA (pp) IGF2R	0.902
NAPA (pp) GOLGA4	0.9
NAPA (pp) COL7A1	0.9
NAPA (pp) GCC2	0.902
NAPA (pp) PIK3C2A	0.901
PCNA (pp) POLR2A	0.946
PCNA (pp) TIMELESS	0.802
PCNA (pp) TOP2A	0.819
PCNA (pp) CDK1	0.997
PCNA (pp) SUMO1	0.966
PCNA (pp) XRCC5	0.81
PCNA (pp) ERCC2	0.928
PCNA (pp) HMGN1	0.916
DDX20 (pp) SNUPN	0.966
DDX20 (pp) NUP153	0.924
DDX20 (pp) NCOR2	0.94
DDX20 (pp) SIN3A	0.949
DDX20 (pp) RBL1	0.9
PMPCA (pp) HSPD1	0.931
DHX15 (pp) CPSF1	0.912
DHX15 (pp) POLR2A	0.914
DHX15 (pp) CWC25	0.984
DHX15 (pp) DDX42	0.988
DHX15 (pp) RSL1D1	0.921
DHX15 (pp) HNRNPC	0.972
DHX15 (pp) RRP12	0.961
DHX15 (pp) HSPA8	0.929
DHX15 (pp) GMPS	0.81
DHX15 (pp) DDX46	0.988
DHX15 (pp) RBM17	0.988
DHX15 (pp) NOLC1	0.881
DHX15 (pp) NHP2L1	0.949
DHX15 (pp) GTF2F1	0.909
DHX15 (pp) HNRNPA3	0.938
DHX15 (pp) HNRNPK	0.97
DHX15 (pp) HNRNPR	0.978
DHX15 (pp) SRSF4	0.921
DHX15 (pp) YBX1	0.91
DHX15 (pp) SRSF11	0.96
DHX15 (pp) RPF1	0.857
DHX15 (pp) SMNDC1	0.943
DHX15 (pp) LTV1	0.848
DHX15 (pp) SF3B5	0.964
DHX15 (pp) DHX9	0.951
DHX15 (pp) HEATR1	0.931
DHX15 (pp) XAB2	0.99
DHX15 (pp) CPSF7	0.917
DHX15 (pp) HNRNPA1	0.97
DICER1 (pp) RAN	0.935
FBRS (pp) RYBP	0.84
TOP1 (pp) TOP2A	0.997
TOP1 (pp) TOP2B	0.979
TOP1 (pp) SUMO1	0.971
TOP1 (pp) TP53BP1	0.827
TOP1 (pp) PARP1	0.88
TOP2A (pp) NUSAP1	0.984
TOP2A (pp) NUP153	0.905
TOP2A (pp) CDCA3	0.959
TOP2A (pp) KPNA2	0.834
TOP2A (pp) PBK	0.991
TOP2A (pp) HJURP	0.923
PIK3C2A (pp) HSPA8	0.908
PIK3C2A (pp) CLINT1	0.986
PIK3C2A (pp) TPD52	0.9
PIK3C2A (pp) INPP5D	0.909
PIK3C2A (pp) EPS15L1	0.905
PIK3C2A (pp) REPS1	0.902
PIK3C2A (pp) PUM1	0.911
PIK3C2A (pp) STAM	0.904
PIK3C2A (pp) LDLRAP1	0.901
PIK3C2A (pp) EPS15	0.911
PIK3C2A (pp) PI4K2A	0.917
PIK3C2A (pp) PI4KB	0.915
PIK3C2A (pp) AP1B1	0.905
PIK3C2A (pp) IGF2R	0.904
PIK3C2A (pp) ITSN2	0.929
PIK3C2A (pp) HGS	0.909
PIK3C2A (pp) SNX18	0.916
PIK3C2A (pp) INPPL1	0.924
MAP3K8 (pp) MAP2K7	0.94
MAP3K8 (pp) NFATC2	0.91
MAP3K8 (pp) BTRC	0.9
MAP3K8 (pp) TNIP2	0.988
MAP3K8 (pp) MAP4K3	0.911
SGOL2 (pp) CLIP1	0.903
SGOL2 (pp) PBK	0.823
SGOL2 (pp) CLASP2	0.917
SGOL2 (pp) RANGAP1	0.9
SGOL2 (pp) PAFAH1B1	0.9
SGOL2 (pp) CDK1	0.96
SGOL2 (pp) INCENP	0.967
SGOL2 (pp) CENPO	0.917
SGOL2 (pp) RCC2	0.912
SGOL2 (pp) BUB3	0.946
SGOL2 (pp) RPS27	0.9
SGOL2 (pp) CENPF	0.975
SGOL2 (pp) AHCTF1	0.902
PRDX2 (pp) PARK7	0.943
PRDX2 (pp) SEC23IP	0.81
PRDX2 (pp) PRDX6	0.89
PRDX2 (pp) PKM	0.875
REPS1 (pp) HSPA8	0.9
REPS1 (pp) EPS15L1	0.92
VARS (pp) GMPS	0.839
VARS (pp) CARS	0.933
PABPN1 (pp) CPSF1	0.979
PABPN1 (pp) POLR2A	0.925
PABPN1 (pp) CWC25	0.904
PABPN1 (pp) DDX42	0.911
[truncated: 4,115 more rows]
