# Supplementary material for: Integrative Proteomic Analysis of Multiple Posttranslational Modifications in Inflammatory Response
Source: Genomics Proteomics Bioinformatics. 2021 Mar 2;20(1):163–76. doi: 10.1016/j.gpb.2020.11.004 (PMC9510875; doi:10.1016/j.gpb.2020.11.004)
Supplement: Supplementary Table S3 — Time series analysis of PTM data [file mmc11.xlsx]

## Sheet: Raw
	Time series analysis of PTM data in Raw cell
	"PTM, posttranslational modification"
ID	PTM_type	site_type	uniprot	name	position	uniprot_position	sequence window	M/L	H/L	fuzzy_type	change_type	regulated_type	time_type	interactor_number
ac_A0A087WP74_1280	ac	K	A0A087WP74	Resf1	1280	A0A087WP74_1280	GHTKTSKHSAAVSWGKLVEGQSISAETAKEL	1.6448	2.14847	slow_up	reg	multi	syn	0
ac_A0A0G2JDG8_100	ac	K	A0A0G2JDG8	Ints1	100	A0A0G2JDG8_100	PLSALGRLAEAAVAEKRAISPSIKEPSVVPI	1.75187	2.1195	slow_up	reg	single		0
ac_A0A0N4SV80_1804	ac	K	A0A0N4SV80	Zfp638	1804	A0A0N4SV80_1804	KKGNRKRRAVDPKKSKLDSFSQVGPGSETVT	0.90803	2.2296	slow_up	reg	multi	hetero	0
ac_A0A0N4SV80_1302	ac	K	A0A0N4SV80	Zfp638	1302	A0A0N4SV80_1302	YIEDEKVVSKKDIAEKVILDEKEEDEFNVKE	1.24787	2.0568	slow_up	reg	multi	hetero	0
ac_A0A0R4J1F8_1072	ac	K	A0A0R4J1F8	Wdhd1	1072	A0A0R4J1F8_1072	DLSKKQKALNLPANQKLSAFAFKQE______	1.9802	2.36147	slow_up	reg	multi	hetero	0
ac_A0A0U1RNT6_234	ac	K	A0A0U1RNT6	Mat2a	234	A0A0U1RNT6_234	RDALKEKVIKAVVPAKYLDEDTIYHLQPSGR	1.24253	4.87017	slow_up	reg	single		0
ac_A0A140LJ29_441	ac	K	A0A140LJ29	Tacc2	441	A0A140LJ29_441	LQEELEFAVMRIEALKLARQIALASRSRQDT	1.81495	2.08685	slow_up	reg	single		0
ac_A0A1B0GRP9_12	ac	K	A0A1B0GRP9	Erich1	12	A0A1B0GRP9_12	____MSSLRKQVFTEKVLKRLFPNVSNGQEK	1.16055	2.26615	slow_up	reg	single		0
ac_A0A1D5RLV0_579	ac	K	A0A1D5RLV0	Iws1	579	A0A1D5RLV0_579	KEWLSPLPDRSLPALKIREELLKILQELPSV	1.32247	2.1481	slow_up	reg	multi	hetero	0
ac_A2APB8_476	ac	K	A2APB8	Tpx2	476	A2APB8_476	PCPTKILEDVVGVPEKKVIPATVPKSPVFAL	1.58333	2.1397	slow_up	reg	multi	syn	52
ac_A2APB8_75	ac	K	A2APB8	Tpx2	75	A2APB8_75	SLRKAKLQQGFVTPLKAVDNTYHKETEKENL	1.5256	2.0023	slow_up	reg	multi	syn	52
ac_A2AUY4_1456	ac	K	A2AUY4	Baz2b	1456	A2AUY4_1456	KTDASLFSSGSGSCGKFYSPLPNDQLLKTLT	1.8096	2.2426	slow_up	reg	multi	hetero	5
ac_B1AY13_2530	ac	K	B1AY13	Usp24	2530	B1AY13_2530	KENSHHWSWAVQWLQKKMSEHYWTPQSNVSN	1.5709	3.3886	slow_up	reg	multi	hetero	2
ac_B7FAV1_882	ac	K	B7FAV1	Flna	882	B7FAV1_882	KPTHFTVNAKTAGKGKLDVQFSGLAKGDAVR	1.17187	2.12997	slow_up	reg	multi	syn	0
ac_D3Z7P3_163	ac	K	D3Z7P3	Gls	163	D3Z7P3_163	LFYTIAEGQEKIPVHKFITALKSTGLRTSDP	0.98133	4.6473	slow_up	reg	single		3
ac_E9Q0U7_68	ac	K	E9Q0U7	Hsph1	68	E9Q0U7_68	KNQQITHANNTVSSFKRFHGRAFNDPFIQKE	1.6853	2.40087	slow_up	reg	multi	hetero	0
ac_E9Q4N6_1095	ac	K	E9Q4N6	Arid1b	1095	E9Q4N6_1095	MSPSKSPFLPTMKMQKVMPTVPTSQVTGPPP	1.2275	2.0266	slow_up	reg	single		0
ac_E9Q7G0_1803	ac	K	E9Q7G0	Numa1	1803	E9Q7G0_1803	SARRRTTQIINITMTKKLELEEPDSANSSFY	1.5908	2.0229	slow_up	reg	multi	hetero	3
ac_E9QP01_1263	ac	K	E9QP01	Cic	1263	E9QP01_1263	PAEERPGTKGPETASKFPSSSSDWRVPGLGL	1.7132	2.0502	slow_up	reg	single		0
ac_E9QPI5_1210	ac	K	E9QPI5	Pds5a	1210	E9QPI5_1210	ENEENPVRIISVTPVKNIDTVKNKEINSDQS	1.9421	2.3312	slow_up	reg	multi	hetero	0
ac_F6ULJ7_508	ac	K	F6ULJ7	Kansl1l	508	F6ULJ7_508	YEEREQARWSLWEQSKWHRRNNRAYSKNVEG	1.37987	2.1226	slow_up	reg	single		0
ac_F8WGW3_177	ac	K	F8WGW3	Srbd1	177	F8WGW3_177	KEESEDSFTFGQSPVKRIRTESCPQGRPARV	1.3409	2.05745	slow_up	reg	single		3
ac_G3XA17_49	ac	K	G3XA17	Eif4g2	49	G3XA17_49	GNSEFLGKTPGQNAQKWIPARSTRRDDNSAA	1.3011	2.7029	slow_up	reg	single		0
ac_G5E8N3_1095	ac	K	G5E8N3	Setdb1	1095	G5E8N3_1095	HNPPMKSEGLRRSASKMSVLQSQRVVTSTQS	1.8601	2.5667	slow_up	reg	single		0
ac_H3BKN0_541	ac	K	H3BKN0	Nsun2	541	H3BKN0_541	MVSKELRNVLLNNSEKMKVINTGIKVWCRNN	0.683	3.1305	slow_up	reg	multi	hetero	0
ac_O08739_501	ac	K	O08739	Ampd3	501	O08739_501	PNFGKMLENIFLPLFKATINPQDHRELHLFL	0.84113	3.1568	slow_up	reg	single		4
ac_O35295_279	ac	K	O35295	Purb	279	O35295_279	PSYRNAITVPFKAWGKFGGAFCRYADEMKEI	0.75409	2.0838	slow_up	reg	single		10
ac_P08003_265	ac	K	P08003	Pdia4	265	P08003_265	IFRKGRPFDYNGPREKYGIVDYMIEQSGPPS	0.81869	319.75	slow_up	reg	single		6
ac_P09405_451	ac	K	P09405	Ncl	451	P09405_451	IEFKSEADAEKNLEEKQGAEIDGRSVSLYYT	1.95035	29.1755	slow_up	reg	multi	hetero	20
ac_P09450_4	ac	K	P09450	Junb	4	P09450_4	____________MCTKMEQPFYHDDSYAAAG	1.655	6.30177	slow_up	reg	multi	hetero	105
ac_P09450_237	ac	K	P09450	Junb	237	P09450_237	GHPAQLGLSRGASAFKEEPQTVPEARSRDAT	1.0821	3.25963	slow_up	reg	multi	hetero	105
ac_P14211_48	ac	K	P14211	Calr	48	P14211_48	WTNRWVESKHKSDFGKFVLSSGKFYGDLEKD	0.58391	4.6116	slow_up	reg	multi	hetero	18
ac_P15532_56	ac	K	P15532	Nme1	56	P15532_56	LQASEDLLKEHYTDLKDRPFFTGLVKYMHSG	0.50661	2.44765	slow_up	reg	multi	hetero	8
ac_P18760_152	ac	K	P18760	Cfl1	152	P18760_152	ANCYEEVKDRCTLAEKLGGSAVISLEGKPL_	0.97038	2.60407	slow_up	reg	multi	hetero	15
ac_P40124_271	ac	K	P40124	Cap1	271	P40124_271	LFAQINQGESITHALKHVSDDMKTHKNPALK	1.021	9.2512	slow_up	reg	single		9
ac_P48754_1577	ac	K	P48754	Brca1	1577	P48754_1577	AAAAGADKAVVGIVSKIKPELTSSEERADRD	1.4498	2.0958	slow_up	reg	multi	hetero	17
ac_P55200_2814	ac	K	P55200	Kmt2a	2814	P55200_2814	SLESSRRVHTSTPSDKNLLDTYNAELLKSDS	1.8195	6.8568	slow_up	reg	multi	hetero	4
ac_P62827_71	ac	K	P62827	Ran	71	P62827_71	RGPIKFNVWDTAGQEKFGGLRDGYYIQAQCA	0.87812	2.45377	slow_up	reg	multi	hetero	9
ac_P63038_473	ac	K	P63038	Hspd1	473	P63038_473	NEDQKIGIEIIKRALKIPAMTIAKNAGVEGS	0.769923	3.06077	slow_up	reg	single		28
ac_P68372_58	ac	K	P68372	Tubb4b	58	P68372_58	QLERINVYYNEATGGKYVPRAVLVDLEPGTM	1.25943	2.06357	slow_up	reg	single		43
ac_P80317_5	ac	K	P80317	Cct6a	5	P80317_5	___________MAAVKTLNPKAEVARAQAAL	1.26733	2.0672	slow_up	reg	single		11
ac_Q05BH3_147	ac	K	Q05BH3	Dhx16	147	Q05BH3_147	QEDEEDEEEEVSESGKRKAGGSKSPTEEKPA	1.91993	3.01407	slow_up	reg	multi	hetero	0
ac_Q07139_871	ac	K	Q07139	Ect2	871	Q07139_871	SSSHSSEGRSPPSSGKLAVSRLSSTSSLAGI	1.8538	3.03755	slow_up	reg	multi	hetero	15
ac_Q09XV5_534	ac	K	Q09XV5	Chd8	534	Q09XV5_534	KKSKTAAASKTKGKSKLNTITPVVGKKRKRN	1.2669	2.2906	slow_up	reg	multi	hetero	3
ac_Q3UHX0_847	ac	K	Q3UHX0	Nol8	847	Q3UHX0_847	TRFSIKPQFEGRAGQKLMDLQSQFGSDERFR	1.7138	2.746	slow_up	reg	multi	syn	2
ac_Q3ULB1_92	ac	K	Q3ULB1	Tes	92	Q3ULB1_92	MYKRNVMILTNPVAAKKNVSINTVTYEWAPP	0.75555	2.3941	slow_up	reg	single		0
ac_Q3V3R1_595	ac	K	Q3V3R1	Mthfd1l	595	Q3V3R1_595	DRFLRKITIGQGSTEKGYSRQAQFDIAVASE	1.6363	2.2771	slow_up	reg	multi	hetero	10
ac_Q5NCR9_534	ac	K	Q5NCR9	Nsrp1	534	Q5NCR9_534	ARDRYLARQMARINAKTYIEKEDD_______	0.98711	2.23555	slow_up	reg	single		0
ac_Q69ZK6_1886	ac	K	Q69ZK6	Jmjd1c	1886	Q69ZK6_1886	EQGSTLRDLLTTTAGKLRVGSTDAGIAFAPV	1.73813	2.11003	slow_up	reg	multi	hetero	2
ac_Q6PAC3_49	ac	K	Q6PAC3	Dcaf13	49	Q6PAC3_49	PFEVPREYVRALNATKLERVFAKPFLASLDG	1.3732	2.50605	slow_up	reg	single		2
ac_Q7M739_16	ac	K	Q7M739	Tpr	16	Q7M739_16	MAAVLQQVLERPELNKLPKSTQNKLEKFLAE	0.82795	3.1454	slow_up	reg	multi	hetero	9
ac_Q80Y44_556	ac	K	Q80Y44	Ddx10	556	Q80Y44_556	LPNDEADESPAYVSEKMSVLHKSGERLEETE	0.987795	5.4668	slow_up	reg	multi	hetero	0
ac_Q8BP47_412	ac	K	Q8BP47	Nars	412	Q8BP47_412	RPFRRMNYSDAIEWLKEHDVKKEDGTFYEFG	0.62639	16.112	slow_up	reg	multi	syn	6
ac_Q8BVY0_239	ac	K	Q8BVY0	Rsl1d1	239	Q8BVY0_239	HIVDNILAVSEMLSEKLPEKWQSVKLLFLKT	1.2383	3.7012	slow_up	reg	multi	syn	3
ac_Q8BXJ2_1160	ac	K	Q8BXJ2	Trerf1	1160	Q8BXJ2_1160	VGAPELLPLDQLSLMKPVKDVDILDDDVVQQ	0.69217	3.72545	slow_up	reg	multi	hetero	3
ac_Q8K1B8_5	ac	K	Q8K1B8	Fermt3	5	Q8K1B8_5	___________MAGMKTASGDYIDSSWELRV	1.8982	2.07145	slow_up	reg	single		3
ac_Q8K1J6_367	ac	K	Q8K1J6	Trnt1	367	Q8K1J6_367	DSREPDATARVCELLKYQGEHGLLKEMQQWS	0.673977	4.90463	slow_up	reg	single		0
ac_Q8K363_26	ac	K	Q8K363	Ddx18	26	Q8K363_26	RKIEKRNAKLRQRNLKLQETSDTSLSQPQNG	1.7484	2.1912	slow_up	reg	single		2
ac_Q8K411_883	ac	K	Q8K411	Pitrm1	883	Q8K411_883	CVRTVPYADPDHASLKILARLMTAKFLHTEI	0.84987	11.392	slow_up	reg	single		3
ac_Q8VDD5_1330	ac	K	Q8VDD5	Myh9	1330	Q8VDD5_1330	ELLQEENRQKLSLSTKLKQMEDEKNSFREQL	1.32	2.0406	slow_up	reg	multi	hetero	226
ac_Q91VE6_121	ac	K	Q91VE6	Nifk	121	Q91VE6_121	ETMDNYLFGERLLSCKFMPRKKVHKDLFSQR	1.56765	2.12975	slow_up	reg	multi	hetero	4
ac_Q91YR7_324	ac	K	Q91YR7	Prpf6	324	Q91YR7_324	PPAWIASARLEEVTGKLQVARNLIMKGTEMC	1.3744	3.36195	slow_up	reg	single		7
ac_Q921K2_401	ac	K	Q921K2	Parp1	401	Q921K2_401	PADKPLSNMKILTLGKLSQNKDEAKAVIEKL	1.5861	2.23473	slow_up	reg	multi	hetero	5
ac_Q922D8_10	ac	K	Q922D8	Mthfd1	10	Q922D8_10	______MAPAGILNGKLVSAQIRDRLKNQVT	1.26003	2.45227	slow_up	reg	multi	syn	8
ac_Q922D8_56	ac	K	Q922D8	Mthfd1	56	Q922D8_56	LQVGDRDDSNLYINVKLKAAEEIGIKATHIK	1.1084	2.0057	slow_up	reg	multi	syn	8
ac_Q99JF8_155	ac	K	Q99JF8	Psip1	155	Q99JF8_155	TTPKAARRGRKRKAEKQVDTEEAGMVTAATA	0.595663	2.47183	slow_up	reg	multi	syn	4
ac_Q99KI0_138	ac	K	Q99KI0	Aco2	138	Q99KI0_138	TIHCDHLIEAQVGGEKDLRRAKDINQEVYNF	1.34595	2.03455	slow_up	reg	multi	syn	12
ac_Q99LC5_232	ac	K	Q99LC5	Etfa	232	Q99LC5_232	VVVSGGRGLKSGENFKLLYDLADQLHAAVGA	0.579445	2.5603	slow_up	reg	single		8
ac_Q99N96_113	ac	K	Q99N96	Mrpl1	113	Q99N96_113	PRRIYEVEKAIHLLKKFQVLDFTNPKQGVYL	0.540515	2.13135	slow_up	reg	single		2
ac_Q9CQ75_13	ac	K	Q9CQ75	Ndufa2	13	Q9CQ75_13	___MAAAAASRAVGAKLGLREIRVHLCQRSP	0.571517	2.387	slow_up	reg	single		8
ac_Q9CR16_283	ac	K	Q9CR16	Ppid	283	Q9CR16_283	LQPIALSCVLNIGACKLKMSNWQGAIDSCLE	1.0261	2.0159	slow_up	reg	single		6
ac_Q9CX86_106	ac	K	Q9CX86	Hnrnpa0	106	Q9CX86_106	PGAHAKVKKLFVGGLKGDVAEGDLIEHFSQF	0.91649	2.3446	slow_up	reg	single		4
ac_Q9D0R2_312	ac	K	Q9D0R2	Tars	312	Q9D0R2_312	YGISFPDPKLLKEWEKFQEEAKNRDHRKIGR	1.7566	2.5408	slow_up	reg	multi	hetero	2
ac_Q9D964_385	ac	K	Q9D964	Gatm	385	Q9D964_385	VMVDANEVPIQKMFEKLGISTIKVNIRNANS	0.583453	2.6764	slow_up	reg	single		4
ac_Q9DAV6_72	ac	K	Q9DAV6	Serpinb9b	72	Q9DAV6_72	ALGLKKEKGIHQGFLKLLRKLNKPDRKYSLI	0.824025	2.8361	slow_up	reg	single		2
ac_Q9DBE9_20	ac	K	Q9DBE9	Ftsj3	20	Q9DBE9_20	GKVGKSRRDKFYHLAKETGYRSRSAFKLIQL	0.72079	132.18	slow_up	reg	multi	syn	2
ac_Q9DCL9_11	ac	K	Q9DCL9	Paics	11	Q9DCL9_11	_____MATAVVVNIGKKLYEGKTKEVYELLD	1.33437	2.1044	slow_up	reg	multi	hetero	4
ac_Q9EPQ8_1295	ac	K	Q9EPQ8	Tcf20	1295	Q9EPQ8_1295	IMRRRVRSFISPIPSKRQSQDVKNSNADDKG	1.20133	2.19767	slow_up	reg	multi	hetero	3
ac_Q9ERU9_1214	ac	K	Q9ERU9	Ranbp2	1214	Q9ERU9_1214	DGESKEWKERGIGNVKILRHKTSGKIRLLMR	1.7398	2.0591	slow_up	reg	multi	hetero	92
ac_Q9JIK5_474	ac	K	Q9JIK5	Ddx21	474	Q9JIK5_474	KKYMKSTYEQVDLIGKKTQKAAITVEHLAIK	1.04346	2.45833	slow_up	reg	multi	hetero	6
ac_Q9JJI8_50	ac	K	Q9JJI8	Rpl38	50	Q9JJI8_50	KVRCSRYLYTLVITDKEKAEKLKQSLPPGLA	0.759115	7.44057	slow_up	reg	single		9
ac_Q9QYB1_194	ac	K	Q9QYB1	Clic4	194	Q9QYB1_194	LDGDEMTLADCNLLPKLHIVKVVAKKYRNFD	0.89953	3.0563	slow_up	reg	multi	hetero	6
ac_Q9WU78_60	ac	K	Q9WU78	Pdcd6ip	60	Q9WU78_60	ELSKLRRSALGRPLDKHEGALETLLRYYDQI	0.939	2.2678	slow_up	reg	multi	syn	23
ac_Q9WUF3_1323	ac	K	Q9WUF3	Casp8ap2	1323	Q9WUF3_1323	TSGTEKAEWELKTPEKQLLESLKCESAPACA	0.986275	3.0775	slow_up	reg	multi	hetero	4
ac_Q9Z0H7_67	ac	K	Q9Z0H7	Bcl10	67	Q9Z0H7_67	TEEISCRTSSRKRAGKLLDYLQENPRGLDTL	1.3481	2.378	slow_up	reg	multi	hetero	5
ac_Q9Z1N2_382	ac	K	Q9Z1N2	Orc1	382	Q9Z1N2_382	IRTSRVHRKSSLLTLKRIRQQLCLLDGDDRD	1.40717	2.37887	slow_up	reg	multi	hetero	9
ac_S4R294_49	ac	K	S4R294	Prrc2c	49	S4R294_49	QKTTVAARHGLQSLGKVGISRRMPPPANLPS	1.42683	2.38103	slow_up	reg	multi	hetero	0
ac_V9GXJ9_555	ac	K	V9GXJ9	Kri1	555	V9GXJ9_555	KKARLLGPTVTLGGHKFSRQRLQAFGLNPKR	1.86985	2.32755	slow_up	reg	single		0
p_A0A087WP63_1706	p	S	A0A087WP63	Gm42715	1706	A0A087WP63_1706	FSGPRPRRQPPPPPRSPFYLDSLEEKRKQQR	1.1451	2.1685	slow_up	reg	multi	hetero	0
p_A0A087WP74_1512	p	S	A0A087WP74	Resf1	1512	A0A087WP74_1512	MFRTYKKMYLEKRSRSLGSSPVK________	1.95558	2.64162	slow_up	reg	multi	syn	0
p_A0A087WQ48_1209	p	S	A0A087WQ48	Dop1a	1209	A0A087WQ48_1209	DQAPQHSQHVLLSDDSPRFLSVSTEEGCECL	1.64693	2.88617	slow_up	reg	single		0
p_A0A087WQA0_284	p	S	A0A087WQA0	Bclaf1	284	A0A087WQA0_284	ERSGSGSVGNGSSRYSPSQNSPIHHIPSRRS	1.19377	2.86093	slow_up	reg	multi	hetero	0
p_A0A087WQF8_362	p	T	A0A087WQF8	Ktn1	362	A0A087WQF8_362	MKEDAAASKERCKQLTQEMMTEKERSSVVIA	0.683695	2.5078	slow_up	reg	single		0
p_A0A087WQN0_730	p	S	A0A087WQN0	Msh4	730	A0A087WQN0_730	AVYHLATRLVQAARNSQLEPDRLRTYLSNLK	0.70729	2.64493	slow_up	reg	single		0
p_A0A087WQN7_398	p	S	A0A087WQN7	Xrn1	398	A0A087WQN7_398	NCKEKRKPKGQENSLSWAALDKSEGEGVASR	1.4326	2.5237	slow_up	reg	multi	hetero	0
p_A0A087WRM2_39	p	T	A0A087WRM2	Itm2c	39	A0A087WRM2_39	SGPASASAPAAEILLTPAREERPPRHRSRKG	1.91967	2.49563	slow_up	reg	single		0
p_A0A087WRM5_24	p	S	A0A087WRM5	Ncl	24	A0A087WRM5_24	EEDSEDEEMSEDEDDSSGEEEVVIPQKKGKK	0.89469	3.6448	slow_up	reg	multi	syn	0
p_A0A087WRM5_25	p	S	A0A087WRM5	Ncl	25	A0A087WRM5_25	EDSEDEEMSEDEDDSSGEEEVVIPQKKGKKA	0.72937	3.19497	slow_up	reg	multi	syn	0
p_A0A087WRM5_18	p	S	A0A087WRM5	Ncl	18	A0A087WRM5_18	PPPKEVEEDSEDEEMSEDEDDSSGEEEVVIP	0.84762	2.89737	slow_up	reg	multi	syn	0
p_A0A087WSB1_166	p	S	A0A087WSB1	Nck1	166	A0A087WSB1_166	QIGWFPSNYVTEEGDSPLGDHVGSLSEKLAA	1.4003	2.1445	slow_up	reg	multi	hetero	0
p_A0A087WSE3_1790	p	S	A0A087WSE3	Speg	1790	A0A087WSE3_1790	RVGSREPGRSLHKAASVELPQRRSPSPGATR	1.96777	2.22237	slow_up	reg	multi	hetero	0
p_A0A0A0MQ73_2208	p	S	A0A0A0MQ73	Kmt2d	2208	A0A0A0MQ73_2208	HQPSTPDPFLKPRCPSLDNLAVPESPGVAGG	1.1889	3.7832	slow_up	reg	multi	hetero	0
p_A0A0A6YWM7_170	p	S	A0A0A6YWM7	Usp4	170	A0A0A6YWM7_170	ISRYIKQPLPDEFLSSPLEPGACNGSRSSYE	1.77425	3.8258	slow_up	reg	single		0
p_A0A0G2JDI4_59	p	S	A0A0G2JDI4	Gclm	59	A0A0G2JDI4_59	RDCIQKTLNEWSSQISPDLVREFPDVLECTM	1.27657	2.06103	slow_up	reg	single		0
p_A0A0G2JFF9_43	p	S	A0A0G2JFF9	Hax1	43	A0A0G2JFF9_43	AFDGSQPPEEFGFSFSPRGGMRFHGNFGFDD	1.8929	2.3518	slow_up	reg	single		0
p_A0A0G2JFK2_156	p	S	A0A0G2JFK2	Fubp1	156	A0A0G2JFK2_156	RIQQESGCKIQIAPDSGGLPERSCMLTGTPE	1.80293	5.98277	slow_up	reg	multi	hetero	0
p_A0A0J9YTU3_324	p	S	A0A0J9YTU3	Specc1	324	A0A0J9YTU3_324	RTSGSSSSDVTKASLSPDASDFEHITADTPS	1.8952	2.7205	slow_up	reg	multi	hetero	0
p_A0A0J9YTU3_216	p	S	A0A0J9YTU3	Specc1	216	A0A0J9YTU3_216	TEDANASDPSAEGTASPESDAQPLIRTLEEK	1.50588	2.42073	slow_up	reg	multi	hetero	0
p_A0A0J9YV40_45	p	S	A0A0J9YV40	Slbp	45	A0A0J9YV40_45	GRKRRADGRDRKPEDSEEGELQTADHRPESF	0.8065	2.6027	slow_up	reg	multi	hetero	0
p_A0A0N4SVM0_63	p	T	A0A0N4SVM0	Capza2	63	A0A0N4SVM0_63	EGAAHAFAQYNLDQFTPVKIEGYEDQVLITE	1.0237	5.587	slow_up	reg	single		0
p_A0A0N4SVP8_202	p	Y	A0A0N4SVP8	Gm5580	202	A0A0N4SVP8_202	DEADEMLNKGFKEQIYDVYRYLPPATQVVLI	1.16727	2.1847	slow_up	reg	single		0
p_A0A0N4SWA4_43	p	S	A0A0N4SWA4	Foxj2	43	A0A0N4SWA4_43	GSASQAGPPGGARKCSPGSPTDPNATLSKDE	1.609	3.9781	slow_up	reg	single		0
p_A0A0R4J0H8_414	p	S	A0A0R4J0H8	Fndc3b	414	A0A0R4J0H8_414	TLQWKAPIDNGSKITSYLLEWDEGKRNSGFR	1.43125	3.94135	slow_up	reg	single		0
p_A0A0R4J0S4_1037	p	S	A0A0R4J0S4	Llgl1	1037	A0A0R4J0S4_1037	TTGDVTVEYVKDFLGSPEDSEKNLRNLEADD	1.9363	4.08007	slow_up	reg	multi	hetero	0
p_A0A0R4J0T4_4	p	S	A0A0R4J0T4	Ikbkb	4	A0A0R4J0T4_4	____________MSWSPSLPTQTCGAWEMKE	1.61095	2.25285	slow_up	reg	multi	hetero	0
p_A0A0R4J104_32	p	S	A0A0R4J104	Dab2	32	A0A0R4J104_32	QAAPKAPSKKEKKKGSEKTDEYLLARFKGDG	1.85637	4.66757	slow_up	reg	multi	hetero	0
p_A0A0R4J172_941	p	S	A0A0R4J172	Dennd4b	941	A0A0R4J172_941	QKSGSSQTEPYLERPSPTRPLQRQTTWAGRS	1.0541	3.32285	slow_up	reg	single		0
p_A0A0R4J1E3_341	p	S	A0A0R4J1E3	Dbn1	341	A0A0R4J1E3_341	SHRRMAPTPIPTRSPSDSSTASTPIAEQIER	1.5455	2.3011	slow_up	reg	single		0
p_A0A0R4J1F4_1038	p	S	A0A0R4J1F4	Madd	1038	A0A0R4J1F4_1038	AQTHYYSKEPDKRKRSPTENVNTPVGKDPGL	1.779	3.4976	slow_up	reg	multi	hetero	0
p_A0A0R4J1P9_651	p	S	A0A0R4J1P9	Uspl1	651	A0A0R4J1P9_651	LREQEGSRPAPLRHRSPGNESAISPASRGDA	1.0736	5.3358	slow_up	reg	single		0
p_A0A0R4J210_2	p	S	A0A0R4J210	Tnf	2	A0A0R4J210_2	______________MSTESMIRDVELAEEAL	1.72827	7.84563	slow_up	reg	multi	syn	0
p_A0A0R4J210_3	p	T	A0A0R4J210	Tnf	3	A0A0R4J210_3	_____________MSTESMIRDVELAEEALP	1.49322	6.05503	slow_up	reg	multi	syn	0
p_A0A0R4J210_5	p	S	A0A0R4J210	Tnf	5	A0A0R4J210_5	___________MSTESMIRDVELAEEALPQK	0.86112	4.6116	slow_up	reg	multi	syn	0
p_A0A0R4J260_999	p	S	A0A0R4J260	Otud4	999	A0A0R4J260_999	KPEKVKDPKTAADVVSPGANSVDRLQRPKEE	1.64165	2.61675	slow_up	reg	multi	hetero	0
p_A0A0U1RNN5_126	p	S	A0A0U1RNN5	Spn	126	A0A0U1RNN5_126	EPLVGSEDEAVETPTSDGPQAKDEAAPQSL_	1.40027	2.37737	slow_up	reg	multi	hetero	0
p_A0A0U1RP95_45	p	S	A0A0U1RP95	Cbl	45	A0A0U1RP95_45	RGSGSLLRQGAEGAPSPNYDDDDDERADDSL	1.8389	2.88513	slow_up	reg	single		0
p_A0A0U1RPD8_1063	p	S	A0A0U1RPD8	Gtf3c1	1063	A0A0U1RPD8_1063	VVRCPCAQKICPDPGSDPEGSLRKEQESAMD	0.85483	3.5329	slow_up	reg	multi	hetero	0
p_A0A0U1RPD8_1196	p	T	A0A0U1RPD8	Gtf3c1	1196	A0A0U1RPD8_1196	LCADKEEQFELDREPTPGRNRKVRGGKSQKR	0.714455	2.0319	slow_up	reg	multi	hetero	0
p_A0A0U1RPG5_58	p	S	A0A0U1RPG5	Slc3a2	58	A0A0U1RPG5_58	VAEDETEAGVKFTGLSKEELLKVAGSPGWVR	1.73207	2.0994	slow_up	reg	single		0
p_A0A0U1RPG9_252	p	S	A0A0U1RPG9	Uri1	252	A0A0U1RPG9_252	SEEEKEGADTGVNVVSPVTDSSAASSCKRRA	1.76633	2.40123	slow_up	reg	multi	hetero	0
p_A0A0U1RPN4_137	p	T	A0A0U1RPN4	Emsy	137	A0A0U1RPN4_137	VSCSDEDEKPRKRRRTNSSSSSPVVLKEVPK	1.8343	2.0506	slow_up	reg	single		0
p_A0A0U1RQ85_433	p	S	A0A0U1RQ85	Cbl	433	A0A0U1RQ85_433	RGSGSLLRQGAEGAPSPNYDDDDDERADDSL	1.83853	2.66757	slow_up	reg	multi	hetero	0
p_A0A140LI86_350	p	S	A0A140LI86	Tacc2	350	A0A140LI86_350	ETPPVKETQQEPGEESPVPSEEHLAPETKTE	1.4991	2.2384	slow_up	reg	multi	hetero	0
p_A0A140LJF0_403	p	S	A0A140LJF0	Map4k1	403	A0A140LJF0_403	SENIPPPLPPKPKFRSPSDDGSGGIRDDGQL	1.8533	3.6729	slow_up	reg	multi	hetero	0
p_A0A140T8S5_272	p	S	A0A140T8S5	Champ1	272	A0A140T8S5_272	SRKPARTASPEPRKPSPAESPELWKPFPAIA	1.26147	2.31373	slow_up	reg	multi	hetero	0
p_A0A171EBL2_274	p	S	A0A171EBL2	Rnf213	274	A0A171EBL2_274	KETGEDVRKPKPSPVSPVASKHGDQEAELKG	1.42463	2.30243	slow_up	reg	multi	syn	0
p_A0A171EBL2_271	p	S	A0A171EBL2	Rnf213	271	A0A171EBL2_271	TAGKETGEDVRKPKPSPVSPVASKHGDQEAE	1.82555	2.29508	slow_up	reg	multi	syn	0
p_A0A1B0GR85_1638	p	S	A0A1B0GR85	2900026A02Rik	1638	A0A1B0GR85_1638	SHSLRRSQFSESESRSPLEEESHSTWMFKDS	1.20127	2.209	slow_up	reg	multi	hetero	0
p_A0A1B0GR85_823	p	S	A0A1B0GR85	2900026A02Rik	823	A0A1B0GR85_823	LDCHQTRDGFGDTCQSPKWTGRGVASGHGSA	1.82567	2.0514	slow_up	reg	multi	hetero	0
p_A0A1B0GRJ0_783	p	S	A0A1B0GRJ0	Rab11fip1	783	A0A1B0GRJ0_783	EGPVAGSVLRAGSPESPHTEGTGQEPVTAEA	1.51085	2.4193	slow_up	reg	multi	hetero	0
p_A0A1D5RLC6_72	p	S	A0A1D5RLC6	Golga4	72	A0A1D5RLC6_72	KTQTGSVNASTQATKSPDGVSKDESSPSQSG	1.85043	3.05627	slow_up	reg	single		0
p_A0A1D5RLJ8_564	p	S	A0A1D5RLJ8	Wdr59	564	A0A1D5RLJ8_564	YLVYFTRPMTMHRAVSPTEPTPRSLSALSAY	1.1802	2.52935	slow_up	reg	single		0
p_A0A1D5RLU0_87	p	S	A0A1D5RLU0	Tcf25	87	A0A1D5RLU0_87	PPLDTIYSYVRPERLSPVSHGNTIALFFRSL	1.79477	2.86127	slow_up	reg	single		0
p_A0A1D5RLV0_248	p	S	A0A1D5RLV0	Iws1	248	A0A1D5RLV0_248	QASDSESEELPKPRVSDSESEDPQKGPASDS	1.1842	2.22453	slow_up	reg	multi	hetero	0
p_A0A1D5RM34_345	p	S	A0A1D5RM34	Mical3	345	A0A1D5RM34_345	DASRWAHGEVMKAVLSPIRGLLTPESD____	1.8923	2.407	slow_up	reg	multi	hetero	0
p_A0A1D5RM34_300	p	S	A0A1D5RM34	Mical3	300	A0A1D5RM34_300	SQPPEKQVGVFSPARSPGTEEAKSPLATKVK	1.5805	2.2483	slow_up	reg	multi	hetero	0
p_A0A1D5RM41_1000	p	S	A0A1D5RM41	Lrba	1000	A0A1D5RM41_1000	FTRNSDENSSIGRASSIDSASNTELQTHDMS	1.9788	2.67137	slow_up	reg	multi	hetero	0
p_A0A1D5RM41_982	p	S	A0A1D5RM41	Lrba	982	A0A1D5RM41_982	VSVGSQHEDRKDSPISPHFTRNSDENSSIGR	1.59562	2.42572	slow_up	reg	multi	hetero	0
p_A0A1D5RM41_1003	p	S	A0A1D5RM41	Lrba	1003	A0A1D5RM41_1003	NSDENSSIGRASSIDSASNTELQTHDMSSDE	1.188	2.28475	slow_up	reg	multi	hetero	0
p_A0A1D5RMM8_130	p	S	A0A1D5RMM8	Pxn	130	A0A1D5RMM8_130	EHVYSFPNKQKSAEPSPTVMSSSLGSNLSEL	1.92967	3.09393	slow_up	reg	multi	hetero	0
p_A0A1L1SQ42_585	p	T	A0A1L1SQ42	Gramd1b	585	A0A1L1SQ42_585	HLRVPHLEEVMSPVTTPTDEDVGHRIKHVAG	1.7988	2.1085	slow_up	reg	multi	syn	0
p_A0A1L1SQ42_581	p	S	A0A1L1SQ42	Gramd1b	581	A0A1L1SQ42_581	RPHAHLRVPHLEEVMSPVTTPTDEDVGHRIK	1.7988	2.1085	slow_up	reg	multi	syn	0
p_A0A1L1SST9_121	p	S	A0A1L1SST9	Zw10	121	A0A1L1SST9_121	VKIGPDCKEALPDLPSPDADHKLQVQTVCKA	1.68927	2.85543	slow_up	reg	single		0
p_A0A1L1STF0_63	p	S	A0A1L1STF0	Mindy2	63	A0A1L1STF0_63	GAAAAAARSSLGDPTSPSQLGCGAGSDLKDG	1.9782	2.55407	slow_up	reg	multi	syn	0
p_A0A1L1STF0_99	p	S	A0A1L1STF0	Mindy2	99	A0A1L1STF0_99	AASEVPSRGQHKVTASPELAEAAAGRGSGPV	0.973683	2.52843	slow_up	reg	multi	syn	0
p_A0A1L1STF0_7	p	S	A0A1L1STF0	Mindy2	7	A0A1L1STF0_7	_________MENSPDSPQPLELGVAAGRVSP	1.5932	2.07685	slow_up	reg	multi	syn	0
p_A0A1U6URG8_542	p	S	A0A1U6URG8	Nfat5	542	A0A1U6URG8_542	TEDVTPMEVTSEKRSSPIFQTTKSIGSTQQT	1.451	2.19283	slow_up	reg	single		0
p_A0A1W2P737_432	p	S	A0A1W2P737	Pcnt	432	A0A1W2P737_432	DLTVFQQRLQEAREDSLESTEISSSCVLPEE	1.6938	2.04615	slow_up	reg	single		0
p_A0A1W2P7T9_100	p	S	A0A1W2P7T9	Efr3b	100	A0A1W2P7T9_100	LFNLQHVEEAESRSPSPLQAPEKEKENPAEL	1.93947	2.14373	slow_up	reg	single		0
p_A0A1Y7VMH7_1457	p	S	A0A1Y7VMH7	Kidins220	1457	A0A1Y7VMH7_1457	DKDKKAEGKAERVAKSPEHSVEPIRTFIKAK	1.53043	2.00977	slow_up	reg	single		0
p_A0A1Y7VNU2_670	p	S	A0A1Y7VNU2	Ptpn21	670	A0A1Y7VNU2_670	RTVSASAADVAPRTFSAGSQSSVFSDKMKQE	1.9741	3.3328	slow_up	reg	single		0
p_A0A1Y7VP67_653	p	S	A0A1Y7VP67	Elmsan1	653	A0A1Y7VP67_653	ERSFEPPPYTPPPILSPVREGSGLYFNAIIS	1.87058	2.3469	slow_up	reg	multi	hetero	0
p_A0A286YCT6_19	p	S	A0A286YCT6	Epb41l3	19	A0A286YCT6_19	TETALTNEWEKRLSTSPVRLAARQEDAPMIE	1.231	4.0748	slow_up	reg	multi	syn	0
p_A0A286YCT6_17	p	S	A0A286YCT6	Epb41l3	17	A0A286YCT6_17	TSTETALTNEWEKRLSTSPVRLAARQEDAPM	1.19777	3.92217	slow_up	reg	multi	syn	0
p_A0A286YCX6_970	p	S	A0A286YCX6	Trappc8	970	A0A286YCX6_970	EFFTFGGNTAALTPLSPSTSENCSAYKTVVT	1.8555	2.9063	slow_up	reg	multi	hetero	21
p_A0A286YDA2_592	p	T	A0A286YDA2	Nolc1	592	A0A286YDA2_592	AGTKPGSGKKRKQNETADEATTPQAKKVKLE	0.66155	8.917	slow_up	reg	multi	hetero	0
p_A0A286YDA2_378	p	S	A0A286YDA2	Nolc1	378	A0A286YDA2_378	KKKAESSSDSSDSDSSEDEAPAKPVSTTKSP	0.611215	2.9964	slow_up	reg	multi	hetero	0
p_A0A286YDA2_377	p	S	A0A286YDA2	Nolc1	377	A0A286YDA2_377	VKKKAESSSDSSDSDSSEDEAPAKPVSTTKS	0.611215	2.9964	slow_up	reg	multi	hetero	0
p_A0A286YDN1_198	p	S	A0A286YDN1	Eml3	198	A0A286YDN1_198	RSGSTESRGNKDPLSSPGGPGSRRSNYNLEG	1.48616	2.06463	slow_up	reg	multi	hetero	0
p_A0A2C9F2B5_267	p	T	A0A2C9F2B5	Pxk	267	A0A2C9F2B5_267	CNPKKTQGLELQQIKTYGRQILEALKFLHDK	1.7263	2.83995	slow_up	reg	multi	syn	0
p_A0A2I3BPN6_501	p	S	A0A2I3BPN6	Taf4	501	A0A2I3BPN6_501	SQAQTTVQPTTTLQRSPGVQPQLVLGGSAQP	1.74917	2.02187	slow_up	reg	single		0
p_A0A2I3BPQ0_36	p	S	A0A2I3BPQ0	Ebag9	36	A0A2I3BPQ0_36	FLKRLICRSGRGRKLSGDQITLPTTVDYSSV	1.4739	2.11653	slow_up	reg	single		0
p_A0A2I3BQJ1_857	p	S	A0A2I3BQJ1	Ankrd28	857	A0A2I3BQJ1_857	TFNAINRYTNTSKTVSFEALPIMRNEASSYC	1.29597	2.50593	slow_up	reg	single		0
p_A0A2I3BQU5_1187	p	S	A0A2I3BQU5	Scaf11	1187	A0A2I3BQU5_1187	PADVQSYYSRRGRNSSGPQSGWMRQEEETPE	1.22887	2.74113	slow_up	reg	multi	syn	0
p_A0A2I3BQU5_1144	p	S	A0A2I3BQU5	Scaf11	1144	A0A2I3BQU5_1144	SDSFKSAEQQPSKRKSEQELSFGTAADRSGW	0.610655	2.0385	slow_up	reg	multi	syn	0
p_A0A2I3BQW0_499	p	S	A0A2I3BQW0	Asxl1	499	A0A2I3BQW0_499	SQIQAERDNLACASASPDRIPTLPQDTVDQE	0.943765	3.9751	slow_up	reg	single		0
p_A0A2I3BRU5_318	p	S	A0A2I3BRU5	Parg	318	A0A2I3BRU5_318	NSKNSCQDSEADEETSPVFDEQDDRSSQTAN	1.60447	3.58003	slow_up	reg	multi	hetero	0
p_A0A2I3BRU5_297	p	S	A0A2I3BRU5	Parg	297	A0A2I3BRU5_297	SLGDSPPFEKESEPESPMDVDNSKNSCQDSE	1.79833	2.32067	slow_up	reg	multi	hetero	0
p_A0A2R8VHZ9_173	p	S	A0A2R8VHZ9	Xrcc6	173	A0A2R8VHZ9_173	DLTLPKVEAIKKRLGSLADEFKELVYPPGYN	1.96373	3.29933	slow_up	reg	multi	hetero	0
p_A0A338P6K3_264	p	S	A0A338P6K3	Zfp148	264	A0A338P6K3_264	KGGLLTSEEDSGFSTSPKDNSLPKKKRQKTE	0.80501	2.0278	slow_up	reg	multi	hetero	0
p_A0A338P6S3_57	p	S	A0A338P6S3	Smpd4	57	A0A338P6S3_57	KGPVKASIQENVLPDSPLYHNKVQFPPTGGL	1.2473	2.3105	slow_up	reg	single		0
p_A0A3B2W7H4_346	p	S	A0A3B2W7H4	Anks1	346	A0A3B2W7H4_346	DLLLPSADTSRRRHDSLPDPGTASRADRFRV	1.5497	2.12297	slow_up	reg	multi	hetero	0
p_A0A3B2W812_353	p	S	A0A3B2W812	Cd2ap	353	A0A3B2W812_353	SKPKLDPEQLPVRPKSVDLDAFVARNSKETD	1.67938	3.08802	slow_up	reg	multi	hetero	0
p_A0A3B2WAQ7_656	p	S	A0A3B2WAQ7	Anks1	656	A0A3B2WAQ7_656	ESLSNCSIGKKRLEKSPSFASEWDEIEKIMS	1.61643	2.54897	slow_up	reg	multi	hetero	0
p_A0A3B2WAQ7_882	p	S	A0A3B2WAQ7	Anks1	882	A0A3B2WAQ7_882	DLLLPSADTSRRRHDSLPDPGTASRADRFRV	1.51753	2.01413	slow_up	reg	multi	hetero	0
p_A0A3B2WCD8_185	p	S	A0A3B2WCD8	Khsrp	185	A0A3B2WCD8_185	KIQQDSGCKVQISPDSGGLPERSVSLTGAPE	1.70076	3.63358	slow_up	reg	multi	syn	0
p_A2A3V1_423	p	S	A2A3V1	Akap17b	423	A2A3V1_423	VMKSEAHHTPGTALKSPEEEELNTRHLLDWE	1.64963	2.1898	slow_up	reg	single		0
p_A2A5K6_835	p	S	A2A5K6	Znf335	835	A2A5K6_835	SEGIEAELTSTGGQPSPEDTTPRVVTLHMAE	1.2973	2.0144	slow_up	reg	single		0
p_A2A655_585	p	S	A2A655	Bptf	585	A2A655_585	DSLRIKRGEDIDCDQSPEDPEKDKHEGENNS	0.98541	9.2048	slow_up	reg	multi	hetero	0
p_A2A655_228	p	S	A2A655	Bptf	228	A2A655_228	SSTPGRRKPRVHRPRSPILEEKDIPPLEFPK	1.2032	5.55242	slow_up	reg	multi	hetero	0
p_A2A884_555	p	S	A2A884	Hivep3	555	A2A884_555	ACTISTHHHTFRGSYSFDDHVADPEVPSRNT	1.4944	2.4059	slow_up	reg	multi	hetero	0
p_A2A8V9_384	p	S	A2A8V9	Srrm1	384	A2A8V9_384	KRTSSPPRKTRRLSPSASPPRRRHRPSSPAT	0.849308	4.75282	slow_up	reg	multi	hetero	0
p_A2A8W8_173	p	S	A2A8W8	Mknk1	173	A2A8W8_173	DLKPENILCESPEKVSPVKICDFDLGSGVKL	0.936033	2.27543	slow_up	reg	multi	hetero	0
p_A2AA85_101	p	S	A2AA85	Szrd1	101	A2AA85_101	EAEYAEARRRILGSASPEEEQEKPILDRPTR	1.24682	2.60872	slow_up	reg	multi	syn	0
p_A2AA85_99	p	S	A2AA85	Szrd1	99	A2AA85_99	QREAEYAEARRRILGSASPEEEQEKPILDRP	1.20407	2.52021	slow_up	reg	multi	syn	0
p_A2AB97_498	p	T	A2AB97	4932438A13Rik	498	A2AB97_498	CLLDFLEKALETIPITPIERNYTAVSSQDED	1.71837	2.2005	slow_up	reg	single		0
p_A2AE98_352	p	S	A2AE98	Wdtc1	352	A2AE98_352	LHSNGFRLPESKGCISPQVELPPYLERVKQQ	1.8327	3.6289	slow_up	reg	multi	syn	0
p_A2AE98_227	p	S	A2AE98	Wdtc1	227	A2AE98_227	YDIRMIHNHRKSMRQSPSAGVHTFCDRQKPL	1.23025	2.26135	slow_up	reg	multi	syn	0
p_A2AEK1_120	p	S	A2AEK1	Cstf2	120	A2AEK1_120	GTGAPVIESPYGESISPEDAPESISKAVASL	1.4361	3.0911	slow_up	reg	single		0
p_A2AG49_101	p	S	A2AG49	Maged2	101	A2AG49_101	TTQLSETQVLATENKSPAADTKTQKSDLQAM	1.3708	2.2166	slow_up	reg	single		0
p_A2AGR1_995	p	S	A2AGR1	Madd	995	A2AGR1_995	AQTHYYSKEPDKRKRSPTENVNTPVGKDPGL	1.71757	3.38067	slow_up	reg	multi	syn	0
p_A2AHC3_550	p	S	A2AHC3	Camsap1	550	A2AHC3_550	EDEDEELVAIIRTDVSPPSPQMPRTSPQAPG	1.66058	2.22742	slow_up	reg	multi	hetero	3
p_A2AHJ4_701	p	S	A2AHJ4	Brwd3	701	A2AHJ4_701	PNMDIPSSPNIGLRRSGQIEGVRQMHNNAPR	1.28413	2.08273	slow_up	reg	single		55
p_A2AHQ7_1044	p	S	A2AHQ7	Phka2	1044	A2AHQ7_1044	NSLHSIKSVRSSTPSSPTGTSSTDSGGQHLG	1.68757	2.04593	slow_up	reg	multi	hetero	0
p_A2AJ14_119	p	S	A2AJ14	Man1b1	119	A2AJ14_119	MKQEVLPVLPAPQKESAEQEGFADILSQKRQ	1.89623	2.20147	slow_up	reg	single		0
p_A2AKB9_50	p	S	A2AKB9	Dcaf10	50	A2AKB9_50	PAPRPASPQRGADAASPPPVAGSPRLPGGPA	0.901152	2.97787	slow_up	reg	multi	hetero	0
p_A2AKX3_207	p	S	A2AKX3	Setx	207	A2AKX3_207	VLTCLFKVIELGLLESPDIYTSSVLEKGKLI	1.6053	2.6041	slow_up	reg	multi	hetero	5
p_A2AL12_112	p	S	A2AL12	Hnrnpa3	112	A2AL12_112	PHKVDGRVVEPKRAVSREDSVKPGAHLTVKK	1.26186	2.11098	slow_up	reg	multi	hetero	0
p_A2AMI2_513	p	T	A2AMI2	Eif4g3	513	A2AMI2_513	TTAPKSWKKTKEQTRTPDEVLEAEAEPKAEE	1.2461	2.8306	slow_up	reg	multi	hetero	0
p_A2AMI2_490	p	S	A2AMI2	Eif4g3	490	A2AMI2_490	QAEETADPQSLHSGRSPAPVQTATTAPKSWK	1.55253	2.29817	slow_up	reg	multi	hetero	0
p_A2AN08_178	p	S	A2AN08	Ubr4	178	A2AN08_178	TVKTLSDVEDQKELASPVSPELRQKEVQMNF	1.4178	2.26094	slow_up	reg	multi	syn	12
p_A2APF7_384	p	S	A2APF7	Zbp1	384	A2APF7_384	MLPTSELRAMALGDSSPQTTEPVLREHEVQD	1.3209	2.41863	slow_up	reg	single		10
p_A2AQD6_745	p	S	A2AQD6	Itprid2	745	A2AQD6_745	GYPLRRSQSLPTTLLSPVRVVSSVNVRLSPG	1.7268	2.57386	slow_up	reg	multi	hetero	0
p_A2AR02_252	p	S	A2AR02	Ppig	252	A2AR02_252	RKHKKEKKKRKKSKKSPSSESEAENVDAQPQ	1.00592	2.15134	slow_up	reg	single		2
p_A2ARP1_1234	p	S	A2ARP1	Ppip5k1	1234	A2ARP1_1234	ELHIERQQELVEPAQSPQELPVEICPSGSQG	1.21518	2.14292	slow_up	reg	single		0
p_A2ATI9_194	p	S	A2ATI9	Gorasp2	194	A2ATI9_194	LHRIPTRPFEEGKKISLPGQMTGTPITPLKD	1.67595	2.675	slow_up	reg	multi	hetero	0
p_A2ATQ5_688	p	S	A2ATQ5	Anapc1	688	A2ATQ5_688	DRLAWTRSFDFEGSLSPVIAPKKARPSDTGS	1.9051	2.21437	slow_up	reg	multi	syn	0
p_A2AUF7_86	p	S	A2AUF7	Rabepk	86	A2AUF7_86	EDRTWSTPEVTGSPPSPRTFHTSSAAIGNQL	1.86955	3.5264	slow_up	reg	single		0
p_A2AUY4_60	p	S	A2AUY4	Baz2b	60	A2AUY4_60	ASPCVLEAGKSKIKVSPDSVSGAEWWRTTDG	1.79005	2.1041	slow_up	reg	multi	hetero	5
p_A2AVJ7_1331	p	S	A2AVJ7	Rrbp1	1331	A2AVJ7_1331	LSDMRSHVEDGDVAGSPAVPPAEQDPMKLKT	1.6431	2.63037	slow_up	reg	multi	hetero	0
p_A2AVP4_806	p	S	A2AVP4	Rc3h2	806	A2AVP4_806	VSSTLPVATQSPTPPSPLFSVDFRSDFSESV	1.3931	2.1197	slow_up	reg	single		0
p_A2CG63_668	p	S	A2CG63	Arid4b	668	A2CG63_668	EKYSPKNCKLRRLSKSPFQSNPSPEMVSKLD	1.95069	2.20525	slow_up	reg	multi	hetero	2
p_A2CG76_574	p	T	A2CG76	Ehmt2	574	A2CG76_574	ASEAQEVTIPRGDGGTPPIGTAAPALPPLAH	1.71253	2.51073	slow_up	reg	multi	hetero	0
p_A6H5Y1_803	p	S	A6H5Y1	Mphosph9	803	A6H5Y1_803	VTVAYSPKRSPKENLSPGFSHLLSKNESSPV	1.527	2.0022	slow_up	reg	multi	hetero	0
p_A6X8Z5_829	p	S	A6X8Z5	Arhgap31	829	A6X8Z5_829	SPGIPTPCQREEAIASPNEKQNARHAVPENK	1.5661	2.72064	slow_up	reg	multi	hetero	2
p_A6X8Z5_814	p	S	A6X8Z5	Arhgap31	814	A6X8Z5_814	DSRTDVYTEQPTPKESPGIPTPCQREEAIAS	1.3542	2.36913	slow_up	reg	multi	hetero	2
p_A8C756_861	p	S	A8C756	Thada	861	A8C756_861	LLIRQDALPAVLSASSPQQLTRGAGETSAVL	1.12508	2.7937	slow_up	reg	multi	syn	2
p_A8C756_1006	p	S	A8C756	Thada	1006	A8C756_1006	TNDYFNHTKILKECDSFDLEDLSTSVSNIDS	1.197	2.304	slow_up	reg	multi	syn	2
p_B0V2N7_184	p	S	B0V2N7	Anxa2	184	B0V2N7_184	KLMVALAKGRRAEDGSVIDYELIDQDAR___	0.96801	2.12897	slow_up	reg	multi	hetero	0
p_B0V2P5_1399	p	S	B0V2P5	Dmxl2	1399	B0V2P5_1399	PDAGEGTKRHLSRTISVSGSTAKDTVTIGKD	1.3917	4.1312	slow_up	reg	multi	syn	0
p_B0V2P5_1288	p	S	B0V2P5	Dmxl2	1288	B0V2P5_1288	AQWKHSVKFGNVDADSPVEETIQDHSALKSS	1.81945	3.19935	slow_up	reg	multi	syn	0
p_B1AU25_117	p	S	B1AU25	Aifm1	117	B1AU25_117	EEKQRRAIASATEGGSVPQIRAPSHVPFLLI	1.24235	2.16775	slow_up	reg	multi	syn	0
p_B1AUA8_21	p	S	B1AUA8	Hdac6	21	B1AUA8_21	QDSSTRQRKSRHNPQSPLQESSATLKRGGKK	1.80643	2.20353	slow_up	reg	single		0
p_B1AVY7_1167	p	S	B1AVY7	Kif16b	1167	B1AVY7_1167	GTTQRKLKYERMYSRSLGTNRDDLKDPIKIS	0.535482	4.70615	slow_up	reg	multi	hetero	2
p_B1AVY7_566	p	S	B1AVY7	Kif16b	566	B1AVY7_566	FNHPKEAAKLREKRKSGLLSSFSLSMTDLSK	1.9122	2.2773	slow_up	reg	multi	hetero	2
p_B1AVY7_398	p	S	B1AVY7	Kif16b	398	B1AVY7_398	LKTLLAQGNQIALLDSPTALSMEEKLHQNEA	1.6349	2.18455	slow_up	reg	multi	hetero	2
p_B1AWE0_103	p	S	B1AWE0	Clta	103	B1AWE0_103	PTDSYAAISEVDRLQSEPESIRKWREEQTER	1.5044	3.11275	slow_up	reg	single		0
p_B1AY10_81	p	S	B1AY10	Nfx1	81	B1AY10_81	SAVHQHSYASGSKPKSPQGFFQSSNKSLKNH	1.77252	2.05342	slow_up	reg	single		2
p_B1AZF9_1283	p	S	B1AZF9	Aatk	1283	B1AZF9_1283	AAPPTPAAPFSRFTVSPTPASRFSITHISDS	0.56011	9.1501	slow_up	reg	multi	syn	0
p_B2KG08_507	p	S	B2KG08	Rnf19b	507	B2KG08_507	TQSDDVPDITSDECGSPRSHAAACPSTPQVH	1.2153	2.4488	slow_up	reg	single		0
p_B2RT41_956	p	S	B2RT41	Zfc3h1	956	B2RT41_956	LGPNKMMRLDNSPISSPRKHSAELIAMEKRR	1.72585	2.2634	slow_up	reg	multi	hetero	0
p_B2RUJ2_854	p	S	B2RUJ2	Erbin	854	B2RUJ2_854	SSSADVGISKSTEDLSPQRSGPTGAVVKSHS	1.4084	2.31396	slow_up	reg	multi	hetero	0
p_B2RUR8_53	p	S	B2RUR8	Otud7b	53	B2RUR8_53	LSDFEQLRQVHAGNLSPPFSGGSTCPKTPEK	1.4716	2.17097	slow_up	reg	multi	hetero	6
p_B2RWS6_2306	p	S	B2RWS6	Ep300	2306	B2RWS6_2306	LQGQQIPNSLSNQVRSPQPVPSPRPQSQPPH	0.896575	2.81555	slow_up	reg	multi	hetero	9
p_B2RWS6_2312	p	S	B2RWS6	Ep300	2312	B2RWS6_2312	PNSLSNQVRSPQPVPSPRPQSQPPHSSPSPR	1.03422	2.06833	slow_up	reg	multi	hetero	9
p_B2RXW8_150	p	S	B2RXW8	Ppfia1	150	B2RXW8_150	HERSLRMTVVKRQAQSPAGVSSEVEVLKALK	1.45725	2.375	slow_up	reg	multi	hetero	0
p_B2RY04_1755	p	S	B2RY04	Dock5	1755	B2RY04_1755	KSQVIAEKAPEPDVMSPGKKTQRPKSLQLVD	1.94437	2.3583	slow_up	reg	multi	hetero	0
p_B7FAU9_1010	p	S	B7FAU9	Flna	1010	B7FAU9_1010	SKGAGGQGKVASKIVSPSGAAVPCKVEPGLG	1.79753	3.95383	slow_up	reg	multi	hetero	0
p_B7FAU9_968	p	S	B7FAU9	Flna	968	B7FAU9_968	GDHIPKSPFSVGVSPSLDLSKIKVSGLGDKV	1.52545	3.2814	slow_up	reg	multi	hetero	0
p_B7FAV1_986	p	S	B7FAV1	Flna	986	B7FAV1_986	SKGAGGQGKVASKIVSPSGAAVPCKVEPGLG	1.63573	4.2843	slow_up	reg	multi	syn	0
p_B7FAV1_2535	p	T	B7FAV1	Flna	2535	B7FAV1_2535	KAGNNMLLVGVHGPRTPCEEILVKHMGSRLY	1.26837	2.0216	slow_up	reg	multi	syn	0
p_B8JJB2_96	p	T	B8JJB2	Pdlim7	96	B8JJB2_96	LSRAQPVQSKPQKALTPPADPPRYTFAPSAS	1.97805	2.91915	slow_up	reg	single		0
p_D3YTQ9_28	p	S	D3YTQ9	Rps15	28	D3YTQ9_28	RQRRRLNRGLRRKQHSLLKRLRKAKKEAPPM	1.98107	2.8275	slow_up	reg	single		0
p_D3YUS5_147	p	S	D3YUS5	Rasal2	147	D3YUS5_147	KLEVPAERSPRRRSISGTSTSEKPNSMDTAN	1.20643	3.2597	slow_up	reg	multi	hetero	2
p_D3YXZ3_584	p	S	D3YXZ3	Klc2	584	D3YXZ3_584	NSRMKRASSLNFLNKSVEEPVQPGGTGLSDS	1.7619	4.3349	slow_up	reg	multi	hetero	0
p_D3YXZ3_151	p	S	D3YXZ3	Klc2	151	D3YXZ3_151	HLLFMSQIRKLDEDASPNEEKGDVPKDSLDD	1.00294	2.3158	slow_up	reg	multi	hetero	0
p_D3YYU4_86	p	S	D3YYU4	Trim5	86	D3YYU4_86	LHVANIVERLKEFKPSPEEEQKVFNCARHGE	1.8288	4.4022	slow_up	reg	single		0
p_D3YZ62_1425	p	S	D3YZ62	Myo5a	1425	D3YZ62_1425	AKKIGELEVGQMENISPGQIIDEPIRPVNIP	1.264	2.9583	slow_up	reg	multi	hetero	2
p_D3YZ69_291	p	S	D3YZ69	Mtus2	291	D3YZ69_291	LWKLQTGDPTSPIKLSPTSPVYRGSSSGPSS	1.43855	2.50395	slow_up	reg	multi	hetero	0
p_D3YZ89_129	p	S	D3YZ89	Mtfr1	129	D3YZ89_129	PSRHTSFPSLSQDKPSPERTLASEEALQKIS	1.3894	2.9963	slow_up	reg	single		0
p_D3YZP9_237	p	S	D3YZP9	Ccdc6	237	D3YZP9_237	RILQEKLDQPVSAPPSPRDISMEIDSPENMM	1.9392	2.22767	slow_up	reg	multi	hetero	2
p_D3Z1Z8_63	p	S	D3Z1Z8	Stmn1	63	D3Z1Z8_63	EEIQKKLEAAEERRKSHEAEVLKQLAEKREH	0.843168	2.34002	slow_up	reg	multi	hetero	0
p_D3Z1Z8_28	p	S	D3Z1Z8	Stmn1	28	D3Z1Z8_28	KRASGQAFELILSPRSKESVPDFPLSPPKKK	1.98155	2.16165	slow_up	reg	multi	hetero	0
p_D3Z1Z8_46	p	S	D3Z1Z8	Stmn1	46	D3Z1Z8_46	SVPDFPLSPPKKKDLSLEEIQKKLEAAEERR	1.54192	2.05597	slow_up	reg	multi	hetero	0
p_D3Z2M5_10	p	S	D3Z2M5	Bbc3	10	D3Z2M5_10	______MARARQEGSSPEPVEGLARDSPRPF	1.75597	2.04733	slow_up	reg	single		0
p_D3Z362_6	p	S	D3Z362	Slc12a9	6	D3Z362_6	__________MASESSPLLAYRLLGEEGAAF	1.43083	2.008	slow_up	reg	single		0
p_D3Z373_107	p	S	D3Z373	Borcs8	107	D3Z373_107	DHMNTSAQGHSQEKLSPPPSLA_________	1.5599	2.0317	slow_up	reg	single		0
p_D3Z3F8_126	p	S	D3Z3F8	Spg20	126	D3Z3F8_126	PKLYPEFPPKDACKKSPEQESVSTAPQRAEV	1.26313	2.08085	slow_up	reg	single		0
p_D3Z5I9_1011	p	S	D3Z5I9	Rbm33	1011	D3Z5I9_1011	GDGPHVSSKVRVIKLSGGQGGESDGFSHTEG	1.49007	2.35207	slow_up	reg	multi	hetero	0
p_D3Z5P5_800	p	S	D3Z5P5	Ighmbp2	800	D3Z5P5_800	PASSGSVAPQPSSPPSPAQAEPEPRAEEPVT	1.88418	2.35082	slow_up	reg	multi	syn	0
p_D3Z5T4_300	p	S	D3Z5T4	Arhgap24	300	D3Z5T4_300	WDKPESPQRSSVDNGSPTALSGSKTNSPRNS	1.3306	2.67607	slow_up	reg	multi	hetero	0
p_D3Z6B9_100	p	T	D3Z6B9	Aldh1l2	100	D3Z6B9_100	MVEAVQLIADGKAPRTPQPEEGATYEGIQKK	1.56072	2.2426	slow_up	reg	single		0
p_D6RDC1_10	p	S	D6RDC1	Tmem41b	10	D6RDC1_10	______MAKGRVADRSPTEMLHSTPAGDRAV	1.48908	3.0227	slow_up	reg	single		0
p_E0CXA0_140	p	S	E0CXA0	Hdgf	140	E0CXA0_140	RAGDVLEDSPKRPKESGDHEEEDKEIAALEG	1.1871	2.1034	slow_up	reg	multi	hetero	0
p_E0CYH0_256	p	S	E0CYH0	Wtap	256	E0CYH0_256	QQQSQASAPSTSRTTSSEPVDQAEVTSKDCS	1.91453	2.81417	slow_up	reg	single		0
p_E0CYU7_34	p	S	E0CYU7	Rb1cc1	34	E0CYU7_34	ELTVQTVADLKHAIQSKYKIAI_________	0.806255	9.24785	slow_up	reg	multi	syn	0
p_E0CYU7_36	p	Y	E0CYU7	Rb1cc1	36	E0CYU7_36	TVQTVADLKHAIQSKYKIAI___________	0.806255	9.24785	slow_up	reg	multi	syn	0
p_E9PUA3_496	p	S	E9PUA3	Iqsec1	496	E9PUA3_496	EQTLSKQTYHKETRNSWDSPAFSNDVIRKRH	1.70837	2.19937	slow_up	reg	multi	hetero	0
p_E9PUF7_752	p	T	E9PUF7	Arhgef1	752	E9PUF7_752	DERLLLKSHSRTLTPTPDGKTMLRPVLRLTS	1.8223	2.00835	slow_up	reg	multi	hetero	0
p_E9PV48_327	p	S	E9PV48	Ifit3b	327	E9PV48_327	RLTMEFMQKTLQRRRSPLNSYSDLIDFPEVE	1.13956	6.17885	slow_up	reg	single		0
p_E9PV60_2963	p	S	E9PV60	Wdfy4	2963	E9PV60_2963	VPRQAVMEEPSTEPLSPRGHKWAKNLALSRE	1.67733	2.03827	slow_up	reg	single		0
p_E9PWB1_522	p	S	E9PWB1	Phldb1	522	E9PWB1_522	FSLTLGARGRRTRSPSPTLGESLAPRKGSFS	1.38407	2.2574	slow_up	reg	multi	hetero	0
p_E9PWC5_110	p	S	E9PWC5	Mpp6	110	E9PWC5_110	AHDIVASKCYDSPPSSPEMNIPSLNNQLPVD	1.441	2.8027	slow_up	reg	single		0
p_E9PWD1_100	p	S	E9PWD1	Vps53	100	E9PWD1_100	GQTNVGQDGRQKKLESPPPSTNPFLEDETTP	1.625	2.20835	slow_up	reg	single		0
p_E9PX94_267	p	S	E9PX94	Cc2d1a	267	E9PX94_267	ELVDLSRLPPPPDQLSPEPPLPAAQPLTSAS	1.55357	3.8969	slow_up	reg	single		0
p_E9PXV7_22	p	S	E9PXV7	Diaph1	22	E9PXV7_22	GLGPGRGTRDKKKGRSPDELPATGGDGGKHK	1.31134	2.52396	slow_up	reg	single		0
p_E9PY55_2000	p	S	E9PY55	Ncor2	2000	E9PY55_2000	ELELRSLGYHSGAGYSPDGVEPISPVSSPSL	1.42582	2.24293	slow_up	reg	multi	hetero	0
p_E9PY61_883	p	S	E9PY61	Gpr179	883	E9PY61_883	AKEREERKKAEAAMVSPVRRPSTRRLEWPLR	1.7967	2.3122	slow_up	reg	multi	hetero	0
p_E9PYI3_449	p	S	E9PYI3	Plcb2	449	E9PYI3_449	KILIKNKKNQFSGPASPSKKPGGVAEGSLPS	1.29027	2.23333	slow_up	reg	single		0
p_E9PYK3_1683	p	S	E9PYK3	Parp4	1683	E9PYK3_1683	FDPGKFSQGPNNISFSPKAPEMGVLHQSPFC	1.9869	3.82283	slow_up	reg	multi	hetero	0
p_E9PYK3_96	p	S	E9PYK3	Parp4	96	E9PYK3_96	VRQRRLLDVRNYDPLSPAPAAPPAERSRSEV	1.4928	2.6711	slow_up	reg	multi	hetero	0
p_E9PYL6_641	p	S	E9PYL6	Ikbke	641	E9PYL6_641	DQLLLDRASEQGAEVSPQPMAPHPGPDPKDL	1.45677	2.991	slow_up	reg	single		0
p_E9Q0A3_636	p	S	E9Q0A3	Arhgef11	636	E9Q0A3_636	EMKRSRKAENVPRSRSDVDMDAAAEATRLHQ	1.43627	2.78163	slow_up	reg	multi	hetero	0
p_E9Q0A7_339	p	S	E9Q0A7	Oxr1	339	E9Q0A7_339	TEESLSEDAFTESELSPIREELLSSEPRQEK	1.8791	2.4999	slow_up	reg	multi	hetero	0
p_E9Q0U7_468	p	S	E9Q0U7	Hsph1	468	E9Q0U7_468	TASMVEKVPTEEEDGSSLEADMECPNQRPTE	1.884	2.3632	slow_up	reg	multi	hetero	0
p_E9Q0Y4_566	p	S	E9Q0Y4	Sipa1	566	E9Q0Y4_566	FGLPSLGGRRRATPRSPGAELQAAGALMWGV	1.509	2.1019	slow_up	reg	multi	hetero	0
p_E9Q309_2108	p	S	E9Q309	Cep350	2108	E9Q309_2108	FIKKTEGELSQDLDISPTSKFQMKTLSSVSE	1.78865	2.8922	slow_up	reg	multi	hetero	14
p_E9Q309_1944	p	S	E9Q309	Cep350	1944	E9Q309_1944	YSPRNSESCIPEDLGSPSDLCVPSEARVQAQ	1.55047	2.5712	slow_up	reg	multi	hetero	14
p_E9Q309_2221	p	S	E9Q309	Cep350	2221	E9Q309_2221	AQTESRDSLESAPSLSPVKELNAPDRIYDVS	1.38517	2.0526	slow_up	reg	multi	hetero	14
p_E9Q368_790	p	S	E9Q368	Tarbp1	790	E9Q368_790	ALCEAVDQYPVLQPDSPNAEPVDRFLSALPL	1.9679	4.2817	slow_up	reg	single		0
p_E9Q394_1839	p	S	E9Q394	Akap13	1839	E9Q394_1839	VIMRNKSSQPKERPRSAVLLADEATAAPMFT	1.47863	9.46033	slow_up	reg	multi	hetero	0
p_E9Q394_2361	p	S	E9Q394	Akap13	2361	E9Q394_2361	FRDMTECSTPLPEDCSPTHSPRVLFRSNTEE	1.6317	3.08403	slow_up	reg	multi	hetero	0
p_E9Q394_2365	p	S	E9Q394	Akap13	2365	E9Q394_2365	TECSTPLPEDCSPTHSPRVLFRSNTEEALKG	1.05642	2.3209	slow_up	reg	multi	hetero	0
p_E9Q3K3_334	p	S	E9Q3K3	Agap1	334	E9Q3K3_334	PSISSSTSPKLDPPPSPHANRKKHRRKKSTS	1.19599	2.07138	slow_up	reg	multi	hetero	2
p_E9Q4F7_836	p	S	E9Q4F7	Ankrd11	836	E9Q4F7_836	YCNKSQFLDHEDTKFSLSDDQQERWFSDLSD	1.1544	2.0839	slow_up	reg	multi	hetero	0
p_E9Q4T8_318	p	S	E9Q4T8	Cul3	318	E9Q4T8_318	TIAGDFEYFLNLNSRSPEYLSLFIDDKLKKG	0.88958	2125	slow_up	reg	single		0
p_E9Q4Y4_807	p	S	E9Q4Y4	Cep192	807	E9Q4Y4_807	EPLSRAGTSDMWDLCSPERQTVQDRSMVNVC	1.98625	2.76185	slow_up	reg	multi	hetero	4
p_E9Q5A7_1295	p	S	E9Q5A7	Zfhx4	1295	E9Q5A7_1295	PTALTAEGSGKYSGDSPVDDKSMSGLEDSKV	1.9003	2.69345	slow_up	reg	multi	hetero	0
p_E9Q5A7_2374	p	S	E9Q5A7	Zfhx4	2374	E9Q5A7_2374	STPLIPSPKPEPEKNSPKTEYPGEKTKQSDP	1.81707	2.31367	slow_up	reg	multi	hetero	0
p_E9Q5A7_2365	p	S	E9Q5A7	Zfhx4	2365	E9Q5A7_2365	LVASSGSGTSTPLIPSPKPEPEKNSPKTEYP	1.81707	2.31367	slow_up	reg	multi	hetero	0
p_E9Q5W5_1475	p	S	E9Q5W5	Zzef1	1475	E9Q5W5_1475	QRTSSVVEEHFQGSASPTEAATPAAGDRSPA	1.4262	3.1393	slow_up	reg	multi	hetero	0
p_E9Q616_963	p	Y	E9Q616	Ahnak	963	E9Q616_963	PDVDLHMKGPKVKGEYDVTMPKLEGDLKGPK	1.95173	2.07597	slow_up	reg	multi	hetero	2
p_E9Q616_5563	p	S	E9Q616	Ahnak	5563	E9Q616_5563	KPRHRSNSFSDEREFSAPSTPTGTLEFAGGD	1.54002	2.00853	slow_up	reg	multi	hetero	2
p_E9Q6J5_2686	p	S	E9Q6J5	Bod1l	2686	E9Q6J5_2686	KEEICCGRKGSTEALSGCSVEADPEEVEEEE	1.67403	3.232	slow_up	reg	multi	hetero	3
p_E9Q6J5_2689	p	S	E9Q6J5	Bod1l	2689	E9Q6J5_2689	ICCGRKGSTEALSGCSVEADPEEVEEEEKQI	1.67403	3.232	slow_up	reg	multi	hetero	3
p_E9Q6J8_487	p	S	E9Q6J8	Dmwd	487	E9Q6J8_487	ETGAGPLPRSLSRSNSLPHPAGGGKAGGPSA	0.95261	2.06844	slow_up	reg	multi	hetero	0
p_E9Q6R7_3295	p	S	E9Q6R7	Utrn	3295	E9Q6R7_3295	EQLKEQHLRRGLPVGSPPDSIVSPHHTSEDS	1.2849	2.2729	slow_up	reg	single		3
p_E9Q6V8_4	p	S	E9Q6V8	Arhgap27	4	E9Q6V8_4	____________MQPSLSPRSPGQQRPPTPE	0.96084	2.09237	slow_up	reg	single		0
p_E9Q7E2_1385	p	S	E9Q7E2	Arid2	1385	E9Q7E2_1385	IPNHKTSNHVGNGEISPVEPQGTSGATQQDT	1.64962	3.283	slow_up	reg	multi	hetero	1
p_E9Q7G0_398	p	S	E9Q7G0	Numa1	398	E9Q7G0_398	GKLSQLEDQATRLQESPAPEKGEVLGDALQL	1.67335	3.49292	slow_up	reg	multi	hetero	3
p_E9Q7P6_744	p	S	E9Q7P6	Fmn1	744	E9Q7P6_744	SQIVPKKLTISLTQLSPSKDSKDIHAPFQTR	1.61333	2.12467	slow_up	reg	single		0
p_E9Q7S1_1316	p	S	E9Q7S1	Zfp106	1316	E9Q7S1_1316	RLSFTPETPAEKETQSPADQPEQQAESTLAS	1.98237	2.862	slow_up	reg	multi	hetero	0
p_E9Q852_409	p	S	E9Q852	Afdn	409	E9Q852_409	GSDSRDKPKLYRLQLSVTEVGTEKFDDNSIQ	1.249	2.3972	slow_up	reg	multi	hetero	0
p_E9Q855_78	p	S	E9Q855	Scamp3	78	E9Q855_78	LPPPSAPSVQSSRKLSPTEPRNYGSYSTQAS	1.51712	2.22984	slow_up	reg	single		0
p_E9Q8F0_146	p	T	E9Q8F0	Rbm39	146	E9Q8F0_146	FRKDKSPVREPIDNLTPEERDARTVFCMQLA	1.07978	3.28357	slow_up	reg	multi	syn	0
p_E9Q8N5_535	p	S	E9Q8N5	Clasp2	535	E9Q8N5_535	ARSSRIPRPSVSQGCSREASRESSRDTSPVR	1.87042	2.00825	slow_up	reg	multi	hetero	0
p_E9Q9E1_1119	p	S	E9Q9E1	Eif4g1	1119	E9Q9E1_1119	DTASEATRPATLNRFSALQQTLPAENTDNRR	1.8228	2.6648	slow_up	reg	multi	hetero	0
p_E9Q9E7_279	p	S	E9Q9E7	Cntrl	279	E9Q9E7_279	LRKRLKLGAGEMRIHSPSDVLGKSLADLQKQ	1.6531	2.6742	slow_up	reg	single		0
p_E9Q9Q2_1007	p	S	E9Q9Q2	R3hdm1	1007	E9Q9Q2_1007	SRHGNRGRRQAKKAASTDLGAGEAVVGKVLE	1.7242	2.41847	slow_up	reg	multi	hetero	0
p_E9QA63_2557	p	S	E9QA63	Macf1	2557	E9QA63_2557	KEALSFSEAIKLDLVSPDLKREIQEIQDFSG	1.92355	3.65425	slow_up	reg	multi	hetero	0
p_E9QA63_5548	p	S	E9QA63	Macf1	5548	E9QA63_5548	WLREAEEELAASGGQSPTGEQIPQFQQRQKE	1.5109	2.7905	slow_up	reg	multi	hetero	0
p_E9QA63_3883	p	S	E9QA63	Macf1	3883	E9QA63_3883	GSSPEALNSLLKRQGSFSEDVISHKGDLRFV	1.849	2.50794	slow_up	reg	multi	hetero	0
p_E9QA63_4608	p	S	E9QA63	Macf1	4608	E9QA63_4608	LNEAAQGILTGPGDMSPSASQVHKDLQSISQ	1.26475	2.42285	slow_up	reg	multi	hetero	0
p_E9QA63_4452	p	S	E9QA63	Macf1	4452	E9QA63_4452	LESKEEVLKAMDATLSPTKTETVKAQAESNK	1.24317	2.1513	slow_up	reg	multi	hetero	0
p_E9QAF9_1462	p	S	E9QAF9	Tanc1	1462	E9QAF9_1462	EEAEEEDTSSQEESISPTPRSQPPPSVPSPY	1.72967	2.96383	slow_up	reg	multi	hetero	0
p_E9QAF9_438	p	S	E9QAF9	Tanc1	438	E9QAF9_438	HGSRMRQIASSSPSLSPKSSDPTQDLPGTPL	1.40493	2.44667	slow_up	reg	multi	hetero	0
p_E9QAF9_240	p	S	E9QAF9	Tanc1	240	E9QAF9_240	ATITSSSENDDRSGSSLEWNRDGSLRLGVQK	0.85274	2.1747	slow_up	reg	multi	hetero	0
p_E9QAT4_1342	p	S	E9QAT4	Sec16a	1342	E9QAT4_1342	EKCDDHWRYDPRFTGSFDDDAEIHRDPYGEE	1.5302	2.20943	slow_up	reg	multi	hetero	8
p_E9QMX4_590	p	S	E9QMX4	Rps6kc1	590	E9QMX4_590	VSSPPTSESLSRSKNSPMEFFRIDSKDSTSE	1.95865	2.5314	slow_up	reg	multi	hetero	0
p_E9QNH6_548	p	S	E9QNH6	Myo1b	548	E9QNH6_548	LLYRDLSQAMWKAGHSLIKSLFPEGNPAKVN	1.8343	2.18707	slow_up	reg	single		0
p_E9QPI5_1096	p	S	E9QPI5	Pds5a	1096	E9QPI5_1096	ALCVINSKSALCNADSPKDPVLPMKFFTQPE	1.5544	4.8143	slow_up	reg	multi	hetero	0
p_F6R4N2_223	p	S	F6R4N2	Inpp4a	223	F6R4N2_223	HGLNAARPDYIASKASPTSTEEEQVMLRNDQ	1.1993	2.1892	slow_up	reg	single		0
p_F6R782_78	p	S	F6R782	Iqce	78	F6R782_78	SPSNISVQKQPKGDQSPEDLPKVAPCEEQEH	1.47055	2.1288	slow_up	reg	multi	hetero	0
p_F6RND9_157	p	S	F6RND9	Mprip	157	F6RND9_157	AKQDLRAEEQLPPLLSPPSPSTPHSRYGCPG	1.51052	2.46412	slow_up	reg	multi	hetero	2
p_F6RND9_962	p	S	F6RND9	Mprip	962	F6RND9_962	LKEQLKAATEALGEKSPEGTTVSGYDIMKSK	1.07195	2.14295	slow_up	reg	multi	hetero	2
p_F6RND9_93	p	S	F6RND9	Mprip	93	F6RND9_93	RAKDQPDGTSLSPAQSPSQSQPPAACTPREP	1.61763	2.06628	slow_up	reg	multi	hetero	2
p_F6SMY7_3882	p	T	F6SMY7	Mycbp2	3882	F6SMY7_3882	TSQVFGKLISGDAEPTPEQEEKALLSSPEGE	1.121	3.4243	slow_up	reg	multi	hetero	0
p_F6SMY7_2298	p	S	F6SMY7	Mycbp2	2298	F6SMY7_2298	SLQQDQGKKCQRIPGSPSAAASSADMTFGGL	1.7716	2.4374	slow_up	reg	multi	hetero	0
p_F6SMY7_3893	p	S	F6SMY7	Mycbp2	3893	F6SMY7_3893	DAEPTPEQEEKALLSSPEGEEKATSDADLKE	1.3348	2.27092	slow_up	reg	multi	hetero	0
p_F6U2C2_91	p	S	F6U2C2	Atxn2	91	F6U2C2_91	DSSLSSYTVPLERDNSEEFLKREARANQLAE	1.9315	2.7844	slow_up	reg	multi	hetero	0
p_F6VKM0_81	p	S	F6VKM0	Trappc6a	81	F6VKM0_81	VASLPACKFQVVIQKS_______________	1.17345	2.37323	slow_up	reg	single		0
p_F6WV21_1115	p	S	F6WV21	Asxl2	1115	F6WV21_1115	LRMGHADYKNTTGEISSKEDESDEDRVGDEQ	1.41125	2.13675	slow_up	reg	multi	hetero	0
p_F6XC25_505	p	S	F6XC25	Cc2d1b	505	F6XC25_505	IQARAGQPIDLSKVPSPLTDEEGDFILIHHE	1.4231	2.84433	slow_up	reg	multi	hetero	0
p_F6XC25_377	p	S	F6XC25	Cc2d1b	377	F6XC25_377	PPGFPPIPGLEPRKGSEQDSVAATLATAQKL	1.54627	2.30923	slow_up	reg	multi	hetero	0
p_F6XQM2_298	p	S	F6XQM2	Plekho1	298	F6XQM2_298	QGLGDGKRKAKDPPQSPPDSESEQLLLETER	1.79802	2.30526	slow_up	reg	multi	hetero	0
p_F6XWD4_569	p	S	F6XWD4	Ppp1r12c	569	F6XWD4_569	RRGPAEGEEAGPAERSPECSTVDGGSQVRRQ	1.2053	2.09417	slow_up	reg	multi	hetero	0
p_F6ZN61_454	p	T	F6ZN61	Arhgef1	454	F6ZN61_454	RQDERLLLKSHSRTLTPTPDGKTMLRPVLRL	1.5592	2.3483	slow_up	reg	single		0
p_F7A063_11	p	S	F7A063	Dcun1d4	11	F7A063_11	_____MPPRKKRRPASGDDLSAKKSRHDSMY	1.5637	2.637	slow_up	reg	single		0
p_F7ADQ2_455	p	S	F7ADQ2	Gapvd1	455	F7ADQ2_455	DDLGPDRFSTLTDEPSPRLSAQAQVAEDILD	1.64272	2.4581	slow_up	reg	multi	hetero	0
p_F7BJB9_284	p	Y	F7BJB9	Morc3	284	F7BJB9_284	RGQKVKTQLVSKSLAYIERDVYRPKFLTRTV	1.1988	32.009	slow_up	reg	multi	hetero	4
p_F7BJB9_281	p	S	F7BJB9	Morc3	281	F7BJB9_281	IIIRGQKVKTQLVSKSLAYIERDVYRPKFLT	1.1988	32.009	slow_up	reg	multi	hetero	4
p_F7BJB9_279	p	S	F7BJB9	Morc3	279	F7BJB9_279	MQIIIRGQKVKTQLVSKSLAYIERDVYRPKF	1.1988	32.009	slow_up	reg	multi	hetero	4
p_F7CDR2_118	p	S	F7CDR2	Nfia	118	F7CDR2_118	TSSTKRLKSVEDEMDSPGEEPFYTGQGRSPG	1.9373	2.08635	slow_up	reg	multi	hetero	0
p_F7CK17_434	p	S	F7CK17	Fanca	434	F7CK17_434	LKVSLENVGLYEDLSSPGDIAERESQAVQDV	1.683	2.894	slow_up	reg	single		0
p_F7CVL0_607	p	S	F7CVL0	Dot1l	607	F7CVL0_607	SLPYQSPGLSNSMKLSPQDPPLASPATSPLT	1.30363	2.45393	slow_up	reg	multi	syn	0
p_F7CVL0_683	p	S	F7CVL0	Dot1l	683	F7CVL0_683	SVVLPSRAERARSTPSPVPQPRDSSATLEKQ	1.02895	2.04565	slow_up	reg	multi	syn	0
p_F7D0T8_239	p	S	F7D0T8	Rnf157	239	F7D0T8_239	PSYGSDGYLPPVRTLSPLDRLSDCNNQGLKL	1.8247	2.4713	slow_up	reg	single		0
p_F7DBB3_1458	p	S	F7DBB3	Ahnak2	1458	F7DBB3_1458	SVEEMAAESRDTTQRSPVHVQPTARLDPELP	1.7121	2.1932	slow_up	reg	single		0
p_F7DDS0_9	p	S	F7DDS0	Eef1akmt4	9	F7DDS0_9	_______MASPRTPVSPPELPEKNFQYRQVQ	1.00735	2.54935	slow_up	reg	multi	hetero	0
p_F8VPQ2_719	p	S	F8VPQ2	Arid4a	719	F8VPQ2_719	EADDQLEKSSGGEDLSPDVKEELEKNENAHD	1.2757	2.5368	slow_up	reg	multi	hetero	0
p_F8VPZ3_416	p	S	F8VPZ3	Usp32	416	F8VPZ3_416	MQWWQQWKEYVKYDASPVVIEPSSVLNGGKF	0.9533	2.1075	slow_up	reg	multi	hetero	0
p_F8VQ05_844	p	S	F8VQ05	Fryl	844	F8VQ05_844	AYTRLQLLSPQVDINSPINAKKVNATTSSDS	1.3953	4.3782	slow_up	reg	multi	syn	3
p_F8VQ28_126	p	S	F8VQ28	Pxn	126	F8VQ28_126	AGEEEHVYSFPNKQKSAEPSPTVMSSSLGSN	1.86573	2.83507	slow_up	reg	multi	hetero	0
p_F8VQC9_260	p	S	F8VQC9	Slc4a7	260	F8VQC9_260	KHSDPHLLERNGILASPQSAPGNLDNSKSGE	1.65947	2.4722	slow_up	reg	single		0
p_F8VQK5_996	p	S	F8VQK5	Sash1	996	F8VQK5_996	KKSRERLANGLHLVPSPEAPILPLKKASPAS	1.35578	2.2269	slow_up	reg	multi	hetero	0
p_F8VQK5_534	p	S	F8VQK5	Sash1	534	F8VQK5_534	VSTTDSSTSNRESVKSEDGDDEEPPYRGPFC	1.5288	2.18783	slow_up	reg	multi	hetero	0
p_F8VQK5_479	p	S	F8VQK5	Sash1	479	F8VQK5_479	SPVSEQDSGLDGMPSSPASGKPDSEHVDKPK	1.7568	2.0637	slow_up	reg	multi	hetero	0
p_F8WGX0_702	p	S	F8WGX0	Fgd4	702	F8WGX0_702	ATIPLLGYVVDDMPKSADLPHSFKLTQSKSV	1.29292	3.12208	slow_up	reg	multi	hetero	0
p_F8WH20_369	p	S	F8WH20	Osbpl3	369	F8WH20_369	SENSRDEGRALVHQLSNESRLSITDSLSEFF	1.7866	2.0375	slow_up	reg	multi	syn	0
p_F8WHQ0_47	p	S	F8WHQ0	Cmc2	47	F8WHQ0_47	RTRSREHGAAMRRRLSDPPEEAGR_______	1.56547	2.46548	slow_up	reg	single		0
p_F8WHT3_1147	p	S	F8WHT3	Prrc2b	1147	F8WHT3_1147	PPEDCPRAKPRRRIASETHSEGSEYEELPKR	1.93415	3.36695	slow_up	reg	multi	syn	0
p_F8WHT3_1480	p	S	F8WHT3	Prrc2b	1480	F8WHT3_1480	RCESQQSGTPLKVKRSPDEALPGGLGSHSPY	1.7167	2.05467	slow_up	reg	multi	syn	0
p_F8WHY8_505	p	S	F8WHY8	Mta1	505	F8WHY8_505	AIKAECTARLPEASQSPLVLKQVVRKPLEAV	1.33445	2.94255	slow_up	reg	multi	hetero	4
p_F8WI30_18	p	S	F8WI30	Snx7	18	F8WI30_18	GERLASGSSELAVGESPRGGAPIPSGSGSCS	1.62715	2.23392	slow_up	reg	single		0
p_F8WJB9_308	p	S	F8WJB9	Evl	308	F8WJB9_308	ADRKEDESQTEDPSTSPSPGTRATSQPPNSS	1.22375	2.08395	slow_up	reg	multi	syn	0
p_G3UWR2_140	p	S	G3UWR2	Gigyf2	140	G3UWR2_140	RGRGRGRGECGFYQRSFDEVEGVFGRGGGRE	1.32373	2.24947	slow_up	reg	multi	syn	0
p_G3UWR2_30	p	S	G3UWR2	Gigyf2	30	G3UWR2_30	LRALSSGGSITSPPLSPALPKYKLADYRYGR	1.89577	2.13093	slow_up	reg	multi	syn	0
p_G3UX48_1162	p	S	G3UX48	Prrc2a	1162	G3UX48_1162	PSKEPLKEKLISGPLSPMSRAGNMGVGMEDG	1.82578	2.08915	slow_up	reg	multi	hetero	0
p_G3UXY2_183	p	T	G3UXY2	Dnmt3a	183	G3UXY2_183	AVQQPTDPASPTVATTPEPVGGDAGDKNATK	1.64803	2.2317	slow_up	reg	single		0
p_G3UY49_67	p	T	G3UY49	Calu	67	G3UY49_67	DAFLGAEEAKSFDQLTPEESKERLGKIVSKI	1.3961	2.1373	slow_up	reg	single		0
p_G3UYD0_699	p	S	G3UYD0	Gtf2i	699	G3UYD0_699	FYVEGLPEGVPFRRPSTFGIPRLEKILRNKA	1.72535	2.21735	slow_up	reg	multi	hetero	0
p_G3X8U2_80	p	S	G3X8U2	1700067P10Rik	80	G3X8U2_80	PRPDPVPLLVSRGPSSLPSERKTLVSKETVF	1.61085	2.37515	slow_up	reg	single		0
p_G3X928_924	p	S	G3X928	Sec23ip	924	G3X928_924	EEEEKQVVEAEKIVESPELSKDEDYLGKVGM	1.5028	3.24464	slow_up	reg	multi	hetero	0
p_G3X9H7_636	p	S	G3X9H7	Mtss1	636	G3X9H7_636	PVKTPTVPDLPGVLPSPPDGPEERGEHSPES	1.12663	2.2834	slow_up	reg	multi	hetero	0
p_G3X9H7_712	p	S	G3X9H7	Mtss1	712	G3X9H7_712	SEAEDQERDPPSATVSPGPIPESDPADLSPR	1.9481	2.17737	slow_up	reg	multi	hetero	0
p_G3X9Q3_584	p	S	G3X9Q3	Arhgap45	584	G3X9Q3_584	PIMRTRKGSFNPGDASGPEAAGSPPEEGGTS	1.68423	2.22245	slow_up	reg	multi	hetero	0
p_G5E893_561	p	S	G5E893	Ankrd12	561	G5E893_561	EKQTPLKQEHTKACISPGSSEMSLQPDLTRY	1.5353	2.317	slow_up	reg	multi	hetero	0
p_G5E8A7_252	p	S	G5E8A7	Samd4b	252	G5E8A7_252	MSLIPTSPQAPGEWPSPEELGARAAFTTPDH	1.3233	3.50137	slow_up	reg	multi	hetero	0
p_G5E8A7_172	p	S	G5E8A7	Samd4b	172	G5E8A7_172	GFRTRPEPSYHSRQGSDEWGGPAELAPGEAG	1.61912	2.15495	slow_up	reg	multi	hetero	0
p_G5E8J3_405	p	S	G5E8J3	Wdr11	405	G5E8J3_405	CSRNARNSSGVSPLYSPVSFCGIPGGVLQNK	1.835	5.07283	slow_up	reg	single		0
p_G5E8R4_631	p	T	G5E8R4	Ppp6r3	631	G5E8R4_631	GSDEEDIWEEKHIAFTPESQRRSSSGSTDSE	0.94201	6.67117	slow_up	reg	multi	hetero	0
p_H3BJI1_162	p	S	H3BJI1	Smarca2	162	H3BJI1_162	SARQKIAKEEESEEESNEEEEEDDEEESESE	1.30269	2.55949	slow_up	reg	multi	syn	0
p_H3BJI1_158	p	S	H3BJI1	Smarca2	158	H3BJI1_158	SVFKSARQKIAKEEESEEESNEEEEEDDEEE	1.30269	2.55949	slow_up	reg	multi	syn	0
p_H3BJU7_95	p	S	H3BJU7	Arhgef2	95	H3BJU7_95	SVSLRSKTTTRERPTSAIYPSDSFRQSLLGS	1.79073	3.1757	slow_up	reg	multi	hetero	0
p_H3BK72_55	p	S	H3BK72	Neurl4	55	H3BK72_55	LGGGGELHPRTGRLVSLSACGRTARRQQPGQ	1.22091	3.67957	slow_up	reg	multi	syn	0
p_H3BK72_885	p	S	H3BK72	Neurl4	885	H3BK72_885	LATSNTATEKSFPLHSPVAGVAHRFHSMCGK	1.7714	3.1901	slow_up	reg	multi	syn	0
p_H3BKB9_79	p	S	H3BKB9	Zwilch	79	H3BKB9_79	QVEELQSEETAISDLSAGENIRPLALPVGRA	0.9963	10.744	slow_up	reg	single		0
p_H3BKF6_274	p	S	H3BKF6	Cux1	274	H3BKF6_274	EKNRSLQSENATLRISNSDLSGSARRKGRDQ	1.14275	2.19495	slow_up	reg	multi	hetero	0
p_H3BKL6_576	p	S	H3BKL6	Mia2	576	H3BKL6_576	GNGTKDNLGNSNVPDSPIPAECEAAGRGFFP	1.9419	2.2835	slow_up	reg	single		0
p_H3BKM2_68	p	S	H3BKM2	Zc3hc1	68	H3BKM2_68	AATFQSVDGSPQAEQSPLESTSKEAFFHRVE	1.64195	2.93973	slow_up	reg	multi	hetero	0
p_H3BKM2_295	p	S	H3BKM2	Zc3hc1	295	H3BKM2_295	RRMMTRSQDATVSPGSEQSEKSPGPIVSRTR	1.58648	2.69792	slow_up	reg	multi	hetero	0
p_H3BKM2_298	p	S	H3BKM2	Zc3hc1	298	H3BKM2_298	MTRSQDATVSPGSEQSEKSPGPIVSRTRSWE	1.69867	2.24477	slow_up	reg	multi	hetero	0
p_H3BL37_867	p	S	H3BL37	Tcof1	867	H3BL37_867	GPASPEKSIEGSSESSDEDLPSGQAIKSPPV	0.76542	2.333	slow_up	reg	multi	hetero	0
p_H7BX82_258	p	S	H7BX82	Tbc1d4	258	H7BX82_258	RGGDPGDEMGVLEVESPVSPDDSLPEKADGT	1.22068	2.6535	slow_up	reg	multi	hetero	0
p_H7BX82_261	p	S	H7BX82	Tbc1d4	261	H7BX82_261	DPGDEMGVLEVESPVSPDDSLPEKADGTVNS	1.52031	2.22285	slow_up	reg	multi	hetero	0
p_H9KV01_954	p	T	H9KV01	Son	954	H9KV01_954	LGQDPYRLGHDPYRLTPDPYRVSPRPYRIAP	0.575063	2.551	slow_up	reg	multi	hetero	0
p_H9KV01_1973	p	S	H9KV01	Son	1973	H9KV01_1973	TPSRRRRSRSVGRRRSFSISPSRRSRTPSRR	1.19037	2.46367	slow_up	reg	multi	hetero	0
p_I6L974_20	p	S	I6L974	Tbc1d17	20	I6L974_20	SYRVVFEKGGVYLHTSARKHQDPDSLIAGVI	1.9099	14.316	slow_up	reg	single		0
p_I7HPV9_144	p	S	I7HPV9	Prex1	144	I7HPV9_144	KSRVTGSKKSTKRTKSINGSLYIFRGRINTE	1.1128	2.2067	slow_up	reg	multi	hetero	0
p_J7NUP1_186	p	S	J7NUP1	Irgm1	186	J7NUP1_186	IVWTKLDRDLSTSVLSEVRLLQNIQENIREN	1.38407	2.31713	slow_up	reg	single		0
p_K3W4Q8_187	p	T	K3W4Q8	Bsg	187	K3W4Q8_187	VTIIFIYEKRRKPDQTLDEDDPGAAPLKGSG	1.40008	2.02307	slow_up	reg	single		0
p_O08550_515	p	S	O08550	Kmt2b	515	O08550_515	EGTLSPTPNPSTTTGSPLEDSPTVVPKSTTF	1.6367	2.2526	slow_up	reg	multi	hetero	2
p_O08553_522	p	S	O08553	Dpysl2	522	O08553_522	SVTPKTVTPASSAKTSPAKQQAPPVRNLHQS	0.853695	6.90193	slow_up	reg	multi	syn	29
p_O08553_518	p	S	O08553	Dpysl2	518	O08553_518	VCEVSVTPKTVTPASSAKTSPAKQQAPPVRN	0.918495	6.88942	slow_up	reg	multi	syn	29
p_O08784_1066	p	T	O08784	Tcof1	1066	O08784_1066	MTPGLTVANSQASKATPRPDSNSLASSAPAT	0.621585	3.24825	slow_up	reg	multi	hetero	4
p_O08784_609	p	S	O08784	Tcof1	609	O08784_609	PALAKGTQRSDVDSSSESESEGAAPSTPRVQ	0.959615	2.12845	slow_up	reg	multi	hetero	4
p_O09106_423	p	S	O09106	Hdac1	423	O09106_423	CSSDKRIACEEEFSDSDEEGEGGRKNSSNFK	1.09101	2.03128	slow_up	reg	multi	hetero	53
p_O09110_7	p	S	O09110	Map2k3	7	O09110_7	_________MESPAASPPASLPQTKGKSKRK	1.2685	4.3348	slow_up	reg	single		5
p_O35071_676	p	S	O35071	Kif1c	676	O35071_676	ADLLLEQQRLYADSDSGEDSDKRSCEESWRL	1.09465	3.34395	slow_up	reg	multi	syn	21
p_O35071_674	p	S	O35071	Kif1c	674	O35071_674	EEADLLLEQQRLYADSDSGEDSDKRSCEESW	1.09465	3.34395	slow_up	reg	multi	syn	21
p_O35450_38	p	S	O35450	Fkbpl	38	O35450_38	NAQQILNTAIPFRQRSPGLLPEALKVGVRPD	1.67168	2.171	slow_up	reg	single		2
p_O35618_367	p	S	O35618	Mdm4	367	O35618_367	KDNEGIDVPDCRRTISAPVVRPKDGYLKEEK	1.475	2.1565	slow_up	reg	single		9
p_O35737_104	p	S	O35737	Hnrnph1	104	O35737_104	NNVEMDWVLKHTGPNSPDTANDGFVRLRGLP	1.11768	2.02182	slow_up	reg	multi	hetero	18
p_O35969_7	p	S	O35969	Gamt	7	O35969_7	_________MSSSAASPLFAPGEDCGPAWRA	1.18235	2.50685	slow_up	reg	single		3
p_O54692_438	p	S	O54692	Zw10	438	O54692_438	VKIGPDCKEALPDLPSPDADHKLQVQTVCKA	1.62837	2.71833	slow_up	reg	single		19
p_O54781_487	p	S	O54781	Srpk2	487	O54781_487	EQEESSPSHDRSRTVSASSTGDLPKTKTRAA	1.8654	2.13657	slow_up	reg	single		5
p_O54824_930	p	S	O54824	Il16	930	O54824_930	PESPPPGQRPSTKALSPDPLLRLLTTQSEDT	1.6755	2.39872	slow_up	reg	multi	syn	16
p_O54824_583	p	S	O54824	Il16	583	O54824_583	ESLERESHPPLRLKKSFEILVRKPTSSKPKP	1.81228	2.08027	slow_up	reg	multi	syn	16
p_O55029_828	p	T	O55029	Copb2	828	O55029_828	ETHADLWPAKQYPLVTPNEERNVMEEAKGFQ	1.7808	3.5998	slow_up	reg	multi	hetero	8
p_O55098_437	p	S	O55098	Stk10	437	O55098_437	QMDEEKQIPDQDENPSPAASKSQKANQSRPN	1.30863	2.21677	slow_up	reg	multi	hetero	4
p_O70479_280	p	S	O70479	Tnfaip1	280	O70479_280	SLLEATSRSRSQASPSEDEDTFELRDRVRRI	0.77797	2.1776	slow_up	reg	single		1
p_O88569_29	p	S	O88569	Hnrnpa2b1	29	O88569_29	KREKEQFRKLFIGGLSFETTEESLRNYYEQW	1.4365	2.22027	slow_up	reg	multi	syn	9
p_O88665_483	p	S	O88665	Brd7	483	O88665_483	TKGGHSRSLQDLDMSSPEDEGQTRALDTAKE	1.92	3.8354	slow_up	reg	multi	syn	6
p_O88665_482	p	S	O88665	Brd7	482	O88665_482	LTKGGHSRSLQDLDMSSPEDEGQTRALDTAK	1.8385	3.73478	slow_up	reg	multi	syn	6
p_O88700_467	p	S	O88700	Blm	467	O88700_467	GHPNKELNSPYLLSHSPSTEECLPTTTPGKT	1.78693	2.04377	slow_up	reg	multi	hetero	0
p_O88852_74	p	S	O88852	Tspyl1	74	O88852_74	GLVPQIRVAAARQGESPPSVRGPAAAVFVTP	0.933425	23.571	slow_up	reg	single		0
p_O89084_786	p	S	O89084	Pde4a	786	O89084_786	SFSLETSILPDLRTLSPSEEAQGLLGLPSMA	1.9177	2.9021	slow_up	reg	multi	hetero	3
p_O89084_204	p	S	O89084	Pde4a	204	O89084_204	NFSLLTNVPIPSNKRSPLGGPPSVCKATLSE	1.59538	2.46573	slow_up	reg	multi	hetero	3
p_P01101_374	p	S	P01101	Fos	374	P01101_374	RKGSSSNEPSSDSLSSPTLLAL_________	0.80756	4.0091	slow_up	reg	multi	syn	5
p_P01101_133	p	S	P01101	Fos	133	P01101_133	GRAQSIGRRGKVEQLSPEEEEKRRIRRERNK	1.5273	2.7512	slow_up	reg	multi	syn	5
p_P07356_316	p	Y	P07356	Anxa2	316	P07356_316	LKIRSEFKRKYGKSLYYYIQQDTKGDYQKAL	1.1471	3.2527	slow_up	reg	single		25
p_P08030_30	p	S	P08030	Aprt	30	P08030_30	SFPDFPIPGVLFRDISPLLKDPDSFRASIRL	1.02622	2.51715	slow_up	reg	single		5
p_P09405_40	p	S	P09405	Ncl	40	P09405_40	EEDSEDEEMSEDEDDSSGEEEVVIPQKKGKK	0.913457	3.71537	slow_up	reg	multi	hetero	20
p_P09405_41	p	S	P09405	Ncl	41	P09405_41	EDSEDEEMSEDEDDSSGEEEVVIPQKKGKKA	0.79045	3.35243	slow_up	reg	multi	hetero	20
p_P09405_34	p	S	P09405	Ncl	34	P09405_34	PPPKEVEEDSEDEEMSEDEDDSSGEEEVVIP	0.91348	2.88318	slow_up	reg	multi	hetero	20
p_P09450_256	p	S	P09450	Junb	256	P09450_256	QTVPEARSRDATPPVSPINMEDQERIKVERK	1.44992	3.9034	slow_up	reg	multi	hetero	105
p_P09450_252	p	T	P09450	Junb	252	P09450_252	KEEPQTVPEARSRDATPPVSPINMEDQERIK	0.765038	2.6692	slow_up	reg	multi	hetero	105
p_P13864_308	p	T	P13864	Dnmt1	308	P13864_308	KRRPKEAEPEQVAPETPEDRDEDEREEKRRK	1.98097	2.092	slow_up	reg	multi	hetero	11
p_P14234_13	p	S	P14234	Fgr	13	P14234_13	___MGCVFCKKLEPASKEDVGLEGDFRSQTA	1.78523	4.83697	slow_up	reg	multi	hetero	4
p_P14234_50	p	S	P14234	Fgr	50	P14234_50	DPTQGRTSSVFPQPTSPAFLNTGNMRSISGT	1.9792	2.17755	slow_up	reg	multi	hetero	4
p_P14733_21	p	T	P14733	Lmnb1	21	P14733_21	PVQQQRAGSRASAPATPLSPTRLSRLQEKEE	1.993	2.68638	slow_up	reg	multi	hetero	18
p_P14733_17	p	S	P14733	Lmnb1	17	P14733_17	ATATPVQQQRAGSRASAPATPLSPTRLSRLQ	0.760072	2.10065	slow_up	reg	multi	hetero	18
p_P15037_277	p	S	P15037	Ets2	277	P15037_277	VNLLNNNSGKPKDHDSPENGGDSFESSDSLL	1.2562	2.3532	slow_up	reg	multi	hetero	2
p_P15920_695	p	S	P15920	Atp6v0a2	695	P15920_695	CFGMSRSGYTLVRKDSEEEVSLLGNQDIEEG	1.747	2.0321	slow_up	reg	single		2
p_P16054_368	p	S	P16054	Prkce	368	P16054_368	DQELKELENNIRKALSFDNRGEEHRASSATD	1.40237	2.45827	slow_up	reg	single		104
p_P18760_41	p	S	P18760	Cfl1	41	P18760_41	PEEVKKRKKAVLFCLSEDKKNIILEEGKEIL	1.40888	2.83707	slow_up	reg	multi	hetero	15
p_P19973_152	p	S	P19973	Lsp1	152	P19973_152	NLSYREPDPEDAVGGSGEAEEHLIRHQVRTP	1.33292	2.36105	slow_up	reg	multi	hetero	2
p_P20491_72	p	S	P20491	Fcer1g	72	P20491_72	SREKADAVYTGLNTRSQETYETLKHEKPPQ_	1.88668	2.32148	slow_up	reg	single		2
p_P23804_161	p	S	P23804	Mdm2	161	P23804_161	SSDLISRLSTSSRRRSISETEENTDELPGER	1.68517	3.45162	slow_up	reg	multi	hetero	27
p_P23804_183	p	S	P23804	Mdm2	183	P23804_183	NTDELPGERHRKRRRSLSFDPSLGLCELREM	1.12322	2.32268	slow_up	reg	multi	hetero	27
p_P23804_163	p	S	P23804	Mdm2	163	P23804_163	DLISRLSTSSRRRSISETEENTDELPGERHR	1.22378	2.14116	slow_up	reg	multi	hetero	27
p_P24668_268	p	S	P24668	M6pr	268	P24668_268	PAAYRGVGDDQLGEESEERDDHLLPM_____	1.52283	2.253	slow_up	reg	single		10
p_P26039_1116	p	Y	P26039	Tln1	1116	P26039_1116	AIAKLLGEIAQGNENYAGIAARDVAGGLRSL	1.71284	4.16943	slow_up	reg	multi	hetero	29
p_P26039_1777	p	Y	P26039	Tln1	1777	P26039_1777	LDQTKTLAESALQLLYTAKEAGGNPKQAAHT	1.46835	2.6078	slow_up	reg	multi	hetero	29
p_P26039_26	p	Y	P26039	Tln1	26	P26039_26	GNVVKTMQFEPSTMVYDACRMIRERIPEALA	1.5861	2.15865	slow_up	reg	multi	hetero	29
p_P26041_576	p	S	P26041	Msn	576	P26041_576	QIRQGNTKQRIDEFESM______________	1.36922	2.48567	slow_up	reg	multi	hetero	27
p_P27546_617	p	S	P27546	Map4	617	P27546_617	VKAAEQMSTLPIDAPSPLENLEQKETPGSQP	1.77236	3.42938	slow_up	reg	multi	hetero	16
p_P27546_475	p	S	P27546	Map4	475	P27546_475	TAPPTETNLGMAKDMSPLPESEVTLGKDVVI	1.2988	2.59177	slow_up	reg	multi	hetero	16
p_P27546_254	p	S	P27546	Map4	254	P27546_254	KALETMAEQTTDVVHSPSTDTTPGPDTEAAL	1.4955	2.2257	slow_up	reg	multi	hetero	16
p_P27546_517	p	S	P27546	Map4	517	P27546_517	VTPLSEEEVTSVKDMSPSAETEAPLAKNADL	1.1205	2.01555	slow_up	reg	multi	hetero	16
p_P27612_50	p	S	P27612	Plaa	50	P27612_50	VSVSRDRTTRLWAPDSPNRGFTEMHCMSGHS	1.89353	2.05214	slow_up	reg	multi	hetero	3
p_P27659_350	p	S	P27659	Rpl3	350	P27659_350	GCVVGTKKRVLTLRKSLLVQTKRRALEKIDL	1.98588	2.55115	slow_up	reg	single		7
p_P28667_148	p	T	P28667	Marcksl1	148	P28667_148	ACSDEGTAQEGKAAATPESQEPQAKGAEASA	1.3778	3.0341	slow_up	reg	multi	hetero	0
p_P28667_14	p	T	P28667	Marcksl1	14	P28667_14	__MGSQSSKAPRGDVTAEEAAGASPAKANGQ	1.31327	2.739	slow_up	reg	multi	hetero	0
p_P29341_297	p	Y	P29341	Pabpc1	297	P29341_297	QMKQDRITRYQGVNLYVKNLDDGIDDERLRK	1.006	22.524	slow_up	reg	multi	syn	41
p_P30993_333	p	S	P30993	C5ar1	333	P30993_333	SIIRNALSEDSVGRDSKTFTPSTTDTSTRKS	1.83435	3.1747	slow_up	reg	single		2
p_P33174_1002	p	S	P33174	Kif4	1002	P33174_1002	ENSAIKQKLTLLQVASKQKPHLTRNIFQSPD	0.717847	26.6342	slow_up	reg	multi	hetero	30
p_P34152_948	p	S	P34152	Ptk2	948	P34152_948	ADSYNEGVKLQPQEISPPPTANLDRSNDKVY	1.41242	2.4227	slow_up	reg	multi	hetero	27
p_P35831_748	p	S	P35831	Ptpn12	748	P35831_748	DSPPAFSDKKDQITKSPAEVTDIGFGNRCGK	1.87115	3.48195	slow_up	reg	multi	hetero	9
p_P35831_632	p	S	P35831	Ptpn12	632	P35831_632	VTRNKTSISTASATVSPASSAESACTRRVLP	1.86457	2.54153	slow_up	reg	multi	hetero	9
p_P35831_83	p	S	P35831	Ptpn12	83	P35831_83	LPFDHSRVKLTLKTPSQDSDYINANFIKGVY	1.3986	2.10443	slow_up	reg	multi	hetero	9
p_P35831_396	p	S	P35831	Ptpn12	396	P35831_396	QDSDRYHPKPVLHMASPEQHPADLNRSYDKS	1.57957	2.02427	slow_up	reg	multi	hetero	9
p_P39428_60	p	S	P39428	Traf1	60	P39428_60	DRICPKCRADNLHPVSPGSPLTQEKVHSDVA	1.65137	2.57747	slow_up	reg	multi	hetero	36
p_P40201_469	p	S	P40201	Chd1	469	P40201_469	VLKQRPRFVALKKQPSYIGGHEGLELRDYQL	1.9607	2.53203	slow_up	reg	multi	hetero	3
p_P40201_1096	p	S	P40201	Chd1	1096	P40201_1096	NGSEGRRSRSRRYSGSDSDSISERKRPKKRG	1.5492	2.0395	slow_up	reg	multi	hetero	3
p_P41438_477	p	S	P41438	Slc19a1	477	P41438_477	AQELRSPLETSVQAISLQDGDLRGPQPSAPQ	1.0469	2.2258	slow_up	reg	single		0
p_P42232_699	p	Y	P42232	Stat5b	699	P42232_699	TPVPCEPATAKAADGYVKPQIKQVVPEFANA	0.713945	3.39662	slow_up	reg	single		7
p_P42567_324	p	S	P42567	Eps15	324	P42567_324	PPSDRSSLQKNITGSSPVADFSAIKELDTLN	1.349	2.72263	slow_up	reg	multi	hetero	14
p_P42567_586	p	T	P42567	Eps15	586	P42567_586	TDESEAVTVAGNEKVTPRFDDDKHSKEEDPF	1.21032	2.532	slow_up	reg	multi	hetero	14
p_P46694_18	p	S	P46694	Ier3	18	P46694_18	HSRNHLHTMTGLRAPSPAPSTGPELRRGSGP	1.43465	5.90832	slow_up	reg	multi	syn	0
p_P46694_31	p	S	P46694	Ier3	31	P46694_31	APSPAPSTGPELRRGSGPEIFTFDPLPERAV	0.847277	2.62403	slow_up	reg	multi	syn	0
p_P47809_88	p	S	P47809	Map2k4	88	P47809_88	RLRTHSIESSGKLKISPEQHWDFTAEDLKDL	1.62553	6.62493	slow_up	reg	multi	hetero	6
p_P48678_19	p	T	P48678	Lmna	19	P48678_19	PSQRRATRSGAQASSTPLSPTRITRLQEKED	1.5809	2.72128	slow_up	reg	multi	hetero	28
p_P48755_267	p	S	P48755	Fosl1	267	P48755_267	KSSSSSGDPSSDPLGSPTLLAL_________	1.71804	2.45887	slow_up	reg	single		0
p_P49003_183	p	T	P49003	Bmp5	183	P49003_183	FSHQRRHYKEFRFDLTQIPHGEAVTAAEFRI	0.87093	3.541	slow_up	reg	single		0
p_P52479_364	p	S	P52479	Usp10	364	P52479_364	SPMAYVETKCSPPVPSPLASEKQMEVKEGLV	1.88892	3.09088	slow_up	reg	multi	hetero	8
p_P53986_230	p	S	P53986	Slc16a1	230	P53986_230	QEAGKSDANTDLIGGSPKGEKLSVFQTINKF	1.96662	2.06058	slow_up	reg	multi	hetero	2
p_P54276_252	p	S	P54276	Msh6	252	P54276_252	GPRRSSRQVKKRRVISDSESDIGGSDVEFKP	1.88195	3.47855	slow_up	reg	multi	syn	6
p_P54276_256	p	S	P54276	Msh6	256	P54276_256	SSRQVKKRRVISDSESDIGGSDVEFKPDTKQ	1.63535	2.50435	slow_up	reg	multi	syn	6
p_P55200_1847	p	T	P55200	Kmt2a	1847	P55200_1847	KGPGEPDSPTPLHPPTPPILSTDRSREDSPE	1.41925	2.20312	slow_up	reg	multi	hetero	4
p_P55937_979	p	S	P55937	Golga3	979	P55937_979	KKAITEQKQKMKRLGSDLTSAQKEMKTKHKA	1.8325	2.1967	slow_up	reg	multi	hetero	6
p_P57725_297	p	S	P57725	Samsn1	297	P57725_297	IELNIADPEDRARLLSAAESLLDEETTVEHE	1.3662	2.6057	slow_up	reg	multi	hetero	0
p_P58404_206	p	S	P58404	Strn4	206	P58404_206	ILDMRSKRVRSLLGRSLELNGAGEPVEGAPR	1.44895	2.02645	slow_up	reg	single		3
p_P58871_995	p	T	P58871	Tnks1bp1	995	P58871_995	SPEEAQQQDEEFEKKTPVGEDRFCEASRDVG	1.12045	3.53745	slow_up	reg	multi	hetero	14
p_P58871_796	p	S	P58871	Tnks1bp1	796	P58871_796	QGSGEGSTREWASRHSLGQEVIGIGGSQDES	1.8877	2.3457	slow_up	reg	multi	hetero	14
p_P58871_1290	p	S	P58871	Tnks1bp1	1290	P58871_1290	TPDLGLRNMAPGAGCSPGEPRELGVGQVDWG	1.56197	2.2563	slow_up	reg	multi	hetero	14
p_P58871_539	p	S	P58871	Tnks1bp1	539	P58871_539	EGVSQVGPGTPPAPESPRKPISGVQGNDPGI	1.91858	2.15594	slow_up	reg	multi	hetero	14
p_P58871_763	p	S	P58871	Tnks1bp1	763	P58871_763	SWSQDTSQNYSLGGRSPVGDTGLGKRDWSSK	1.98897	2.08828	slow_up	reg	multi	hetero	14
p_P59054_523	p	S	P59054	Csrnp1	523	P59054_523	DYSLGPHYTSRRVSGSPDSLETFHPLPSFSP	0.71031	3.2465	slow_up	reg	single		0
p_P60330_239	p	S	P60330	Espl1	239	P60330_239	LSRHLIRVLVGEGGSSPGPLSPQRALCLLEI	1.4477	3.1444	slow_up	reg	multi	hetero	27
p_P60710_199	p	S	P60710	Actb	199	P60710_199	DLTDYLMKILTERGYSFTTTAEREIVRDIKE	1.55807	2.09268	slow_up	reg	multi	hetero	237
p_P61514_21	p	S	P61514	Rpl37a	21	P61514_21	KKVGIVGKYGTRYGASLRKMVKKIEISQHAK	1.8035	2.2573	slow_up	reg	single		5
p_P61979_77	p	S	P61979	Hnrnpk	77	P61979_77	GKNIKALRTDYNASVSVPDSSGPERILSISA	1.2835	3.5503	slow_up	reg	multi	hetero	21
p_P61979_116	p	S	P61979	Hnrnpk	116	P61979_116	LKKIIPTLEEGLQLPSPTATSQLPLESDAVE	1.96945	2.3043	slow_up	reg	multi	hetero	21
p_P62071_186	p	S	P62071	Rras2	186	P62071_186	LVRVIRKFQEQECPPSPEPTRKEKDKKGCHC	1.95595	2.25345	slow_up	reg	single		5
p_P62900_15	p	S	P62900	Rpl31	15	P62900_15	_MAPAKKGGEKKKGRSAINEVVTREYTINIH	1.29285	2.02653	slow_up	reg	single		10
p_P63213_8	p	S	P63213	Gng2	8	P63213_8	________MASNNTASIAQARKLVEQLKMEA	0.81712	4.8384	slow_up	reg	single		2
p_P68040_316	p	T	P68040	Rack1	316	P68040_316	GYTDNLVRVWQVTIGTR______________	1.41173	2.76387	slow_up	reg	multi	syn	29
p_P70268_346	p	S	P70268	Pkn1	346	P70268_346	VRVVGCKNLPETIPWSPPPSVGASGTPESRT	1.4353	2.7704	slow_up	reg	multi	hetero	4
p_P70268_536	p	S	P70268	Pkn1	536	P70268_536	LLRRLIPSAVATGTFSPNASPGAEIRHTGDI	1.80197	2.18453	slow_up	reg	multi	hetero	4
p_P70302_519	p	S	P70302	Stim1	519	P70302_519	TEPQLGLGSQRDLTHSDSESSLHMSDRQRVA	0.831087	3.16369	slow_up	reg	multi	hetero	3
p_P70399_851	p	S	P70399	Tp53bp1	851	P70399_851	RPDQETQQPQVQEKESPVTVDAEVADDKQLG	1.47385	2.02615	slow_up	reg	multi	hetero	34
p_P70444_76	p	S	P70444	Bid	76	P70444_76	SQASRSFNQGRIEPDSESQEEIIHNIARHLA	1.36849	2.38722	slow_up	reg	single		12
p_P70452_36	p	S	P70452	Stx4	36	P70452_36	VRVALVVHSGAARLGSPDDEFFQKVQTIRQT	1.94813	5.68522	slow_up	reg	single		12
p_P70698_575	p	S	P70698	Ctps1	575	P70698_575	RLSPRDTYSDRSGSSSPDSEITELKFPSISQ	1.25056	3.00502	slow_up	reg	multi	syn	4
p_P83741_1972	p	T	P83741	Wnk1	1972	P83741_1972	RTEDKVTELKKEGPVTSPPFRDSEQTVIPAV	1.4812	2.951	slow_up	reg	multi	hetero	2
p_P83741_1973	p	S	P83741	Wnk1	1973	P83741_1973	TEDKVTELKKEGPVTSPPFRDSEQTVIPAVI	1.53435	2.90913	slow_up	reg	multi	hetero	2
p_P97287_144	p	T	P97287	Mcl1	144	P97287_144	SEAAKSSGADGSLPSTPPPPEEEEDDLYRQS	1.6612	2.46423	slow_up	reg	multi	syn	16
p_P97287_140	p	S	P97287	Mcl1	140	P97287_140	LERVSEAAKSSGADGSLPSTPPPPEEEEDDL	0.805893	2.09097	slow_up	reg	multi	syn	16
p_P97817_188	p	S	P97817	Cdr2	188	P97817_188	DHVFAEKITSLQSQQSPDEEENEHLKKAVTM	1.24745	3.1085	slow_up	reg	multi	hetero	0
p_P97825_87	p	S	P97825	Jpt1	87	P97825_87	GGREDSESPGTQRSNSSEASSGDFLDLKGEG	1.9472	2.01827	slow_up	reg	multi	hetero	2
p_P97855_47	p	S	P97855	G3bp1	47	P97855_47	RFYGKNSSYAHGGLDSNGKPADAVYGQKEIH	1.3748	3.5099	slow_up	reg	multi	syn	12
p_P99027_79	p	S	P99027	Rplp2	79	P99027_79	SVPAGGAVAVSAAPGSAAPAAGSAPAAAEEK	1.10896	2.13562	slow_up	reg	single		10
p_Q00196_26	p	S	Q00196	Pou2f2	26	Q00196_26	IRMSKPLEAEKQSLDSPSEHTDTERNGPDIN	1.62972	2.07954	slow_up	reg	multi	hetero	0
p_Q01320_1328	p	S	Q01320	Top2a	1328	Q01320_1328	QRSAAAKAKFTVDLDSDEDFSGLDEKDEDED	1.66665	2.0331	slow_up	reg	multi	hetero	24
p_Q02053_13	p	S	Q02053	Uba1	13	Q02053_13	___MSSSPLSKKRRVSGPDPKPGSNCSPAQS	1.943	2.00887	slow_up	reg	single		12
p_Q03141_419	p	S	Q03141	Mark3	419	Q03141_419	KGQRSVSSSQKQRRYSDHAGPAIPSVVAYPK	1.9291	2.30667	slow_up	reg	multi	hetero	2
p_Q04692_144	p	S	Q04692	Smarcad1	144	Q04692_144	DEESHDLPSVTRRNDSSELEDLSELEDLKDA	1.38395	2.20812	slow_up	reg	multi	hetero	0
p_Q05915_51	p	S	Q05915	Gch1	51	Q05915_51	KGAQPADAWKAGRHRSEEENQVNLPKLAAAY	1.56517	2.87822	slow_up	reg	single		0
p_Q05D44_191	p	S	Q05D44	Eif5b	191	Q05D44_191	KERSRVNSSGESGGESDEFLQSRKGQKKNQK	1.07665	2.1861	slow_up	reg	multi	hetero	0
p_Q0VBL3_674	p	S	Q0VBL3	Rbm15	674	Q0VBL3_674	ERPRKQRHCTPSPDRSPELSSNRDRYNSDND	1.01988	2.31998	slow_up	reg	single		4
p_Q2TB02_35	p	S	Q2TB02	Nfkbid	35	Q2TB02_35	SWRVSSLPSGSPQLPSPTGPSLETARAHILA	1.80203	6.3137	slow_up	reg	single		2
p_Q32P12_312	p	S	Q32P12		312	Q32P12_312	CQGPLSSRAPVSSVESPVSTPRNTSTPVTQP	1.6089	2.2452	slow_up	reg	multi	hetero	0
p_Q3B7Z2_336	p	S	Q3B7Z2	Osbp	336	Q3B7Z2_336	RGATVLPANPPGSAGSGKDQCCSGKGDMSDE	1.9398	4.59964	slow_up	reg	multi	hetero	0
p_Q3TGG2_417	p	S	Q3TGG2	Atxn2l	417	Q3TGG2_417	VDPGAGSISPASPKLSLTPTDVKELPTKEPS	1.5216	4.9138	slow_up	reg	multi	hetero	0
p_Q3TGG2_23	p	S	Q3TGG2	Atxn2l	23	Q3TGG2_23	IGLPRGQTTGKGPPQSPVFEGVYNNSRMLHF	1.67217	2.0479	slow_up	reg	multi	hetero	0
p_Q3TJD7_96	p	T	Q3TJD7	Pdlim7	96	Q3TJD7_96	LSRAQPVQSKPQKALTPPADPPRYTFAPSAS	1.70943	2.54373	slow_up	reg	single		0
p_Q3TRP8_4	p	S	Q3TRP8	Cep68	4	Q3TRP8_4	____________MALSEDEAEAEVSVNTKVP	1.1099	2.3893	slow_up	reg	single		0
p_Q3TRX6_48	p	T	Q3TRX6	Dnajc2	48	Q3TRX6_48	RWFEAFVKRRNRNASTSFQELEDKKELSEES	1.3272	2.08865	slow_up	reg	multi	hetero	0
p_Q3TS02_481	p	S	Q3TS02	Acly	481	Q3TS02_481	PAKKAKPAMPQDSVPSPRSLQGHSGS_____	1.735	2.0011	slow_up	reg	multi	hetero	0
p_Q3TUE1_135	p	S	Q3TUE1	Fubp1	135	Q3TUE1_135	RIQQESGCKIQIAPDSGGLPERSCMLTGTPE	1.79867	6.71513	slow_up	reg	single		1
p_Q3TXS7_273	p	T	Q3TXS7	Psmd1	273	Q3TXS7_273	QQFLSSVIQNLRTVGTPIASVPGSTNTGTVP	1.6019	3.69303	slow_up	reg	multi	hetero	8
p_Q3TXS7_311	p	T	Q3TXS7	Psmd1	311	Q3TXS7_311	PMETEEKTASAVAGKTPDASPEPKDQTLKMI	1.42043	3.5541	slow_up	reg	multi	hetero	8
p_Q3TYD6_742	p	S	Q3TYD6	Lmtk2	742	Q3TYD6_742	QTELKNAGFTSALLESPQRGSESSELEFLEN	1.75365	2.28755	slow_up	reg	multi	hetero	2
p_Q3TYK3_311	p	S	Q3TYK3	Nfix	311	Q3TYK3_311	GSSQSSGWPNDVDAGSPRATASALHFPSTSI	1.39022	2.7481	slow_up	reg	single		0
p_Q3TYY8_190	p	S	Q3TYY8	Pwwp2b	190	Q3TYY8_190	LRPRQVLCEKCKSTVSPQEASPSPLNTPKPR	1.9954	4.93613	slow_up	reg	single		0
p_Q3U0M1_953	p	S	Q3U0M1	Trappc9	953	Q3U0M1_953	MAIQVDKFNFESVPESPGEKGHFANLKQLEE	1.94927	2.51132	slow_up	reg	single		2
p_Q3U182_490	p	S	Q3U182	Crtc2	490	Q3U182_490	TSKLPTDQRLPPYPYSPPSLVIPTHPPTPKS	1.59573	2.04153	slow_up	reg	multi	hetero	12
p_Q3U1F9_253	p	S	Q3U1F9	Pag1	253	Q3U1F9_253	NAESILGTCSDLDEESPPPVPVKLLDENANL	1.6623	3.0581	slow_up	reg	multi	hetero	120
p_Q3U1F9_379	p	S	Q3U1F9	Pag1	379	Q3U1F9_379	KTPNSISTLPPARRPSEEPEPDYEAIQTLNR	1.94987	2.51143	slow_up	reg	multi	hetero	120
p_Q3U1J4_645	p	S	Q3U1J4	Ddb1	645	Q3U1J4_645	TLGTQPTVLRTFRSLSTTNVFACSDRPTVIY	1.14263	2.13783	slow_up	reg	multi	hetero	79
p_Q3U3Q1_219	p	S	Q3U3Q1	Ulk3	219	Q3U3Q1_219	YEALFGQPPFASRSFSELEEKIRSNRVIELP	1.76285	2.17315	slow_up	reg	single		0
p_Q3U8K7_630	p	S	Q3U8K7	Kmt5b	630	Q3U8K7_630	RQVKPVKHLAKTEDCSPEHSFPGKDGLPDLP	0.847995	13.609	slow_up	reg	single		0
p_Q3U8S1_313	p	T	Q3U8S1	Cd44	313	Q3U8S1_313	RCGQKKKLVINGGNGTVEDRKPSELNGEASK	1.2518	2.6305	slow_up	reg	single		0
p_Q3UGS4_23	p	T	Q3UGS4	Mcrip1	23	Q3UGS4_23	RVVYNGKRNSSPRSPTNSSEIFTPAHEENVR	1.57625	2.1584	slow_up	reg	multi	hetero	0
p_Q3UGY8_2096	p	S	Q3UGY8	Arfgef3	2096	Q3UGY8_2096	RQEKRPRSGSTGSSLSVSVRDAEAQIQAWTN	1.3308	2.7991	slow_up	reg	multi	hetero	2
p_Q3UGY8_2054	p	S	Q3UGY8	Arfgef3	2054	Q3UGY8_2054	KVDKKGEPLGPRGPDSPLLQRPQHLIDQGQM	1.55427	2.0811	slow_up	reg	multi	hetero	2
p_Q3UH60_53	p	S	Q3UH60	Dip2b	53	Q3UH60_53	QKGYEKKRSKLLSPYSPQTQETDSIGQKERN	1.5912	2.77985	slow_up	reg	multi	hetero	4
p_Q3UHX0_716	p	S	Q3UHX0	Nol8	716	Q3UHX0_716	LEKSSKVSPREDPQKSPAGFSLSDSNASCIN	1.97307	2.50553	slow_up	reg	multi	syn	2
p_Q3UJH4_141	p	S	Q3UJH4	Rhox5	141	Q3UJH4_141	QHRLRELESILQRTNSFDVPREDLDRLMDAC	1.9159	2.26788	slow_up	reg	single		0
p_Q3ULG5_700	p	S	Q3ULG5	Mcm6	700	Q3ULG5_700	GHADSPAPVNRFNGSSEDASQETVSKPSLRL	1.3655	2.2342	slow_up	reg	multi	hetero	0
p_Q3UMB5_788	p	S	Q3UMB5	Smcr8	788	Q3UMB5_788	MDFQKWKLIGLQRVASPANVGTLHTLSRYSR	1.94793	5.16627	slow_up	reg	single		0
p_Q3UPH7_415	p	S	Q3UPH7	Arhgef40	415	Q3UPH7_415	DKEETRQQEVLVSLPSPSEQEPAECSLVKEK	1.88983	3.01867	slow_up	reg	multi	hetero	3
p_Q3UPL0_531	p	S	Q3UPL0	Sec31a	531	Q3UPL0_531	ALKDSDQVAQSDGEESPAAEEQLLGERIKEE	1.72055	2.63522	slow_up	reg	multi	hetero	3
p_Q3UW53_614	p	S	Q3UW53	Fam129a	614	Q3UW53_614	RVSAILPGAPDNELPSNEVFQEPEEKKEQPG	1.3945	4.99275	slow_up	reg	multi	hetero	3
p_Q3UZ39_302	p	S	Q3UZ39	Lrrfip1	302	Q3UZ39_302	GEKAENQRPAEDSALSPGPLAGAKCEQQVQS	1.26433	2.32167	slow_up	reg	multi	hetero	9
p_Q3V0N8_1032	p	S	Q3V0N8	Slc12a6	1032	Q3V0N8_1032	LVKDRNSMLRLTSIGSDEDEETETYQEKVHM	1.82771	2.21147	slow_up	reg	multi	hetero	0
p_Q3V0N8_32	p	S	Q3V0N8	Slc12a6	32	Q3V0N8_32	VTPTKIDDIPGLSDTSPDLSSRSSSRVRFSS	1.79027	2.09133	slow_up	reg	multi	hetero	0
p_Q3V3Q7_361	p	S	Q3V3Q7	Pacs2	361	Q3V3Q7_361	LSAAVPREPSGQPEDSPEAETSTLDVFTEKL	1.19633	2.32597	slow_up	reg	multi	hetero	0
p_Q4JK59_97	p	S	Q4JK59	Tet2	97	Q4JK59_97	GYSRCLQNGGIKRTVSEPSLSGLHPNKILKL	1.7339	2.31183	slow_up	reg	multi	hetero	3
p_Q4QRL3_1419	p	T	Q4QRL3	Ccdc88b	1419	Q4QRL3_1419	RFPGGRSSASFSPGDTPRQRFRQRRPGPLGA	0.525025	18.7056	slow_up	reg	multi	hetero	0
p_Q4QRL3_764	p	S	Q4QRL3	Ccdc88b	764	Q4QRL3_764	LEVKLQAQAQRLEARSAEALCLSEELAQARR	1.9584	2.2721	slow_up	reg	multi	hetero	0
p_Q4U2R1_1589	p	S	Q4U2R1	Herc2	1589	Q4U2R1_1589	GNEESDLEEACVLPHSPINVDKRPISMKSPK	1.9396	2.73043	slow_up	reg	multi	syn	60
p_Q4U2R1_1578	p	S	Q4U2R1	Herc2	1578	Q4U2R1_1578	KPESIDSEEKIGNEESDLEEACVLPHSPINV	1.58195	2.2478	slow_up	reg	multi	syn	60
p_Q4VA53_1356	p	S	Q4VA53	Pds5b	1356	Q4VA53_1356	SKQHRTSKRAQQRAESPETSAVESTQSTPQK	1.1532	2.02438	slow_up	reg	multi	hetero	3
p_Q4VAC9_502	p	S	Q4VAC9	Plekhg3	502	Q4VAC9_502	QLSEKARAVGMKHAGSAGALLDFGQPAHAQK	1.74345	2.5017	slow_up	reg	multi	hetero	3
p_Q4VAC9_1291	p	S	Q4VAC9	Plekhg3	1291	Q4VAC9_1291	SSTVGLEEDSGKESSSPVALKGQGQGFQASA	1.8362	2.04427	slow_up	reg	multi	hetero	3
p_Q505F5_293	p	S	Q505F5	Lrrc47	293	Q505F5_293	KEDRKKRRERKQHRESGEGEEEVADSARLML	1.5287	2.05824	slow_up	reg	single		4
p_Q569Z6_211	p	S	Q569Z6	Thrap3	211	Q569Z6_211	NQGDEAKEQTFSGGTSQDIKGSESSKPWPDA	0.602335	2.1802	slow_up	reg	multi	hetero	15
p_Q571K4_60	p	S	Q571K4	Tab3	60	Q571K4_60	ALSQESSKYLYMEYHSPEDNRMNRNRLLHIN	1.824	2.5057	slow_up	reg	multi	hetero	2
p_Q58FA4_71	p	S	Q58FA4	E2f8	71	Q58FA4_71	PWTPTANLKMLISAVSPEIRSRDQKRGLSDN	1.25317	11.1557	slow_up	reg	multi	hetero	3
p_Q5DU37_605	p	S	Q5DU37	Zfyve26	605	Q5DU37_605	AEDEDIEGKGPLGLRSPSESPQHIAATERRS	1.81293	2.72873	slow_up	reg	single		3
p_Q5F258_362	p	S	Q5F258	Git1	362	Q5F258_362	ILSEAKRRQQGKSLSSPTDNLELSARSQSEL	1.57587	2.85577	slow_up	reg	multi	hetero	3
p_Q5F2E8_9	p	S	Q5F2E8	Taok1	9	Q5F2E8_9	_______MPSTNRAGSLKDPEIAELFFKEDP	1.2855	2.0108	slow_up	reg	single		2
p_Q5I1X5_315	p	S	Q5I1X5	Ppp1r13l	315	Q5I1X5_315	KDHLTSATLPRNYKVSPLASDRRSDVGSYRR	0.681923	27.249	slow_up	reg	multi	hetero	2
p_Q5I1X5_110	p	S	Q5I1X5	Ppp1r13l	110	Q5I1X5_110	ARFGRSESAPSLHPYSPLSPKGRPSSPRTPI	1.37963	2.37803	slow_up	reg	multi	hetero	2
p_Q5I1X5_183	p	S	Q5I1X5	Ppp1r13l	183	Q5I1X5_183	QPGPSTPFDYLGRAGSPRGSPLAEGPQAFFP	1.788	2.3464	slow_up	reg	multi	hetero	2
p_Q5I1X5_187	p	S	Q5I1X5	Ppp1r13l	187	Q5I1X5_187	STPFDYLGRAGSPRGSPLAEGPQAFFPERGP	1.93416	2.29242	slow_up	reg	multi	hetero	2
p_Q5I1X5_113	p	S	Q5I1X5	Ppp1r13l	113	Q5I1X5_113	GRSESAPSLHPYSPLSPKGRPSSPRTPIYLQ	1.21283	2.03563	slow_up	reg	multi	hetero	2
p_Q5NCC3_571	p	S	Q5NCC3	Trim41	571	Q5NCC3_571	GKRYQAQSSTEQTLLSPCEKPRRFGVYLDYE	1.9967	2.0309	slow_up	reg	single		2
p_Q5NCQ5_207	p	S	Q5NCQ5	Dph1	207	Q5NCQ5_207	LKADYHISVPQCKPLSPGEILGCTSPRLSKE	1.349	2.0822	slow_up	reg	single		2
p_Q5SFM8_566	p	S	Q5SFM8	Rbm27	566	Q5SFM8_566	VTRVVLEPESRKRAISGLEGPLTKKPWLGKQ	1.05204	2.7317	slow_up	reg	single		2
p_Q5SNY8_74	p	S	Q5SNY8	Cfap36	74	Q5SNY8_74	KEIGINEDQFQEACTSPLAKTRTSQAILQPV	1.37657	2.8006	slow_up	reg	single		0
p_Q5SQG5_151	p	S	Q5SQG5	Phb	151	Q5SQG5_151	AGELITQRELVSRQVSDDLTERAATFGLILD	1.9655	2.4134	slow_up	reg	single		0
p_Q5SSW2_1746	p	S	Q5SSW2	Psme4	1746	Q5SSW2_1746	LCKTKLPKKRKRDPGSVGDTIPSAELVKRHA	1.72125	3.95225	slow_up	reg	single		6
p_Q5SSZ5_860	p	S	Q5SSZ5	Tns3	860	Q5SSZ5_860	PETPYVKTSPRYPPFSPPEPQLSSPASLHKG	1.90473	3.44057	slow_up	reg	multi	hetero	3
p_Q5SSZ5_379	p	S	Q5SSZ5	Tns3	379	Q5SSZ5_379	DTGIPSSPQGMPATSSPDHGDHTLSVSSDSG	1.8046	3.0972	slow_up	reg	multi	hetero	3
p_Q5SUF2_148	p	S	Q5SUF2	Luc7l3	148	Q5SUF2_148	TDKIDVLLQQIEELGSEGKVEEAQGMMKLVE	0.99006	2.47	slow_up	reg	single		3
p_Q5SW28_500	p	S	Q5SW28	Pik3r5	500	Q5SW28_500	LLAPPSHHQRRRPFLSGDEDPKASTLRVVVF	1.76626	2.79282	slow_up	reg	single		3
p_Q5SW75_734	p	S	Q5SW75	Ssh2	734	Q5SW75_734	SSVDEDQSKAITELVSPDIIMQSHSENAISV	1.8385	3.5363	slow_up	reg	multi	hetero	2
p_Q5SW75_1283	p	S	Q5SW75	Ssh2	1283	Q5SW75_1283	LCKDYLPDRELVSSESPHLKLLQPFLRTDSG	1.676	2.6778	slow_up	reg	multi	hetero	2
p_Q5SWT9_461	p	S	Q5SWT9	Ikzf1	461	Q5SWT9_461	EEQRAYEVLRAASENSQDAFRVVSTSGEQLK	1.17154	4.97725	slow_up	reg	multi	hetero	0
p_Q5SWW4_481	p	S	Q5SWW4	Med13	481	Q5SWW4_481	EKPQKRPLTPFHHRVSVSDEIGMDTDSASQR	1.7087	2.3434	slow_up	reg	multi	hetero	5
p_Q5SXJ3_994	p	S	Q5SXJ3	Brip1	994	Q5SXJ3_994	LQTMKTEKNEISRSSSPTFGKQTEPVNWPIF	1.15545	4.09125	slow_up	reg	multi	hetero	0
p_Q5XF89_813	p	S	Q5XF89	Atp13a3	813	Q5XF89_813	SAIDSEAIPIKLAHDSLEDLEVTRYHFAMNG	1.6078	7.1111	slow_up	reg	single		0
p_Q60591_274	p	S	Q60591	Nfatc2	274	Q60591_274	AEALVAPLPAASPQRSRSPSPQPSPHVALQD	1.3344	22.366	slow_up	reg	multi	hetero	13
p_Q60668_127	p	T	Q60668	Hnrnpd	127	Q60668_127	DLKDYFSKFGEVVDCTLKLDPITGRSRGFGF	0.57459	2.3397	slow_up	reg	single		15
p_Q60769_571	p	S	Q60769	Tnfaip3	571	Q60769_571	IQSLTPHSCHRTGNVSPSGCLSQAARTPGDR	1.9661	6.9628	slow_up	reg	multi	hetero	10
p_Q60769_563	p	S	Q60769	Tnfaip3	563	Q60769_563	SKSDPSQLIQSLTPHSCHRTGNVSPSGCLSQ	1.0596	3.7639	slow_up	reg	multi	hetero	10
p_Q60769_381	p	S	Q60769	Tnfaip3	381	Q60769_381	AAHAQNPLEPSTPQLSLMDIKCETPNCPFFM	1.3359	3.50603	slow_up	reg	multi	hetero	10
p_Q60769_714	p	S	Q60769	Tnfaip3	714	Q60769_714	LKCARASCKNILACRSEELCMECQHLSQRVG	1.5177	3.3111	slow_up	reg	multi	hetero	10
p_Q60929_233	p	S	Q60929	Mef2a	233	Q60929_233	AGNSPVGNGFVNSRASPNLIGNTGANSLGKV	1.07817	2.6251	slow_up	reg	multi	hetero	3
p_Q60972_144	p	T	Q60972	Rbbp4	144	Q60972_144	RARYMPQNPCIIATKTPSSDVLVFDYTKHPS	1.4793	2.16763	slow_up	reg	single		24
p_Q60988_960	p	S	Q60988	Stil	960	Q60988_960	AKTQNTHHARKKRHNSGLVDKDCVLSATIKQ	0.970707	2.32657	slow_up	reg	multi	hetero	0
p_Q61168_248	p	T	Q61168	Laptm5	248	Q61168_248	VALPSYEEALSLPPKTPEGDPAPPPYSEV__	1.6529	2.1664	slow_up	reg	multi	hetero	4
p_Q61191_411	p	S	Q61191	Hcfc1	411	Q61191_411	QLQKYDIPATAATATSPTPNPVPSVPANPPK	1.10133	2.8966	slow_up	reg	multi	hetero	5
p_Q61191_6	p	S	Q61191	Hcfc1	6	Q61191_6	__________MASAVSPANLPAVLLQPRWKR	1.76613	2.08483	slow_up	reg	multi	hetero	5
p_Q61191_1516	p	S	Q61191	Hcfc1	1516	Q61191_1516	PVPGPSVPPPEELQVSPGPRQQLPPRQLLQS	1.59425	2.02615	slow_up	reg	multi	hetero	5
p_Q61316_816	p	S	Q61316	Hspa4	816	Q61316_816	AEQNGPVDGQGDNPGSQAAEHGADTAVPSDG	0.815867	2.3232	slow_up	reg	multi	syn	9
p_Q61602_1259	p	S	Q61602	Gli3	1259	Q61602_1259	GNTFHEQPFKTQQYGSQLNRQPLTSSALDHA	1.13193	73.0405	slow_up	reg	single		0
p_Q61655_85	p	S	Q61655	Ddx19a	85	Q61655_85	VDNTNQVEVLQRDPSSPLYSVKSFEELRLKP	1.48367	2.89778	slow_up	reg	single		2
p_Q61687_1311	p	S	Q61687	Atrx	1311	Q61687_1311	ELRREQLAVNQVNSESDSDSEESKKPRYRHR	1.15055	3.39737	slow_up	reg	multi	hetero	33
p_Q61687_1309	p	S	Q61687	Atrx	1309	Q61687_1309	DGELRREQLAVNQVNSESDSDSEESKKPRYR	1.15055	3.39737	slow_up	reg	multi	hetero	33
p_Q61687_940	p	S	Q61687	Atrx	940	Q61687_940	TKHLRSRQSRKGKGGSSDGTDRFPKKEQSDE	1.92672	2.41922	slow_up	reg	multi	hetero	33
p_Q61699_510	p	S	Q61699	Hsph1	510	Q61699_510	ASMVEKVPTEEEDGSSLEADMECPNQRPTES	1.73195	2.6939	slow_up	reg	multi	hetero	30
p_Q61699_509	p	S	Q61699	Hsph1	509	Q61699_509	TASMVEKVPTEEEDGSSLEADMECPNQRPTE	1.9168	2.28245	slow_up	reg	multi	hetero	30
p_Q61818_1242	p	S	Q61818	Rai1	1242	Q61818_1242	NNGSGGDGREERAESSPGLLRRMASPQRARP	1.58424	2.2817	slow_up	reg	multi	hetero	4
p_Q62095_151	p	S	Q62095	Ddx3y	151	Q62095_151	SKPLPPSERLEQELFSGGNTGINFEKYDDIP	1.73357	2.66513	slow_up	reg	multi	syn	0
p_Q62095_409	p	S	Q62095	Ddx3y	409	Q62095_409	DFLDEYIFLAVGRVGSTSENITQKVVWVEEI	1.1451	2.58113	slow_up	reg	multi	syn	0
p_Q62167_410	p	S	Q62167	Ddx3x	410	Q62167_410	DFLDEYIFLAVGRVGSTSENITQKVVWVEEI	1.1245	2.50117	slow_up	reg	single		17
p_Q62417_345	p	S	Q62417	Sorbs1	345	Q62417_345	GKSSVLTNEKMSRDISPEEIDLKNEPWYKFF	1.41588	2.23368	slow_up	reg	multi	hetero	19
p_Q62523_336	p	S	Q62523	Zyx	336	Q62523_336	QHPQPPPAQNQNQVRSPGGPGPLTLKEVEEL	1.88107	2.6545	slow_up	reg	multi	syn	2
p_Q63850_412	p	S	Q63850	Nup62	412	Q63850_412	LDFILSQQKELEDLLSPLEESVKEQSGTIYL	1.214	2.42517	slow_up	reg	single		2
p_Q64337_272	p	T	Q64337	Sqstm1	272	Q64337_272	IDVEHGGKRSRLTPTTPESSSTGTEDKSNTQ	1.59907	2.70458	slow_up	reg	multi	hetero	30
p_Q64337_275	p	S	Q64337	Sqstm1	275	Q64337_275	EHGGKRSRLTPTTPESSSTGTEDKSNTQPSS	1.41247	2.54273	slow_up	reg	multi	hetero	30
p_Q64337_271	p	T	Q64337	Sqstm1	271	Q64337_271	DIDVEHGGKRSRLTPTTPESSSTGTEDKSNT	1.44545	2.41469	slow_up	reg	multi	hetero	30
p_Q64674_48	p	Y	Q64674	Srm	48	Q64674_48	LSLQVEQLLHHRRSRYQDILVFRSKTYGNVL	1.78293	2.0785	slow_up	reg	single		0
p_Q64701_992	p	T	Q64701	Rbl1	992	Q64701_992	QHSLYVSPHKNGAGLTPRSALLYKFNGSPSK	0.59876	3.6469	slow_up	reg	multi	hetero	4
p_Q64727_434	p	S	Q64727	Vcl	434	Q64727_434	AELCDDPKERDDILRSLGEIAALTSKLGDLR	1.42107	2.90823	slow_up	reg	single		18
p_Q68FD7_292	p	S	Q68FD7	Fnip1	292	Q68FD7_292	LTRSCASSYQRRWRRSQTTSLENGVFPRWSV	1.9368	8.7699	slow_up	reg	multi	hetero	2
p_Q69Z38_778	p	T	Q69Z38	Peak1	778	Q69Z38_778	SAVLCQIVASIQPPQTPPEAPQSSPKACSVE	1.43717	2.13787	slow_up	reg	multi	hetero	4
p_Q69Z38_215	p	S	Q69Z38	Peak1	215	Q69Z38_215	GSMKDSQGKHVILSGSAEVISNEGGRFCYPE	0.9953	2.083	slow_up	reg	multi	hetero	4
p_Q69Z38_1050	p	S	Q69Z38	Peak1	1050	Q69Z38_1050	DKACSRVTHEVAGELSPRDPRTPAGKQDGTS	1.65575	2.04713	slow_up	reg	multi	hetero	4
p_Q69ZK6_135	p	S	Q69ZK6	Jmjd1c	135	Q69ZK6_135	QQQQQRSIRPNKRKGSDSSIPDEEKMKEDKY	1.81753	2.23847	slow_up	reg	multi	hetero	2
p_Q69ZW3_719	p	S	Q69ZW3	Ehbp1	719	Q69ZW3_719	LELSDLCVSDKKKDVSPLSAYEQKLQTVHAS	1.1207	2.0252	slow_up	reg	single		0
p_Q6A028_106	p	S	Q6A028	Swap70	106	Q6A028_106	NRMCWTLCVKKNLTKSPLLITEDDAFKVWVI	1.18657	2.74813	slow_up	reg	single		3
p_Q6A0A2_246	p	S	Q6A0A2	Larp4b	246	Q6A0A2_246	VRPNQNRCIVILREISESTPVEEVEALFKGD	1.368	4.3376	slow_up	reg	multi	hetero	2
p_Q6DFV3_1905	p	S	Q6DFV3	Arhgap21	1905	Q6DFV3_1905	TLASTSQSPLFTPPQSPDQINRESFQNMSQN	1.76125	3.1095	slow_up	reg	multi	hetero	5
p_Q6KCD5_646	p	T	Q6KCD5	Nipbl	646	Q6KCD5_646	GESKSNESKLETKTETPTEELKQNENKTTES	1.3079	3.35037	slow_up	reg	multi	hetero	15
p_Q6NSV7_163	p	S	Q6NSV7	Fam149b1	163	Q6NSV7_163	RQIITPSEGYGLYPRSPSAVSASHEATLSQE	1.94617	2.28687	slow_up	reg	single		0
p_Q6NZF1_717	p	S	Q6NZF1	Zc3h11a	717	Q6NZF1_717	ENPKDSSVLSSAQAASEPLLPEGSGPSSSQT	0.761625	2.00815	slow_up	reg	multi	hetero	2
p_Q6P1H6_789	p	S	Q6P1H6	Ankle2	789	Q6P1H6_789	VLPSRKGAADSDLLASPPAIASLGKKQVRTN	1.73073	2.36667	slow_up	reg	multi	hetero	0
p_Q6P549_7	p	T	Q6P549	Inppl1	7	Q6P549_7	_________MASVCGTPSPGGALGSPAPAWY	1.3208	2.7029	slow_up	reg	multi	hetero	7
p_Q6P549_9	p	S	Q6P549	Inppl1	9	Q6P549_9	_______MASVCGTPSPGGALGSPAPAWYHR	1.45963	2.20143	slow_up	reg	multi	hetero	7
p_Q6P5H2_819	p	S	Q6P5H2	Nes	819	Q6P5H2_819	VLERLVEKESQESLKSPEEEDQRTGKPLEKE	1.58583	2.76283	slow_up	reg	multi	hetero	10
p_Q6P5H2_623	p	S	Q6P5H2	Nes	623	Q6P5H2_623	PLGEEEPRMEDQELMSPEHTLETVSFLGKEN	1.7182	2.2088	slow_up	reg	multi	hetero	10
p_Q6P6L6_84	p	S	Q6P6L6	Gemin4	84	Q6P6L6_84	ALIIIWTKVLQPSPVSPSDTDTRWQEDVFFS	1.69317	3.06807	slow_up	reg	single		1
p_Q6P8I4_87	p	S	Q6P8I4	Pcnp	87	Q6P8I4_87	GFAIGSQTARKASAISIRLGASKPKETVPTL	1.3656	2.704	slow_up	reg	single		0
p_Q6P9Q6_1157	p	S	Q6P9Q6	Fkbp15	1157	Q6P9Q6_1157	AAGTSLRHNQDSQHCSLSGDEEDELFKGATL	1.6092	2.00203	slow_up	reg	multi	hetero	3
p_Q6PAM1_515	p	S	Q6PAM1	Txlna	515	Q6PAM1_515	RRPEATTASKEQGVESPGAQPASSPRATDAP	1.36478	2.222	slow_up	reg	single		2
p_Q6PAR5_914	p	S	Q6PAR5	Gapvd1	914	Q6PAR5_914	RSRSSDIVSSVRRPMSDPSWNRRPGNEELPP	1.1533	2.3877	slow_up	reg	multi	hetero	4
p_Q6PAR5_390	p	T	Q6PAR5	Gapvd1	390	Q6PAR5_390	VAAFLDVVIGGRAVETPPMSSVNLLEGLSRT	1.6581	2.0693	slow_up	reg	multi	hetero	4
p_Q6PCP3_441	p	S	Q6PCP3	Dusp16	441	Q6PCP3_441	KPSATLDGTNKLCQFSPVQEVSEQSPETSPD	1.9209	2.9497	slow_up	reg	single		0
p_Q6PCQ0_387	p	S	Q6PCQ0	Iqce	387	Q6PCQ0_387	SPSNISVQKQPKGDQSPEDLPKVAPCEEQEH	1.6109	3.6578	slow_up	reg	multi	syn	0
p_Q6PEE2_368	p	S	Q6PEE2	Ctif	368	Q6PEE2_368	RLKEKDRDEVAVETSSPQPSKMDRLMEILNI	1.244	2.7537	slow_up	reg	single		0
p_Q6PGG2_75	p	S	Q6PGG2	Gmip	75	Q6PGG2_75	VVTEENSEASSWRDLSPEGPAPLTEEELDLR	1.72025	3.39038	slow_up	reg	multi	hetero	0
p_Q6PNC0_1283	p	S	Q6PNC0	Dmxl1	1283	Q6PNC0_1283	SSSSGLHPPKKTLTRSMTSLAQKICGKKSIF	1.1561	17.239	slow_up	reg	multi	hetero	0
p_Q6PNC0_1920	p	S	Q6PNC0	Dmxl1	1920	Q6PNC0_1920	LKLDVREDKCCAADWSPSLTNGLESSSEGSS	1.98257	2.62047	slow_up	reg	multi	hetero	0
p_Q6PNC0_2999	p	S	Q6PNC0	Dmxl1	2999	Q6PNC0_2999	GADGTMKMRILPDQFSPLNEVLKNDVKFML_	1.1763	2.2412	slow_up	reg	multi	hetero	0
p_Q6PR54_1457	p	S	Q6PR54	Rif1	1457	Q6PR54_1457	RIKDDKLPTQKLTDESPIQENLTEKGNTLPE	1.7929	2.4357	slow_up	reg	multi	hetero	7
p_Q6PR54_1963	p	S	Q6PR54	Rif1	1963	Q6PR54_1963	TEHAASGEIEGESNESDSGSCEEMNKEMGSH	1.6098	2.1368	slow_up	reg	multi	hetero	7
p_Q6PR54_1960	p	S	Q6PR54	Rif1	1960	Q6PR54_1960	DVETEHAASGEIEGESNESDSGSCEEMNKEM	1.6098	2.1368	slow_up	reg	multi	hetero	7
p_Q6QI06_21	p	S	Q6QI06	Rictor	21	Q6QI06_21	RGRSLKNLRIRGRNDSGEENVPLDLTREPSD	1.79125	2.28855	slow_up	reg	multi	hetero	9
p_Q6QX36_269	p	S	Q6QX36	B430306N03Rik	269	Q6QX36_269	LLTVEYASISRNRLGSSKPDYPRGEDQQLRA	1.6727	2.1767	slow_up	reg	single		0
p_Q6S7F2_411	p	S	Q6S7F2	E2f7	411	Q6S7F2_411	GQIRVCAKERLVRYGSFNTVHTSEKIQRKVS	1.2462	5.8157	slow_up	reg	single		2
p_Q6VN19_369	p	S	Q6VN19	Ranbp10	369	Q6VN19_369	RSPKSQDSYPGSPSLSPRHGPSSSHIHNTGA	1.7169	2.1283	slow_up	reg	single		3
p_Q6VNB8_2474	p	S	Q6VNB8	Wdfy3	2474	Q6VNB8_2474	AKVKGLVKPPLKRSRSAPDGGDEETQEQLQD	1.4605	2.1117	slow_up	reg	single		4
p_Q6XZL8_373	p	S	Q6XZL8	Dot1l	373	Q6XZL8_373	KVPESKAAATEAPADSGAEEEKSGVATVKKP	0.96967	8.85555	slow_up	reg	multi	hetero	3
p_Q6Y685_253	p	S	Q6Y685	Tacc1	253	Q6Y685_253	LRKKMAPEPEMLMEGSPLPKASSPWLPDGLD	1.5629	3.1305	slow_up	reg	multi	hetero	5
p_Q6Y685_560	p	S	Q6Y685	Tacc1	560	Q6Y685_560	SSSEKAPVSVACGGESPLDGICLSEADKTAV	1.50453	2.839	slow_up	reg	multi	hetero	5
p_Q6Y7W8_140	p	S	Q6Y7W8	Gigyf2	140	Q6Y7W8_140	RGRGRGRGECGFYQRSFDEVEGVFGRGGGRE	0.9415	2.04107	slow_up	reg	multi	hetero	3
p_Q6ZPI3_42	p	S	Q6ZPI3	Lcor	42	Q6ZPI3_42	STKNQSLPKASPVTTSPTAATTQNPVLSKLL	1.45643	2.24243	slow_up	reg	single		2
p_Q6ZPR6_439	p	S	Q6ZPR6	Ibtk	439	Q6ZPR6_439	SSSLKQCRWAYPRQVSISDIALNRNEILFVT	1.9653	3.77433	slow_up	reg	multi	hetero	0
p_Q6ZQF7_117	p	S	Q6ZQF7	Jade2	117	Q6ZQF7_117	VVRLLPPLKGPPTQMSPDSPTLGEGAHPDWP	1.50385	2.04015	slow_up	reg	single		0
p_Q6ZQK5_521	p	S	Q6ZQK5	Acap2	521	Q6ZQK5_521	KYVERKFVDKYSALLSPSEQEKRIISKSCED	1.96265	3.64217	slow_up	reg	single		0
p_Q6ZQL4_432	p	S	Q6ZQL4	Wdr43	432	Q6ZQL4_432	PPAQPKEAENKRKLGSTEATIEERLGAMDLD	1.31118	2.22566	slow_up	reg	single		0
p_Q78PY7_645	p	S	Q78PY7	Snd1	645	Q78PY7_645	VHFTAERSAYYKPLLSAEEAAKQRKEKVWAH	1.088	2.9208	slow_up	reg	multi	syn	13
p_Q78PY7_240	p	T	Q78PY7	Snd1	240	Q78PY7_240	GIKCPTFRRETDGSETPEPFAAEAKFFTESR	1.5168	2.0901	slow_up	reg	multi	syn	13
p_Q78WZ7_318	p	S	Q78WZ7	Twistnb	318	Q78WZ7_318	GYQSDHNKKKKKRKHSEEANFESPKKRQ___	1.77448	3.22015	slow_up	reg	multi	syn	0
p_Q7M739_2028	p	S	Q7M739	Tpr	2028	Q7M739_2028	EESMGGAESHQRAADSQNSGEGNTSAAESSF	0.89844	2.59077	slow_up	reg	multi	hetero	9
p_Q7M739_2044	p	S	Q7M739	Tpr	2044	Q7M739_2044	QNSGEGNTSAAESSFSQEVAREQQPTSASER	0.66009	2.467	slow_up	reg	multi	hetero	9
p_Q7TMY8_1903	p	S	Q7TMY8	Huwe1	1903	Q7TMY8_1903	VANCCIRIALPAPRGSGTASDDEFENLRIKG	1.9502	3.1151	slow_up	reg	multi	hetero	53
p_Q7TMY8_2377	p	S	Q7TMY8	Huwe1	2377	Q7TMY8_2377	SGNSTIIVSRSGEDESQEDVLMDEAPSNLSQ	1.09523	2.52573	slow_up	reg	multi	hetero	53
p_Q7TNF9_354	p	S	Q7TNF9	Fam117a	354	Q7TNF9_354	PPEGCERVRVFEEATSPGPDLAFLTSCPDKN	1.9482	2.1144	slow_up	reg	multi	hetero	0
p_Q7TPV4_1280	p	S	Q7TPV4	Mybbp1a	1280	Q7TPV4_1280	KKKEKLSQVNGATPVSPIEPESKKHHQEALS	1.54327	2.75978	slow_up	reg	multi	hetero	18
p_Q7TQ95_404	p	S	Q7TQ95	Lnpk	404	Q7TQ95_404	QEETENEETSTNEAKSPVLRADSVPNLEPSE	1.6149	2.1568	slow_up	reg	multi	hetero	2
p_Q7TQH0_333	p	S	Q7TQH0	Atxn2l	333	Q7TQH0_333	GRTEEEKHSAVQRQGSGRESPSLVSREGKYI	1.6021	2.12225	slow_up	reg	multi	hetero	5
p_Q7TQK4_6	p	S	Q7TQK4	Exosc3	6	Q7TQK4_6	__________MAEVLSAGPESVAGCRARAVH	1.9482	2.1217	slow_up	reg	single		3
p_Q7TS72_212	p	S	Q7TS72	Itpkc	212	Q7TS72_212	THHGVSKLQTHPVCLSPESSADNSGKELSAD	1.95076	2.54102	slow_up	reg	multi	hetero	2
p_Q7TSG2_664	p	S	Q7TSG2	Ctdp1	664	Q7TSG2_664	HATALGAKVLTQLVLSPDAPDRATHLIAARA	1.6552	3.2899	slow_up	reg	single		0
p_Q7TSI3_232	p	S	Q7TSI3	Ppp6r1	232	Q7TSI3_232	DIIRLSREQMIQGQDSPEPDQLLATLEKQET	1.46967	2.4663	slow_up	reg	multi	hetero	28
p_Q80SZ6_553	p	S	Q80SZ6	Nxf7	553	Q80SZ6_553	RNPSSEEINSAFVIPSPTSYSNFKLVLSQEQ	1.41253	3.48103	slow_up	reg	multi	hetero	0
p_Q80TM9_422	p	Y	Q80TM9	Nisch	422	Q80TM9_422	ERLTLLNNPLSIIPDYRTKVLSQFGERASEI	1.6822	5.143	slow_up	reg	multi	hetero	5
p_Q80TM9_1371	p	T	Q80TM9	Nisch	1371	Q80TM9_1371	CFLQHLMLVLSSLERTPSPEPVDKDFYSEFG	1.89384	3.73242	slow_up	reg	multi	hetero	5
p_Q80U44_310	p	S	Q80U44	Zfyve16	310	Q80U44_310	NTIAMPCKLPENEGISPSDPASKDENFKLPD	1.78423	2.26457	slow_up	reg	multi	hetero	0
p_Q80U72_1218	p	S	Q80U72	Scrib	1218	Q80U72_1218	HRNSLESISSIDRELSPEGPGKEKELASQAL	1.44832	2.83678	slow_up	reg	multi	hetero	17
p_Q80U72_506	p	S	Q80U72	Scrib	506	Q80U72_506	RRNEAFVCKPDPSPPSPSEEEKRLSAESALS	1.83018	2.218	slow_up	reg	multi	hetero	17
p_Q80U72_1490	p	S	Q80U72	Scrib	1490	Q80U72_1490	LEAEKRALWRAARMKSLEQDALRAQMVLSKS	1.19135	2.10535	slow_up	reg	multi	hetero	17
p_Q80U72_1206	p	S	Q80U72	Scrib	1206	Q80U72_1206	GVIANPFAAGLGHRNSLESISSIDRELSPEG	1.81128	2.02752	slow_up	reg	multi	hetero	17
p_Q80U87_446	p	S	Q80U87	Usp8	446	Q80U87_446	SGRVLSDRSTKPVFPSPTTMLTDEEKARIHQ	1.8196	3.2913	slow_up	reg	multi	hetero	11
p_Q80UP3_706	p	S	Q80UP3	Dgkz	706	Q80UP3_706	HIERLQREPDGAGAKSPMCHQLSSKWCFLDA	1.94169	2.23352	slow_up	reg	single		3
p_Q80V94_962	p	S	Q80V94	Ap4e1	962	Q80V94_962	FPVENFKIIEQPECSSPVIETERTKSFQYSV	1.4258	2.18457	slow_up	reg	multi	hetero	0
p_Q80VP1_434	p	S	Q80VP1	Epn1	434	Q80VP1_434	STGELELLAGEVPARSPGAFDMSGVGGSLAE	1.52564	2.12467	slow_up	reg	single		7
p_Q80VW7_1200	p	S	Q80VW7	Akna	1200	Q80VW7_1200	VSFRGQYTGQEYHILSPKAILKDSGTPSCPH	1.5202	2.61837	slow_up	reg	multi	hetero	0
p_Q80VW7_520	p	S	Q80VW7	Akna	520	Q80VW7_520	QASEATGWPFPRTDLSPSSSPGVATPGRLPQ	1.58088	2.19416	slow_up	reg	multi	hetero	0
p_Q80VW7_1389	p	S	Q80VW7	Akna	1389	Q80VW7_1389	AENVRSTTRQLSRSLSADLRHARSLRGSCLF	1.95853	2.13977	slow_up	reg	multi	hetero	0
p_Q80WE4_950	p	S	Q80WE4	Kif20b	950	Q80WE4_950	IKQMQTKIDELRSLDSPSHISKIDLLNLQDL	1.93348	2.54098	slow_up	reg	single		15
p_Q80WQ2_517	p	S	Q80WQ2	Vac14	517	Q80WQ2_517	RANLLNPPSTKGLEGSPSTPTMNSYFYKFMI	1.2711	2.7786	slow_up	reg	single		7
p_Q80WQ6_298	p	S	Q80WQ6	Rhbdf2	298	Q80WQ6_298	SASYFRGVPHSASPVSPDGVHIPLKEYSGGR	1.86441	2.00326	slow_up	reg	multi	hetero	6
p_Q80X90_2478	p	S	Q80X90	Flnb	2478	Q80X90_2478	SRSPFKAKVTGQRLVSPGSANETSSILVESV	1.83403	4.59883	slow_up	reg	multi	syn	112
p_Q80X90_983	p	S	Q80X90	Flnb	983	Q80X90_983	TNGAGGQGKLDVTILSPSRKVVPCLVAPVAG	1.4776	2.60863	slow_up	reg	multi	syn	112
p_Q80X98_262	p	S	Q80X98	Dhx38	262	Q80X98_262	HRPSTRDRDRSIRSKSSDDTPLPTPSYKYNE	1.07765	4.34635	slow_up	reg	single		0
p_Q80XU3_144	p	S	Q80XU3	Nucks1	144	Q80XU3_144	DSGSDEDFLMEDDDDSDYGSSKKKNKKMVKK	0.861055	2.07607	slow_up	reg	multi	syn	3
p_Q80Y55_310	p	S	Q80Y55	Bsdc1	310	Q80Y55_310	APELPKDLSQKLFEASLEEQSLAEDEGETGP	1.3749	2.1385	slow_up	reg	single		8
p_Q80YR6_871	p	S	Q80YR6	Rbbp8	871	Q80YR6_871	QTCLERGYIKEDLDLSPRPKRRQPYNAVFSP	0.844353	2.14467	slow_up	reg	multi	hetero	2
p_Q80Z37_492	p	T	Q80Z37	Topors	492	Q80Z37_492	DNCVIVGFVKPLAERTPELVELSSDSEELGP	1.1611	3.7333	slow_up	reg	multi	syn	2
p_Q80Z37_861	p	S	Q80Z37	Topors	861	Q80Z37_861	SDRETKHKRRRRRTRSLSVEIVYEGKATDTS	0.81929	2.3996	slow_up	reg	multi	syn	2
p_Q80Z37_863	p	S	Q80Z37	Topors	863	Q80Z37_863	RETKHKRRRRRTRSLSVEIVYEGKATDTSKH	0.81929	2.3996	slow_up	reg	multi	syn	2
p_Q80ZV0_249	p	S	Q80ZV0	Rnaseh2b	249	Q80ZV0_249	PPASLTNPPSKKLKLSDEPVEAKEDYTKFNT	1.9151	2.2109	slow_up	reg	single		0
p_Q8BG60_9	p	S	Q8BG60	Txnip	9	Q8BG60_9	_______MVMFKKIKSFEVVFNDPEKVYGSG	1.1095	9.0644	slow_up	reg	multi	syn	2
p_Q8BGF7_474	p	S	Q8BGF7	Pan2	474	Q8BGF7_474	KESDHEFDNFSQVTESPTGREEEPLHTVSKK	1.75537	2.7856	slow_up	reg	multi	syn	2
p_Q8BGF7_784	p	S	Q8BGF7	Pan2	784	Q8BGF7_784	MKSKEFALADRKELRSPEGFLCSSIEELKNV	1.55443	2.58363	slow_up	reg	multi	syn	2
p_Q8BGQ7_399	p	S	Q8BGQ7	Aars	399	Q8BGQ7_399	KTLSRGRRILDRKIQSLGDCKTIPGDTAWLL	1.91122	3.11255	slow_up	reg	single		5
p_Q8BGR5_213	p	S	Q8BGR5	Fam53b	213	Q8BGR5_213	GAPGSAPCGQAGDSWSPDPHPVGGGRLDLQR	1.59063	2.06367	slow_up	reg	multi	hetero	0
p_Q8BGX7_840	p	S	Q8BGX7	Spidr	840	Q8BGX7_840	DGGTFSCGDCSQLVLSPLQERHLHVFLDCPT	1.94377	2.4086	slow_up	reg	single		0
p_Q8BH50_145	p	S	Q8BH50		145	Q8BH50_145	GVSGATVGRKSRRSRSESETSTMAAKKNRQS	1.16475	2.14875	slow_up	reg	multi	hetero	0
p_Q8BH88_436	p	S	Q8BH88	Depdc1b	436	Q8BH88_436	DMDITLSAPSFCRQISPEEFEYQRAYGSQEP	1.3549	2.1286	slow_up	reg	single		0
p_Q8BHK9_1001	p	S	Q8BHK9	Ercc6l	1001	Q8BHK9_1001	RAKSALTLSLDSSPKSDEESEVISVKTKSKT	0.996055	3.51975	slow_up	reg	multi	hetero	34
p_Q8BJH1_212	p	S	Q8BJH1	Zc2hc1a	212	Q8BJH1_212	KTIVGVPTGKASSVNSPLGNKPQTLSPSHRA	1.91087	2.03624	slow_up	reg	multi	syn	3
p_Q8BK06_126	p	S	Q8BK06	Fbxo9	126	Q8BK06_126	MQLVPDIEFKITYTRSPDGDGVGSGYIEENE	1.17845	2.1247	slow_up	reg	single		0
p_Q8BKI2_1547	p	S	Q8BKI2	Tnrc6b	1547	Q8BKI2_1547	VHSTSAKFPDYKSTWSPDPIGHNPTHLSNKM	1.9108	2.00777	slow_up	reg	multi	hetero	6
p_Q8BKS9_99	p	S	Q8BKS9	Pum3	99	Q8BKS9_99	ANKFSKKRKFQPDGESDESGAKKPKWDDFKK	1.7785	2.0447	slow_up	reg	multi	hetero	2
p_Q8BL97_216	p	S	Q8BL97	Srsf7	216	Q8BL97_216	RSASLRRSRSGSIIGSRYFQSRSRSRSRSRS	1.03788	2.26662	slow_up	reg	multi	hetero	7
p_Q8BMA5_1146	p	S	Q8BMA5	Npat	1146	Q8BMA5_1146	SRHTTVKEVQSEKKVSPTEVALESLHKATAN	1.46713	4.3238	slow_up	reg	multi	syn	0
p_Q8BMB0_171	p	T	Q8BMB0	Emsy	171	Q8BMB0_171	VSCSDEDEKPRKRRRTNSSSSSPVVLKEVPK	1.76627	2.10677	slow_up	reg	multi	syn	4
p_Q8BMC4_58	p	S	Q8BMC4	Nop9	58	Q8BMC4_58	AAARAEQAPEALPHLSPEALGYFRRALSALK	1.3739	2.7389	slow_up	reg	single		3
p_Q8BP47_119	p	S	Q8BP47	Nars	119	Q8BP47_119	KNLEEAKKIIIKNDPSLPEPACVKISALEGY	1.0702	2.2885	slow_up	reg	multi	syn	6
p_Q8BPU7_31	p	S	Q8BPU7	Elmo1	31	Q8BPU7_31	GAYPKLMEIDQKKPLSAIIKEVCDGWSLANH	1.44418	4.59183	slow_up	reg	single		8
p_Q8BQ30_194	p	S	Q8BQ30	Ppp1r18	194	Q8BQ30_194	RDLSSRPAEAQKWRLSPGETPEESLRLAGSG	1.731	3.2043	slow_up	reg	single		5
p_Q8BR65_45	p	S	Q8BR65	Suds3	45	Q8BR65_45	LESAEDDERSCRGRESDEDTEDASETDLAKH	1.30692	2.41994	slow_up	reg	single		4
p_Q8BRH4_593	p	S	Q8BRH4	Kmt2c	593	Q8BRH4_593	VQVYTEEPQKSNPLESPDTVGLITSESSDNK	1.61087	2.3237	slow_up	reg	multi	hetero	7
p_Q8BRH4_2822	p	S	Q8BRH4	Kmt2c	2822	Q8BRH4_2822	QRKSSVSSEIKTEALSPYSKEEIQSEIKNHD	1.14123	2.1361	slow_up	reg	multi	hetero	7
p_Q8BSE7_241	p	S	Q8BSE7	Clasp2	241	Q8BSE7_241	VQNSGGMILSVCKDKSFDDEESVDGNRPSSA	1.62682	2.16645	slow_up	reg	single		0
p_Q8BT07_423	p	S	Q8BT07	Cep55	423	Q8BT07_423	PFPLQREPESRVKATSPKSPSAALNDSLVEC	1.94343	3.01307	slow_up	reg	multi	syn	50
p_Q8BT60_392	p	Y	Q8BT60	Cpne3	392	Q8BT60_392	GIVEAYRTCLPQIRLYGPTNFSPIINHVARF	1.2212	2.4168	slow_up	reg	single		3
p_Q8BTI8_507	p	S	Q8BTI8	Srrm2	507	Q8BTI8_507	SRSRTPTKRGHSRSRSPQWRRSRSAQRWGKS	1.08005	5.54732	slow_up	reg	multi	hetero	4
p_Q8BTI8_1465	p	S	Q8BTI8	Srrm2	1465	Q8BTI8_1465	RARSHSPSSPERNNKSVTPQRERSGSESSVE	0.91163	4.3826	slow_up	reg	multi	hetero	4
p_Q8BTI8_1467	p	T	Q8BTI8	Srrm2	1467	Q8BTI8_1467	RSHSPSSPERNNKSVTPQRERSGSESSVEQK	0.91163	4.3826	slow_up	reg	multi	hetero	4
p_Q8BTI8_1194	p	S	Q8BTI8	Srrm2	1194	Q8BTI8_1194	SPPGKRDQKSLLPNSSQDELMEVEKSEQPLS	1.35093	2.4314	slow_up	reg	multi	hetero	4
p_Q8BTI8_1495	p	S	Q8BTI8	Srrm2	1495	Q8BTI8_1495	EQKNLARTSPGQRSRSGSSQELDGKPSASPQ	1.70732	2.10508	slow_up	reg	multi	hetero	4
p_Q8BUH8_248	p	T	Q8BUH8	Senp7	248	Q8BUH8_248	EAACGGQKQGDDGGVTPEMAAPHPKDFNTGN	1.394	3.1014	slow_up	reg	single		4
p_Q8BZN6_292	p	S	Q8BZN6	Dock10	292	Q8BZN6_292	DMDEWIHTLNRILQISPEGPLQGRKSAELAE	1.20205	2.5449	slow_up	reg	multi	hetero	3
p_Q8C0J2_70	p	S	Q8C0J2	Atg16l1	70	Q8C0J2_70	KLQAEKHDMPNRHEISPGHDGAWNDSQLQEM	1.5522	2.78887	slow_up	reg	single		19
p_Q8C0Q2_599	p	S	Q8C0Q2	Zhx3	599	Q8C0Q2_599	PTATSLVSHPATKRQSWHQTPDFTPTKYKER	1.5003	2.00355	slow_up	reg	single		2
p_Q8C1B1_905	p	S	Q8C1B1	Camsap2	905	Q8C1B1_905	QEMLMQMREQQAWVISPPQPSPQKQIRDFKP	1.9064	2.8421	slow_up	reg	multi	hetero	4
p_Q8C391_469	p	S	Q8C391	Exoc4	469	Q8C391_469	MSAYLREQRRELYSRSGELQGGPDDNLIEGG	1.6423	2.1817	slow_up	reg	multi	hetero	0
p_Q8C3J5_1683	p	S	Q8C3J5	Dock2	1683	Q8C3J5_1683	ESAPPKTPKVEEEPISPGSTLPEVKLRRSKK	1.91662	2.1214	slow_up	reg	multi	hetero	6
p_Q8C3S2_561	p	S	Q8C3S2	Tango6	561	Q8C3S2_561	AATHGGIVITAKEAISDDEDEALYQKVSSEQ	1.471	2.18	slow_up	reg	single		0
p_Q8C4Q6_161	p	S	Q8C4Q6	Aida	161	Q8C4Q6_161	SFSARVPGTLLPRLPSEPGMTLLTIRIEKIG	1.25023	2.38313	slow_up	reg	single		4
p_Q8CAP3_92	p	S	Q8CAP3	Rad23a	92	Q8CAP3_92	TKAKAGQGIPAPPEASPTAVPEPSTPFPPVL	1.4716	3.14963	slow_up	reg	single		0
p_Q8CDA1_943	p	S	Q8CDA1	Inpp5f	943	Q8CDA1_943	SELGKGLESPLKKSPSADSIHTRTGFTKPMD	1.62307	3.9685	slow_up	reg	multi	hetero	0
p_Q8CE90_74	p	S	Q8CE90	Map2k7	74	Q8CE90_74	LQLPLANDGGSRSPSSESSPQHPTPPTRPRH	1.7956	2.0425	slow_up	reg	multi	hetero	3
p_Q8CE96_284	p	T	Q8CE96	Trmt6	284	Q8CE96_284	GTFSAEMLSSEPKDSTPVEESNGELEEKEIA	1.33738	2.99543	slow_up	reg	single		0
p_Q8CEC0_35	p	S	Q8CEC0	Nup88	35	Q8CEC0_35	NHVVFLRLREGVRNQSPAEAEKPAASTSPSC	1.20135	2.42705	slow_up	reg	single		8
p_Q8CEC6_39	p	S	Q8CEC6	Ppwd1	39	Q8CEC6_39	KTELSEREPALAVAGSEENDDENEERWVGPL	1.1845	23.969	slow_up	reg	single		2
p_Q8CF60_333	p	S	Q8CF60	Zfp263	333	Q8CF60_333	PPVLLPGQARREVPWSPEQGRLDDREGHWEC	1.5587	2.8062	slow_up	reg	multi	syn	0
p_Q8CF60_312	p	S	Q8CF60	Zfp263	312	Q8CF60_312	GVEKFENQERNVESVSPESTHPPVLLPGQAR	1.68123	2.46143	slow_up	reg	multi	syn	0
p_Q8CFT2_1301	p	S	Q8CFT2	Setd1b	1301	Q8CFT2_1301	PPEEPGPNTQGDMLLSPELPARETEEAQLPS	1.78463	2.2724	slow_up	reg	multi	hetero	0
p_Q8CGI1_393	p	T	Q8CGI1	Fam193a	393	Q8CGI1_393	AIGNGNPKTEESNVNTPPPSYPAQQAEQTPN	1.51305	2.0925	slow_up	reg	multi	hetero	0
p_Q8CGZ0_828	p	T	Q8CGZ0	Cherp	828	Q8CGZ0_828	SYSPGRRRRSRSRSPTPPSAAGLGSNSAPPI	0.884272	2.75158	slow_up	reg	multi	syn	4
p_Q8CGZ0_826	p	S	Q8CGZ0	Cherp	826	Q8CGZ0_826	SKSYSPGRRRRSRSRSPTPPSAAGLGSNSAP	0.938708	2.3604	slow_up	reg	multi	syn	4
p_Q8CGZ0_824	p	S	Q8CGZ0	Cherp	824	Q8CGZ0_824	SRSKSYSPGRRRRSRSRSPTPPSAAGLGSNS	0.797175	2.28445	slow_up	reg	multi	syn	4
p_Q8CH25_939	p	S	Q8CH25	Sltm	939	Q8CH25_939	YGTREGERGVIADRGSGTQHYPEERHVVERH	0.74966	8.4895	slow_up	reg	multi	hetero	4
p_Q8CHW4_23	p	S	Q8CHW4	Eif2b5	23	Q8CHW4_23	PGAAAGRASKRGGGGSGGGGTQGAEEEPPPP	1.93288	2.3727	slow_up	reg	single		0
p_Q8CIE6_173	p	S	Q8CIE6	Copa	173	Q8CIE6_173	TVRVWDISGLRKKNLSPGAVESDVRGITGVD	1.41615	2.35532	slow_up	reg	multi	syn	27
p_Q8CIE6_249	p	Y	Q8CIE6	Copa	249	Q8CIE6_249	MNESKAWEVDTCRGHYNNVSCAVFHPRQELI	1.3655	2.1583	slow_up	reg	multi	syn	27
p_Q8JZQ9_111	p	S	Q8JZQ9	Eif3b	111	Q8JZQ9_111	PGKAEAVGEQARGHPSAGAEEEGGSDGSAAE	1.59802	2.5461	slow_up	reg	multi	hetero	15
p_Q8K0D0_165	p	S	Q8K0D0	Cdk17	165	Q8K0D0_165	DIRIPDGYLEKLQISSPPFDQPMSRRSRRAS	1.8373	2.03455	slow_up	reg	multi	hetero	0
p_Q8K207_115	p	S	Q8K207		115	Q8K207_115	FRMLDEKIEKGRDYCSEEEDIT_________	1.356	5.3347	slow_up	reg	single		0
p_Q8K212_353	p	S	Q8K212	Pacs1	353	Q8K212_353	RFKVSDEVGFGLEHVSREQIREVEEDLDELY	0.858165	2.53565	slow_up	reg	multi	hetero	3
p_Q8K285_518	p	S	Q8K285	Fcho1	518	Q8K285_518	RAQHPEPRGLMPRAPSPGPWGPEGGADSLTP	0.88196	2.1132	slow_up	reg	single		2
p_Q8K298_396	p	T	Q8K298	Anln	396	Q8K298_396	KESPSYRASHKTPNITPNTKAIQERLFKQNT	0.97645	2.02527	slow_up	reg	multi	hetero	3
p_Q8K298_392	p	T	Q8K298	Anln	392	Q8K298_392	QEHSKESPSYRASHKTPNITPNTKAIQERLF	0.97645	2.02527	slow_up	reg	multi	hetero	3
p_Q8K2Q9_537	p	T	Q8K2Q9	Shtn1	537	Q8K2Q9_537	NKKTLEAEFNNPCPLTPEPGEGPRKLEGCTN	1.14941	6.404	slow_up	reg	multi	hetero	4
p_Q8K2Q9_494	p	S	Q8K2Q9	Shtn1	494	Q8K2Q9_494	RILRRRKLTAEADSSSPTGILATSESKSMPV	1.6571	2.8686	slow_up	reg	multi	hetero	4
p_Q8K2Q9_473	p	S	Q8K2Q9	Shtn1	473	Q8K2Q9_473	KSTSSRSLKSLGPENSETELERILRRRKLTA	1.2917	2.1542	slow_up	reg	multi	hetero	4
p_Q8R010_82	p	T	Q8R010	Aimp2	82	Q8R010_82	YELKAAVDGLSKMIHTPDADLDVTNILQADE	1.2128	2.829	slow_up	reg	multi	hetero	2
p_Q8R0A0_142	p	S	Q8R0A0	Gtf2f2	142	Q8R0A0_142	LKRLQIEESSKPVRLSQQLDKVVTTNYKPVA	0.64376	18.352	slow_up	reg	single		2
p_Q8R149_394	p	S	Q8R149	Bud13	394	Q8R149_394	RKKKNSGHQDSDSDLSPPRNRPRRQSSDSDL	1.0209	2.1698	slow_up	reg	single		13
p_Q8R1F1_650	p	S	Q8R1F1	Fam129b	650	Q8R1F1_650	SGLPFEAGVEPPSPASPDSVTELRGLLAQDL	1.84107	2.06718	slow_up	reg	multi	hetero	3
p_Q8R1G6_276	p	T	Q8R1G6	Pdlim2	276	Q8R1G6_276	SLSSQASLPTSRALATPPKLHTCEKCSVNIS	0.737387	2.69533	slow_up	reg	multi	hetero	3
p_Q8R2M2_322	p	S	Q8R2M2	Dnttip2	322	Q8R2M2_322	KITEEKVINEKDSQRSLSEAQDTSLQQSVSQ	1.05302	2.27357	slow_up	reg	multi	hetero	2
p_Q8R2R3_211	p	S	Q8R2R3	Aagab	211	Q8R2R3_211	RVASAESCHSEQQEPSPTAERTESLPGHHSG	1.831	3.09958	slow_up	reg	single		0
p_Q8R361_640	p	S	Q8R361	Rab11fip5	640	Q8R361_640	LLVRIMETSPTLLQISPGPPK__________	1.50833	3.02563	slow_up	reg	multi	hetero	4
p_Q8R3P6_387	p	S	Q8R3P6	Ints14	387	Q8R3P6_387	ISDAKENPYGEDDNKSPFPLQPKNKRSYAQN	1.86605	3.7242	slow_up	reg	single		0
p_Q8R3P9_210	p	S	Q8R3P9	Slf1	210	Q8R3P9_210	FLLEKEIQNDEHSQISPAWTKYNNQEKGNDV	1.5142	2.355	slow_up	reg	multi	hetero	0
p_Q8R4H2_637	p	S	Q8R4H2	Arhgef12	637	Q8R4H2_637	QKSRHPKHLSTPSSVSPEPQDPAKLRQSGVA	1.95215	2.8661	slow_up	reg	multi	hetero	7
p_Q8R4R6_258	p	S	Q8R4R6	Nup35	258	Q8R4R6_258	IDKNVMENSDRGVLSSPSLAFTTPIRTLGTP	1.4748	2.27477	slow_up	reg	multi	hetero	3
p_Q8VBT0_245	p	S	Q8VBT0	Tmx1	245	Q8VBT0_245	LKKVEEEQEADEEDVSEEEAEDREGASKATS	1.89915	2.13782	slow_up	reg	single		5
p_Q8VDM4_20	p	T	Q8VDM4	Psmd2	20	Q8VDM4_20	GRDKTPVQSQQPSATTPSGADEKSSGKERRD	1.77297	3.17297	slow_up	reg	multi	hetero	9
p_Q8VDM4_9	p	T	Q8VDM4	Psmd2	9	Q8VDM4_9	_______MEEGGRDKTPVQSQQPSATTPSGA	1.30074	2.04578	slow_up	reg	multi	hetero	9
p_Q8VDN2_55	p	Y	Q8VDN2	Atp1a1	55	Q8VDN2_55	SMDDHKLSLDELHRKYGTDLSRGLTPARAAE	1.15879	2.48533	slow_up	reg	multi	hetero	30
p_Q8VDN2_260	p	Y	Q8VDN2	Atp1a1	260	Q8VDN2_260	FSTNCVEGTARGIVVYTGDRTVMGRIATLAS	1.28067	2.43177	slow_up	reg	multi	hetero	30
p_Q8VDZ4_621	p	S	Q8VDZ4	Zdhhc5	621	Q8VDZ4_621	PRFGKPDGLRSRGLGSPEPGTTAPYLGRSIS	1.88045	2.1705	slow_up	reg	multi	hetero	3
p_Q8VE18_469	p	S	Q8VE18	Smg8	469	Q8VE18_469	KLYEVAIDGKEEDLGSPTGELTSKILSSIKV	1.17467	3.0684	slow_up	reg	single		0
p_Q8VE99_100	p	S	Q8VE99	Ccdc115	100	Q8VE99_100	KADAQTPEEVGPSEASLRRRKGPTKTKELGS	1.3251	2.1608	slow_up	reg	single		1
p_Q8VEB2_95	p	S	Q8VEB2	Sav1	95	Q8VEB2_95	QRTPHEVMRRESHRLSAPSYLVRSLADVPRE	1.7392	2.4892	slow_up	reg	single		6
p_Q91V92_844	p	Y	Q91V92	Acly	844	Q91V92_844	SFMTSICDERGQELIYAGMPITEVFKEEMGI	1.9007	3.0368	slow_up	reg	multi	syn	7
p_Q91VR5_436	p	S	Q91VR5	Ddx1	436	Q91VR5_436	KIMHFPTWVDLKGEDSVPDTVHHVVVPVNPK	0.842703	2.07347	slow_up	reg	single		6
p_Q91VW5_63	p	S	Q91VW5	Golga4	63	Q91VW5_63	DVTPNRENASTQATKSPDGVSKDESSPSQSG	1.45587	2.3674	slow_up	reg	single		4
p_Q91W50_116	p	S	Q91W50	Csde1	116	Q91W50_116	NGQVVCAVPHNLESKSPAAPGQSPTGSVCYE	1.86655	3.16018	slow_up	reg	single		13
p_Q91WR3_233	p	T	Q91WR3	Ascc2	233	Q91WR3_233	GTSTTPQKLGERSPLTPSDMPLLELKDIVLY	1.4494	4.68953	slow_up	reg	single		0
p_Q91WX5_19	p	S	Q91WX5	Bak1	19	Q91WX5_19	GQGPGPPKVGCDESPSPSEQQVAQDTEEVFR	1.6219	2.3594	slow_up	reg	single		0
p_Q91XB0_78	p	S	Q91XB0	Trex1	78	Q91XB0_78	VVDKLSLCIAPGKACSPGASEITGLSKAELE	0.990753	2.07427	slow_up	reg	single		0
p_Q91Z67_691	p	S	Q91Z67	Srgap2	691	Q91Z67_691	ENIFPNPRELEGPIYSRGGSMEDYCDSTHGE	1.13185	3.5486	slow_up	reg	multi	hetero	3
p_Q91ZW3_802	p	S	Q91ZW3	Smarca5	802	Q91ZW3_802	EILYYRKTIGYKVPRSPDLPNAAQAQKEEQL	1.10633	5.12777	slow_up	reg	multi	hetero	20
p_Q920I9_1455	p	S	Q920I9	Wdr7	1455	Q920I9_1455	LRCIKTYQVPPVQPASPGSHNALKLARLIWT	1.85727	2.37327	slow_up	reg	single		6
p_Q920Q8_277	p	S	Q920Q8	Ivns1abp	277	Q920Q8_277	NGHKQISGSSTGCLSSPNASMQSPKHEWKIV	1.11495	2.11945	slow_up	reg	multi	syn	3
p_Q921C3_1890	p	S	Q921C3	Brwd1	1890	Q921C3_1890	SLENGQRRKVSRKSSSDKESNLQVTQKSPKD	1.7721	2.3263	slow_up	reg	multi	hetero	3
p_Q921C3_1889	p	S	Q921C3	Brwd1	1889	Q921C3_1889	VSLENGQRRKVSRKSSSDKESNLQVTQKSPK	1.7721	2.3263	slow_up	reg	multi	hetero	3
p_Q921C3_1888	p	S	Q921C3	Brwd1	1888	Q921C3_1888	SVSLENGQRRKVSRKSSSDKESNLQVTQKSP	1.292	2.2891	slow_up	reg	multi	hetero	3
p_Q923F1_3	p	S	Q923F1	Clns1a	3	Q923F1_3	_____________MLSPAMSFLKSFPPPGSA	1.55243	3.1282	slow_up	reg	single		0
p_Q924A2_225	p	S	Q924A2	Cic	225	Q924A2_225	GDGLFLPAVVRQVRRSQDLGVQFPGDRALTF	1.87812	3.9406	slow_up	reg	multi	hetero	5
p_Q924A2_2192	p	T	Q924A2	Cic	2192	Q924A2_2192	WRVPGLGLESRGEPPTPPSPAPATGPSGSSS	1.51368	2.49195	slow_up	reg	multi	hetero	5
p_Q924A2_1809	p	S	Q924A2	Cic	1809	Q924A2_1809	LQSVPSAPPPKAQSVSPVQATPSGGSAQLLP	1.85427	2.19743	slow_up	reg	multi	hetero	5
p_Q924A2_2299	p	S	Q924A2	Cic	2299	Q924A2_2299	SPRAILGSYRKKRKNSTDLDSAPEDPTSPKR	1.06313	2.17623	slow_up	reg	multi	hetero	5
p_Q924A2_2130	p	T	Q924A2	Cic	2130	Q924A2_2130	AREPAAPESELEGQPTPPAPPPPTETWPPTA	1.5393	2.0433	slow_up	reg	multi	hetero	5
p_Q925H1_1081	p	S	Q925H1	Trps1	1081	Q925H1_1081	SPIEKYMRPAKHPNYSPPGSPIEKYQYPLFG	1.3716	4.01535	slow_up	reg	multi	hetero	2
p_Q99J10_378	p	S	Q99J10	Ctu1	378	Q99J10_378	GGDRAGATCVSQCDLSPGNGEDRAGATCVSQ	1.3907	2.2227	slow_up	reg	single		0
p_Q99JH1_9	p	S	Q99JH1	Rpp25l	9	Q99JH1_9	_______MEQYRRAGSVELPASSPMPQLPPD	1.72817	2.53347	slow_up	reg	single		2
p_Q99JW4_319	p	S	Q99JW4	Lims1	319	Q99JW4_319	YEKFPLELKKRLKKLSETLGRK_________	1.30743	2.16483	slow_up	reg	single		4
p_Q99JZ7_130	p	T	Q99JZ7	Errfi1	130	Q99JZ7_130	KKLSVNGVCTSTPPLTPIKSCPSPFPCAALC	1.20665	4.42935	slow_up	reg	multi	hetero	3
p_Q99JZ7_301	p	S	Q99JZ7	Errfi1	301	Q99JZ7_301	VPIPPRPAKPDYRRWSAEVTSNTYSDEDRPP	1.24017	3.40785	slow_up	reg	multi	hetero	3
p_Q99K01_387	p	S	Q99K01	Pdxdc1	387	Q99K01_387	KKVDHIKILVEDELSSPVVVFRFFQELPASD	1.6515	2.7383	slow_up	reg	multi	hetero	4
p_Q99K01_691	p	T	Q99K01	Pdxdc1	691	Q99K01_691	TYVHKVQGTGVTPPPTPLGTRSKQRLPGQKP	1.66084	2.01188	slow_up	reg	multi	hetero	4
p_Q99KH8_4	p	S	Q99KH8	Stk24	4	Q99KH8_4	____________MAHSPVQSGLPGMQNLKAD	1.84732	2.13952	slow_up	reg	single		2
p_Q99KI0_559	p	S	Q99KI0	Aco2	559	Q99KI0_559	YQHPPKDSSGQRVDVSPTSQRLQLLEPFDKW	1.3466	2.00767	slow_up	reg	multi	syn	12
p_Q99KQ4_472	p	S	Q99KQ4	Nampt	472	Q99KQ4_472	LLHTVFKNGKVTKSYSFDEVRKNAQLNIEQD	0.963897	2.32488	slow_up	reg	single		4
p_Q99LG1_109	p	S	Q99LG1	Tmem51	109	Q99LG1_109	EELARIQQQAGTVPHSQEEDSQEEEEDVSSR	1.7129	2.1714	slow_up	reg	multi	syn	0
p_Q99LG1_230	p	T	Q99LG1	Tmem51	230	Q99LG1_230	TLPDKNVPPPSIEPLTPPPLYDEVQAKAPDA	1.78373	2.11457	slow_up	reg	multi	syn	0
p_Q99MS7_278	p	T	Q99MS7	Ehbp1l1	278	Q99MS7_278	GSEPAAITGGQVGPETPEPPPSPPETRSTGQ	1.78383	2.10028	slow_up	reg	multi	syn	0
p_Q99MU3_567	p	S	Q99MU3	Adar	567	Q99MU3_567	AQAPSSSATSLFSGKSPVTTLLECMHKLGNS	1.79617	2.1665	slow_up	reg	multi	syn	2
p_Q99MU3_339	p	S	Q99MU3	Adar	339	Q99MU3_339	SAPAPTPTAVPEATRSPSFPACHPPPAGASS	1.65307	2.02257	slow_up	reg	multi	syn	2
p_Q99P31_349	p	S	Q99P31	Hspbp1	349	Q99P31_349	EELEFCEKLLQTCFSSPTDDSMDR_______	1.33443	2.6255	slow_up	reg	single		3
p_Q99P72_690	p	S	Q99P72	Rtn4	690	Q99P72_690	IACDLIKETKLSTEPSPEFSNYSEIAKFEKS	1.6162	2.6393	slow_up	reg	multi	hetero	9
p_Q99P72_953	p	S	Q99P72	Rtn4	953	Q99P72_953	VKPKVLTKEAEEKLPSDTEKEDRSLTAVLSA	1.9339	2.62787	slow_up	reg	multi	hetero	9
p_Q99P72_109	p	S	Q99P72	Rtn4	109	Q99P72_109	AAPPTAPERQPSWERSPAASAPSLPPAAAVL	1.9037	2.4052	slow_up	reg	multi	hetero	9
p_Q99P72_857	p	S	Q99P72	Rtn4	857	Q99P72_857	EIIDEFPTFVSAKDDSPKEYTDLEVSNKSEI	1.70605	2.30985	slow_up	reg	multi	hetero	9
p_Q99P72_344	p	S	Q99P72	Rtn4	344	Q99P72_344	SPATLTKVVKEDGVMSPEKTMDIFNEMKMSV	1.13726	2.20834	slow_up	reg	multi	hetero	9
p_Q99P72_16	p	S	Q99P72	Rtn4	16	Q99P72_16	MEDIDQSSLVSSSADSPPRPPPAFKYQFVTE	1.585	2.0772	slow_up	reg	multi	hetero	9
p_Q99PG2_618	p	S	Q99PG2	Ogfr	618	Q99PG2_618	GEDPDSDTTGTSMSESEELARIEASVEPPKP	0.80334	2.17893	slow_up	reg	multi	hetero	2
p_Q99PG2_403	p	S	Q99PG2	Ogfr	403	Q99PG2_403	SEVEKIALNLEGCALSPTSQEPREAEQPCLV	1.55747	2.0562	slow_up	reg	multi	hetero	2
p_Q99PP2_2206	p	S	Q99PP2	Znf318	2206	Q99PP2_2206	PSGSPSRDQVVGGNVSPREMPEQEAAVDVIP	1.35963	2.65942	slow_up	reg	multi	hetero	2
p_Q99PP2_1059	p	S	Q99PP2	Znf318	1059	Q99PP2_1059	SSNKESKMNEKSCIKSPSSTESLQPTVKQSD	1.6296	2.19456	slow_up	reg	multi	hetero	2
p_Q99PU7_395	p	S	Q99PU7	Bap1	395	Q99PU7_395	GVGRSRVPVRAPQQYSEDEDDYEDEDEDVQN	1.1094	5.63433	slow_up	reg	single		20
p_Q9CQM9_119	p	S	Q9CQM9	Glrx3	119	Q9CQM9_119	GAHAPELTKKVQRHVSSGAFPPSTNEHLKED	1.63785	2.7453	slow_up	reg	multi	hetero	6
p_Q9CQV4_320	p	S	Q9CQV4	Retreg3	320	Q9CQV4_320	GQTPLTEGSEDLDGHSDPEESFARDLPDFPS	1.8797	2.32467	slow_up	reg	multi	hetero	0
p_Q9CWI3_283	p	S	Q9CWI3	Bccip	283	Q9CWI3_283	YSVQGESDTRLGGRWSFDDVPMTPLRTVMVI	1.8581	4.02005	slow_up	reg	single		2
p_Q9CY64_49	p	S	Q9CY64	Blvra	49	Q9CY64_49	AFLNLIGYVSRRELGSLDNVRQISLEDALRS	1.40093	2.34522	slow_up	reg	single		3
p_Q9CYG7_186	p	S	Q9CYG7	Tomm34	186	Q9CYG7_186	KTKSKEATATKSRVPSAGDVERAKALKEEGN	1.40693	2.45937	slow_up	reg	single		2
p_Q9CZM2_187	p	S	Q9CZM2	Rpl15	187	Q9CZM2_187	RGLGKGHKFHHTIGGSRRAAWRRRNTLQLHR	1.80355	2.5791	slow_up	reg	multi	hetero	10
p_Q9D0B1_253	p	S	Q9D0B1	Znf524	253	Q9D0B1_253	DDDEGIPVQEGVQEESPEGKEPTWPISSTTS	1.43975	2.00655	slow_up	reg	single		0
p_Q9D1P4_66	p	S	Q9D1P4	Chordc1	66	Q9D1P4_66	SDFLSIVGCTKGRHNSEKPPEPVKPEVKTTE	1.093	2.0293	slow_up	reg	single		10
p_Q9D219_906	p	S	Q9D219	Bcl9	906	Q9D219_906	LAGMLAGPAAAASIKSPPVLGSAAASPVHLK	1.85968	2.35104	slow_up	reg	multi	hetero	3
p_Q9D2Q2_76	p	S	Q9D2Q2	Trmt44	76	Q9D2Q2_76	RQGQGHGLEREPGQASPKGEPESGPRASREG	1.5504	2.1344	slow_up	reg	single		0
p_Q9D2V7_459	p	S	Q9D2V7	Coro7	459	Q9D2V7_459	SLSSTSGIGTSPSQRSLQSLLGPSSKFRHTQ	1.9671	2.2265	slow_up	reg	multi	syn	2
p_Q9D2V7_876	p	S	Q9D2V7	Coro7	876	Q9D2V7_876	PVSQAPREVPARRAPSSAQYLEEKSDQQKKE	1.814	2.1787	slow_up	reg	multi	syn	2
p_Q9D3S3_359	p	S	Q9D3S3	Snx29	359	Q9D3S3_359	SIDDDVDENEEDAYRSPLGRGHTGHAESPDR	1.58103	2.70997	slow_up	reg	single		0
p_Q9D3U0_269	p	S	Q9D3U0	Pus10	269	Q9D3U0_269	IKEEDFLGQFPCPPNSPKTVCTVLEVECTHG	1.0475	2.0923	slow_up	reg	single		0
p_Q9D722_82	p	S	Q9D722	Oser1	82	Q9D722_82	RKSSRGAVRTQRRRRSKSPVLHPPKFIHCST	1.01396	13.7741	slow_up	reg	multi	syn	0
p_Q9D722_84	p	S	Q9D722	Oser1	84	Q9D722_84	SSRGAVRTQRRRRSKSPVLHPPKFIHCSTTA	1.01396	13.7741	slow_up	reg	multi	syn	0
p_Q9D824_280	p	S	Q9D824	Fip1l1	280	Q9D824_280	SSSVGKWQDRYGRAESPDLRRLPGAIDVIGQ	0.709373	2.275	slow_up	reg	multi	hetero	5
p_Q9D8S9_130	p	S	Q9D8S9	Bola1	130	Q9D8S9_130	RENPQLDISPPCLGGSKKTRGTS________	0.78838	3.1057	slow_up	reg	single		4
p_Q9D8T4_6	p	S	Q9D8T4	Tvp23b	6	Q9D8T4_6	__________MLSQDSNDDTEDVSLFDAEEE	1.4051	2.01296	slow_up	reg	single		0
p_Q9DBD5_482	p	S	Q9DBD5	Pelp1	482	Q9DBD5_482	ISPPADALKLCSTRGSSDGGLQSGKPSAPKK	1.35122	3.68817	slow_up	reg	multi	hetero	5
p_Q9DBD5_740	p	S	Q9DBD5	Pelp1	740	Q9DBD5_740	VPPRLLPGPENHRAGSGEDPVLAPSGTPPPS	1.22644	2.4892	slow_up	reg	multi	hetero	5
p_Q9DBE5_306	p	S	Q9DBE5	Zfp36	306	Q9DBE5_306	PAPPRRLPIFNRISVSE______________	0.99742	9.2339	slow_up	reg	multi	syn	0
p_Q9DBE5_40	p	S	Q9DBE5	Zfp36	40	Q9DBE5_40	SIPSGVTSRLTGRSTSLVEGRSCGWVPPPPG	0.968868	8.97363	slow_up	reg	multi	syn	0
p_Q9DBE5_238	p	T	Q9DBE5	Zfp36	238	Q9DBE5_238	RDPNQACCPSCRRSTTPSTIWGPLGGLARSP	0.644403	7.19683	slow_up	reg	multi	syn	0
p_Q9DBE5_166	p	S	Q9DBE5	Zfp36	166	Q9DBE5_166	DLALPGQPHVLRQSISFSGLPSGRRSSPPPP	0.86018	6.9939	slow_up	reg	multi	syn	0
p_Q9DBE5_304	p	S	Q9DBE5	Zfp36	304	Q9DBE5_304	QTPAPPRRLPIFNRISVSE____________	1.17091	6.96047	slow_up	reg	multi	syn	0
p_Q9DBT5_109	p	S	Q9DBT5	Ampd2	109	Q9DBT5_109	PDILLRAKQDFLKTDSDSDLQLYKEQGEGQG	0.960557	2.2066	slow_up	reg	multi	hetero	4
p_Q9DC04_586	p	S	Q9DC04	Rgs3	586	Q9DC04_586	PVIPESSASVQKRLPSQESPSSLGSLPEKDL	1.85573	2.74129	slow_up	reg	single		2
p_Q9DCD5_214	p	S	Q9DCD5	Tjap1	214	Q9DCD5_214	GQEVASPSPSPSSSLSPGAVVPTSVIARVLE	1.4154	2.22113	slow_up	reg	multi	hetero	5
p_Q9EPQ8_567	p	S	Q9EPQ8	Tcf20	567	Q9EPQ8_567	CSSSSEDQGERVRQLSGQSTSSDTTYKCGAS	1.12221	2.62725	slow_up	reg	multi	hetero	3
p_Q9EPR4_78	p	S	Q9EPR4	Slc23a2	78	Q9EPR4_78	ENGIAEKSSLAETLDSTGSLDPQRSDMIYTI	1.61165	2.13575	slow_up	reg	multi	hetero	0
p_Q9EQN3_362	p	S	Q9EQN3	Tsc22d4	362	Q9EQN3_362	NAALEQENGLLRALASPEQLAQLPSSGLPRL	1.1658	2.0059	slow_up	reg	multi	hetero	4
p_Q9EQQ9_15	p	S	Q9EQQ9	Oga	15	Q9EQQ9_15	_MVQKESQAALEERESERNANPAAASGASLE	0.54345	2.3691	slow_up	reg	single		5
p_Q9ERU9_2088	p	S	Q9ERU9	Ranbp2	2088	Q9ERU9_2088	DSVSSSSVHASPLASSPVRKNLFRFGESTTG	1.9893	2.3834	slow_up	reg	multi	hetero	92
p_Q9ERU9_2083	p	S	Q9ERU9	Ranbp2	2083	Q9ERU9_2083	EDALDDSVSSSSVHASPLASSPVRKNLFRFG	1.42966	2.17993	slow_up	reg	multi	hetero	92
p_Q9ERU9_2113	p	S	Q9ERU9	Ranbp2	2113	Q9ERU9_2113	GESTTGFNFSFKSALSPSKSPAKLNQSGASV	1.27996	2.07348	slow_up	reg	multi	hetero	92
p_Q9ERU9_1845	p	S	Q9ERU9	Ranbp2	1845	Q9ERU9_1845	SSDLEKDDDAYKTEDSDDIHFEPVVQMPEKV	1.61075	2.05315	slow_up	reg	multi	hetero	92
p_Q9ES00_1136	p	S	Q9ES00	Ube4b	1136	Q9ES00_1136	GTVMDRSIILRHLLNSPTDPFNRQMLTESML	1.6944	2.0862	slow_up	reg	multi	hetero	3
p_Q9ESL4_568	p	S	Q9ESL4	Map3k20	568	Q9ESL4_568	LFSSSEGNPGSRSDSSADCQWLDTLRMRQIA	0.729537	2.4245	slow_up	reg	multi	hetero	2
p_Q9ESL4_662	p	S	Q9ESL4	Map3k20	662	Q9ESL4_662	NFSSLNLSSRDSGFSSLNDSSSERGRYSDRS	0.92498	2.2016	slow_up	reg	multi	hetero	2
p_Q9ESL4_650	p	S	Q9ESL4	Map3k20	650	Q9ESL4_650	RSSSPTQYGLSRNFSSLNLSSRDSGFSSLND	0.957415	2.0064	slow_up	reg	multi	hetero	2
p_Q9ESU7_28	p	S	Q9ESU7	Slc1a5	28	Q9ESU7_28	VVAVDSTANGGPALGSREDQSAKAGGCCGSR	1.94852	2.10453	slow_up	reg	multi	hetero	2
p_Q9ESX5_455	p	S	Q9ESX5	Dkc1	455	Q9ESX5_455	EAVNVIKRKRDSESESDETPTVPQLKEKKKK	0.954355	2.4037	slow_up	reg	multi	syn	4
p_Q9ESX5_451	p	S	Q9ESX5	Dkc1	451	Q9ESX5_451	QLAAEAVNVIKRKRDSESESDETPTVPQLKE	1.0471	2.05565	slow_up	reg	multi	syn	4
p_Q9JIK5_152	p	S	Q9JIK5	Ddx21	152	Q9JIK5_152	NGDAGEKSPKLKNGLSQPSEEEADIPKPKKM	1.27425	2.2658	slow_up	reg	multi	hetero	6
p_Q9JIK5_189	p	S	Q9JIK5	Ddx21	189	Q9JIK5_189	NGDAGEKSPKLKNGLSQPSEEEVDIPKPKKM	1.5396	2.2454	slow_up	reg	multi	hetero	6
p_Q9JKF1_654	p	Y	Q9JKF1	Iqgap1	654	Q9JKF1_654	VGRTLSALRSPDVGLYGVIPECGETYQSDLA	1.63707	2.05967	slow_up	reg	single		18
p_Q9JL61_192	p	S	Q9JL61	Rfx5	192	Q9JL61_192	LDLKGSESPEMGPEVSPAPRDELVEAACALT	1.2218	2.9655	slow_up	reg	multi	hetero	9
p_Q9QXD8_235	p	S	Q9QXD8	Limd1	235	Q9QXD8_235	HHPYQPQLSTVCSGRSFESGISGQDGGIGGH	1.5284	2.2716	slow_up	reg	multi	hetero	7
p_Q9QXS1_1055	p	S	Q9QXS1	Plec	1055	Q9QXS1_1055	AWQSLSRDIQLIRSWSLVTFRTLKPEEQRQA	1.4681	2.14857	slow_up	reg	multi	hetero	19
p_Q9QY06_1335	p	S	Q9QY06	Myo9b	1335	Q9QY06_1335	EERRISFSTSDISKLSPVKTSAEIDGDFSSK	1.98637	2.01507	slow_up	reg	multi	hetero	0
p_Q9QYB1_236	p	S	Q9QYB1	Clic4	236	Q9QYB1_236	LTNAYSRDEFTNTCPSDKEVEIAYSDVAKRL	0.985335	2.0213	slow_up	reg	multi	hetero	6
p_Q9QYB5_423	p	S	Q9QYB5	Add3	423	Q9QYB5_423	ATVTAFSFEDDSAPLSPLKFMAQRQQREKTR	1.97993	2.1036	slow_up	reg	multi	hetero	4
p_Q9QYE6_150	p	S	Q9QYE6	Golga5	150	Q9QYE6_150	TGRVEVKKEKGRAPVSPSSPSGVSSVNTSVT	1.21843	2.4211	slow_up	reg	multi	hetero	2
p_Q9QZK7_264	p	S	Q9QZK7	Dok3	264	Q9QZK7_264	AAIARQRERLPELAMSPPCPLPRALSLPSLE	1.65002	2.15824	slow_up	reg	multi	hetero	5
p_Q9QZQ1_655	p	S	Q9QZQ1	Afdn	655	Q9QZQ1_655	MACRYVLSSQHRPDISPTERTHKAIAVVNKM	1.41803	2.5811	slow_up	reg	multi	hetero	7
p_Q9QZQ1_424	p	S	Q9QZQ1	Afdn	424	Q9QZQ1_424	GSDSRDKPKLYRLQLSVTEVGTEKFDDNSIQ	1.12707	2.1497	slow_up	reg	multi	hetero	7
p_Q9QZQ1_1211	p	S	Q9QZQ1	Afdn	1211	Q9QZQ1_1211	KITSVSTGNLCTEEQSPPPRPEAYPIPTQTY	1.55417	2.00483	slow_up	reg	multi	hetero	7
p_Q9R059_193	p	T	Q9R059	Fhl3	193	Q9R059_193	DQPWHRECLVCTGCKTPLAGQQFTSRDDDPY	1.45773	2.71967	slow_up	reg	multi	hetero	2
p_Q9R0A0_265	p	S	Q9R0A0	Pex14	265	Q9R0A0_265	PSSPAAVNHHSSSDISPVSNESTSSSPGKDS	1.69605	3.06445	slow_up	reg	single		3
p_Q9R0L6_635	p	S	Q9R0L6	Pcm1	635	Q9R0L6_635	AHGEDEEEEVEEEGVSGASLSSRRSSLVDEA	1.7033	2.57285	slow_up	reg	multi	hetero	26
p_Q9R0L6_644	p	S	Q9R0L6	Pcm1	644	Q9R0L6_644	VEEEGVSGASLSSRRSSLVDEAPEDEEFEQK	1.77802	2.41497	slow_up	reg	multi	hetero	26
p_Q9WTK5_707	p	S	Q9WTK5	Nfkb2	707	Q9WTK5_707	ADIHAENEEPLCPLPSPSTSGSDSDSEGPER	1.6732	3.6701	slow_up	reg	multi	hetero	6
p_Q9WTK5_425	p	T	Q9WTK5	Nfkb2	425	Q9WTK5_425	SRRDTDAGEGAEEPRTPPEAPQGEPQALDTL	1.64958	2.16037	slow_up	reg	multi	hetero	6
p_Q9WTR1_47	p	S	Q9WTR1	Trpv2	47	Q9WTR1_47	PPPMESPFQGEDRNFSPQIKVNLNYRKGLGP	1.9895	2.24412	slow_up	reg	multi	hetero	0
p_Q9WUD1_150	p	S	Q9WUD1	Stub1	150	Q9WUD1_150	DIPSALRIAKKKRWNSIEERRIHQESELHSY	1.53785	2.443	slow_up	reg	single		17
p_Q9WUH1_320	p	S	Q9WUH1	Tmem115	320	Q9WUH1_320	PSMDDDEEEAGAKTDSPLPLEEASTPPGKVT	1.6385	2.1885	slow_up	reg	multi	hetero	0
p_Q9WV30_618	p	S	Q9WV30	Nfat5	618	Q9WV30_618	TEDVTPMEVTSEKRSSPIFQTTKSIGSTQQT	1.557	2.3367	slow_up	reg	multi	syn	0
p_Q9WV30_434	p	S	Q9WV30	Nfat5	434	Q9WV30_434	ITRKDGSTLTLQTPSSPILCTQPAGVPEILK	1.8222	2.09555	slow_up	reg	multi	syn	0
p_Q9WV60_389	p	S	Q9WV60	Gsk3b	389	Q9WV60_389	ATILIPPHARIQAAASPPANATAASDTNAGD	1.52402	2.4882	slow_up	reg	single		59
p_Q9Z103_976	p	S	Q9Z103	Adnp	976	Q9Z103_976	SEVDQDDVVEWKDGASPSESGPGSQQISDFE	1.54075	2.556	slow_up	reg	single		3
p_Q9Z1Q5_211	p	S	Q9Z1Q5	Clic1	211	Q9Z1Q5_211	GFTIPEAFRGVHRYLSNAYAREEFASTCPDD	1.1297	2.17777	slow_up	reg	multi	hetero	4
p_Q9Z1S0_502	p	S	Q9Z1S0	Bub1b	502	Q9Z1S0_502	LSCSICPLSSNPREISPAENILQEQPDSKGS	1.5184	2.9511	slow_up	reg	multi	hetero	49
p_Q9Z1T6_1548	p	S	Q9Z1T6	Pikfyve	1548	Q9Z1T6_1548	EESKINAMDTSPRNISPGLHNGEKEDRFLTT	1.5875	3.60402	slow_up	reg	multi	hetero	2
p_Q9Z1T6_1713	p	S	Q9Z1T6	Pikfyve	1713	Q9Z1T6_1713	GLPANSALDNRPKSSSPIRLPEISGGQTNRT	1.63602	2.48088	slow_up	reg	multi	hetero	2
p_Q9Z265_540	p	S	Q9Z265	Chek2	540	Q9Z265_540	PLELEVEGMPSTKRLSVCGAVL_________	1.45945	134.24	slow_up	reg	single		5
p_Q9Z2B9_634	p	S	Q9Z2B9	Rps6ka4	634	Q9Z2B9_634	SQAAEIMCKIREGRFSLDGEAWQGVSEEAKE	1.24055	3.2799	slow_up	reg	multi	hetero	3
p_Q9Z2Q2_142	p	S	Q9Z2Q2	Knop1	142	Q9Z2Q2_142	KSLSKAASQGSGLKTSPDPKHAKEESDTDLE	0.74714	2.1251	slow_up	reg	single		3
p_Q9Z2U1_56	p	S	Q9Z2U1	Psma5	56	Q9Z2U1_56	QTSEGVCLAVEKRITSPLMEPSSIEKIVEID	1.99702	4.2959	slow_up	reg	single		7
p_Q9Z2V5_21	p	S	Q9Z2V5	Hdac6	21	Q9Z2V5_21	QDSSTRQRKSRHNPQSPLQESSATLKRGGKK	1.9565	2.27705	slow_up	reg	single		47
p_Q9Z2X1_104	p	S	Q9Z2X1	Hnrnpf	104	Q9Z2X1_104	HRTEMDWVLKHSGPNSADSANDGFVRLRGLP	1.87363	4.95243	slow_up	reg	single		36
p_Q9Z315_392	p	S	Q9Z315	Sart1	392	Q9Z315_392	QSLSSVGPRLASEYLSPEEMVTFKKTKRRVK	1.2249	2.6629	slow_up	reg	multi	hetero	27
p_S4R1M0_509	p	Y	S4R1M0	Ptprc	509	S4R1M0_509	PIKDARKPHNQNKNRYVDILPYDYNRVELSE	1.9522	2.18327	slow_up	reg	multi	hetero	0
p_S4R1M0_1066	p	S	S4R1M0	Ptprc	1066	S4R1M0_1066	ASIYPAQNGQVKKTNSQDKIEFHNEVDGGKQ	1.87423	2.04608	slow_up	reg	multi	hetero	0
p_S4R294_1236	p	S	S4R294	Prrc2c	1236	S4R294_1236	SSDFEVVPKRRRQRGSETDTDSEVHESASDK	1.91807	2.65717	slow_up	reg	multi	hetero	0
p_S4R2J9_2093	p	S	S4R2J9	Prrc2c	2093	S4R2J9_2093	VKDAQQVEPEGQEKPSPAVVRSTDPETAKET	1.361	3.1202	slow_up	reg	multi	hetero	0
p_V9GXD9_714	p	S	V9GXD9	Synrg	714	V9GXD9_714	EPKASDKYEALREEVSPSPLSSSTVEGAQHP	1.78228	2.8865	slow_up	reg	multi	hetero	0
p_V9GXD9_575	p	S	V9GXD9	Synrg	575	V9GXD9_575	GTDDGFTDFKTADSVSPLEPPTKDTFPSAFA	1.55597	2.16677	slow_up	reg	multi	hetero	0
p_V9GXI9_73	p	S	V9GXI9	Strn4	73	V9GXI9_73	ELNGAGEPVEGAPRASPGPGGLSGGESLLVK	1.57883	2.004	slow_up	reg	single		0
p_Z4YJL0_580	p	T	Z4YJL0	Bahd1	580	Z4YJL0_580	PRAQRPRPRRRRRRRTNGWVPVGAACEKAVY	1.035	2.255	slow_up	reg	multi	hetero	0
p_Z4YJT3_759	p	T	Z4YJT3	Larp1	759	Z4YJT3_759	LPTTVPESPNYRNARTPRTPRTPQLKDSSQT	1.90325	2.27389	slow_up	reg	multi	hetero	0
p_Z4YJT3_751	p	S	Z4YJT3	Larp1	751	Z4YJT3_751	EPSTIARSLPTTVPESPNYRNARTPRTPRTP	1.63797	2.24452	slow_up	reg	multi	hetero	0
p_Z4YKC4_497	p	S	Z4YKC4	Eif4g3	497	Z4YKC4_497	QAEETADPQSLHSGRSPAPVQTATTAPKSWK	1.70135	2.6331	slow_up	reg	multi	hetero	0
ub_A0A0A6YXP0_12	ub	K	A0A0A6YXP0	Mrpl24	12	A0A0A6YXP0_12	____MRLSALLALASKATSSPFYRYGMSRPG	1.1088	5.4109	slow_up	reg	single		0
ub_A0A0J9YTY0_326	ub	K	A0A0J9YTY0	43719	326	A0A0J9YTY0_326	DPDSKPFSLQETYEAKRNEFLGELQKKEEEM	0.7093	2.524	slow_up	reg	single		0
ub_A0A0N4SV10_95	ub	K	A0A0N4SV10	Etnk1	95	A0A0N4SV10_95	YGNKTELLVDRDEEVKSFRVLQAHGCAPQLY	1.3563	20.877	slow_up	reg	multi	hetero	0
ub_A0A0R4J0V5_796	ub	K	A0A0R4J0V5	Polr2a	796	A0A0R4J0V5_796	ISQVIAVVGQQNVEGKRIPFGFKHRTLPHFI	1.8071	2.4526	slow_up	reg	single		0
ub_A0A0U1RNJ1_993	ub	K	A0A0U1RNJ1	Fasn	993	A0A0U1RNJ1_993	PESASVSRLTQGEVYKELRLRGYDYGPQFQG	1.5954	6.7294	slow_up	reg	multi	syn	0
ub_A0A0U1RNJ1_1582	ub	K	A0A0U1RNJ1	Fasn	1582	A0A0U1RNJ1_1582	IMLATGKLSPDAIPGKWASRDCMLGMEFSGR	1.3806	2.6295	slow_up	reg	multi	syn	0
ub_A0A140LIU3_4	ub	K	A0A140LIU3	Cox6b1	4	A0A140LIU3_4	____________MTAKGGDVSVCEWYRRVYK	0.97704	2.16315	slow_up	reg	single		0
ub_A0A1W2P6P1_196	ub	K	A0A1W2P6P1	Sgta	196	A0A1W2P6P1_196	YYKKALELDPDNDTYKSNLKIAELKLREAPS	1.174	2.2052	slow_up	reg	multi	hetero	0
ub_A0A2I3BQF4_23	ub	K	A0A2I3BQF4	Rpl30	23	A0A2I3BQF4_23	LGYKQTLKMIRQGKAKLVILANNCPALRKSE	0.54932	2.241	slow_up	reg	multi	hetero	0
ub_A0A3B2WCD8_449	ub	K	A0A3B2WCD8	Khsrp	449	A0A3B2WCD8_449	THKCGLVIGRGGENVKAINQQTGAFVEISRQ	0.91478	4.61795	slow_up	reg	multi	syn	0
ub_A2A9Q2_1160	ub	K	A2A9Q2	Nrd1	1160	A2A9Q2_1160	SDLVSWFKAHRGPGSKMLSVHVVGYGKYELE	1.5834	5.0792	slow_up	reg	single		0
ub_A2AB60_701	ub	K	A2AB60	Fmnl1	701	A2AB60_701	DISALKGKASQKAPTKTILIEANRAKNLAIT	0.5693	2.5963	slow_up	reg	multi	hetero	0
ub_A2AVJ7_761	ub	K	A2AVJ7	Rrbp1	761	A2AVJ7_761	TWHKATQKGDPVAILKRQLEEKEKLLATEQE	0.81062	2.9188	slow_up	reg	multi	hetero	0
ub_B1AU25_104	ub	K	B1AU25	Aifm1	104	B1AU25_104	RYNERVMGLGLSPEEKQRRAIASATEGGSVP	0.956215	2.005	slow_up	reg	multi	syn	0
ub_B2RQC7_40	ub	K	B2RQC7	Dip2b	40	B2RQC7_40	WVAFPCVPVNSRVSTKIQQLLNTLKRPKRPP	1.53853	5.1463	slow_up	reg	single		0
ub_D3YUD8_281	ub	K	D3YUD8	Gm9774	281	D3YUD8_281	EAVEAANKGDVEAFAKAMQNNAKSDPKEGDT	1.3573	2.5486	slow_up	reg	single		0
ub_D3Z3E8_71	ub	K	D3Z3E8	Mov10	71	D3Z3E8_71	SMLYGMKIANLAFVTKTRVRFFKLDRWADVQ	0.907635	2.8816	slow_up	reg	single		0
ub_D3Z4E3_139	ub	K	D3Z4E3	Dhx32	139	D3Z4E3_139	ESVIRLIFEIHRSGEKGDVVVFLACEQDIEK	0.853507	3.38639	slow_up	reg	single		0
ub_D3Z7J6_23	ub	K	D3Z7J6	Eif2b2	23	D3Z7J6_23	GSELSERIEGFVETLKRGGGQRSSEDMARET	0.62851	2.2808	slow_up	reg	single		0
ub_E9PWC8_360	ub	K	E9PWC8	Papola	360	E9PWC8_360	LAITDEILLSKAEWSKLFEAPNFFQKYKHYI	1.394	2.0146	slow_up	reg	single		0
ub_E9PYI8_256	ub	K	E9PYI8	Usp14	256	E9PYI8_256	SCFINQEVKYLFTGLKLRLQEEITKQSPTLQ	0.80526	8.20905	slow_up	reg	multi	hetero	0
ub_E9Q555_1367	ub	K	E9Q555	Rnf213	1367	E9Q555_1367	GNEKLDQISPQFIKAKQLLQDISEPRQRCLE	1.0981	2.3583	slow_up	reg	multi	hetero	2
ub_E9Q555_3821	ub	K	E9Q555	Rnf213	3821	E9Q555_3821	MTLDAFAAMACAEMLKGDLLKPSPKAWLQLV	1.48227	2.1115	slow_up	reg	multi	hetero	2
ub_E9Q5W5_2464	ub	K	E9Q5W5	Zzef1	2464	E9Q5W5_2464	ELQMKKTDSFFLEVQKRFDGDELTTDERIRS	1.37715	2.80965	slow_up	reg	multi	hetero	0
ub_E9QAI5_1148	ub	K	E9QAI5	Cad	1148	E9QAI5_1148	TGPFNLQLIAKDDQLKVIECNVRVSRSFPFV	1.08912	2.32595	slow_up	reg	multi	hetero	0
ub_E9QL31_299	ub	K	E9QL31	Dab2	299	E9QL31_299	QSAPSSFDSLTSPDQKKASLSSSSTPQSKGP	0.59983	2.2737	slow_up	reg	multi	hetero	0
ub_E9QL31_300	ub	K	E9QL31	Dab2	300	E9QL31_300	SAPSSFDSLTSPDQKKASLSSSSTPQSKGPL	0.59983	2.2737	slow_up	reg	multi	hetero	0
ub_F6S5I0_206	ub	K	F6S5I0	Mprip	206	F6S5I0_206	RKRPDLLNFKKGWLTKQYEDGQWKKHWFVLA	0.72199	2.331	slow_up	reg	single		0
ub_F6TFF2_103	ub	K	F6TFF2	Pttg1ip	103	F6TFF2_103	MKSRHDEIRKKYGLFKEQNPYEKF_______	1.28865	9.34685	slow_up	reg	single		0
ub_F8VQC1_99	ub	K	F8VQC1	Srp72	99	F8VQC1_99	KAYCEYRLNRIENALKTIESATQQTDKLKEL	0.83239	6.7943	slow_up	reg	multi	syn	209
ub_F8VQC1_84	ub	K	F8VQC1	Srp72	84	F8VQC1_84	NTHTKVLANNSLSFEKAYCEYRLNRIENALK	0.83161	4.6113	slow_up	reg	multi	syn	209
ub_G3X928_858	ub	K	G3X928	Sec23ip	858	G3X928_858	LVPHHKGRKRLHLELKESLSRMGSDLKQGFI	1.3825	2.9112	slow_up	reg	multi	hetero	0
ub_O35075_168	ub	K	O35075	Vps26c	168	O35075_168	SPVDFTITPETLQNVKERASLPKFFIRGHLN	1.0068	2.3003	slow_up	reg	single		0
ub_O35368_372	ub	K	O35368	Ifi203	372	O35368_372	PGSKLRLVCFELTSTKDVCLLRSVRHSYMQV	0.96893	3.7948	slow_up	reg	multi	hetero	3
ub_O88811_156	ub	K	O88811	Stam2	156	O88811_156	VTFPSAGSQTVAAAAKNGTSLNKNKEDEDIA	1.3929	2.698	slow_up	reg	single		8
ub_P05132_190	ub	K	P05132	Prkaca	190	P05132_190	IDQQGYIQVTDFGFAKRVKGRTWTLCGTPEY	0.947465	2.27815	slow_up	reg	single		22
ub_P09405_538	ub	K	P09405	Ncl	538	P09405_538	PKGYAFIEFASFEDAKEALNSCNKMEIEGRT	0.78803	3.6645	slow_up	reg	multi	hetero	20
ub_P09411_156	ub	K	P09411	Pgk1	156	P09411_156	KAEPAKIDAFRASLSKLGDVYVNDAFGTAHR	1.0057	2.2466	slow_up	reg	multi	hetero	11
ub_P10126_84	ub	K	P10126	Eef1a1	84	P10126_84	RGITIDISLWKFETSKYYVTIIDAPGHRDFI	1.5999	2.0341	slow_up	reg	single		70
ub_P11499_531	ub	K	P11499	Hsp90ab1	531	P11499_531	PIDEYCVQQLKEFDGKSLVSVTKEGLELPED	0.608435	4.9174	slow_up	reg	multi	syn	37
ub_P16330_216	ub	K	P16330	Cnp	216	P16330_216	LRKAGQVFLEELGNHKAFKKELRHFISGDEP	1.18945	4.167	slow_up	reg	multi	hetero	18
ub_P20029_377	ub	K	P20029	Hspa5	377	P20029_377	LVGGSTRIPKIQQLVKEFFNGKEPSRGINPD	1.0698	3.5975	slow_up	reg	single		41
ub_P26039_357	ub	K	P26039	Tln1	357	P26039_357	EKTKEVIQEWSLTNIKRWAASPKSFTLDFGD	1.26145	4.3336	slow_up	reg	multi	hetero	29
ub_P29341_196	ub	K	P29341	Pabpc1	196	P29341_196	AELGARAKEFTNVYIKNFGEDMDDERLKELF	1.3011	2.1067	slow_up	reg	multi	syn	41
ub_P35700_16	ub	K	P35700	Prdx1	16	P35700_16	MSSGNAKIGYPAPNFKATAVMPDGQFKDISL	0.83174	2.12483	slow_up	reg	single		27
ub_P42932_16	ub	K	P42932	Cct8	16	P42932_16	MALHVPKAPGFAQMLKDGAKHFSGLEEAVYR	0.96379	3.5035	slow_up	reg	multi	hetero	43
ub_P48036_299	ub	K	P48036	Anxa5	299	P48036_299	KEFRKNFATSLYSMIKGDTSGDYKKALLLLC	0.948125	2.40244	slow_up	reg	single		8
ub_P48999_184	ub	K	P48999	Alox5	184	P48999_184	QFDSEKGVDFVLNYSKAMENLFINRFMHMFQ	1.2312	2.8731	slow_up	reg	single		0
ub_P50247_166	ub	K	P50247	Ahcy	166	P50247_166	RGISEETTTGVHNLYKMMSNGILKVPAINVN	0.80482	6.019	slow_up	reg	multi	syn	7
ub_P52480_433	ub	K	P52480	Pkm	433	P52480_433	EASFKCCSGAIIVLTKSGRSAHQVARYRPRA	1.318	2.32277	slow_up	reg	multi	syn	35
ub_P54729_160	ub	K	P54729	Nub1	160	P54729_160	EQGVTHNVKAMVLELKQSEEDVRKNLQLEEE	0.83044	6.3387	slow_up	reg	single		0
ub_P54775_62	ub	K	P54775	Psmc4	62	P54775_62	LQQELEFLEVQEEYIKDEQKNLKKEFLHAQE	1.2102	7.058	slow_up	reg	single		8
ub_P61222_332	ub	K	P61222	Abce1	332	P61222_332	VPTENLRFRDASLVFKVAETANEEEVKKMCM	0.764165	106.18	slow_up	reg	multi	hetero	3
ub_P61290_6	ub	K	P61290	Psme3	6	P61290_6	__________MASLLKVDQEVKLKVDSFRER	0.59902	14.1083	slow_up	reg	single		4
ub_P68040_12	ub	K	P68040	Rack1	12	P68040_12	____MTEQMTLRGTLKGHNGWVTQIATTPQF	1.0372	7.1711	slow_up	reg	multi	syn	29
ub_P70460_71	ub	K	P70460	Vasp	71	P70460_71	PDQQVVINCAIIRGVKYNQATPIFHQWRDAR	0.589	13.648	slow_up	reg	multi	hetero	7
ub_P70698_309	ub	K	P70698	Ctps1	309	P70698_309	RLLETCSIALVGKYTKFSDSYASVIKALEHS	1.7181	2.87812	slow_up	reg	multi	syn	4
ub_P80313_172	ub	K	P80313	Cct7	172	P80313_172	KCAMTALSSKLISQQKVFFAKMVVDAVMMLD	0.5905	36.105	slow_up	reg	multi	hetero	30
ub_P80316_275	ub	K	P80316	Cct5	275	P80316_275	PKTKHKLDVMSVEDYKALQKYEKEKFEEMIK	1.3206	5.09383	slow_up	reg	single		13
ub_P80318_31	ub	K	P80318	Cct3	31	P80318_31	RESGRKVQSGNINAAKTIADIIRTCLGPKSM	0.75892	2.6903	slow_up	reg	single		61
ub_P83917_150	ub	K	P83917	Cbx1	150	P83917_150	LMKWKNSDEADLVPAKEANVKCPQVVISFYE	0.72255	9.8479	slow_up	reg	single		162
ub_Q3U2C5_173	ub	K	Q3U2C5	Rnf149	173	Q3U2C5_173	MISYPKGREIFDLVQKGIPVKMRIEIGTRHM	1.31913	2.5063	slow_up	reg	multi	hetero	0
ub_Q3UJB0_546	ub	K	Q3UJB0	Sf3b2	546	Q3UJB0_546	TMKSKMREKVRPKMGKIDIDYQKLHDAFFKW	0.6338	3.2591	slow_up	reg	multi	hetero	0
ub_Q3UMB9_394	ub	K	Q3UMB9	Washc4	394	Q3UMB9_394	SLQAIKIHRDTFLQQKAQSLNKDVQSYYVFV	0.85544	2.0064	slow_up	reg	single		0
ub_Q3V441_10	ub	K	Q3V441	Ptpn18	10	Q3V441_10	______MADTYAVVQKRGASAGTGPGPRAPT	0.94917	11.2518	slow_up	reg	single		0
ub_Q497M6_77	ub	K	Q497M6	Bcl2a1b	77	Q497M6_77	ESIDTARIIFNQVMEKEFEDGIINWGRIVTI	1.6906	3.2407	slow_up	reg	multi	syn	0
ub_Q497M6_53	ub	K	Q497M6	Bcl2a1b	53	Q497M6_53	QRVAFSVQKEVEKNLKSYLDDFHVESIDTAR	1.4679	2.9436	slow_up	reg	multi	syn	0
ub_Q5SVP2_743	ub	K	Q5SVP2	9930111J21Rik2	743	Q5SVP2_743	RSYFGLDEASLENIAKDFNVSVNEIKAHLRS	1.3736	3.2749	slow_up	reg	single		0
ub_Q60864_169	ub	K	Q60864	Stip1	169	Q60864_169	ELIEQLQNKPSDLGTKLQDPRVMTTLSVLLG	1.3044	4.1571	slow_up	reg	single		8
ub_Q61081_69	ub	K	Q61081	Cdc37	69	Q61081_69	CRECKRKVAECQRKLKELEVAESDGQVELER	1.04872	3.28685	slow_up	reg	multi	hetero	26
ub_Q6P3A9_174	ub	K	Q6P3A9	Arl11	174	Q6P3A9_174	GQGLQEALQSLLHLLKSR_____________	0.996905	5.87305	slow_up	reg	single		0
ub_Q6ZWX6_143	ub	K	Q6ZWX6	Eif2s1	143	Q6ZWX6_143	ESLFQRTAWVFDDKYKRPGYGAYDAFKHAVS	0.551035	3.1279	slow_up	reg	multi	hetero	13
ub_Q7TPV4_579	ub	K	Q7TPV4	Mybbp1a	579	Q7TPV4_579	TTQQRQAWDQMMSTLKELEARSSETRAIAFQ	0.94666	2.11993	slow_up	reg	multi	hetero	18
ub_Q7TPV4_496	ub	K	Q7TPV4	Mybbp1a	496	Q7TPV4_496	AFFKTKKATPQIPETKQHFSFPLDDRNRGVF	0.887023	2.02443	slow_up	reg	multi	hetero	18
ub_Q7TQI8_377	ub	K	Q7TQI8	Tspyl2	377	Q7TQI8_377	SNHSLPEADRIAEIIKNDLWVNPVRYYMRRG	0.71872	2.2523	slow_up	reg	single		0
ub_Q80WQ8_861	ub	K	Q80WQ8	Mis18bp1	861	Q80WQ8_861	AKDNHDDFFTATPLQKQRIQLPSFQYSQDDD	0.987845	4.69995	slow_up	reg	multi	hetero	0
ub_Q8BFY9_863	ub	K	Q8BFY9	Tnpo1	863	Q8BFY9_863	ASWINPKDDLRDMFCKILHGFKNQVGDENWR	1.2292	2.2499	slow_up	reg	single		51
ub_Q8BG60_234	ub	K	Q8BG60	Txnip	234	Q8BG60_234	RHTYLANGQTKVFTQKLSSVRGNHIISGTCA	1.51505	3.9989	slow_up	reg	multi	syn	2
ub_Q8BVW3_133	ub	K	Q8BVW3	Trim14	133	Q8BVW3_133	LLLDEEEVLAKKFIDKSTQLTLQVYREQAET	1.12127	6.66633	slow_up	reg	single		0
ub_Q8C172_104	ub	K	Q8C172	Cers6	104	Q8C172_104	AITKHPDEKRLEGLSKQLDWDVRSIQRWFRQ	1.58065	2.47365	slow_up	reg	single		0
ub_Q8C3J5_761	ub	K	Q8C3J5	Dock2	761	Q8C3J5_761	FIVRSRTLFSQLYEGKEQMEFEESMRRLFES	1.2549	2.0713	slow_up	reg	multi	hetero	6
ub_Q8C9J3_1191	ub	K	Q8C9J3	Spef2	1191	Q8C9J3_1191	QRLTEEEKEPPQLDSKEKSPQSGANKKAKKE	1.6644	2.1226	slow_up	reg	multi	syn	2
ub_Q8C9J3_1183	ub	K	Q8C9J3	Spef2	1183	Q8C9J3_1183	NMVAAEVHQRLTEEEKEPPQLDSKEKSPQSG	1.6644	2.1226	slow_up	reg	multi	syn	2
ub_Q8CIE6_1184	ub	K	Q8CIE6	Copa	1184	Q8CIE6_1184	CAASYRPIYRGKPVEKCPLSGACYSPEFKGQ	1.2494	2.0793	slow_up	reg	multi	syn	27
ub_Q8CIN4_399	ub	K	Q8CIN4	Pak2	399	Q8CIN4_399	LTDFGFCAQITPEQSKRSTMVGTPYWMAPEV	1.7616	3.2408	slow_up	reg	multi	hetero	9
ub_Q8K072_139	ub	K	Q8K072	Reep4	139	Q8K072_139	RSLNIAASAAVQAATKSQGALAGRLRSFSMQ	1.27657	2.36467	slow_up	reg	single		0
ub_Q8K0C9_161	ub	K	Q8K0C9	Gmds	161	Q8K0C9_161	NSVKFYQASTSELYGKVQEIPQKETTPFYPR	0.974857	12.6017	slow_up	reg	single		2
ub_Q8K358_42	ub	K	Q8K358	Pigu	42	Q8K358_42	FISERVEVVSPLSSWKRVVEGLALLDLGVSP	1.5884	2.5136	slow_up	reg	single		0
ub_Q8R317_53	ub	K	Q8R317	Ubqln1	53	Q8R317_53	KEEFAVPENSSVQQFKEEISKRFKSHIDQLV	0.64297	2.18345	slow_up	reg	multi	hetero	6
ub_Q8R4B8_285	ub	K	Q8R4B8	Nlrp3	285	Q8R4B8_285	DLIVSCWPDPNPPVCKILRKPSRILFLMDGF	1.3206	3.8098	slow_up	reg	single		6
ub_Q8VBZ3_534	ub	K	Q8VBZ3	Clptm1	534	Q8VBZ3_534	GFITMTPQLFINYKLKSVAHLPWRMLTYKAL	0.76327	7.4656	slow_up	reg	single		0
ub_Q8VDP4_666	ub	K	Q8VDP4	Ccar2	666	Q8VDP4_666	LLLLRDDGEDEFAGAKLEETEVRSVASNQSE	0.752257	8.1349	slow_up	reg	multi	hetero	11
ub_Q8VI93_1110	ub	K	Q8VI93	Oas3	1110	Q8VI93_1110	PTGNLGHNARWDLLAKEATVYASALCCVDRD	1.9059	2.1781	slow_up	reg	single		0
ub_Q8VI94_175	ub	K	Q8VI94	Oasl1	175	Q8VI94_175	LGPSCPSSEVYANLIKANGYPGNFSPSFSEL	1.43823	2.61023	slow_up	reg	single		0
ub_Q91V92_259	ub	K	Q91V92	Acly	259	Q91V92_259	REAYPEEAYIADLDAKSGASLKLTLLNPKGR	1.2294	2.0431	slow_up	reg	multi	syn	7
ub_Q91VI7_292	ub	K	Q91VI7	Rnh1	292	Q91VI7_292	AKQSLKELSLASNELKDEGARLLCESLLEPG	0.81066	33.9745	slow_up	reg	multi	hetero	5
ub_Q91ZW3_159	ub	K	Q91ZW3	Smarca5	159	Q91ZW3_159	RTEQEEDEELLTESSKATNVCTRFEDSPSYV	1.7374	3.8956	slow_up	reg	multi	hetero	20
ub_Q920E5_302	ub	K	Q920E5	Fdps	302	Q920E5_302	EENYGQKDPEKVARVKALYEALDLQSAFFKY	0.960425	4.1696	slow_up	reg	single		0
ub_Q99J87_512	ub	K	Q99J87	Dhx58	512	Q99J87_512	EALEVLMEKAVAAVQKMDPDEFKAKIRDLQQ	0.830787	2.1023	slow_up	reg	single		0
ub_Q99K94_525	ub	K	Q99K94	Stat1	525	Q99K94_525	TKRGLNADQLSMLGEKLLGPNAGPDGLIPWT	1.2393	2.13315	slow_up	reg	single		0
ub_Q99KJ8_96	ub	K	Q99KJ8	Dctn2	96	Q99KJ8_96	YESGDYEMLGEGLGVKETPQQKYQRLLHEVQ	0.99169	3.04145	slow_up	reg	multi	syn	31
ub_Q99KJ8_140	ub	K	Q99KJ8	Dctn2	140	Q99KJ8_140	KESATEEKLTPVVLAKQLAALKQQLVASHLE	0.898413	2.08137	slow_up	reg	multi	syn	31
ub_Q99KK1_111	ub	K	Q99KK1	Reep3	111	Q99KK1_111	LSSKEREIDDYIVQAKERGYETMVNFGRQGL	0.526153	2.4819	slow_up	reg	single		3
ub_Q9CPW4_112	ub	K	Q9CPW4	Arpc5	112	Q9CPW4_112	SLDKNGVDLLMKYIYKGFESPSDNSSAVLLQ	0.765127	2.0388	slow_up	reg	multi	hetero	4
ub_Q9CQM5_98	ub	K	Q9CQM5	Txndc17	98	Q9CQM5_98	DFRQKLKITAVPTLLKYGTPQKLVESECCQS	0.96204	2.8424	slow_up	reg	single		2
ub_Q9CR68_155	ub	K	Q9CR68	Uqcrfs1	155	Q9CR68_155	MSASADVLAMSKIEIKLSDIPEGKNMAFKWR	0.825643	4.6631	slow_up	reg	single		8
ub_Q9CZN7_367	ub	K	Q9CZN7	Shmt2	367	Q9CZN7_367	LQVLRNAQAMADALLKRGYSLVSGGTDTHLV	1.0885	2.8458	slow_up	reg	single		4
ub_Q9DB05_22	ub	K	Q9DB05	Napa	22	Q9DB05_22	QAEAMALLAEAERKVKNSQSFFSGLFGGSSK	0.58184	5.5496	slow_up	reg	single		6
ub_Q9EPU0_462	ub	K	Q9EPU0	Upf1	462	Q9EPU0_462	IYHKLLGHEVEDVVIKCQLPKRFTAQGLPDL	1.25368	4.12836	slow_up	reg	single		12
ub_Q9QUJ7_401	ub	K	Q9QUJ7	Acsl4	401	Q9QUJ7_401	MSKVQEMNYVQKTLFKIGYDYKLEQIKKGYD	1.1122	2.31043	slow_up	reg	multi	hetero	2
ub_Q9QUM9_164	ub	K	Q9QUM9	Psma6	164	Q9QUM9_164	PQVYKCDPAGYYCGFKATAAGVKQTESTSFL	1.2473	2.62835	slow_up	reg	multi	syn	8
ub_Q9WU78_248	ub	K	Q9WU78	Pdcd6ip	248	Q9WU78_248	YKDTLPKEVFPTLAAKQCIMQANAEYHQSIL	1.7039	2.522	slow_up	reg	multi	syn	23
ub_Q9Z2H6_9	ub	K	Q9Z2H6	Clec4d	9	Q9Z2H6_9	_______MWLEESQMKSKGTRHPQLIPCVFA	1.33585	2.35615	slow_up	reg	multi	syn	0
ub_Q9Z2H6_11	ub	K	Q9Z2H6	Clec4d	11	Q9Z2H6_11	_____MWLEESQMKSKGTRHPQLIPCVFAVV	1.33585	2.35615	slow_up	reg	multi	syn	0
protein_A0A087WPL8	protein		A0A087WPL8	Atg9a				1.0476	2.2686	slow_up	reg			0
protein_A0A087WRF2	protein		A0A087WRF2	Agap1				0.994053	2.5799	slow_up	reg			0
protein_A0A0N4SW94	protein		A0A0N4SW94	Myadm				1.8499	2.2858	slow_up	reg			0
protein_A0A0R4J100	protein		A0A0R4J100	Gpr84				1.6373	2.24907	slow_up	reg	single		0
protein_A0A0R4J210	protein		A0A0R4J210	Tnf				0.91518	5.47207	slow_up	reg	multi	syn	0
protein_A0A286YDQ6	protein		A0A286YDQ6	Pcgf5				0.88205	2.1337	slow_up	reg			0
protein_A2AKD7	protein		A2AKD7	Snta1				1.3995	2.5496	slow_up	reg			105
protein_A2AS70	protein		A2AS70	Mllt10				1.30367	2.01792	slow_up	reg	single		0
protein_A8Y5I6	protein		A8Y5I6	Asb3				1.6143	2.5048	slow_up	reg			0
protein_B0R058	protein		B0R058	Gpcpd1				0.919945	2.01207	slow_up	reg			0
protein_D3YV69	protein		D3YV69	Rab6a				1.8369	3.4796	slow_up	reg			0
protein_D3YW23	protein		D3YW23	Cxcl10				0.763093	6.14717	slow_up	reg			0
protein_D3YWB8	protein		D3YWB8	Rps6kb2				0.9305	99.582	slow_up	reg			0
protein_D3Z1C5	protein		D3Z1C5	Ldb1				0.924535	10.8898	slow_up	reg	single		0
protein_D6RII3	protein		D6RII3	Eml1				1.21633	2.30477	slow_up	reg			0
protein_E9QP10	protein		E9QP10	Ranbp3l				1.41093	6.71272	slow_up	reg			0
protein_F8WGN6	protein		F8WGN6	Kif21a				1.22526	2.6986	slow_up	reg			0
protein_G3UW90	protein		G3UW90	Trps1				1.99588	2.07152	slow_up	reg			0
protein_G5E829	protein		G5E829	Atp2b1				1.87643	2.3238	slow_up	reg			5
protein_G5E8Q0	protein		G5E8Q0	Lyst				1.01778	3.0207	slow_up	reg	multi	syn	0
protein_O08547	protein		O08547	Sec22b				1.45273	2.64	slow_up	reg			4
protein_O70503	protein		O70503	Hsd17b12				1.95493	2.01813	slow_up	reg			7
protein_O88852	protein		O88852	Tspyl1				0.93713	2.51759	slow_up	reg	single		0
protein_P01101	protein		P01101	Fos				0.936973	4.134	slow_up	reg	multi	syn	5
protein_P06336	protein		P06336					0.801347	2.06925	slow_up	reg			0
protein_P09450	protein		P09450	Junb				0.752703	2.8114	slow_up	reg	multi	hetero	105
protein_P0C7T6	protein		P0C7T6	Atxn1l				1.2378	20.667	slow_up	reg	multi	syn	0
protein_P21279	protein		P21279	Gnaq				1.66993	2.58527	slow_up	reg			13
protein_P30355	protein		P30355	Alox5ap				1.7873	2.054	slow_up	reg			0
protein_P48302	protein		P48302	Ednrb				1.9658	2.9222	slow_up	reg	multi	syn	0
protein_P58686	protein		P58686					1.4301	2.0172	slow_up	reg			0
protein_P61406	protein		P61406	Smg6				1.28837	3.38757	slow_up	reg	single		2
protein_P70452	protein		P70452	Stx4				1.60033	2.10413	slow_up	reg	single		12
protein_Q3UHF7	protein		Q3UHF7	Hivep2				1.7417	5.954	slow_up	reg	multi	syn	0
protein_Q5SYH2	protein		Q5SYH2	Tmem199				1.9967	2.2064	slow_up	reg			0
protein_Q60575	protein		Q60575	Kif1b				1.1898	2.4291	slow_up	reg	multi	syn	7
protein_Q60765	protein		Q60765	Atf3				0.616887	2.9047	slow_up	reg			0
protein_Q6PGF3	protein		Q6PGF3	Med16				1.6175	2.47275	slow_up	reg			7
protein_Q6PIC6	protein		Q6PIC6	Atp1a3				1.54703	2.02053	slow_up	reg			14
protein_Q6ZQM8	protein		Q6ZQM8	Ugt1a7c				1.30117	2.2816	slow_up	reg			0
protein_Q80W54	protein		Q80W54	Zmpste24				1.7104	2.24377	slow_up	reg			3
protein_Q80WW9	protein		Q80WW9	Ddrgk1				1.17872	2.21987	slow_up	reg			0
protein_Q8BFV3	protein		Q8BFV3	Dusp4				1.06477	2.41647	slow_up	reg			3
protein_Q8BGX7	protein		Q8BGX7	Spidr				1.2277	2.16827	slow_up	reg	single		0
protein_Q8BU31	protein		Q8BU31	Rap2c				1.54563	2.01317	slow_up	reg			0
protein_Q8C4M7	protein		Q8C4M7	Cenpu				1.17875	3.11755	slow_up	reg	single		0
protein_Q8C522	protein		Q8C522	Endod1				1.736	2.2882	slow_up	reg			0
protein_Q8C898	protein		Q8C898	C130026I21Rik				0.991753	4.52827	slow_up	reg			0
protein_Q8CIS0	protein		Q8CIS0	Card11				1.1153	5.4948	slow_up	reg	multi	syn	8
protein_Q8K2X8	protein		Q8K2X8	Gtf2h5				1.67617	2.08378	slow_up	reg			0
protein_Q8K4K2	protein		Q8K4K2	Trib3				1.705	2.2	slow_up	reg	single		4
protein_Q91V35	protein		Q91V35	Ptpra				1.17971	2.34337	slow_up	reg			0
protein_Q99JP6	protein		Q99JP6	Homer3				0.883565	3.24305	slow_up	reg			9
protein_Q99PA7	protein		Q99PA7	4930550L24Rik				1.5571	2.1264	slow_up	reg			0
protein_Q9CQU3	protein		Q9CQU3	Rer1				1.17517	2.61257	slow_up	reg			2
protein_Q9CZ92	protein		Q9CZ92	Cenpp				0.590767	2.79517	slow_up	reg			2
protein_Q9D113	protein		Q9D113	Dnlz				0.73852	2.44501	slow_up	reg			0
protein_Q9EPQ7	protein		Q9EPQ7	Stard5				1.03226	5.3642	slow_up	reg			4
protein_Q9ERL0	protein		Q9ERL0	Mllt1				1.33967	2.13623	slow_up	reg			23
protein_Q9EST8	protein		Q9EST8	Nfkbiz				0.93621	3.893	slow_up	reg	single		2
protein_Q9WTR1	protein		Q9WTR1	Trpv2				1.6518	2.5041	slow_up	reg	multi	hetero	0
protein_Q9WV02	protein		Q9WV02	Rbmx				0.758077	2.2784	slow_up	reg			7
protein_Q9WV55	protein		Q9WV55	Vapa				1.40713	2.08557	slow_up	reg			15
ac_A2ALF0_71	ac	K	A2ALF0	Dnajc8	71	A2ALF0_71	QDDADRAQKAFEAVDKAYKLLLDQEQKKRAL	0.80609	0.35635	slow_down	reg	single		0
ac_P00920_158	ac	K	P00920	Ca2	158	P00920_158	LGIFLKIGPASQGLQKVLEALHSIKTKGKRA	0.65372	0.29031	slow_down	reg	single		7
ac_P11499_219	ac	K	P11499	Hsp90ab1	219	P11499_219	KHSQFIGYPITLYLEKEREKEISDDEAEEEK	1.1181	0.48913	slow_down	reg	multi	syn	37
ac_P14733_135	ac	K	P14733	Lmnb1	135	P14733_135	LNYAKKESDLSGAQIKLREYEAALNSKDAAL	0.675893	0.264117	slow_down	reg	multi	hetero	18
ac_P15864_63	ac	K	P15864	Hist1h1c	63	P15864_63	VAASKERSGVSLAALKKALAAAGYDVEKNNS	0.64995	0.27306	slow_down	reg	multi	hetero	8
ac_P20152_139	ac	K	P20152	Vim	139	P20152_139	LEQQNKILLAELEQLKGQGKSRLGDLYEEEM	0.57745	0.49221	slow_down	reg	multi	hetero	35
ac_P52480_498	ac	K	P52480	Pkm	498	P52480_498	AEDVDLRVNLAMDVGKARGFFKKGDVVIVLT	0.61429	0.48007	slow_down	reg	multi	syn	35
ac_P62702_53	ac	K	P62702	Rps4x	53	P62702_53	LRECLPLIIFLRNRLKYALTGDEVKKICMQR	0.52159	0.4974	slow_down	reg	single		9
ac_Q8BS74_84	ac	K	Q8BS74	Xlr	84	Q8BS74_84	RMETYIKDSFKDSNVKLEQLWKTNKQERKKI	0.727665	0.41839	slow_down	reg	multi	syn	0
ac_Q9DBP5_26	ac	K	Q9DBP5	Cmpk1	26	Q9DBP5_26	GPGAGKGTQCARIVEKYGYTHLSAGELLRDE	0.537565	0.434345	slow_down	reg	single		6
ac_Q9JJA4_376	ac	K	Q9JJA4	Wdr12	376	Q9JJA4_376	GSLDNIVKLWDTRSCKAPLYDLAAHEDKVLS	0.51919	0.46573	slow_down	reg	single		2
p_A0A087WNZ7_997	p	S	A0A087WNZ7	Trip12	997	A0A087WNZ7_997	HSRDDSLDLSPQGRLSDVLKRKRLPKRGPRR	0.78734	0.47124	slow_down	reg	multi	hetero	0
p_A0A087WNZ7_1054	p	S	A0A087WNZ7	Trip12	1054	A0A087WNZ7_1054	SSFLASLNPKTWGRLSAQSNSNNIEPARTAG	1.1175	0.38262	slow_down	reg	multi	hetero	0
p_A0A087WPV1_63	p	S	A0A087WPV1	Ube2t	63	A0A087WPV1_63	QKRKARPLGGMEKKFSPDVQRVYPGPS____	0.727733	0.489125	slow_down	reg	single		0
p_A0A087WRA4_225	p	T	A0A087WRA4	Mndal	225	A0A087WRA4_225	EPLGTDIKKDEDCLQTPPKPPPTPPSSSLNK	1.13143	0.322652	slow_down	reg	multi	syn	0
p_A0A0A6YXP3_6	p	T	A0A0A6YXP3	Mbnl1	6	A0A0A6YXP3_6	__________MAVSVTPIRDTKWLTLEVCRE	0.792053	0.450803	slow_down	reg	single		0
p_A0A0A6YXV9_179	p	T	A0A0A6YXV9	Ifi209	179	A0A0A6YXV9_179	SRSSETLQSIIQSPKTPKRPSSSILDPPVSS	1.4522	0.49337	slow_down	reg	single		0
p_A0A0A6YXZ8_3	p	S	A0A0A6YXZ8	Taf1a	3	A0A0A6YXZ8_3	_____________MMSDFGEELTKLAVAEDN	0.72493	0.448665	slow_down	reg	single		0
p_A0A0G2JDR6_88	p	S	A0A0G2JDR6	Lrrfip2	88	A0A0G2JDR6_88	TRPSSRNSASATTPLSGNSSRRGSGDTSSLI	0.645987	0.482727	slow_down	reg	multi	hetero	0
p_A0A0G2JDR6_82	p	S	A0A0G2JDR6	Lrrfip2	82	A0A0G2JDR6_82	QYAENYTRPSSRNSASATTPLSGNSSRRGSG	0.51226	0.44326	slow_down	reg	multi	hetero	0
p_A0A0G2JDS8_21	p	T	A0A0G2JDS8	Ung	21	A0A0G2JDS8_21	RRSLRLARRAGLRSLTPNPDSDSRQASPAKK	0.55018	0.45896	slow_down	reg	multi	hetero	0
p_A0A0H2UH17_605	p	S	A0A0H2UH17	Ubap2l	605	A0A0H2UH17_605	PLYEQRSTQTRRYPSSISSSPQKDLTQAKNG	0.713303	0.37033	slow_down	reg	single		0
p_A0A0J9YUB6_54	p	S	A0A0J9YUB6	Ociad1	54	A0A0J9YUB6_54	SYVKTCQEKFKKLENSPLGEALRSGELRRSS	0.70617	0.4182	slow_down	reg	single		0
p_A0A0J9YV82_92	p	S	A0A0J9YV82	Bcl7b	92	A0A0J9YV82_92	LKVDSSTNSSPSPQQSESLSPAHTSDFRTDD	0.612533	0.388787	slow_down	reg	multi	syn	0
p_A0A0J9YV82_126	p	S	A0A0J9YV82	Bcl7b	126	A0A0J9YV82_126	PTLGQEILEEPSLPASEVADEPPTLTKEEPV	0.57747	0.28039	slow_down	reg	multi	syn	0
p_A0A0J9YV82_122	p	S	A0A0J9YV82	Bcl7b	122	A0A0J9YV82_122	DSQPPTLGQEILEEPSLPASEVADEPPTLTK	0.57747	0.28039	slow_down	reg	multi	syn	0
p_A0A0N4SVL4_123	p	S	A0A0N4SVL4	Mindy4	123	A0A0N4SVL4_123	PLRHSETTLVNIYDLSDEDTGRRTSWSEAGK	1.5523	0.47696	slow_down	reg	single		0
p_A0A0R4J024_254	p	S	A0A0R4J024	Xrcc4	254	A0A0R4J024_254	VQAAETLHKDDSIFSSPDVTDIAPSRKRRHR	0.577405	0.418785	slow_down	reg	multi	syn	0
p_A0A0R4J024_253	p	S	A0A0R4J024	Xrcc4	253	A0A0R4J024_253	PVQAAETLHKDDSIFSSPDVTDIAPSRKRRH	0.99	0.41766	slow_down	reg	multi	syn	0
p_A0A0R4J099_139	p	S	A0A0R4J099	2210016L21Rik	139	A0A0R4J099_139	RLFFTSIPGGHKKEASPRPCRKRQPPSSSED	0.68381	0.36087	slow_down	reg	single		0
p_A0A0R4J0L8_198	p	S	A0A0R4J0L8	Ccdc174	198	A0A0R4J0L8_198	SLLEMDKNLQGRLFVSPANEKTLLSEDMRKE	0.7165	0.472513	slow_down	reg	single		0
p_A0A0R4J199_304	p	Y	A0A0R4J199	Cass4	304	A0A0R4J199_304	GNTVQRKNSLPEEPTYAFPTSRDPLPSDAGG	0.504155	0.414245	slow_down	reg	multi	hetero	0
p_A0A0R4J1C6_61	p	S	A0A0R4J1C6	Btnl10	61	A0A0R4J1C6_61	VGQDKELPCKLSLNISAEGMELRWYRDKPSS	0.54508	0.23455	slow_down	reg	single		0
p_A0A0U1RNL1_279	p	S	A0A0U1RNL1	Maz	279	A0A0U1RNL1_279	AFRDVYHLNRHKLSHSDEKPYQCPVCQQRFK	0.78405	0.324853	slow_down	reg	single		0
p_A0A0U1RPG9_410	p	S	A0A0U1RPG9	Uri1	410	A0A0U1RPG9_410	YVPRKSILKSRSRENSVCSDTSESSAADVED	0.6919	0.43275	slow_down	reg	multi	hetero	0
p_A0A0U1RPJ4_484	p	S	A0A0U1RPJ4	Rnf40	484	A0A0U1RPJ4_484	GATSATSSIKKEELVSSEDDAQALTPVTQGL	0.593527	0.489153	slow_down	reg	multi	hetero	0
p_A0A0U1RPV6_1153	p	S	A0A0U1RPV6	Trpm1	1153	A0A0U1RPV6_1153	SLQTVDLRLSQLEELSGRMVSALENLAGIDR	0.57492	0.17765	slow_down	reg	single		0
p_A0A140LI86_739	p	T	A0A140LI86	Tacc2	739	A0A140LI86_739	EYMEKLGSSLPQDDDTPKKQALYLMFDTPQE	0.707607	0.47013	slow_down	reg	multi	hetero	0
p_A0A1B0GRJ0_236	p	S	A0A1B0GRJ0	Rab11fip1	236	A0A1B0GRJ0_236	TLFSKSSLQKTPLSQSMSVLPTSKSDKVLLR	0.6989	0.41886	slow_down	reg	multi	hetero	0
p_A0A1B0GSX7_635	p	S	A0A1B0GSX7	Nup98	635	A0A1B0GSX7_635	DLASPSEYPENGERFSFLSKPVDENNQQDGE	0.87431	0.42511	slow_down	reg	multi	hetero	0
p_A0A1D5RLY6_520	p	S	A0A1D5RLY6	Map1s	520	A0A1D5RLY6_520	TRSGPTQPTARDTRRSGPGVVNTKPRVSQNG	1.5002	0.41225	slow_down	reg	multi	hetero	0
p_A0A1I7Q4G8_338	p	S	A0A1I7Q4G8	Gatad2a	338	A0A1I7Q4G8_338	NSTPTSVASVVASAESPASRQAAAKLALRKQ	0.576567	0.481397	slow_down	reg	multi	hetero	0
p_A0A1I7Q4G8_530	p	S	A0A1I7Q4G8	Gatad2a	530	A0A1I7Q4G8_530	GSATAPRGVLHTFSQSPKLQNAASATALVSR	0.733933	0.376003	slow_down	reg	multi	hetero	0
p_A0A1I7Q4G8_579	p	S	A0A1I7Q4G8	Gatad2a	579	A0A1I7Q4G8_579	WKKTPLSTGGTLAFVSPSLAVHKTSSAVDRQ	0.632917	0.358357	slow_down	reg	multi	hetero	0
p_A0A1L1SUU1_13	p	S	A0A1L1SUU1	Taf1d	13	A0A1L1SUU1_13	___MAQSEVNSVCVASDRAGDTGDQSDDSSD	0.599045	0.447895	slow_down	reg	multi	hetero	0
p_A0A1W2P715_205	p	S	A0A1W2P715	Dusp6	205	A0A1W2P715_205	FMGQLLDFERTLGLSSPCDNRVPTPQLYFTT	0.749797	0.296607	slow_down	reg	single		0
p_A0A1W2P775_481	p	Y	A0A1W2P775	Itsn2	481	A0A1W2P775_481	LIPGNEVQRGEPEALYAAVTKKPTSTAYPVT	0.73761	0.46603	slow_down	reg	single		0
p_A0A1W2P7R1_46	p	T	A0A1W2P7R1	Nup107	46	A0A1W2P7R1_46	RVLIQANQEDNFGTATPRSQIIPRTPSSFRQ	0.60381	0.36051	slow_down	reg	single		0
p_A0A286YDA2_644	p	S	A0A286YDA2	Nolc1	644	A0A286YDA2_644	VREEEIEVDSRVADNSFDAKRGAAGDWGERA	1.22945	0.450997	slow_down	reg	multi	hetero	0
p_A0A286YDA2_598	p	T	A0A286YDA2	Nolc1	598	A0A286YDA2_598	SGKKRKQNETADEATTPQAKKVKLETPNTFP	0.791547	0.39322	slow_down	reg	multi	hetero	0
p_A0A286YDA2_608	p	T	A0A286YDA2	Nolc1	608	A0A286YDA2_608	ADEATTPQAKKVKLETPNTFPKRKKGERRAS	0.710942	0.385688	slow_down	reg	multi	hetero	0
p_A0A286YDA2_502	p	T	A0A286YDA2	Nolc1	502	A0A286YDA2_502	PKPPAKKKAAGGAVSTPAPGKKAEAKSSSSS	0.5167	0.14923	slow_down	reg	multi	hetero	0
p_A0A286YDN9_268	p	T	A0A286YDN9	Spire1	268	A0A286YDN9_268	MCSRKKPPKFLPISSTPQPERRQPPQRRHSI	0.624107	0.44488	slow_down	reg	single		0
p_A0A2I3BPY7_264	p	S	A0A2I3BPY7	Rai14	264	A0A2I3BPY7_264	TPTKPKQLSDVSSPRSITSTPLSGKESVFFA	1.02326	0.37424	slow_down	reg	multi	syn	0
p_A0A2I3BPY7_268	p	T	A0A2I3BPY7	Rai14	268	A0A2I3BPY7_268	PKQLSDVSSPRSITSTPLSGKESVFFAEAPF	0.5206	0.22896	slow_down	reg	multi	syn	0
p_A0A2I3BRL8_186	p	S	A0A2I3BRL8	Gm7324	186	A0A2I3BRL8_186	SSGMGGRTPVSRGRDSYGGPPRREPLPSRRD	0.532733	0.371513	slow_down	reg	multi	hetero	0
p_A0A2R8VHY2_21	p	T	A0A2R8VHY2	Rps19bp1	21	A0A2R8VHY2_21	SEAPRAVPGQVQASGTPAKRTRRARAKASQA	0.55944	0.388923	slow_down	reg	single		0
p_A0A338P6W1_893	p	S	A0A338P6W1	Rbbp6	893	A0A338P6W1_893	EKYYKGYAVGAQPRPSANREDFSPERLLPLN	0.818	0.41648	slow_down	reg	multi	hetero	0
p_A0A3B2WAQ7_661	p	S	A0A3B2WAQ7	Anks1	661	A0A3B2WAQ7_661	CSIGKKRLEKSPSFASEWDEIEKIMSSIGEG	0.55091	0.35779	slow_down	reg	multi	hetero	0
p_A0A3B2WAS6_69	p	S	A0A3B2WAS6	Ndc80	69	A0A3B2WAS6_69	VSIFGKRTSGHGSRNSQLGIFSSSEKIKDPR	0.934192	0.242146	slow_down	reg	multi	hetero	0
p_A1L3S7_302	p	Y	A1L3S7	Gatad2b	302	A1L3S7_302	SSSSVPCQRTTSSAIYMNLASHIQPGTVNRV	0.513627	0.34774	slow_down	reg	multi	hetero	5
p_A2A6G6_32	p	T	A2A6G6	Lasp1	32	A2A6G6_32	CNAHYPKQSFTMVADTPENLRLKQQSELQSQ	0.59101	0.20634	slow_down	reg	multi	hetero	0
p_A2A8V9_854	p	T	A2A8V9	Srrm1	854	A2A8V9_854	KKHKKHKKEKAVTIATPATAAPAAVSAATTT	0.774187	0.489273	slow_down	reg	multi	hetero	0
p_A2AA85_31	p	S	A2AA85	Szrd1	31	A2AA85_31	RRLEKKLKITQKERKSKSPPKVPIVIQDDSL	0.776447	0.400633	slow_down	reg	multi	syn	0
p_A2AB60_680	p	S	A2AB60	Fmnl1	680	A2AB60_680	QELDMNDFEEHFKTKSQGPCLDISALKGKAS	1.3479	0.45623	slow_down	reg	multi	hetero	0
p_A2AF81_164	p	S	A2AF81	Ahsa2	164	A2AF81_164	ELTLQRKLNENKLQASPVALGVRIPTVALHL	0.994586	0.480818	slow_down	reg	single		0
p_A2AFK7_12	p	S	A2AFK7	Eif4a3	12	A2AFK7_12	____MAANATMATSGSARKRLLKEEDMTKVE	0.767947	0.301772	slow_down	reg	multi	hetero	0
p_A2AGH8_2143	p	S	A2AGH8	Med12	2143	A2AGH8_2143	QQQTAALVRQLQQQLSNTQPQPSTNIFGRY_	0.716735	0.209405	slow_down	reg	single		0
p_A2AJK6_2540	p	T	A2AJK6	Chd7	2540	A2AJK6_2540	AEDAEVTKAFEEDIETPPIRNIPSPGQLDPD	1.0656	0.35781	slow_down	reg	multi	hetero	16
p_A2AJT4_726	p	S	A2AJT4	Pnisr	726	A2AJT4_726	LKRKRESERTFCRSGSISVKVIRHDSRQDSK	0.56708	0.46081	slow_down	reg	single		2
p_A2AL12_14	p	S	A2AL12	Hnrnpa3	14	A2AL12_14	__MEVKPPPGRPQPDSGRRRRRRGEEGHDPK	0.852188	0.314308	slow_down	reg	multi	hetero	0
p_A2APB8_72	p	T	A2APB8	Tpx2	72	A2APB8_72	GKNSLRKAKLQQGFVTPLKAVDNTYHKETEK	0.52607	0.348107	slow_down	reg	multi	syn	52
p_A2APB8_110	p	S	A2APB8	Tpx2	110	A2APB8_110	IPSNDCSSLDAKRAVSGNTPVQPQRRSIRLS	1.59982	0.312434	slow_down	reg	multi	syn	52
p_A2APB8_113	p	T	A2APB8	Tpx2	113	A2APB8_113	NDCSSLDAKRAVSGNTPVQPQRRSIRLSAQK	0.621118	0.30017	slow_down	reg	multi	syn	52
p_A2APB8_645	p	S	A2APB8	Tpx2	645	A2APB8_645	TVIFQEPFVPKKEKKSLAENPSGSLVQEPFQ	1.28033	0.259733	slow_down	reg	multi	syn	52
p_A2APB8_121	p	S	A2APB8	Tpx2	121	A2APB8_121	KRAVSGNTPVQPQRRSIRLSAQKDLEQKEKN	0.78604	0.089426	slow_down	reg	multi	syn	52
p_A2APB8_125	p	S	A2APB8	Tpx2	125	A2APB8_125	SGNTPVQPQRRSIRLSAQKDLEQKEKNHVAS	0.78604	0.089426	slow_down	reg	multi	syn	52
p_A2AQD6_326	p	S	A2AQD6	Itprid2	326	A2AQD6_326	GEGGSSPATEKGRTLSISLSEDGGGGKSDPK	0.57889	0.42475	slow_down	reg	multi	hetero	0
p_A2AQD6_1149	p	T	A2AQD6	Itprid2	1149	A2AQD6_1149	RLVARKKIFRASVALTPTAPSRTGSVQTPPD	1.2158	0.42001	slow_down	reg	multi	hetero	0
p_A2AVJ7_187	p	S	A2AVJ7	Rrbp1	187	A2AVJ7_187	ATPKEVPMVAVPPVGSKASSPATSSQGKKGQ	0.547475	0.317605	slow_down	reg	multi	hetero	0
p_A2BE93_7	p	S	A2BE93	Set	7	A2BE93_7	_________MAPKRQSAILPQPKKPRPAAAP	0.55826	0.37794	slow_down	reg	single		2
p_A3KGI3_1627	p	S	A3KGI3	Knl1	1627	A3KGI3_1627	KNVNSVLLKSLSRTPSSCSSSLDSIKSDGLS	0.969185	0.44585	slow_down	reg	multi	hetero	0
p_A6X8Z5_303	p	S	A6X8Z5	Arhgap31	303	A6X8Z5_303	AEHKRKGSLKVRKWRSIFNLGRSGHETKRKL	0.541825	0.458393	slow_down	reg	multi	hetero	2
p_A8Y5P4_464	p	S	A8Y5P4	Map7d1	464	A8Y5P4_464	CPSPGPGHALPPKPPSPRGTTASPKGRVRRK	1.799	0.46962	slow_down	reg	multi	hetero	0
p_B0QZH9_69	p	S	B0QZH9	Phf23	69	B0QZH9_69	SPLRGESAADSDGWDSAPSDLRTIQTFVKKA	0.77669	0.40939	slow_down	reg	single		0
p_B1ATD1_341	p	T	B1ATD1	Lcp2	341	B1ATD1_341	QRPLPQPSLPSMSSNTFPSRSVQPSSKNTFP	0.91052	0.36074	slow_down	reg	single		0
p_B1AVF2_78	p	S	B1AVF2	Tsc22d3	78	B1AVF2_78	NSQLERENTLLKTLASPEQLEKFQSRLSPEE	0.848023	0.394402	slow_down	reg	single		0
p_B1AVP5_150	p	S	B1AVP5	Gemin8	150	B1AVP5_150	DYVNADHGLYFNHRRSLEPPSEKPWERRQAE	0.821197	0.387987	slow_down	reg	single		1
p_B1AZ46_361	p	T	B1AZ46	Baiap2	361	B1AZ46_361	KSVTPKNSYATTENKTLPRSSSMAAGLERNG	0.606413	0.415527	slow_down	reg	multi	syn	0
p_B1AZ46_367	p	S	B1AZ46	Baiap2	367	B1AZ46_367	NSYATTENKTLPRSSSMAAGLERNGRMRVKA	0.501882	0.326928	slow_down	reg	multi	syn	0
p_B2RUR8_730	p	T	B2RUR8	Otud7b	730	B2RUR8_730	QLAGGPCVGGLPSYATFPRQYPGRPYPHQDN	1.13241	0.45378	slow_down	reg	multi	hetero	6
p_B2RUR8_65	p	T	B2RUR8	Otud7b	65	B2RUR8_65	GNLSPPFSGGSTCPKTPEKGGSDREPTRPSR	0.701265	0.412165	slow_down	reg	multi	hetero	6
p_B7ZC18_679	p	Y	B7ZC18	Stat3	679	B7ZC18_679	ESQEHPEADPGSAAPYLKTKFICVTPTTCSN	0.508912	0.476677	slow_down	reg	multi	hetero	0
p_B7ZCJ0_472	p	S	B7ZCJ0	Arhgap21	472	B7ZCJ0_472	RLEDSVLMKYCPRSASQGALTSPPVSFNNHR	0.614417	0.415347	slow_down	reg	multi	hetero	0
p_C0HKD9_432	p	S	C0HKD9	Mfap1b	432	C0HKD9_432	FKQKAAGVRDVFERPSAKKRKTT________	0.55413	0.31634	slow_down	reg	multi	hetero	0
p_D3YUG5_6	p	S	D3YUG5	Mrtfa	6	D3YUG5_6	__________MPPLKSPAAFHEQRRSLERAR	0.99071	0.25927	slow_down	reg	multi	hetero	0
p_D3YV60_4	p	T	D3YV60	Ccdc77	4	D3YV60_4	____________MNFTPTRTPICRKISFASK	0.57641	0.38155	slow_down	reg	single		0
p_D3YVF2_9	p	T	D3YVF2	Pbk	9	D3YVF2_9	_______MEGINNFKTPNKSEKRKSVLCSTP	0.786457	0.451903	slow_down	reg	multi	syn	0
p_D3YVF2_58	p	S	D3YVF2	Pbk	58	D3YVF2_58	VSVYLMKRSPRGLSHSPWAVKKISLLCDDHY	1.16108	0.33449	slow_down	reg	multi	syn	0
p_D3YWR2_244	p	S	D3YWR2	Blnk	244	D3YWR2_244	NSGVWDSKSSLPAAPSPLPRAGKKPATPLKT	0.810425	0.401075	slow_down	reg	single		0
p_D3YXK2_623	p	S	D3YXK2	Safb	623	D3YXK2_623	ASKSQDRKSASREKRSVVSFDKVKESRKSRD	0.56269	0.495878	slow_down	reg	single		7
p_D3YYF2_636	p	S	D3YYF2	Pbrm1	636	D3YYF2_636	KRKELGPLPDDDDMASPKLKLSRKSGVSPKK	0.98524	0.48089	slow_down	reg	multi	hetero	0
p_D3YZC9_8	p	T	D3YZC9	Sf1	8	D3YZC9_8	________MATGANATPLDFPSKKRKRSRWN	0.80346	0.412105	slow_down	reg	multi	syn	1
p_D3Z2M0_175	p	S	D3Z2M0	Ctu2	175	D3Z2M0_175	QQQQQQRVLGAEAGASPAQGEARLHPSHGRE	1.0352	0.476475	slow_down	reg	single		0
p_D3Z3A0_64	p	Y	D3Z3A0	Ppp1r2	64	D3Z3A0_64	DEMNILATYHPADKDYGLMKIDEPNTPYHNM	0.63043	0.48313	slow_down	reg	single		0
p_D3Z3A6_609	p	S	D3Z3A6	Pml	609	D3Z3A6_609	SLQLEGPNSLKALDESLAEPHLEDRTLVFFD	0.57296	0.30698	slow_down	reg	single		0
p_D3Z3M7_194	p	S	D3Z3M7	Clip1	194	D3Z3M7_194	SATPQISNLTKTASESISNLSEAGSVKKGER	0.667523	0.42753	slow_down	reg	multi	hetero	0
p_D3Z3U7_337	p	Y	D3Z3U7	Tnk2	337	D3Z3U7_337	GKTMPTTQSFASDPKYATPQVIQAPGPRAGP	0.837427	0.45332	slow_down	reg	single		0
p_D3Z4U0_181	p	S	D3Z4U0	Zranb2	181	D3Z4U0_181	KYKLDEDEDEDDADLSKYNLDASEEEDSNKK	0.84554	0.26637	slow_down	reg	multi	hetero	0
p_D3Z5P5_797	p	S	D3Z5P5	Ighmbp2	797	D3Z5P5_797	RRSPASSGSVAPQPSSPPSPAQAEPEPRAEE	0.801965	0.461235	slow_down	reg	multi	syn	0
p_D3Z6U8_439	p	T	D3Z6U8	Fmr1	439	D3Z6U8_439	SRPPPNRTDKEKGYVTDDGQGMGRGSRPYRN	0.793515	0.429785	slow_down	reg	single		0
p_D3Z6Z7_237	p	S	D3Z6Z7	Rasal3	237	D3Z6Z7_237	YTPRDGPPSALGSRESLATLSELDLGAERDV	0.530125	0.38324	slow_down	reg	multi	hetero	0
p_D3Z6Z7_230	p	S	D3Z6Z7	Rasal3	230	D3Z6Z7_230	AKSELGAYTPRDGPPSALGSRESLATLSELD	0.530125	0.38324	slow_down	reg	multi	hetero	0
p_D6REV5_5	p	T	D6REV5	Sbds	5	D6REV5_5	___________MSIFTPTNQIRLTNVAVVRM	0.80487	0.46577	slow_down	reg	single		0
p_E0CXV1_291	p	S	E0CXV1	Rapgef1	291	E0CXV1_291	RVAVVAPMSRATSGSSLPVGINRQDFDVECY	0.91493	0.440945	slow_down	reg	multi	hetero	0
p_E9PUQ5_37	p	S	E9PUQ5	Golga2	37	E9PUQ5_37	LAAAKKKLREYQQKNSPGVPAGAKKKKKIKN	0.63879	0.34667	slow_down	reg	multi	hetero	0
p_E9PVX6_377	p	T	E9PVX6	Mki67	377	E9PVX6_377	NQAAVEAGDVASPADTPEHSSSKKRSIPAKV	0.65325	0.48406	slow_down	reg	multi	hetero	20
p_E9PVX6_1704	p	S	E9PVX6	Mki67	1704	E9PVX6_1704	SDPLIGNKQTRMSLRSPQPGFVRTPRTSKRL	1.17925	0.463917	slow_down	reg	multi	hetero	20
p_E9PVX6_503	p	S	E9PVX6	Mki67	503	E9PVX6_503	KRGETPTKRKSLGTHSPAVLKTIIKERPQSP	0.74552	0.436887	slow_down	reg	multi	hetero	20
p_E9PVX6_1766	p	T	E9PVX6	Mki67	1766	E9PVX6_1766	IGPEDDTENKGVKESTPQTLDSSASRTVSKR	1.4372	0.42966	slow_down	reg	multi	hetero	20
p_E9PVX6_498	p	S	E9PVX6	Mki67	498	E9PVX6_498	PNTPLKRGETPTKRKSLGTHSPAVLKTIIKE	0.735163	0.38331	slow_down	reg	multi	hetero	20
p_E9PVX6_404	p	S	E9PVX6	Mki67	404	E9PVX6_404	PAKVEAPSAETQKRLSLTQRLVPGEKKTPKG	0.7564	0.350703	slow_down	reg	multi	hetero	20
p_E9PVX6_1175	p	T	E9PVX6	Mki67	1175	E9PVX6_1175	PAPVQEENDSTAFMETPKQKLDFAGNSSGSK	0.954314	0.35029	slow_down	reg	multi	hetero	20
p_E9PVX6_2017	p	S	E9PVX6	Mki67	2017	E9PVX6_2017	FMETPKQKLDFTGNSSGHKRRPQTPKIRAQP	0.636115	0.32891	slow_down	reg	multi	hetero	20
p_E9PVX6_588	p	S	E9PVX6	Mki67	588	E9PVX6_588	RSQHGILQMICSKRRSGASEANLIVAKSWAD	0.752723	0.326092	slow_down	reg	multi	hetero	20
p_E9PVX6_797	p	T	E9PVX6	Mki67	797	E9PVX6_797	QTPKNVHNITDLEKKTPVSETEPLKTASSVS	0.823187	0.26993	slow_down	reg	multi	hetero	20
p_E9PVX6_1952	p	T	E9PVX6	Mki67	1952	E9PVX6_1952	SAKISLASSQAEPVRTPASTKRRSKTGLSKV	0.675683	0.254682	slow_down	reg	multi	hetero	20
p_E9PVX6_653	p	S	E9PVX6	Mki67	653	E9PVX6_653	PTSNLHNQFTTGHANSPCTIVVGRAQIEKVS	0.51094	0.25108	slow_down	reg	multi	hetero	20
p_E9PVX6_1836	p	S	E9PVX6	Mki67	1836	E9PVX6_1836	IALQSPQPGHIINPASMKRQSNMSLRKDMRE	0.63629	0.237855	slow_down	reg	multi	hetero	20
p_E9PVX6_373	p	S	E9PVX6	Mki67	373	E9PVX6_373	LATRNQAAVEAGDVASPADTPEHSSSKKRSI	1.13236	0.23126	slow_down	reg	multi	hetero	20
p_E9PVX6_1955	p	S	E9PVX6	Mki67	1955	E9PVX6_1955	ISLASSQAEPVRTPASTKRRSKTGLSKVDVR	0.758145	0.22757	slow_down	reg	multi	hetero	20
p_E9PVX6_1363	p	T	E9PVX6	Mki67	1363	E9PVX6_1363	SAKMSLESSQAEPVKTPASTKRLSKTDLSKV	0.707252	0.220778	slow_down	reg	multi	hetero	20
p_E9PVX6_1243	p	T	E9PVX6	Mki67	1243	E9PVX6_1243	SAKISLESSQAEPVKTPASTKRRSKMSLMKV	0.79503	0.200343	slow_down	reg	multi	hetero	20
p_E9PVX6_634	p	T	E9PVX6	Mki67	634	E9PVX6_634	HVPQKQTSKRQRRPSTPKKPTSNLHNQFTTG	0.55148	0.18789	slow_down	reg	multi	hetero	20
p_E9PVX6_633	p	S	E9PVX6	Mki67	633	E9PVX6_633	KHVPQKQTSKRQRRPSTPKKPTSNLHNQFTT	0.55148	0.18789	slow_down	reg	multi	hetero	20
p_E9PVX6_2283	p	T	E9PVX6	Mki67	2283	E9PVX6_2283	SQPLEDLDGFQELFQTPAGASNPVSVEESAK	0.65975	0.14507	slow_down	reg	multi	hetero	20
p_E9PVX6_1896	p	T	E9PVX6	Mki67	1896	E9PVX6_1896	IMETPKQKLDFIGNSTGHKRRPRTPKNRAQP	0.571645	0.110059	slow_down	reg	multi	hetero	20
p_E9PVX6_1895	p	S	E9PVX6	Mki67	1895	E9PVX6_1895	AIMETPKQKLDFIGNSTGHKRRPRTPKNRAQ	0.95428	0.086428	slow_down	reg	multi	hetero	20
p_E9PWB1_929	p	S	E9PWB1	Phldb1	929	E9PWB1_929	TLKEVYRSKMDSDAASPLPRTRSGPLPSSSG	0.59024	0.49922	slow_down	reg	multi	hetero	0
p_E9PWG6_923	p	T	E9PWG6	Ncapg	923	E9PWG6_923	VNTTTAVLQNENEYMTPVRDGKGTQTSKSTQ	0.832275	0.474845	slow_down	reg	single		0
p_E9PYM7_522	p	T	E9PYM7	Man2c1	522	E9PYM7_522	GPTQTMLDRLKRLSNTDGLPRVQLSSPGQLF	0.818168	0.271016	slow_down	reg	single		0
p_E9PZP3_322	p	T	E9PZP3	Ripk3	322	E9PZP3_322	GPATPARTSSDPVAGTPQIPHTLPFRGTTPG	0.84648	0.327897	slow_down	reg	multi	hetero	0
p_E9Q0B1_217	p	S	E9Q0B1	Mdm1	217	E9Q0B1_217	PVKEPKSREYLKGNSSLEMLTPVKKADEPLD	0.63034	0.47258	slow_down	reg	single		0
p_E9Q0E2_839	p	S	E9Q0E2	2700049A03Rik	839	E9Q0E2_839	DSVSYSSTDGASSPPSPKEASLPPLHTWIQT	0.80567	0.38301	slow_down	reg	multi	hetero	0
p_E9Q0E2_1068	p	S	E9Q0E2	2700049A03Rik	1068	E9Q0E2_1068	RVCAPVATPQPTPPCSPSPVREHVRVKTPDS	0.53194	0.25852	slow_down	reg	multi	hetero	0
p_E9Q3G8_258	p	S	E9Q3G8	Nup153	258	E9Q3G8_258	SLGNSSILKTSQLGDSPFYPGKTTYGGAAAA	1.179	0.39854	slow_down	reg	multi	hetero	2
p_E9Q3G8_344	p	S	E9Q3G8	Nup153	344	E9Q3G8_344	IPSAVSSPLNSPLDRSGIDNTVFQAKKEKVD	1.0919	0.32552	slow_down	reg	multi	hetero	2
p_E9Q3G8_610	p	T	E9Q3G8	Nup153	610	E9Q3G8_610	PAKILREGSVLDILKTPGFASPKVDSPALQP	1.0371	0.26462	slow_down	reg	multi	hetero	2
p_E9Q3G8_594	p	T	E9Q3G8	Nup153	594	E9Q3G8_594	SSSYKKRSAPCEDPFTPAKILREGSVLDILK	1.23353	0.2442	slow_down	reg	multi	hetero	2
p_E9Q5G3_671	p	S	E9Q5G3	Kif23	671	E9Q5G3_671	KAIVTEPKPEKPERPSRERDREKIIPRSVSP	0.684153	0.407937	slow_down	reg	single		16
p_E9Q616_5571	p	T	E9Q616	Ahnak	5571	E9Q616_5571	FSDEREFSAPSTPTGTLEFAGGDAKGKHGKL	0.52184	0.432065	slow_down	reg	multi	hetero	2
p_E9Q754_108	p	S	E9Q754	Vrk3	108	E9Q754_108	DRATGTRSRPLTPKGSPLSNRQSPQTLKRTR	0.62058	0.305735	slow_down	reg	single		0
p_E9Q784_1243	p	T	E9Q784	Zc3h13	1243	E9Q784_1243	ARGEKVEVSHVTLEDTPHRKLVDQKRSSSLG	0.55592	0.403563	slow_down	reg	single		2
p_E9Q7F2_160	p	T	E9Q7F2	Rnf169	160	E9Q7F2_160	RPEPEPLAEPEFIFRTPIKLSKPGELSEEYG	0.74516	0.41687	slow_down	reg	multi	hetero	0
p_E9Q7G0_1758	p	T	E9Q7G0	Numa1	1758	E9Q7G0_1758	QRLPPKVESLESLYFTPTPARGQAPLETSLD	0.608083	0.337537	slow_down	reg	multi	hetero	3
p_E9Q8D5_93	p	T	E9Q8D5	Cnot2	93	E9Q8D5_93	QQSALGLPMRGMSNNTPQLNRSLSQGTQLPS	0.66144	0.26605	slow_down	reg	single		0
p_E9Q8F0_337	p	S	E9Q8F0	Rbm39	337	E9Q8F0_337	KVGHVTERTDASSASSFLDSDELERTGIDLG	0.898645	0.444215	slow_down	reg	multi	syn	0
p_E9Q8K8_864	p	S	E9Q8K8	Zc3h4	864	E9Q8K8_864	DPRLARALPTSKAEGSLHSSPAGPSSSKGQP	0.54949	0.32753	slow_down	reg	single		0
p_E9Q8N5_570	p	S	E9Q8N5	Clasp2	570	E9Q8N5_570	LGPGYGISQSSRLSSSVSAMRVLNTGSDVEE	0.5084	0.45545	slow_down	reg	multi	hetero	0
p_E9QAS4_1288	p	S	E9QAS4	Chd4	1288	E9QAS4_1288	GEEEEVEREIIKQEESVDPDYWEKLLRHHYE	0.552	0.47019	slow_down	reg	multi	hetero	0
p_E9QAS4_1533	p	T	E9QAS4	Chd4	1533	E9QAS4_1533	PKTPTPSTPGDTQPNTPAPVPPAEDGIKIEE	0.840755	0.362112	slow_down	reg	multi	hetero	0
p_E9QKK1_2411	p	S	E9QKK1	Cenpe	2411	E9QKK1_2411	SQCRAQNLQDPVPKDSPKSWFFDNRSKSLPA	1.0737	0.27061	slow_down	reg	multi	hetero	85
p_E9QME5_875	p	S	E9QME5	Trim33	875	E9QME5_875	ESCKQSGLSNLVNGKSPIRNLMHRSARIGGD	1.11217	0.391647	slow_down	reg	multi	hetero	0
p_E9QNG1_574	p	T	E9QNG1	Itsn2	574	E9QNG1_574	KQLLNERIKNMQLSNTPDSGISLLHKKSSEK	1.149	0.43377	slow_down	reg	single		19
p_F6Q325_121	p	S	F6Q325	Nde1	121	F6Q325_121	LESKLASCRNFMYDQSPSRTSGPASGRGTKN	0.51697	0.468877	slow_down	reg	single		0
p_F6RND9_160	p	S	F6RND9	Mprip	160	F6RND9_160	DLRAEEQLPPLLSPPSPSTPHSRYGCPGSPS	0.71062	0.342197	slow_down	reg	multi	hetero	2
p_F6TWX0_187	p	S	F6TWX0	Nfya	187	F6TWX0_187	KRGEGGRFFSPKEKDSPHMQDPNQADEEAMT	0.540613	0.393873	slow_down	reg	single		0
p_F6UKB4_561	p	T	F6UKB4	Slc6a8	561	F6UKB4_561	EYRAQDADVRGLTTLTPVSESSKVVVVESVM	0.52255	0.4606	slow_down	reg	single		0
p_F6VJY9_21	p	S	F6VJY9	Pde7a	21	F6VJY9_21	VRVRSRAGFETERRGSHPYIDFRIFH_____	0.72135	0.35173	slow_down	reg	single		0
p_F6W0G8_177	p	T	F6W0G8	Mars	177	F6W0G8_177	DLKKQLALAEGKPIETPKGKKKK________	0.78566	0.31606	slow_down	reg	single		0
p_F6WIU1_652	p	S	F6WIU1	Kri1	652	F6WIU1_652	KEEGLAHTSCPEKPASQKQKSKKARLLGPTV	0.97348	0.497965	slow_down	reg	multi	hetero	0
p_F6XC25_525	p	S	F6XC25	Cc2d1b	525	F6XC25_525	EEGDFILIHHEDLRLSQKAEEVYAQLQKMLQ	0.70732	0.40639	slow_down	reg	multi	hetero	0
p_F6YTL8_274	p	T	F6YTL8	Ylpm1	274	F6YTL8_274	GESSALSQSIIAAKDTPVKSGGLLADPPKGS	0.516777	0.390567	slow_down	reg	multi	hetero	0
p_F8VQK5_1014	p	S	F8VQK5	Sash1	1014	F8VQK5_1014	APILPLKKASPASPVSPSDCPSPREPRPSSG	0.564098	0.499138	slow_down	reg	multi	hetero	0
p_F8VQK5_813	p	S	F8VQK5	Sash1	813	F8VQK5_813	DLSKNRRSLPVSICRSCETLEGPEPVESWPR	0.58577	0.464632	slow_down	reg	multi	hetero	0
p_G3UW57_8	p	S	G3UW57	Rab11fip2	8	G3UW57_8	________MRNNMTASMFDLSMKDKTRSPFA	0.507383	0.407117	slow_down	reg	single		0
p_G3UWW9_8	p	S	G3UWW9	Znrf1	8	G3UWW9_8	________XYLGSRASLADALPLHIAPRWFS	0.56661	0.356875	slow_down	reg	single		0
p_G3X8Q1_2121	p	T	G3X8Q1	Cabin1	2121	G3X8Q1_2121	SATTKSPPEITVTPPTPTLLSPKGSISEETK	0.942973	0.425337	slow_down	reg	multi	hetero	3
p_G3X934_624	p	S	G3X934	Wdr70	624	G3X934_624	ILRHAKAAEDNPYWVSPAYSKTQPKTMFAQV	0.94456	0.069115	slow_down	reg	single		0
p_G3X963_1207	p	S	G3X963	Atad2	1207	G3X963_1207	DESSVEESDKQNRLESNIDLKNNSSSSNIEN	0.899292	0.452908	slow_down	reg	multi	hetero	0
p_G5E866_299	p	T	G5E866	Sf3b1	299	G5E866_299	ATSSARKNRWDETPKTERDTPGHGSGWAETP	0.789615	0.470135	slow_down	reg	single		1
p_G5E884_219	p	S	G5E884	Pak1	219	G5E884_219	VIEPLPVTPTRDVATSPISPTENNTTPPDAL	1.01619	0.295933	slow_down	reg	multi	hetero	0
p_G5E893_149	p	S	G5E893	Ankrd12	149	G5E893_149	RKQMALLMQMTARDNSPDSTPSHPSQATPAQ	0.662087	0.496063	slow_down	reg	multi	hetero	0
p_G5E8E3_115	p	S	G5E8E3	2310022A10Rik	115	G5E8E3_115	QDMCKAATESVPCNPSPLQGELRRGASSAAS	0.80854	0.365855	slow_down	reg	single		0
p_G5E8S0_295	p	S	G5E8S0	Phf14	295	G5E8S0_295	TNDSLTLSQSKSNEDSLILEKSQNWSSQKMD	0.911078	0.476878	slow_down	reg	multi	hetero	0
p_H3BJF0_2	p	S	H3BJF0	Tgif2	2	H3BJF0_2	______________MSDSDLGEDEGLLSLTG	0.55971	0.44738	slow_down	reg	single		0
p_H3BJU7_766	p	T	H3BJU7	Arhgef2	766	H3BJU7_766	NSRDGEAGRAAVASVTPEKQATELALLQRQH	0.87589	0.454615	slow_down	reg	multi	hetero	0
p_H3BL84_7	p	S	H3BL84	Abr	7	H3BL84_7	_________MPYIDESPTMSPQLSARSQGGG	0.73792	0.496652	slow_down	reg	single		0
p_H9KV01_152	p	S	H9KV01	Son	152	H9KV01_152	ESKLKSHHDGNLESDSFLKFDSEPSAAALEH	0.845497	0.347483	slow_down	reg	multi	hetero	0
p_K3W4R3_343	p	S	K3W4R3	Dtnbp1	343	K3W4R3_343	TLHTDRKSTPGVSDDSDQCDSTQDI______	0.5948	0.49189	slow_down	reg	multi	syn	0
p_K3W4R3_340	p	S	K3W4R3	Dtnbp1	340	K3W4R3_340	ALVTLHTDRKSTPGVSDDSDQCDSTQDI___	0.5948	0.49189	slow_down	reg	multi	syn	0
p_O08553_514	p	T	O08553	Dpysl2	514	O08553_514	YDGPVCEVSVTPKTVTPASSAKTSPAKQQAP	0.741855	0.435935	slow_down	reg	multi	syn	29
p_O08553_509	p	T	O08553	Dpysl2	509	O08553_509	VPRGLYDGPVCEVSVTPKTVTPASSAKTSPA	0.514262	0.412672	slow_down	reg	multi	syn	29
p_O08583_8	p	S	O08583	Alyref	8	O08583_8	________MADKMDMSLDDIIKLNRSQRGGR	0.64443	0.35304	slow_down	reg	single		9
p_O08648_449	p	S	O08648	Map3k4	449	O08648_449	EDEVEDTEVELRELESGTEESDEEPTPSPRV	0.57961	0.494577	slow_down	reg	multi	hetero	0
p_O08664_97	p	S	O08664	Bcl7c	97	O08664_97	RGGGPLILLDLNDENSNQSFHSEGSLQKGAE	0.56542	0.37193	slow_down	reg	multi	syn	21
p_O08664_100	p	S	O08664	Bcl7c	100	O08664_100	GPLILLDLNDENSNQSFHSEGSLQKGAEPSP	0.56542	0.37193	slow_down	reg	multi	syn	21
p_O08784_1301	p	S	O08784	Tcof1	1301	O08784_1301	EKKEKKKGKKSLAKDSASPIQKKKKKKKKSA	0.698187	0.459573	slow_down	reg	multi	hetero	4
p_O08784_104	p	T	O08784	Tcof1	104	O08784_104	DQEKEEEAATERAKATPRPTPVNSATAALPS	0.54181	0.38576	slow_down	reg	multi	hetero	4
p_O08784_108	p	T	O08784	Tcof1	108	O08784_108	EEEAATERAKATPRPTPVNSATAALPSKVKE	0.649375	0.37001	slow_down	reg	multi	hetero	4
p_O08784_909	p	T	O08784	Tcof1	909	O08784_909	PATQPSTYALRTSVTTPAALSRAASQPSKSE	0.811103	0.322387	slow_down	reg	multi	hetero	4
p_O08784_456	p	S	O08784	Tcof1	456	O08784_456	GKSSQVRPVSTVTPGSSGKGANLPCPGKVGS	0.645095	0.303915	slow_down	reg	multi	hetero	4
p_O08784_453	p	T	O08784	Tcof1	453	O08784_453	KPLGKSSQVRPVSTVTPGSSGKGANLPCPGK	0.693633	0.232467	slow_down	reg	multi	hetero	4
p_O35126_79	p	S	O35126	Atn1	79	O35126_79	APKASKQGRSEEISESESEETSAPKKTKTEQ	0.56459	0.40108	slow_down	reg	multi	hetero	0
p_O35326_116	p	S	O35326	Srsf5	116	O35326_116	APPVRTENRLIVENLSSRVSWQDLKDFMRQA	0.69022	0.438993	slow_down	reg	single		3
p_O55176_317	p	S	O55176	Pja1	317	O55176_317	FWAYTDDYYRYYEEDSDSDKEWMAALRRKYR	0.74511	0.44892	slow_down	reg	multi	hetero	5
p_O55176_231	p	T	O55176	Pja1	231	O55176_231	NVATPNCMKPKVFFDTDDDDDVPHSTSRWRD	0.7336	0.438144	slow_down	reg	multi	hetero	5
p_O55176_137	p	S	O55176	Pja1	137	O55176_137	TSVNHDAKEECGKVESPPAARCSARRAELSK	0.52894	0.42631	slow_down	reg	multi	hetero	5
p_O55201_808	p	T	O55201	Supt5h	808	O55201_808	TPHYGSQTPLHDGSRTPAQSGAWDPNNPNTP	0.73131	0.475423	slow_down	reg	single		3
p_O70279_3	p	T	O70279	Ess2	3	O70279_3	_____________MGTPGTSAGALFLSSASA	0.810717	0.471437	slow_down	reg	multi	hetero	0
p_O70310_44	p	S	O70310	Nmt1	44	O70310_44	HCSDCENEEDNSHNRSGLSPANDTGAKKKKK	0.915575	0.265145	slow_down	reg	multi	hetero	3
p_O70318_606	p	Y	O70318	Epb41l2	606	O70318_606	AEGKKNTLRVDGDNIYVRHSNLMLEDLDKAQ	0.509697	0.4814	slow_down	reg	multi	hetero	10
p_O88271_206	p	T	O88271	Cfdp1	206	O88271_206	QTEREKPQALVTSPATPLPAGSGIKRASGMS	1.57412	0.441773	slow_down	reg	multi	hetero	3
p_O88569_225	p	S	O88569	Hnrnpa2b1	225	O88569_225	GDSRGGGGNFGPGPGSNFRGGSDGYGSGRGF	0.9458	0.49862	slow_down	reg	multi	syn	9
p_O88737_1788	p	T	O88737	Bsn	1788	O88737_1788	PVCLAQVKQVEQAVQTAPYRGGPRGRPREAK	0.64984	0.41433	slow_down	reg	multi	hetero	10
p_O88939_399	p	T	O88939	Zbtb7a	399	O88939_399	VIQGAGKLPRHIRTHTGEKPYECNICKVRFT	0.927587	0.365137	slow_down	reg	single		11
p_O89032_812	p	S	O89032	Sh3pxd2a	812	O89032_812	SELPPQMASEGSRRGSADIIPLTATTPPCVP	0.637393	0.457325	slow_down	reg	multi	hetero	3
p_P03966_353	p	S	P03966	Mycn	353	P03966_353	ESEDAPPQKKIKSEASPRPLKSVVPAKAKSL	0.637537	0.48298	slow_down	reg	multi	syn	5
p_P04627_157	p	S	P04627	Araf	157	P04627_157	TVCVDMSTNRRQFYHSIQDLSGGSRQQEAPS	0.654903	0.45398	slow_down	reg	multi	hetero	7
p_P09405_460	p	S	P09405	Ncl	460	P09405_460	EKNLEEKQGAEIDGRSVSLYYTGEKGQRQER	0.562124	0.465982	slow_down	reg	multi	hetero	20
p_P10923_175	p	T	P10923	Spp1	175	P10923_175	QVSDEQYPDATDEDLTSHMKSGESKESLDVI	0.717177	0.499533	slow_down	reg	multi	hetero	2
p_P10923_61	p	S	P10923	Spp1	61	P10923_61	DPSQKQNLLAPQNAVSSEEKDDFKQETLPSN	0.88854	0.489217	slow_down	reg	multi	hetero	2
p_P10923_243	p	S	P10923	Spp1	243	P10923_243	SKESQESADQSDVIDSQASSKASLEHQSHKF	0.56862	0.478052	slow_down	reg	multi	hetero	2
p_P14733_5	p	T	P14733	Lmnb1	5	P14733_5	___________MATATPVQQQRAGSRASAPA	0.62622	0.433272	slow_down	reg	multi	hetero	18
p_P14733_394	p	S	P14733	Lmnb1	394	P14733_394	RKLLEGEEERLKLSPSPSSRITISRATSSSS	0.873202	0.350213	slow_down	reg	multi	hetero	18
p_P14901_229	p	S	P14901	Hmox1	229	P14901_229	FEELQVMLTEEHKDQSPSQMASLRQRPASLV	1.02975	0.477613	slow_down	reg	single		5
p_P20152_56	p	S	P20152	Vim	56	P20152_56	GSALRPSTSRSLYSSSPGGAYVTRSSAVRLR	0.602967	0.386778	slow_down	reg	multi	hetero	35
p_P20152_42	p	S	P20152	Vim	42	P20152_42	NRSYVTTSTRTYSLGSALRPSTSRSLYSSSP	0.5878	0.18158	slow_down	reg	multi	hetero	35
p_P21619_427	p	S	P21619	Lmnb2	427	P21619_427	GRGKRRRLETEDTSGSPSRASRVSSGSRLAQ	0.671217	0.488993	slow_down	reg	multi	hetero	5
p_P23949_428	p	S	P23949	Zfp36l2	428	P23949_428	APPSPPFGFQLPRRLSESPVFDAPPSPPDSL	1.2135	0.415668	slow_down	reg	multi	hetero	5
p_P26231_304	p	S	P26231	Ctnna1	304	P26231_304	IIVDPLSFSEERFRPSLEERLESIISGAALM	0.55885	0.421037	slow_down	reg	multi	hetero	23
p_P26350_8	p	T	P26350	Ptma	8	P26350_8	________MSDAAVDTSSEITTKDLKEKKEV	0.71366	0.33434	slow_down	reg	single		2
p_P27612_466	p	S	P27612	Plaa	466	P27612_466	IIDNTKGQTLGLGNTSFSDPFTGGGRYVPGT	1.4586	0.47106	slow_down	reg	multi	hetero	3
p_P28667_135	p	S	P28667	Marcksl1	135	P28667_135	SPTEEEQEQGEMSACSDEGTAQEGKAAATPE	0.705625	0.453697	slow_down	reg	multi	hetero	0
p_P28667_132	p	S	P28667	Marcksl1	132	P28667_132	SASSPTEEEQEQGEMSACSDEGTAQEGKAAA	0.643698	0.371247	slow_down	reg	multi	hetero	0
p_P34022_187	p	S	P34022	Ranbp1	187	P34022_187	KNDNAEKVAEKLEALSVREAREEAEEKSEEK	0.755318	0.421687	slow_down	reg	multi	hetero	23
p_P35831_550	p	S	P35831	Ptpn12	550	P35831_550	TWSLHGPENATPVPDSPDGKSPDNHSQTLKT	0.537903	0.328567	slow_down	reg	multi	hetero	9
p_P40201_1619	p	S	P40201	Chd1	1619	P40201_1619	KHRKLDDHRSREHRPSLEGGLKDRCHSDHRS	0.695115	0.271965	slow_down	reg	multi	hetero	3
p_P43274_18	p	T	P43274	Hist1h1e	18	P43274_18	ETAPAAPAAPAPAEKTPVKKKARKAAGGAKR	0.573972	0.372955	slow_down	reg	single		10
p_P43276_18	p	S	P43276	Hist1h1b	18	P43276_18	ETAPAETAAPAPVEKSPAKKKTTKKAGAAKR	0.837297	0.465985	slow_down	reg	single		6
p_P43277_18	p	T	P43277	Hist1h1d	18	P43277_18	ETAPAAPAAPAPVEKTPVKKKAKKTGAAAGK	0.581913	0.388915	slow_down	reg	single		7
p_P47930_19	p	S	P47930	Fosl2	19	P47930_19	DYPGNFDTSSRGSSGSPAHAESYSSGGGGQQ	0.87832	0.48106	slow_down	reg	single		0
p_P48678_629	p	S	P48678	Lmna	629	P48678_629	SGSSASSVTVTRSFRSVGGSGGGSFGDNLVT	0.61496	0.294808	slow_down	reg	multi	hetero	28
p_P48678_17	p	S	P48678	Lmna	17	P48678_17	ETPSQRRATRSGAQASSTPLSPTRITRLQEK	0.889693	0.279947	slow_down	reg	multi	hetero	28
p_P48754_1199	p	T	P48754	Brca1	1199	P48754_1199	EDLPCFQHLLSRISNTPELTRCSSAVTQRMP	0.627797	0.494707	slow_down	reg	multi	hetero	17
p_P48754_1137	p	S	P48754	Brca1	1137	P48754_1137	IQGHTSFGEGDIMERSAVFNGSILRRESSRS	1.3739	0.48174	slow_down	reg	multi	hetero	17
p_P49312_2	p	S	P49312	Hnrnpa1	2	P49312_2	______________MSKSESPKEPEQLRKLF	0.798052	0.49627	slow_down	reg	single		13
p_P49586_233	p	S	P49586	Pcyt1a	233	P49586_233	RRNLQRGYTAKELNVSFINEKKYHLQERVDK	0.78651	0.236624	slow_down	reg	single		3
p_P49710_175	p	Y	P49710	Hcls1	175	P49710_175	RYGVEKDKRDKAALGYDYKGETEKHESQRDY	0.68558	0.405073	slow_down	reg	multi	hetero	6
p_P51125_730	p	S	P51125	Cast	730	P51125_730	KTEKPDQDRDPIDALSEDLDSCPSTTETSKN	0.54684	0.46761	slow_down	reg	multi	hetero	4
p_P56812_88	p	S	P56812	Pdcd5	88	P56812_88	YLIQMARYGQLSGKVSEQGLIEILEKVSQQT	0.69393	0.3829	slow_down	reg	single		0
p_P57725_328	p	S	P57725	Samsn1	328	P57725_328	KESVPLSSNPDILSASQLEDCPRDSGCYISS	0.660395	0.38474	slow_down	reg	multi	hetero	0
p_P57784_180	p	T	P57784	Snrpa1	180	P57784_180	KRGAQLAKDIARRSKTFNPGAGLPTDKKKGG	0.559927	0.468113	slow_down	reg	multi	syn	11
p_P57784_178	p	S	P57784	Snrpa1	178	P57784_178	KGKRGAQLAKDIARRSKTFNPGAGLPTDKKK	0.60251	0.30977	slow_down	reg	multi	syn	11
p_P58468_79	p	S	P58468	Fam207a	79	P58468_79	SALVQRLELDQRSVVSLKRGAEPKAILPKKE	0.780742	0.360672	slow_down	reg	multi	hetero	0
p_P58468_76	p	S	P58468	Fam207a	76	P58468_76	IDPSALVQRLELDQRSVVSLKRGAEPKAILP	0.51171	0.190604	slow_down	reg	multi	hetero	0
p_P59941_10	p	S	P59941	Sirt6	10	P59941_10	______MSVNYAAGLSPYADKGKCGLPEIFD	0.960745	0.464675	slow_down	reg	single		2
p_P63276_113	p	S	P63276	Rps17	113	P63276_113	VDPDTKEMLKLLDFGSLSNLQVTQPTVGMNF	0.613803	0.449963	slow_down	reg	multi	hetero	3
p_P70279_223	p	T	P70279	Surf6	223	P70279_223	AQRKKEKRQKVKGNLTPLTGRNYRQLLDRLQ	1.29314	0.446334	slow_down	reg	single		0
p_P70302_512	p	S	P70302	Stim1	512	P70302_512	SSVRQRLTEPQLGLGSQRDLTHSDSESSLHM	0.649188	0.478812	slow_down	reg	multi	hetero	3
p_P70315_293	p	Y	P70315	Was	293	P70315_293	ISEAQLTDAETSKLIYDFIEDQGGLEAVRQE	0.512627	0.448287	slow_down	reg	single		19
p_P70372_202	p	S	P70372	Elavl1	202	P70372_202	PNQNKNMALLSQLYHSPARRFGGPVHHQAQR	0.60954	0.32717	slow_down	reg	single		25
p_P70399_1615	p	S	P70399	Tp53bp1	1615	P70399_1615	GPYEAVTPLTKAADISLDNLVEGKRKRRSNI	1.8243	0.35681	slow_down	reg	multi	hetero	34
p_P97302_196	p	S	P97302	Bach1	196	P97302_196	TPQCDSRRCQGSVKASPPLQDSVSQACQSLC	0.93967	0.47657	slow_down	reg	single		32
p_P97465_450	p	Y	P97465	Dok1	450	P97465_450	TRGSGSKGFSSDTALYSQVQKSGTSGAWDCG	0.62731	0.498543	slow_down	reg	multi	hetero	18
p_P97492_143	p	S	P97492	Rgs14	143	P97492_143	SQALSPVNIDRQAWLSEEVLAQPRPDMFRAQ	0.67588	0.38261	slow_down	reg	single		3
p_P97855_268	p	T	P97855	G3bp1	268	P97855_268	TSKNLPPSGAVPVTGTPPHVVKVPASQPRPE	0.746363	0.43639	slow_down	reg	multi	syn	12
p_Q00547_20	p	S	Q00547	Hmmr	20	Q00547_20	KAPLKRFNDPSGCAPSPGAYDVKTSEATKGP	0.90501	0.4756	slow_down	reg	multi	syn	2
p_Q00899_348	p	T	Q00899	Yy1	348	Q00899_348	AFVESSKLKRHQLVHTGEKPFQCTFEGCGKR	0.60942	0.13569	slow_down	reg	multi	hetero	14
p_Q01320_1245	p	T	Q01320	Top2a	1245	Q01320_1245	EKKIRKKIKSENVEGTPAEDGAEPGSLRQRI	1.1115	0.33355	slow_down	reg	multi	hetero	24
p_Q05A36_538	p	S	Q05A36	Mex3c	538	Q05A36_538	MKTQRRGSQPSTPRLSPTFPESIEHPLARRV	0.776843	0.33082	slow_down	reg	multi	hetero	0
p_Q07139_397	p	S	Q07139	Ect2	397	Q07139_397	RLKETLAQLSRETDLSPFPPRKRPSAEHSLS	1.12334	0.421857	slow_down	reg	multi	hetero	15
p_Q149F1_490	p	T	Q149F1	Rpusd2	490	Q149F1_490	QKIDGIAEAAPQHLDTPEKAAKADVTQETDP	0.975233	0.356033	slow_down	reg	single		0
p_Q14B71_122	p	S	Q14B71	Cdca2	122	Q14B71_122	IRFIAQQRNLKKAVLSPLAREPHFEGSPRLY	0.937327	0.472903	slow_down	reg	multi	hetero	0
p_Q14B71_100	p	S	Q14B71	Cdca2	100	Q14B71_100	SLQKARRRSTVGVRGSPETNCLIRFIAQQRN	1.05739	0.384385	slow_down	reg	multi	hetero	0
p_Q3TC46_278	p	S	Q3TC46	Patl1	278	Q3TC46_278	RAQLLGGAQLQPGRMSPSQFARVPGFVGSPL	0.580513	0.461625	slow_down	reg	multi	hetero	0
p_Q3TFK5_138	p	T	Q3TFK5	Gpatch4	138	Q3TFK5_138	DRDLGNCSDVDNHEPTPPKILTDEMLLKACE	0.62505	0.360853	slow_down	reg	single		2
p_Q3THK7_318	p	T	Q3THK7	Gmps	318	Q3THK7_318	FYNGTTTLPISDEDRTPRKRISKTLNMTTSP	0.759995	0.46272	slow_down	reg	single		0
p_Q3TJM4_5	p	S	Q3TJM4	Cenpt	5	Q3TJM4_5	___________MADLSFSDGDPTVRTLLRRV	0.95594	0.374187	slow_down	reg	single		0
p_Q3TKT4_1349	p	S	Q3TKT4	Smarca4	1349	Q3TKT4_1349	FGRGSRHRKEVDYSDSLTEKQWLKAIEEGTL	1.2023	0.499887	slow_down	reg	multi	syn	50
p_Q3TPW2_277	p	S	Q3TPW2	Ttk	277	Q3TPW2_277	KRSCPFGRVPVNLLNSPDFYVKTDSSAVTQL	1.6529	0.47526	slow_down	reg	multi	hetero	0
p_Q3TVI4_13	p	S	Q3TVI4	Hexim2	13	Q3TVI4_13	___MATVNHTNCNTASPAALEEAKTSGGLRS	0.603255	0.41073	slow_down	reg	multi	hetero	2
p_Q3TVI4_80	p	S	Q3TVI4	Hexim2	80	Q3TVI4_80	SCNIRGSRTQSPGGCSVEAVLARKKHRRRPS	0.71467	0.244275	slow_down	reg	multi	hetero	2
p_Q3U288_178	p	T	Q3U288	Znf710	178	Q3U288_178	SAFSRKPRTLRHLPRTPRPELDMAPFDPPFP	0.799635	0.275265	slow_down	reg	single		0
p_Q3U6K9_341	p	S	Q3U6K9	Psat1	341	Q3U6K9_341	MISLKGHRSVGGIRASLYNAVTTEDVEKLAA	0.60863	0.490903	slow_down	reg	single		0
p_Q3UDD3_339	p	S	Q3UDD3	Poldip3	339	Q3UDD3_339	NVITSDQPILLRLSDSPSVKKESELPRRGNP	0.782005	0.354075	slow_down	reg	multi	hetero	0
p_Q3UJB0_763	p	T	Q3UJB0	Sf3b2	763	Q3UJB0_763	ELRKKKIEEAMDGSETPQLFTVLPEKRTATV	0.556143	0.413327	slow_down	reg	multi	hetero	0
p_Q3UPH7_667	p	S	Q3UPH7	Arhgef40	667	Q3UPH7_667	KPEELQWDLGGHRDLSPNHWAEIHQEVARLC	1.0951	0.47006	slow_down	reg	multi	hetero	3
p_Q3UPH7_929	p	S	Q3UPH7	Arhgef40	929	Q3UPH7_929	AGTFQEMRALALDLGSPAALREWGRCRARCQ	0.86159	0.384483	slow_down	reg	multi	hetero	3
p_Q3UZA1_243	p	T	Q3UZA1	Rcsd1	243	Q3UZA1_243	VEGTPWSAEKPRRRNTCNSTEKPEELVRTPE	0.832803	0.293523	slow_down	reg	multi	hetero	0
p_Q4VA53_1257	p	S	Q4VA53	Pds5b	1257	Q4VA53_1257	KGSQRGRKRGRTASDSDEQQWPEEKRHKEEL	0.67267	0.474715	slow_down	reg	multi	hetero	3
p_Q4VA53_1121	p	T	Q4VA53	Pds5b	1121	Q4VA53_1121	SNTKNYLPPEMKSFFTPGKPKTANVLGAVNK	0.709663	0.420067	slow_down	reg	multi	hetero	3
p_Q505F4_137	p	S	Q505F4	Zfp280b	137	Q505F4_137	PIAIEPLSESDYRSSSPQVVPSSSSKCCSPL	0.66318	0.447997	slow_down	reg	multi	hetero	0
p_Q52KE7_331	p	T	Q52KE7	Ccnl1	331	Q52KE7_331	LQEAKLKAKGLNLDGTPALSTLGGFSPASKP	0.66819	0.44982	slow_down	reg	single		2
p_Q58FA4_412	p	S	Q58FA4	E2f8	412	Q58FA4_412	IKLVKSIENDRRKISSAPSSPVKSNKAESSQ	0.52014	0.440835	slow_down	reg	multi	hetero	3
p_Q5DTV4_124	p	S	Q5DTV4	Zc3h12c	124	Q5DTV4_124	VEPCSLTKTHRQLCRSPCLEPRLLKHSDILQ	0.63208	0.38103	slow_down	reg	single		0
p_Q5DTZ3_901	p	S	Q5DTZ3	Mrtfb	901	Q5DTZ3_901	VHSQQMDDLFDILIKSGEISFPIKEEPSPIS	0.57392	0.32533	slow_down	reg	multi	hetero	0
p_Q5NBZ2_378	p	S	Q5NBZ2	Patz1	378	Q5NBZ2_378	IFRDVYHLNRHKLSHSGEKPYSCPVCGLRFK	0.916877	0.456393	slow_down	reg	multi	syn	0
p_Q5NCM6_195	p	S	Q5NCM6	Epn2	195	Q5NCM6_195	SYSEQEYGKAGGSPASYHGSTSPRVSSELEQ	0.815674	0.427174	slow_down	reg	multi	syn	0
p_Q5NCM6_192	p	S	Q5NCM6	Epn2	192	Q5NCM6_192	LSTSYSEQEYGKAGGSPASYHGSTSPRVSSE	0.815674	0.427174	slow_down	reg	multi	syn	0
p_Q5PSV9_732	p	S	Q5PSV9	Mdc1	732	Q5PSV9_732	LREQSETSELHEAHGSQPSLPREPPGHQHLV	0.644025	0.471655	slow_down	reg	multi	hetero	0
p_Q5PSV9_150	p	T	Q5PSV9	Mdc1	150	Q5PSV9_150	VPPPLVPRSLLTIEKTPRIRIESQNSRVLLA	0.62704	0.27108	slow_down	reg	multi	hetero	0
p_Q5SU48_99	p	S	Q5SU48	Cpeb4	99	Q5SU48_99	QQEQQDPLEKQQLSPSPGQEAGILPETEKAK	0.614675	0.19591	slow_down	reg	single		0
p_Q5SVQ0_113	p	S	Q5SVQ0	Kat7	113	Q5SVQ0_113	QTRSSGSETEQVVDFSDRETKNTADHDESPP	0.6392	0.40395	slow_down	reg	multi	hetero	3
p_Q5SXC3_9	p	S	Q5SXC3	Vezf1	9	Q5SXC3_9	_______LNRHKLSHSDEKPFECPICNQRFK	0.780585	0.221625	slow_down	reg	single		0
p_Q5U4C3_754	p	S	Q5U4C3	Scaf1	754	Q5U4C3_754	RSSKKTRPPKDSTPGSGPLPKAPPSSGSSSS	0.71756	0.49744	slow_down	reg	multi	syn	2
p_Q5U4C3_518	p	S	Q5U4C3	Scaf1	518	Q5U4C3_518	ARRERQRSGDPAPPDSPSWEAKKHRSRERKL	0.760713	0.373013	slow_down	reg	multi	syn	2
p_Q5XJE5_14	p	S	Q5XJE5	Leo1	14	Q5XJE5_14	__MADMEDLFGSEAESEAERKDSESESDSDS	0.691697	0.459203	slow_down	reg	single		8
p_Q5XJV7_829	p	S	Q5XJV7	Setd5	829	Q5XJV7_829	TSNSSSICKDNADLLSPLKKWKSRYLMEQNI	0.52519	0.49071	slow_down	reg	single		7
p_Q60596_253	p	S	Q60596	Xrcc1	253	Q60596_253	SKPQEPPKGKRKLDLSLEDRKPPSKPSAGPS	1.2652	0.49227	slow_down	reg	multi	hetero	4
p_Q60980_78	p	S	Q60980	Klf3	78	Q60980_78	DLTVNKRGSPPAAGGSPSSLKFPSHRRASPG	0.72575	0.48388	slow_down	reg	single		1
p_Q61103_200	p	S	Q61103	Dpf2	200	Q61103_200	SKSKGVSSARKKLDASILEDRDKPYACDICG	0.674423	0.229387	slow_down	reg	multi	hetero	9
p_Q61136_8	p	S	Q61136	Prpf4b	8	Q61136_8	________MAATEPPSLREQAEMDDADNSEK	0.748953	0.407495	slow_down	reg	single		4
p_Q61140_391	p	Y	Q61140	Bcar1	391	Q61140_391	YDVPPGLRRPGPGTLYDVPRERVLPPEVADG	0.66198	0.480865	slow_down	reg	single		16
p_Q61142_124	p	S	Q61142	Spin1	124	Q61142_124	SALEVLPDRVATSRISDAHLADTMIGKAVEH	0.995745	0.360535	slow_down	reg	single		2
p_Q61164_402	p	S	Q61164	Ctcf	402	Q61164_402	ASRDTYKLKRHMRTHSGEKPYECYICHARFT	0.79975	0.32299	slow_down	reg	single		21
p_Q61245_1015	p	S	Q61245	Col11a1	1015	Q61245_1015	AGKEGAKGDPGPQGISGKDGPAGIRGFPGER	1.0827	0.43032	slow_down	reg	single		0
p_Q61286_79	p	S	Q61286	Tcf12	79	Q61286_79	GQPSPSYDSSRGFTDSPHYSDHLNDSRLGTH	0.904193	0.439193	slow_down	reg	multi	hetero	5
p_Q61687_801	p	S	Q61687	Atrx	801	Q61687_801	SKKKRQNYSESSNYDSELEREIKTMSRIGAA	0.63348	0.470803	slow_down	reg	multi	hetero	33
p_Q61687_586	p	S	Q61687	Atrx	586	Q61687_586	TAKVRKELFVKLTPVSLSNSPIKGVDCQEVS	0.524787	0.42475	slow_down	reg	multi	hetero	33
p_Q61937_252	p	S	Q61937	Npm1	252	Q61937_252	KGPSSVEDIKAKMQASIEKGGSLPKVEAKFI	0.806853	0.160767	slow_down	reg	multi	syn	14
p_Q61937_139	p	S	Q61937	Npm1	139	Q61937_139	ESEDEDEEDVKLLGMSGKRSAPGGGNKVPQK	0.734973	0.15417	slow_down	reg	multi	syn	14
p_Q62084_32	p	S	Q62084	Ppp1r14b	32	Q62084_32	PGPGSGSTGPRVYFQSPPGAAGEGPGGADDD	0.939963	0.270722	slow_down	reg	single		2
p_Q62376_332	p	S	Q62376	Snrnp70	332	Q62376_332	GGGSGGGGGGDMAEPSEAGDGAPDDGPPGEL	0.624993	0.300807	slow_down	reg	single		32
p_Q62432_8	p	T	Q62432	Smad2	8	Q62432_8	________MSSILPFTPPVVKRLLGWKKSAG	0.6577	0.498927	slow_down	reg	multi	hetero	11
p_Q62468_2	p	T	Q62468	Vil1	2	Q62468_2	______________MTKLNAQVKGSLNITTP	0.6503	0.21346	slow_down	reg	single		9
p_Q64012_270	p	S	Q64012	Raly	270	Q64012_270	CSSSSRLPAPQEDTASEAGTPQGEVQTRDDG	0.67506	0.384227	slow_down	reg	single		6
p_Q64152_199	p	S	Q64152	Btf3	199	Q64152_199	DDDEVPDLVENFDEASKNEAN__________	0.572003	0.395513	slow_down	reg	multi	hetero	5
p_Q64701_369	p	T	Q64701	Rbl1	369	Q64701_369	NLQQHFEKKRSFAPSTPLTGRRYLQEKEAVT	0.91648	0.430783	slow_down	reg	multi	hetero	4
p_Q64701_385	p	T	Q64701	Rbl1	385	Q64701_385	PLTGRRYLQEKEAVTTPVASATQSVSRLQSI	0.951827	0.31626	slow_down	reg	multi	hetero	4
p_Q64701_975	p	S	Q64701	Rbl1	975	Q64701_975	PFPHIKQQPGSPRRISQQHSLYVSPHKNGAG	0.5502	0.220175	slow_down	reg	multi	hetero	4
p_Q66JX5_254	p	S	Q66JX5	Fgfr1op	254	Q66JX5_254	DSSALCPDGDDVEGDSFFDDPIPKPEKTYGW	0.576525	0.30489	slow_down	reg	single		52
p_Q6KCD5_256	p	S	Q6KCD5	Nipbl	256	Q6KCD5_256	HGSSDDYLHMVHRLSSDDGDSSTMRNAASFP	0.85853	0.29543	slow_down	reg	multi	hetero	15
p_Q6NV52_59	p	T	Q6NV52	Tacc3	59	Q6NV52_59	VPPQSQAKATNVTFQTPPRDPQTHRILSPNM	0.704373	0.303723	slow_down	reg	single		0
p_Q6NVE8_221	p	T	Q6NVE8	Wdr44	221	Q6NVE8_221	AAVEEVAPAKPPRHLTPEPDIVASTKKPVPA	0.94378	0.495477	slow_down	reg	multi	hetero	0
p_Q6NVF4_1042	p	T	Q6NVF4	Helb	1042	Q6NVF4_1042	PQVSSVFQNMRLNTLTPRQLFKPTDNQDTGT	0.69514	0.41446	slow_down	reg	single		0
p_Q6NXH3_398	p	S	Q6NXH3	Gpbp1	398	Q6NXH3_398	EAEHRLLKEMGWQEDSENDETCAPLTEDEMR	0.590623	0.44691	slow_down	reg	single		2
p_Q6NZF1_367	p	S	Q6NZF1	Zc3h11a	367	Q6NZF1_367	LQTKLKAEEPSGADDSPSGTKSSSSVRIKTF	0.97279	0.462085	slow_down	reg	multi	hetero	2
p_Q6P4S6_493	p	S	Q6P4S6	Sik3	493	Q6P4S6_493	TLQLLNGMGPLGRRASDGGANIQLHAQQLLK	0.688204	0.487776	slow_down	reg	multi	hetero	6
p_Q6PDN3_1801	p	S	Q6PDN3	Mylk	1801	Q6PDN3_1801	ISGLSGRKSSTGSPTSPINAEKLESEDDVSQ	1.01789	0.38184	slow_down	reg	multi	hetero	22
p_Q6ZWQ9_19	p	T	Q6ZWQ9	Myl12a	19	Q6ZWQ9_19	KRAKTKTTKKRPQRATSNVFAMFDQSQIQEF	0.53124	0.470697	slow_down	reg	multi	hetero	3
p_Q71FD5_107	p	S	Q71FD5	Znrf2	107	Q71FD5_107	AFSIPSAGGGGGPYGSQDSVHSSPEDSVGAR	0.70776	0.47745	slow_down	reg	multi	hetero	0
p_Q76KJ5_211	p	S	Q76KJ5	Cd3eap	211	Q76KJ5_211	HGAMEVKTALGNLGVSVKKRKRYFMQEEMEA	0.57866	0.4713	slow_down	reg	single		1
p_Q78WZ7_325	p	S	Q78WZ7	Twistnb	325	Q78WZ7_325	KKKKKRKHSEEANFESPKKRQ__________	0.52992	0.294747	slow_down	reg	multi	syn	0
p_Q78ZA7_51	p	T	Q78ZA7	Nap1l4	51	Q78ZA7_51	QVLAALQERLDNVSHTPSSYIETLPKAVKRR	0.6913	0.351605	slow_down	reg	single		5
p_Q7JJ13_6	p	T	Q7JJ13	Brd2	6	Q7JJ13_6	__________MLQNVTPHKLPGEGNAGLLGL	0.5302	0.25351	slow_down	reg	multi	hetero	2
p_Q7TME2_12	p	S	Q7TME2	Spag5	12	Q7TME2_12	____MWRVKTLNLGLSPSPQKGKPAMSTPLR	0.987337	0.412303	slow_down	reg	multi	syn	14
p_Q7TME2_14	p	S	Q7TME2	Spag5	14	Q7TME2_14	__MWRVKTLNLGLSPSPQKGKPAMSTPLREL	0.987337	0.412303	slow_down	reg	multi	syn	14
p_Q7TNV0_55	p	S	Q7TNV0	Dek	55	Q7TNV0_55	DEDDDEEDEEEEKEKSLIVEGKREKKKVERL	0.818605	0.40034	slow_down	reg	single		3
p_Q7TPM1_415	p	S	Q7TPM1	Prrc2b	415	Q7TPM1_415	RSKWNNWDPRRQRALSLSSADSTDAKRTQEE	0.658103	0.444847	slow_down	reg	multi	hetero	5
p_Q7TPV4_1232	p	T	Q7TPV4	Mybbp1a	1232	Q7TPV4_1232	PPSTGKKKRKRVKASTPSQVNGITGAKSPAP	1.3104	0.41979	slow_down	reg	multi	hetero	18
p_Q7TPV4_1277	p	T	Q7TPV4	Mybbp1a	1277	Q7TPV4_1277	KLQKKKEKLSQVNGATPVSPIEPESKKHHQE	1.24325	0.246853	slow_down	reg	multi	hetero	18
p_Q7TQH0_304	p	S	Q7TQH0	Atxn2l	304	Q7TQH0_304	QRELRAAQLAREIESSPQYRLRIAMENDDGR	0.91461	0.48197	slow_down	reg	multi	hetero	5
p_Q7TQH0_503	p	S	Q7TQH0	Atxn2l	503	Q7TQH0_503	VDPGAGSISPASPKLSLTPTDVKELPTKEPS	0.52362	0.293367	slow_down	reg	multi	hetero	5
p_Q7TSH3_956	p	T	Q7TSH3	Znf516	956	Q7TSH3_956	KPVEKLGGPAVGTGFTPPNKHSAPDSLKAKF	0.975257	0.406457	slow_down	reg	multi	hetero	3
p_Q7TSZ8_209	p	T	Q7TSZ8	Nacc1	209	Q7TSZ8_209	GSGGNNGSRKMAKFSTPDLALNRMPQPLSMA	0.7337	0.29611	slow_down	reg	single		8
p_Q7TT50_1692	p	S	Q7TT50	Cdc42bpb	1692	Q7TT50_1692	KHSTPSNSSNPSGPPSPNSPHRSQLPMEGLD	0.774062	0.42305	slow_down	reg	multi	hetero	3
p_Q80TM9_548	p	S	Q80TM9	Nisch	548	Q80TM9_548	EDHRPIARACSDSLESIPAGQVASDDLRDVP	0.59185	0.386463	slow_down	reg	multi	hetero	5
p_Q80V24_88	p	S	Q80V24	Vgll4	88	Q80V24_88	LDCENDHVSKMSRIFSPHLNKTVNGDCRRDP	0.953107	0.408887	slow_down	reg	single		3
p_Q80W00_591	p	S	Q80W00	Ppp1r10	591	Q80W00_591	GGGINVQEILTSIMGSPNSHPSEELLKQPDY	0.92193	0.49827	slow_down	reg	single		12
p_Q80WQ8_900	p	T	Q80WQ8	Mis18bp1	900	Q80WQ8_900	PASPSSIITSPLRSTTPQCQHFSPSMLAAIE	0.610947	0.48287	slow_down	reg	multi	hetero	0
p_Q80WQ8_191	p	S	Q80WQ8	Mis18bp1	191	Q80WQ8_191	SLGDPPILNQEQKNVSASCISKKALTRAQFG	1.1791	0.46681	slow_down	reg	multi	hetero	0
p_Q80WQ8_857	p	T	Q80WQ8	Mis18bp1	857	Q80WQ8_857	LEHLAKDNHDDFFTATPLQKQRIQLPSFQYS	0.58812	0.36233	slow_down	reg	multi	hetero	0
p_Q80X50_625	p	S	Q80X50	Ubap2l	625	Q80X50_625	PLYEQRSTQTRRYPSSISSSPQKDLTQAKNG	0.667777	0.374033	slow_down	reg	multi	hetero	6
p_Q80XP8_148	p	S	Q80XP8	Fam76b	148	Q80XP8_148	LSYKRVLQKTKEQRKSLGSSHSNSSSSSLTE	0.877842	0.372105	slow_down	reg	single		0
p_Q80XU3_179	p	T	Q80XU3	Nucks1	179	Q80XU3_179	RKEKKMPKPRLKATVTPSPVKGKAKVGRPTA	0.574587	0.337782	slow_down	reg	multi	syn	3
p_Q80Y19_481	p	S	Q80Y19	Arhgap11a	481	Q80Y19_481	NLKSRIDSVKTGLLFSPDIDERLLKKGSEKI	1.70487	0.405633	slow_down	reg	multi	hetero	0
p_Q80Y19_840	p	S	Q80Y19	Arhgap11a	840	Q80Y19_840	RQPVRQKLAIFGDAASPLVKSVSCDSALPSC	1.09563	0.379103	slow_down	reg	multi	hetero	0
p_Q80Y56_232	p	S	Q80Y56	Rbsn	232	Q80Y56_232	QSPNSVHGSRRGSISSMSSVSSVLDEKDDDR	1.3042	0.46138	slow_down	reg	multi	hetero	0
p_Q8BG15_86	p	T	Q8BG15	Ctdspl2	86	Q8BG15_86	RSRIERDIDNNLITSTPRTGEKPDKQLSRVR	0.5584	0.34094	slow_down	reg	multi	hetero	0
p_Q8BGD9_192	p	S	Q8BGD9	Eif4b	192	Q8BGD9_192	KDRDDRSFGRDRNRDSDKTDTDWRARPTTDS	1.0734	0.44132	slow_down	reg	multi	hetero	3
p_Q8BGD9_450	p	T	Q8BGD9	Eif4b	450	Q8BGD9_450	RNTRRRESEKSLENETLNKEEDCHSPTSKPP	1.2203	0.35703	slow_down	reg	multi	hetero	3
p_Q8BGT7_201	p	S	Q8BGT7	Smndc1	201	Q8BGT7_201	YSKNKKGQVKRSIFASPESVTGKVGVGTCGI	0.78867	0.26444	slow_down	reg	single		4
p_Q8BHG9_94	p	S	Q8BHG9	Cggbp1	94	Q8BHG9_94	VRKKQRPLTASLQCNSPAQTEKASVIQDFVK	0.556638	0.381408	slow_down	reg	multi	syn	3
p_Q8BHG9_56	p	S	Q8BHG9	Cggbp1	56	Q8BHG9_56	LFCTSCNVVLNHVRKSAISDHLKSKTHTKRK	0.71186	0.20693	slow_down	reg	multi	syn	3
p_Q8BHL3_647	p	S	Q8BHL3	Tbc1d10b	647	Q8BHL3_647	RRRQQPPLGPSSSLLSLPSLKSRGSRAVGGA	0.64805	0.389183	slow_down	reg	multi	hetero	0
p_Q8BJH1_243	p	T	Q8BJH1	Zc2hc1a	243	Q8BJH1_243	IAAPQAGANTKARNTTPPSLARNSVAGVLTN	1.34413	0.48528	slow_down	reg	multi	syn	3
p_Q8BKC8_517	p	T	Q8BKC8	Pi4kb	517	Q8BKC8_517	AAGDIRRRLSEQLAHTPTAFKRDPEDPSAVA	0.88974	0.35955	slow_down	reg	multi	hetero	24
p_Q8BLH7_141	p	T	Q8BLH7	Hirip3	141	Q8BLH7_141	RALKKAVESTDEDHQTDLDAKMGLEESSEGE	0.543042	0.43	slow_down	reg	single		0
p_Q8BMA5_1249	p	S	Q8BMA5	Npat	1249	Q8BMA5_1249	SSLIGAEILQDVPIHSPANRSADTDLPVPRT	0.64696	0.40049	slow_down	reg	multi	syn	0
p_Q8BS74_46	p	S	Q8BS74	Xlr	46	Q8BS74_46	DDENANPEEVVGDTRSPVQNILGKFEGDINK	0.5633	0.36386	slow_down	reg	multi	syn	0
p_Q8BT07_434	p	S	Q8BT07	Cep55	434	Q8BT07_434	VKATSPKSPSAALNDSLVECPKCSVQYPATE	0.516603	0.353332	slow_down	reg	multi	syn	50
p_Q8BTI8_2268	p	T	Q8BTI8	Srrm2	2268	Q8BTI8_2268	RTPAALAALSLTGSGTPPTAANYPSSSRTPQ	0.710633	0.426643	slow_down	reg	multi	hetero	4
p_Q8BTI8_2281	p	T	Q8BTI8	Srrm2	2281	Q8BTI8_2281	SGTPPTAANYPSSSRTPQAPTPANLVVGPRS	1.6068	0.40563	slow_down	reg	multi	hetero	4
p_Q8BTI8_2241	p	T	Q8BTI8	Srrm2	2241	Q8BTI8_2241	RTAVAPSAVNLADPRTPAASAVNLAGARTPA	1.6205	0.40091	slow_down	reg	multi	hetero	4
p_Q8BTI8_1166	p	T	Q8BTI8	Srrm2	1166	Q8BTI8_1166	SPTQDRPESSTVLKVTPRVLLKERSGAGSPP	0.90959	0.28354	slow_down	reg	multi	hetero	4
p_Q8BTW9_266	p	S	Q8BTW9	Pak4	266	Q8BTW9_266	RARGAPSPGVLGPHASEPQLAPPARALAAPA	0.548953	0.340143	slow_down	reg	single		2
p_Q8BUV3_286	p	T	Q8BUV3	Gphn	286	Q8BUV3_286	PRAQATSRLSTASCPTPKQIRRPDESKGVAS	0.818105	0.497335	slow_down	reg	single		10
p_Q8BVE8_121	p	S	Q8BVE8	Nsd2	121	Q8BVE8_121	KGIGTPPNTTPIKNGSPEIKLKITKTYMNGK	0.58654	0.44182	slow_down	reg	multi	syn	16
p_Q8BVE8_110	p	T	Q8BVE8	Nsd2	110	Q8BVE8_110	DTKLCFEAQEVKGIGTPPNTTPIKNGSPEIK	0.571107	0.347177	slow_down	reg	multi	syn	16
p_Q8BVY0_326	p	S	Q8BVY0	Rsl1d1	326	Q8BVY0_326	SLLTQSGLASSAPAKSPGAQKKKTNKAHKKQ	1.39904	0.430757	slow_down	reg	multi	syn	3
p_Q8BVY0_399	p	T	Q8BVY0	Rsl1d1	399	Q8BVY0_399	STPKGKKRKALLATETPEASAPGTSGKKQKK	0.707403	0.322373	slow_down	reg	multi	syn	3
p_Q8BVY0_376	p	T	Q8BVY0	Rsl1d1	376	Q8BVY0_376	PDKENVKMQENITGKTPKSKSDPSTPKGKKR	0.718997	0.15305	slow_down	reg	multi	syn	3
p_Q8BYW1_472	p	S	Q8BYW1	Arhgap25	472	Q8BYW1_472	GTTSSKLEIFKNEFWSPSSEAKAGEGHRRTM	0.547667	0.284483	slow_down	reg	multi	hetero	0
p_Q8BYW1_396	p	S	Q8BYW1	Arhgap25	396	Q8BYW1_396	VGWDATEDPPLSRTDSFSNTASSPDATSPTG	0.50679	0.265585	slow_down	reg	multi	hetero	0
p_Q8BZN4_503	p	S	Q8BZN4	Nuak2	503	Q8BZN4_503	DASDVFVSGDPVEQKSPQASGLLLHRKGILK	1.23188	0.473794	slow_down	reg	multi	syn	0
p_Q8BZN4_588	p	S	Q8BZN4	Nuak2	588	Q8BZN4_588	DLPERLPETPLRGCVSVDNLRGLEQPPSEGL	0.78762	0.37894	slow_down	reg	multi	syn	0
p_Q8C0S5_194	p	S	Q8C0S5	Clip1	194	Q8C0S5_194	SATPQISNLTKTASESISNLSEAGSVKKGER	1.02218	0.418493	slow_down	reg	multi	syn	0
p_Q8C0S5_199	p	S	Q8C0S5	Clip1	199	Q8C0S5_199	ISNLTKTASESISNLSEAGSVKKGERELKVG	0.5126	0.39143	slow_down	reg	multi	syn	0
p_Q8C263_389	p	S	Q8C263	Ska3	389	Q8C263_389	EDILQMITKHSSNLASPLDVKVMPRRKGTRG	0.78667	0.37167	slow_down	reg	multi	syn	0
p_Q8C263_120	p	T	Q8C263	Ska3	120	Q8C263_120	RDKEDSGCEHRVNNSTPELAVCKDIQKAGVK	1.01015	0.35138	slow_down	reg	multi	syn	0
p_Q8C605_7	p	S	Q8C605	Pfkp	7	Q8C605_7	_________MSDLDSSSSSAYPKYLEHLSGD	1.33873	0.344113	slow_down	reg	multi	hetero	3
p_Q8C735_297	p	T	Q8C735	Lin9	297	Q8C735_297	ISAFGQKQRPSRFFMTPPRLHYTPPLQSPIT	1.02223	0.487133	slow_down	reg	multi	hetero	0
p_Q8C7W7_478	p	S	Q8C7W7	Dclre1b	478	Q8C7W7_478	GSPARGNQSDCVGCGSPPAHISRAVPLTPES	0.65752	0.22642	slow_down	reg	single		11
p_Q8C900_205	p	S	Q8C900	Klf10	205	Q8C900_205	GNVEATRKNIPCAAVSPNRSKPEPSTVSDGD	1.0394	0.34165	slow_down	reg	single		0
p_Q8CCF0_455	p	T	Q8CCF0	Prpf31	455	Q8CCF0_455	TIRDRSSGTASSVAFTPLQGLEIVNPQAAEK	0.65993	0.47673	slow_down	reg	multi	hetero	4
p_Q8CCI5_130	p	S	Q8CCI5	Rybp	130	Q8CCI5_130	SDILKDPPSEANSIQSANATTKTSETNHTSR	0.54609	0.45507	slow_down	reg	multi	syn	15
p_Q8CCI5_127	p	S	Q8CCI5	Rybp	127	Q8CCI5_127	KPKSDILKDPPSEANSIQSANATTKTSETNH	0.55417	0.38134	slow_down	reg	multi	syn	15
p_Q8CCI5_72	p	T	Q8CCI5	Rybp	72	Q8CCI5_72	INSQLVAQQVAQQYATPPPPKKEKKEKVEKP	0.51256	0.161365	slow_down	reg	multi	syn	15
p_Q8CCN1_597	p	S	Q8CCN1	Nlrp10	597	Q8CCN1_597	KSVSVTSSFSSGKVQSPFLGNDKSTRKQKKA	0.587316	0.43621	slow_down	reg	single		0
p_Q8CEC4_122	p	S	Q8CEC4	Klf9	122	Q8CEC4_122	PSHSPEERQDSGSAPSPLSLLHSGVASKGKH	0.52356	0.49959	slow_down	reg	single		0
p_Q8CH25_747	p	S	Q8CH25	Sltm	747	Q8CH25_747	DHRRDDPYWSENKKLSLDTEARFGHGSDYRQ	0.8826	0.49968	slow_down	reg	multi	hetero	4
p_Q8CI08_457	p	S	Q8CI08	Slain2	457	Q8CI08_457	NGGIPRMQPQASAIPSPGKFRSPAAPSPLAL	0.582365	0.486165	slow_down	reg	multi	hetero	8
p_Q8CI08_468	p	S	Q8CI08	Slain2	468	Q8CI08_468	SAIPSPGKFRSPAAPSPLALRQPVKAFSNHG	0.61261	0.425573	slow_down	reg	multi	hetero	8
p_Q8CI08_48	p	S	Q8CI08	Slain2	48	Q8CI08_48	SRSGAVQGAGLLGPGSPARVGVSTPSSGAAS	0.58646	0.41023	slow_down	reg	multi	hetero	8
p_Q8CI08_160	p	S	Q8CI08	Slain2	160	Q8CI08_160	SVSPLVWCRQVLDYPSPDVECAKKSLIHKLD	0.867555	0.382485	slow_down	reg	multi	hetero	8
p_Q8CI08_147	p	S	Q8CI08	Slain2	147	Q8CI08_147	YSSPKKKLTPMQKSVSPLVWCRQVLDYPSPD	0.647118	0.281703	slow_down	reg	multi	hetero	8
p_Q8CI08_234	p	S	Q8CI08	Slain2	234	Q8CI08_234	PVRPPIVKQLILPGNSGNFKSSSDRNPPLSP	0.66357	0.22186	slow_down	reg	multi	hetero	8
p_Q8CI08_463	p	S	Q8CI08	Slain2	463	Q8CI08_463	MQPQASAIPSPGKFRSPAAPSPLALRQPVKA	0.627725	0.16562	slow_down	reg	multi	hetero	8
p_Q8CIC2_104	p	S	Q8CIC2	Nupl2	104	Q8CIC2_104	ASTSRGFGSSQNPFASPLSDEQKDEKKLLEG	0.91409	0.37021	slow_down	reg	multi	hetero	1
p_Q8CIN4_20	p	S	Q8CIN4	Pak2	20	Q8CIN4_20	GELEDKPPAPPVRMSSTIFSTGGKDPLSANH	0.610227	0.486323	slow_down	reg	multi	hetero	9
p_Q8CIN4_36	p	S	Q8CIN4	Pak2	36	Q8CIN4_36	TIFSTGGKDPLSANHSLKPLPSVPEEKKPRN	0.84217	0.41213	slow_down	reg	multi	hetero	9
p_Q8CJ53_302	p	T	Q8CJ53	Trip10	302	Q8CJ53_302	FSQVINRVPSDSSLGTPDGRPELRAASSRSR	1.1305	0.461325	slow_down	reg	single		0
p_Q8CJF7_2132	p	S	Q8CJF7	Ahctf1	2132	Q8CJF7_2132	QLKELVSDLSSQFVVSPPALRTRQKSISNTS	0.57448	0.26249	slow_down	reg	multi	hetero	3
p_Q8JZX4_169	p	S	Q8JZX4	Rbm17	169	Q8JZX4_169	DSDEDEDYERERRKRSMGGAAIAPPTSLVEK	1.51368	0.477552	slow_down	reg	single		3
p_Q8K019_305	p	T	Q8K019	Bclaf1	305	Q8K019_305	PIHHIPSRRSPAKTITPQNAPREESRGRSSF	0.71095	0.491427	slow_down	reg	multi	hetero	11
p_Q8K019_621	p	S	Q8K019	Bclaf1	621	Q8K019_621	HIVSLVHHVKEQYFKSPAVTLNERFTSYQKA	0.798607	0.445767	slow_down	reg	multi	hetero	11
p_Q8K019_256	p	T	Q8K019	Bclaf1	256	Q8K019_256	CSDAPMLSTVHSAKNTPSQHSHSIQHSPERS	0.50199	0.39532	slow_down	reg	multi	hetero	11
p_Q8K124_476	p	T	Q8K124	Plekho2	476	Q8K124_476	QVLQEMRDLGELNQETPGLVQKRKELVTLYR	0.75934	0.488655	slow_down	reg	multi	hetero	2
p_Q8K124_403	p	S	Q8K124	Plekho2	403	Q8K124_403	QFHPRSSSLGDLLRESPQHPRLPKEKLYRAQ	0.50691	0.480373	slow_down	reg	multi	hetero	2
p_Q8K298_548	p	S	Q8K298	Anln	548	Q8K298_548	LEVEQNTEAVREVEMSVDDEDINSSRVINDI	1.45587	0.451267	slow_down	reg	multi	hetero	3
p_Q8K298_444	p	S	Q8K298	Anln	444	Q8K298_444	ELACLRGRLDKGNLWSAEKNEKSRSKHLETK	0.86292	0.24698	slow_down	reg	multi	hetero	3
p_Q8K310_206	p	S	Q8K310	Matr3	206	Q8K310_206	DRGPSLNPVLDYDHGSRSQESGYYDRMDYED	0.738223	0.379887	slow_down	reg	multi	hetero	22
p_Q8K339_8	p	S	Q8K339	Kin	8	Q8K339_8	________MGKSDFLSPKAIANRIKSKGLQK	0.53587	0.240605	slow_down	reg	single		3
p_Q8K3W3_360	p	S	Q8K3W3	Casc3	360	Q8K3W3_360	SYRSRRLEQTPVRDPSPEPDAPLLGSPEKEE	0.605494	0.441496	slow_down	reg	single		2
p_Q8QZS3_302	p	S	Q8QZS3	Flcn	302	Q8QZS3_302	EKLADLEEESESWDNSEAEEEEKAPVTPEGA	0.69486	0.434367	slow_down	reg	multi	hetero	2
p_Q8R080_460	p	S	Q8R080	Gtse1	460	Q8R080_460	TTTNPFKVPQFSVGESPGGVTPKFSRTHRLQ	1.7922	0.46614	slow_down	reg	multi	hetero	2
p_Q8R080_465	p	T	Q8R080	Gtse1	465	Q8R080_465	FKVPQFSVGESPGGVTPKFSRTHRLQSWTPA	0.690135	0.428235	slow_down	reg	multi	hetero	2
p_Q8R080_107	p	T	Q8R080	Gtse1	107	Q8R080_107	LQIESHSRREVAQAATPQNPVNQGKETFVQD	0.65522	0.21061	slow_down	reg	multi	hetero	2
p_Q8R0G9_500	p	S	Q8R0G9	Nup133	500	Q8R0G9_500	LEESLTSSVGGRGSESMVFETTTKNETVAHE	0.99902	0.48645	slow_down	reg	multi	hetero	3
p_Q8R0K4_237	p	S	Q8R0K4	Ccdc137	237	Q8R0K4_237	KSLMLKKMLLGPGGGSPAPATSLARQRILGE	0.66147	0.32198	slow_down	reg	single		2
p_Q8R1Q8_421	p	S	Q8R1Q8	Dync1li1	421	Q8R1Q8_421	PRTPNRSVSSNVASVSPIPAGSKKIDPNMKA	0.740584	0.374418	slow_down	reg	multi	hetero	53
p_Q8R1Q8_398	p	S	Q8R1Q8	Dync1li1	398	Q8R1Q8_398	LAKQPPTAAGRPVDASPRVPGGSPRTPNRSV	0.793124	0.266588	slow_down	reg	multi	hetero	53
p_Q8R3P7_409	p	S	Q8R3P7	Cluap1	409	Q8R3P7_409	AKPSRRIRKPEPLDESDNDF___________	0.532637	0.457235	slow_down	reg	single		0
p_Q8R4R6_53	p	S	Q8R4R6	Nup35	53	Q8R4R6_53	FLMGDLPAPVTPQPRSISGPSVGVMEMRSPL	0.957135	0.49664	slow_down	reg	multi	hetero	3
p_Q8R4R6_73	p	S	Q8R4R6	Nup35	73	Q8R4R6_73	SVGVMEMRSPLLAGGSPPQPVVPAHKDKSGA	0.62562	0.449247	slow_down	reg	multi	hetero	3
p_Q8R4R6_100	p	S	Q8R4R6	Nup35	100	Q8R4R6_100	KSGAPPVRSIYDDISSPGLGSTPLTSRRQAN	1.0554	0.3746	slow_down	reg	multi	hetero	3
p_Q8R4U7_691	p	S	Q8R4U7	Luzp1	691	Q8R4U7_691	NTTITPEPEPKPQPNSREKVKSRGGTRTALF	0.94341	0.44431	slow_down	reg	multi	hetero	7
p_Q8VBW5_679	p	S	Q8VBW5	Bbx	679	Q8VBW5_679	GTSGSKKFKKKLREDSFLGSAKLDEEFEKKF	1.1512	0.43182	slow_down	reg	multi	hetero	0
p_Q8VDF2_76	p	S	Q8VDF2	Uhrf1	76	Q8VDF2_76	YDVRLNDTIQLLVRQSLALPLSTKERDSELS	0.654367	0.187953	slow_down	reg	multi	hetero	5
p_Q8VED2_177	p	S	Q8VED2	Bloc1s4	177	Q8VED2_177	LGTFPRAFRRLLHTISVPALFRSAPSGPQRA	0.5101	0.4495	slow_down	reg	multi	hetero	0
p_Q8VI33_178	p	T	Q8VI33	Taf9	178	Q8VI33_178	GTPTPQTMSVSTKVGTPMSLTGQRFTVQMPA	1.54265	0.472495	slow_down	reg	single		6
p_Q91VH2_561	p	Y	Q91VH2	Snx9	561	Q91VH2_561	YALQAEMNHFHSNRIYDYNSVIRLYLEQQVQ	0.699543	0.316327	slow_down	reg	single		5
p_Q91VJ5_245	p	S	Q91VJ5	Pqbp1	245	Q91VJ5_245	DTTAAGPLFQQRPYPSPGAVLRANAEASRTK	0.77558	0.46498	slow_down	reg	single		26
p_Q91VY6_66	p	S	Q91VY6	Cytip	66	Q91VY6_66	TLPRGRKQLALARSSSLGDFSWSQRKVVTVE	1.20135	0.373085	slow_down	reg	single		0
p_Q91W39_381	p	S	Q91W39	Ncoa5	381	Q91W39_381	YLRERKERLLRSSADSLPGPISRQPLGAASG	1.33933	0.467323	slow_down	reg	single		6
p_Q91WG2_187	p	S	Q91WG2	Rabep2	187	Q91WG2_187	RQPASLHGSTELLPLSRNPSPPLEPLEEPSG	0.544655	0.36827	slow_down	reg	single		6
p_Q91YE7_78	p	S	Q91YE7	Rbm5	78	Q91YE7_78	ERERRNSDRSEDGYHSDGDYGEHDYRHDISD	1.26555	0.20599	slow_down	reg	single		3
p_Q91YU3_106	p	S	Q91YU3	Msantd4	106	Q91YU3_106	LVGSGFPLPTSDLDDSLTEDIDEKIAFRNDA	0.989155	0.49224	slow_down	reg	single		0
p_Q91Z49_14	p	T	Q91Z49	Fyttd1	14	Q91Z49_14	__MNRFGTRLVGATATPPPPPKARSNENLDK	0.78315	0.402237	slow_down	reg	single		3
p_Q922K7_770	p	S	Q922K7	Nop2	770	Q922K7_770	DAVSKGPSAPFVSPHSSTRPPPAKRRKSMTK	0.88874	0.11717	slow_down	reg	multi	syn	2
p_Q922U1_164	p	S	Q922U1	Prpf3	164	Q922U1_164	ATRQIEERKKQLSFISPPAPQPKTPSSSQPE	1.0712	0.364687	slow_down	reg	single		23
p_Q922Y0_368	p	Y	Q922Y0	Dyrk3	368	Q922Y0_368	IDFGSSCFEYQKLYTYIQSRFYRAPEIILGC	1.1809	0.4996	slow_down	reg	single		3
p_Q99J78_437	p	S	Q99J78	Def8	437	Q99J78_437	STTCPKCARLTLRKQSLFQEPGLDMDA____	0.72071	0.43304	slow_down	reg	single		0
p_Q99JF8_141	p	T	Q99JF8	Psip1	141	Q99JF8_141	EKASNEDVTKAVDITTPKAARRGRKRKAEKQ	0.526513	0.421083	slow_down	reg	multi	syn	4
p_Q99JF8_520	p	S	Q99JF8	Psip1	520	Q99JF8_520	SSKTKPPGEEREAEISLKESTLDN_______	0.87302	0.23229	slow_down	reg	multi	syn	4
p_Q99JX1_78	p	T	Q99JX1	Taf11	78	Q99JX1_78	VSDVTAAERENSSLLTPAAKKLKLDIKDKKE	0.53959	0.26157	slow_down	reg	single		2
p_Q99K01_778	p	S	Q99K01	Pdxdc1	778	Q99K01_778	TEALQNQAQHQEDDHSQVEELERLR______	1.70173	0.442773	slow_down	reg	multi	hetero	4
p_Q99K48_452	p	T	Q99K48	Nono	452	Q99K48_452	FGQAATMEGIGAIGGTPPAFNRPAPGAEFAP	1.09988	0.344053	slow_down	reg	single		9
p_Q99KG7_478	p	S	Q99KG7	Hps4	478	Q99KG7_478	QESHSALPRSSRSPDSPGPSPSADRTGFKPS	0.805323	0.485567	slow_down	reg	single		0
p_Q99L90_108	p	S	Q99L90	Mcrs1	108	Q99L90_108	EKKKVSKAPSTPVPPSPAPTPGLTKRVKKSK	0.975385	0.39157	slow_down	reg	single		0
p_Q99M54_197	p	S	Q99M54	Cdca3	197	Q99M54_197	SKRSRRKANSKVLGRSPLTILQDDNSPGTLT	0.68417	0.30202	slow_down	reg	multi	syn	0
p_Q99M54_207	p	S	Q99M54	Cdca3	207	Q99M54_207	KVLGRSPLTILQDDNSPGTLTLRQGKRPSAL	0.72183	0.230167	slow_down	reg	multi	syn	0
p_Q99PT1_24	p	S	Q99PT1	Arhgdia	24	Q99PT1_24	EQLAQIAAENEEDEHSVNYKPPAQKSIQEIQ	0.78565	0.497557	slow_down	reg	multi	hetero	6
p_Q9CPY3_82	p	S	Q9CPY3	Cdca5	82	Q9CPY3_82	VEVPDVHTVRRSPRISFILEKENNPPLKVPT	0.5386	0.201	slow_down	reg	multi	hetero	23
p_Q9CPY3_188	p	T	Q9CPY3	Cdca5	188	Q9CPY3_188	DLPGVSPVVCSKLIETPKVPAKDLVPARTKD	0.80239	0.054004	slow_down	reg	multi	hetero	23
p_Q9CR02_189	p	S	Q9CR02	Tma16	189	Q9CR02_189	KNILNIEKDLGELELSGPTGATTDGKLEPAS	0.951793	0.456755	slow_down	reg	single		2
p_Q9CR86_24	p	T	Q9CR86	Carhsp1	24	Q9CR86_24	PLQPPTHQTSVGLLDTPRTRDRSPSPLRGNV	0.857593	0.436433	slow_down	reg	single		3
p_Q9CWK8_117	p	S	Q9CWK8	Snx2	117	Q9CWK8_117	PVTPTTLIAPRIESKSISAPVIFDRSRDEIE	0.790275	0.429425	slow_down	reg	multi	hetero	0
p_Q9CWV6_3	p	S	Q9CWV6	Prkrip1	3	Q9CWV6_3	_____________MASPAAASVRPPRPKKEP	0.5682	0.306895	slow_down	reg	single		0
p_Q9CWZ3_24	p	S	Q9CWZ3	Rbm8a	24	Q9CWZ3_24	EAGGEDFAMDEDGDESIHKLKEKAKKRKGRG	0.65996	0.30586	slow_down	reg	single		42
p_Q9CXH7_209	p	S	Q9CXH7	Sgo1	209	Q9CXH7_209	FSNISHSTTLEDCKASPRVAQSLEVKGSRCR	0.802117	0.475897	slow_down	reg	single		16
p_Q9CXX9_272	p	Y	Q9CXX9	Cuedc2	272	Q9CXX9_272	FKDVRNPEAEEMKATYINLKPARKYRFH___	0.663807	0.45001	slow_down	reg	single		0
p_Q9CYC5_331	p	S	Q9CYC5	Dsn1	331	Q9CYC5_331	VSVQLKKRSMDQLDSSPARKLLKLPLQSSPS	0.60025	0.42665	slow_down	reg	multi	syn	3
p_Q9CYC5_107	p	S	Q9CYC5	Dsn1	107	Q9CYC5_107	QSWRRASMKEVNRRKSLAPFHPGITELCRSI	1.6064	0.39001	slow_down	reg	multi	syn	3
p_Q9CYX7_11	p	S	Q9CYX7	Rrp15	11	Q9CYX7_11	_____MAAAVQDSRVSPGEILKRSPKKKKKM	0.744573	0.366815	slow_down	reg	single		2
p_Q9CZ44_272	p	S	Q9CZ44	Nsfl1c	272	Q9CZ44_272	GQKLGSTAPQVLNTSSPAQQAENEAKASSSI	0.685537	0.416613	slow_down	reg	single		7
p_Q9CZA6_282	p	S	Q9CZA6	Nde1	282	Q9CZA6_282	LESKLASCRNFMYDQSPSRTSGPASGRGTKN	0.52985	0.486653	slow_down	reg	multi	hetero	22
p_Q9CZJ1_241	p	S	Q9CZJ1	Utp11	241	Q9CZJ1_241	MDKTQKVKVKKETVNSPAIYRFQTRRKR___	0.745925	0.323688	slow_down	reg	single		0
p_Q9CZT6_76	p	S	Q9CZT6	Cmss1	76	Q9CZT6_76	AEDSRKTRKWKKKKISDILAKSEPKPGTPED	0.82163	0.374677	slow_down	reg	single		2
p_Q9D0E1_411	p	S	Q9D0E1	Hnrnpm	411	Q9D0E1_411	SVPGIERMGPGIDRISGAGMERMGAGLGHGM	1.133	0.45745	slow_down	reg	multi	hetero	14
p_Q9D0M2_170	p	T	Q9D0M2	Cdca7	170	Q9D0M2_170	LPGHRAKDSKSPRRRTFPGVATRRNPERRTR	1.3174	0.48429	slow_down	reg	multi	hetero	0
p_Q9D0P7_174	p	S	Q9D0P7	Psrc1	174	Q9D0P7_174	VRVASGKKPSSIKKESPTCNLFPASKSPGRS	0.74771	0.30394	slow_down	reg	multi	hetero	2
p_Q9D0P7_124	p	S	Q9D0P7	Psrc1	124	Q9D0P7_124	RGKPSPRRETFVLKDSPVRDLLPTVSSWSTP	0.643813	0.24453	slow_down	reg	multi	hetero	2
p_Q9D1C2_9	p	S	Q9D1C2	Cby1	9	Q9D1C2_9	_______MPLFGSIFSPKKTPPRKSASLSNL	0.649457	0.345837	slow_down	reg	single		2
p_Q9D2D7_1211	p	S	Q9D2D7	Znf687	1211	Q9D2D7_1211	PGDPLTCKVCGKSCDSPLNLKTHFRTHGMAF	0.65294	0.26999	slow_down	reg	multi	hetero	0
p_Q9D2L9_8	p	S	Q9D2L9	Fam111a	8	Q9D2L9_8	________MSCKKRKSQISFNPRKNKKIKDY	0.619067	0.439153	slow_down	reg	single		1
p_Q9D4H4_840	p	S	Q9D4H4	Amotl1	840	Q9D4H4_840	QLTEEKKEEKTTWKGSIGFLLGKEHQGQASA	0.545617	0.339587	slow_down	reg	multi	hetero	0
p_Q9D722_232	p	S	Q9D722	Oser1	232	Q9D722_232	FSGLQNVPPLAPERRSLEDYSQSLHTRTLSG	0.73999	0.30056	slow_down	reg	multi	syn	0
p_Q9D727_102	p	S	Q9D727		102	Q9D727_102	DTRTQPPTIEERSRGSPAAQLDGGPRVS___	0.704255	0.429765	slow_down	reg	single		0
p_Q9D824_235	p	S	Q9D824	Fip1l1	235	Q9D824_235	SEKEAALPSTKAEFTSPPSLFKTGLPPSRNS	0.781605	0.470825	slow_down	reg	multi	hetero	5
p_Q9DAY9_217	p	T	Q9DAY9	Npm1	217	Q9DAY9_217	NAQKSNQNGKDLKPSTPRSKGQESFKKQEKT	0.69046	0.383557	slow_down	reg	multi	syn	0
p_Q9DAY9_252	p	S	Q9DAY9	Npm1	252	Q9DAY9_252	KGPSSVEDIKAKMQASIEKAH__________	0.797913	0.15617	slow_down	reg	multi	syn	0
p_Q9DAY9_139	p	S	Q9DAY9	Npm1	139	Q9DAY9_139	ESEDEDEEDVKLLGMSGKRSAPGGGNKVPQK	0.70672	0.132913	slow_down	reg	multi	syn	0
p_Q9DB30_397	p	T	Q9DB30	Phkg2	397	Q9DB30_397	FPIAATELEGDSGAITEDEATLVRS______	0.55935	0.47346	slow_down	reg	single		0
p_Q9DBE9_679	p	S	Q9DBE9	Ftsj3	679	Q9DBE9_679	VIASSKKAKRDLIDNSFNRYAFNEEEGELPE	0.981512	0.249663	slow_down	reg	multi	syn	2
p_Q9DBN8_325	p	S	Q9DBN8	Cdc25b	325	Q9DBN8_325	RPQDRDVPVQSKRRKSVTPLEEQQLEEPKAR	1.06143	0.498785	slow_down	reg	single		0
p_Q9DBY8_184	p	S	Q9DBY8	Nvl	184	Q9DBY8_184	EGGWFIDKTPGGKKESLPLDLSDDQSNSKKQ	1.1675	0.47024	slow_down	reg	multi	hetero	2
p_Q9DBY8_149	p	T	Q9DBY8	Nvl	149	Q9DBY8_149	VSTTPKWGQREATTSTPLLTSKTGSVPLKTP	0.83905	0.31494	slow_down	reg	multi	hetero	2
p_Q9DBY8_201	p	S	Q9DBY8	Nvl	201	Q9DBY8_201	PLDLSDDQSNSKKQDSEIQILKDSSLLESDK	0.717633	0.254187	slow_down	reg	multi	hetero	2
p_Q9DCL4_358	p	S	Q9DCL4	Mettl15	358	Q9DCL4_358	NLSIRQKVKQTSQLDSDQETEERHSVRAPLK	0.66232	0.4484	slow_down	reg	single		0
p_Q9DCL9_27	p	T	Q9DCL9	Paics	27	Q9DCL9_27	KLYEGKTKEVYELLDTPGRVLLQSKDQITAG	1.37937	0.40488	slow_down	reg	multi	hetero	4
p_Q9ERH4_237	p	T	Q9ERH4	Nusap1	237	Q9ERH4_237	HSSLNELKLDKKGIVTPVPPRGRLSVPCTPA	0.51576	0.1668	slow_down	reg	multi	hetero	1
p_Q9EST3_454	p	T	Q9EST3	Eif4enif1	454	Q9EST3_454	AGLKGLKVDQQMKNSTPFMAEHLEETLSAAS	0.65869	0.45917	slow_down	reg	multi	hetero	1
p_Q9JIH2_322	p	S	Q9JIH2	Nup50	322	Q9JIH2_322	QSKAASSLFSAKASESPAGGGSSECRDGEEE	1.2898	0.40384	slow_down	reg	multi	hetero	4
p_Q9JJ66_86	p	S	Q9JJ66	Cdc20	86	Q9JJ66_86	PSKPGGDRFIPQRSASQMEVASFLLSKENQP	0.94913	0.46344	slow_down	reg	multi	hetero	40
p_Q9JJF3_32	p	S	Q9JJF3	Riox1	32	Q9JJF3_32	RGRRRRHPQSQPRGASVLALPLRPRKIRRHR	0.51855	0.31824	slow_down	reg	single		5
p_Q9JJZ6_274	p	S	Q9JJZ6	Klf13	274	Q9JJZ6_274	QRRGGGSRTGSLSDYSRSDASSPTISPASSP	0.5003	0.44953	slow_down	reg	single		2
p_Q9JKB3_2	p	S	Q9JKB3	Ybx3	2	Q9JKB3_2	______________MSEAGEATTGGTTLPQA	0.580833	0.459802	slow_down	reg	multi	hetero	11
p_Q9JKB3_335	p	S	Q9JKB3	Ybx3	335	Q9JKB3_335	RPYNYRRRSRPLNAVSQDGKETKAGEAPTEN	0.55944	0.4133	slow_down	reg	multi	hetero	11
p_Q9QXV1_110	p	S	Q9QXV1	Cbx8	110	Q9QXV1_110	RSDSTRGIRIPYPGRSPQDLASTSRAREGLR	0.96764	0.499842	slow_down	reg	multi	hetero	6
p_Q9R0L6_974	p	S	Q9R0L6	Pcm1	974	Q9R0L6_974	DGNYRPLAKTRQQNISMQRQENLRWVSELSY	1.5647	0.4124	slow_down	reg	multi	hetero	26
p_Q9R0L6_110	p	S	Q9R0L6	Pcm1	110	Q9R0L6_110	PEQAELEKLKQRINFSDLDQRSIGSDSQGRA	0.608597	0.29995	slow_down	reg	multi	hetero	26
p_Q9R0Q7_113	p	S	Q9R0Q7	Ptges3	113	Q9R0Q7_113	WLSVDFNNWKDWEDDSDEDMSNFDRFSEMMD	0.608347	0.492753	slow_down	reg	multi	syn	4
p_Q9R0Q7_118	p	S	Q9R0Q7	Ptges3	118	Q9R0Q7_118	FNNWKDWEDDSDEDMSNFDRFSEMMDHMGGD	0.608347	0.492753	slow_down	reg	multi	syn	4
p_Q9R1E0_284	p	S	Q9R1E0	Foxo1	284	Q9R1E0_284	KKKASLQSGQEGPGDSPGSQFSKWPASPGSH	0.863315	0.32278	slow_down	reg	single		17
p_Q9WU62_284	p	S	Q9WU62	Incenp	284	Q9WU62_284	TTAKSPLGNIRSVRRSLISQDSQVPLASKYN	0.752518	0.489763	slow_down	reg	multi	hetero	10
p_Q9WU62_166	p	S	Q9WU62	Incenp	166	Q9WU62_166	LTKKAVVEISTSERLSAELQLTKLKGSLPPS	0.814813	0.251763	slow_down	reg	multi	hetero	10
p_Q9WUK2_7	p	Y	Q9WUK2	Eif4h	7	Q9WUK2_7	_________MADFDTYDDRAYSSFGGGRGSR	0.52101	0.415205	slow_down	reg	single		0
p_Q9WVA4_7	p	S	Q9WVA4	Tagln2	7	Q9WVA4_7	_________MANRGPSYGLSREVQQKIEKQY	0.81719	0.234588	slow_down	reg	single		4
p_Q9WVM1_577	p	T	Q9WVM1	Racgap1	577	Q9WVM1_577	PRTPDVKVSLLGPVTTPEFQLVKTPLSSSLS	0.874135	0.40868	slow_down	reg	single		49
p_Q9Z0H8_18	p	S	Q9Z0H8	Clip2	18	Q9Z0H8_18	KPSGLKPPGRGGKHSSPVGRPSVGSASSSVV	0.551065	0.416235	slow_down	reg	single		9
p_Q9Z131_421	p	S	Q9Z131	Sh3bp5	421	Q9Z131_421	VLGSTNGGSGRSRSQSSTSLESQALETRMKQ	0.915717	0.461087	slow_down	reg	multi	hetero	2
p_Q9Z131_424	p	S	Q9Z131	Sh3bp5	424	Q9Z131_424	STNGGSGRSRSQSSTSLESQALETRMKQLSL	0.678965	0.40699	slow_down	reg	multi	hetero	2
p_Q9Z1A1_194	p	S	Q9Z1A1	Tfg	194	Q9Z1A1_194	NKNVMSAFGLTDDQVSGPPSAPTEDRSGTPD	0.95862	0.49918	slow_down	reg	single		5
p_Q9Z204_229	p	S	Q9Z204	Hnrnpc	229	Q9Z204_229	SLEKIEKEQSKQADLSFSSPVEMKNEKSEEE	0.996198	0.219892	slow_down	reg	multi	hetero	7
p_Q9Z277_1315	p	S	Q9Z277	Baz1b	1315	Q9Z277_1315	RPGRPPGKKSHPARRSRPKDDPEVDDLVLQT	1.01181	0.472455	slow_down	reg	multi	hetero	4
p_Q9Z277_204	p	S	Q9Z277	Baz1b	204	Q9Z277_204	SINDRARRSPRKLPTSLKKGERKWAPPKFLP	0.94173	0.37734	slow_down	reg	multi	hetero	4
p_Q9Z2D6_229	p	S	Q9Z2D6	Mecp2	229	Q9Z2D6_229	EKSPGKLVVKMPFQASPGGKGEGGGATTSAQ	0.879134	0.466432	slow_down	reg	single		14
p_Q9Z2E1_184	p	S	Q9Z2E1	Mbd2	184	Q9Z2E1_184	RKSGLSAGKSDVYYFSPSGKKFRSKPQLARY	0.794277	0.34263	slow_down	reg	single		25
p_V9GWU2_75	p	S	V9GWU2	Tcf12	75	V9GWU2_75	SKARQKGQRIKGFTDSPHYSDHLNDSRLGTH	0.85187	0.361945	slow_down	reg	single		0
p_Z4YJT3_743	p	S	Z4YJT3	Larp1	743	Z4YJT3_743	ANKLFGAPEPSTIARSLPTTVPESPNYRNAR	0.670762	0.392748	slow_down	reg	multi	hetero	0
ub_A0A087WRA4_338	ub	K	A0A087WRA4	Mndal	338	A0A087WRA4_338	ESKGILEINETSSVLKADPDQMIEVPNNIIR	0.791587	0.323273	slow_down	reg	multi	syn	0
ub_A0A0N4SVS6_59	ub	K	A0A0N4SVS6	Cnbp	59	A0A0N4SVS6_59	LPDICYRCGESGHLAKDCDLQEDACYNCGRG	0.74386	0.46707	slow_down	reg	single		0
ub_A0A140T8J4_40	ub	K	A0A140T8J4	Hebp1	40	A0A140T8J4_40	GKEDVSYEERACEGGKFATVEVTDKPVDEAL	1.4194	0.38484	slow_down	reg	single		0
ub_A0A1L1SQA2_39	ub	K	A0A1L1SQA2	Gm9803	39	A0A1L1SQA2_39	SGLSLQEAQQILNVSKLSPEEVQKNYEHLFK	0.828945	0.42121	slow_down	reg	single		0
ub_A0A1W2P7L7_19	ub	K	A0A1W2P7L7	Sf3b6	19	A0A1W2P7L7_19	PPEVNRILYIRNLPYKITAEEMYDIFGKYGP	0.76509	0.4653	slow_down	reg	single		0
ub_A0A1W2P851_82	ub	K	A0A1W2P851	Hsf2	82	A0A1W2P851_82	MYGFRKVVHIESGIIKQERDGPVEFQHPYFK	0.596395	0.29482	slow_down	reg	single		0
ub_A2AER9_18	ub	K	A2AER9	Pqbp1	18	A2AER9_18	LPVALQTRLAKRGILKHLEPEPEEEIIAEDY	0.62557	0.47235	slow_down	reg	single		0
ub_A2CES4_85	ub	K	A2CES4	Snrpb2	85	A2CES4_85	QGFPFYGKPMRIQYAKTDSDIISKMRGTFAD	0.61528	0.48275	slow_down	reg	single		0
ub_D3YXP6_69	ub	K	D3YXP6	Pmvk	69	D3YXP6_69	EHGLDFQRLLDASTYKETYRRDMICWGEQKR	0.661753	0.466873	slow_down	reg	multi	syn	0
ub_D3YYW8_399	ub	K	D3YYW8	Rbm42	399	D3YYW8_399	DKRTGKTKGYGFVSFKDPSDYVRAMREMNGK	1.542	0.253	slow_down	reg	multi	hetero	0
ub_D3Z2F7_154	ub	K	D3Z2F7	Arpc3	154	D3Z2F7_154	PSKWWTCFVKRQFMNKSLSGPGQ________	0.71844	0.44738	slow_down	reg	single		0
ub_E9PVA8_1121	ub	K	E9PVA8	Gcn1	1121	E9PVA8_1121	LMELRLVLPSPDTDEKSGLSLLRRLWVIKFD	1.5402	0.49283	slow_down	reg	single		4
ub_E9PYL9_178	ub	K	E9PYL9		178	E9PYL9_178	MRWFQQKYDGIILPGK_______________	1.02026	0.439637	slow_down	reg	single		0
ub_E9QN08_232	ub	K	E9QN08	Eef1d	232	E9QN08_232	CVRSIQLDGLVWGASKLVPVGYGIRKLQI__	0.756743	0.373317	slow_down	reg	single		0
ub_F6TWM7_54	ub	K	F6TWM7	Fxyd5	54	F6TWM7_54	KGTPAVSRIEPLSPSKNFMPPSYIEHPLDSN	0.84566	0.47174	slow_down	reg	single		0
ub_F6W2Q5_670	ub	K	F6W2Q5	Eps15	670	F6W2Q5_670	PGKRPINKLDSSDPLKLNDPFQPFPGNDSPK	0.867027	0.392803	slow_down	reg	multi	hetero	0
ub_F6W2Q5_687	ub	K	F6W2Q5	Eps15	687	F6W2Q5_687	NDPFQPFPGNDSPKEKDPDMFCDPFTSSTTT	1.00669	0.385877	slow_down	reg	multi	hetero	0
ub_F6ZBL2_120	ub	K	F6ZBL2	Mib1	120	F6ZBL2_120	AASQNGHVDILKLLLKQNVDVEAEDKDGDRA	0.584105	0.144627	slow_down	reg	single		0
ub_G3UW85_31	ub	K	G3UW85	Erh	31	G3UW85_31	ELPVMSHTILLVQPTKRPEGRTYADYESVNE	0.67358	0.49554	slow_down	reg	single		1
ub_G3UY29_95	ub	K	G3UY29	Rab11b	95	G3UY29_95	YYRGAVGALLVYDIAKHLTYENVERWLKELR	0.58325	0.46033	slow_down	reg	single		0
ub_P03966_134	ub	K	P03966	Mycn	134	P03966_134	SGFSAREKLERAVNEKLQHGHGPPGVSSACS	0.5419	0.373535	slow_down	reg	multi	syn	5
ub_P04117_22	ub	K	P04117	Fabp4	22	P04117_22	GTWKLVSSENFDDYMKEVGVGFATRKVAGMA	0.59434	0.4519	slow_down	reg	multi	syn	2
ub_P04117_121	ub	K	P04117	Fabp4	121	P04117_121	KRKRDGDKLVVECVMKGVTSTRVYERA____	0.92825	0.340665	slow_down	reg	multi	syn	2
ub_P0CG50_695	ub	K	P0CG50	Ubc	695	P0CG50_695	RLRGGMQIFVKTLTGKTITLDVEPSVTTKKV	1.247	0.394695	slow_down	reg	multi	hetero	3
ub_P11157_61	ub	K	P11157	Rrm2	61	P11157_61	KAARRIFQDSAELESKAPTNPSVEDEPLLRE	0.83962	0.464537	slow_down	reg	multi	hetero	2
ub_P12970_131	ub	K	P12970	Rpl7a	131	P12970_131	ARAEKKAAGKGDVPTKRPPVLRAGVNTVTTL	0.91932	0.474385	slow_down	reg	multi	hetero	10
ub_P12970_125	ub	K	P12970	Rpl7a	125	P12970_125	KKQRLLARAEKKAAGKGDVPTKRPPVLRAGV	0.91932	0.474385	slow_down	reg	multi	hetero	10
ub_P13405_59	ub	K	P13405	Rb1	59	P13405_59	EEIEEPEFIALCQKLKVPDHVRERAWLTWEK	0.81948	0.48859	slow_down	reg	multi	hetero	30
ub_P14148_99	ub	K	P14148	Rpl7	99	P14148_99	RQMYRTEIRMARMARKAGNFYVPAEPKLAFV	0.94996	0.43817	slow_down	reg	multi	hetero	14
ub_P14869_266	ub	K	P14869	Rplp0	266	P14869_266	LSVETEYTFPLTEKVKAFLADPSAFAAAAPA	0.76782	0.44558	slow_down	reg	multi	hetero	12
ub_P15864_97	ub	K	P15864	Hist1h1c	97	P15864_97	LGLKSLVSKGILVQTKGTGASGSFKLNKKAA	0.74347	0.45946	slow_down	reg	multi	hetero	8
ub_P35564_62	ub	K	P35564	Canx	62	P35564_62	SKSDASTPPSPKVTYKAPVPTGEVYFADSFD	0.87947	0.47427	slow_down	reg	single		21
ub_P47911_270	ub	K	P47911	Rpl6	270	P47911_270	KADQKAVDLQILPKIKAVPQLQGYLRSQFSL	1.2079	0.406005	slow_down	reg	single		11
ub_P50247_94	ub	K	P50247	Ahcy	94	P50247_94	CNIFSTQDHAAAAIAKAGIPVFAWKGETDEE	1.0447	0.46811	slow_down	reg	multi	syn	7
ub_P51410_2	ub	K	P51410	Rpl9	2	P51410_2	______________MKTILSNQTVDIPENVE	1.5621	0.42154	slow_down	reg	single		4
ub_P60710_191	ub	K	P60710	Actb	191	P60710_191	LRLDLAGRDLTDYLMKILTERGYNFTTTAER	0.564367	0.475857	slow_down	reg	multi	hetero	237
ub_P61161_388	ub	K	P61161	Actr2	388	P61161_388	MTRQEYQEKGVRVLEKLGVTVR_________	0.92091	0.48028	slow_down	reg	single		7
ub_P63085_97	ub	K	P63085	Mapk1	97	P63085_97	IGINDIIRAPTIEQMKDVYIVQDLMETDLYK	0.72241	0.43272	slow_down	reg	multi	hetero	46
ub_P84078_127	ub	K	P84078	Arf1	127	P84078_127	AEDELRDAVLLVFANKQDLPNAMNAAEITDK	0.81175	0.299	slow_down	reg	single		9
ub_Q3TIR3_488	ub	K	Q3TIR3	Ric8a	488	Q3TIR3_488	EQKEHEAMKLVNMFDKLSRHRVIQPMGMSPR	0.58662	0.096488	slow_down	reg	single		2
ub_Q3UPF5_661	ub	K	Q3UPF5	Zc3hav1	661	Q3UPF5_661	ERAYCDPQIEIIVIEKHRINFKKMTCDSYPI	0.89417	0.474457	slow_down	reg	multi	hetero	4
ub_Q61532_480	ub	K	Q61532	Mapk6	480	Q61532_480	NHYYEPKLIIDLSNWKEQSKEKSDKRGKSKC	1.536	0.27596	slow_down	reg	multi	hetero	0
ub_Q80XJ2_242	ub	K	Q80XJ2	Rnf168	242	Q80XJ2_242	KYLSPKLKPGTALACKAELEEDICKSKETDR	0.566023	0.494967	slow_down	reg	multi	hetero	0
ub_Q8BMF4_542	ub	K	Q8BMF4	Dlat	542	Q8BMF4_542	KGLETIASDVVSLASKAREGKLQPHEFQGGT	1.8433	0.42436	slow_down	reg	single		11
ub_Q8CII2_321	ub	K	Q8CII2	Cdc123	321	Q8CII2_321	LPKDFVDLSTGEDAHKLIDFLKLKRNEQEDD	0.53201	0.45516	slow_down	reg	single		0
ub_Q8CIK8_360	ub	K	Q8CIK8	Rfwd3	360	Q8CIK8_360	ARSLRALDTSEQERMKSDLLNEQMLRKQAEL	0.98951	0.18356	slow_down	reg	single		0
ub_Q8R2N2_321	ub	K	Q8R2N2	Utp4	321	Q8R2N2_321	DTHLVIRPLMERVEVKNYDAALRKITFPHRR	0.68154	0.44048	slow_down	reg	single		2
ub_Q8VCL2_99	ub	K	Q8VCL2	Sco2	99	Q8VCL2_99	RQAAVGQGDFSLLDHKGQPRCKADFRGQWVL	0.837577	0.495717	slow_down	reg	single		0
ub_Q91YQ5_90	ub	K	Q91YQ5	Rpn1	90	Q91YQ5_90	EPELESRLAHLGVQIKGEDEEDNNLEVRETK	0.96544	0.49343	slow_down	reg	single		6
ub_Q99LD4_163	ub	K	Q99LD4	Gps1	163	Q99LD4_163	LGDHYLDCGDLSNALKCYSRARDYCTSAKHV	0.998915	0.484785	slow_down	reg	single		8
ub_Q99MK9_277	ub	K	Q99MK9	Rassf1	277	Q99MK9_277	DEQPLKLRLLAGPSEKALSFVLKENDSGEVN	0.54876	0.39683	slow_down	reg	single		32
ub_Q9CPV4_283	ub	K	Q9CPV4	Glod4	283	Q9CPV4_283	DPKGSKLLDDAMEADKSDEWFATRNKPKASG	1.0685	0.4978	slow_down	reg	single		5
ub_Q9CQB4_12	ub	K	Q9CQB4	Uqcrb	12	Q9CQB4_12	____MAGRSAVSASSKWLDGFRKWYYNAAGF	0.704805	0.37501	slow_down	reg	single		4
ub_Q9CWP8_25	ub	K	Q9CWP8	Pold4	25	Q9CWP8_25	SYPVVKKREGPPGHSKGELAPELGEDTQSLS	0.75109	0.30433	slow_down	reg	single		0
ub_Q9D3F7_126	ub	K	Q9D3F7	Ddit4	126	Q9D3F7_126	PARLLMPSQLVSQVGKELLRLAYSEPCGLRG	0.698927	0.426713	slow_down	reg	single		0
ub_Q9D8E6_353	ub	K	Q9D8E6	Rpl4	353	Q9D8E6_353	NTILRQARNHKLRVKKLEAAATALATKSEKV	0.95602	0.399527	slow_down	reg	multi	hetero	10
ub_Q9DBU3_197	ub	K	Q9DBU3	Riok3	197	Q9DBU3_197	FAPGFQVGDGIGMDLKLSNHVFNALKQHAYS	1.6372	0.469955	slow_down	reg	multi	hetero	0
ub_Q9DCJ5_162	ub	K	Q9DCJ5	Ndufa8	162	Q9DCJ5_162	RPEPNPVIEGDLKPAKHGTRFFFWTV_____	0.725565	0.49517	slow_down	reg	single		10
ub_Q9DCR4_103	ub	K	Q9DCR4	Eid1	103	Q9DCR4_103	SGAMHRVSAALEEANKVFLRTARAGDALDGG	0.91934	0.37421	slow_down	reg	single		2
ub_Q9ES46_110	ub	K	Q9ES46	Parvb	110	Q9ES46_110	LDWINDVLAEERIIVKQLEEDLYDGQVLQKL	0.59514	0.39119	slow_down	reg	single		3
ub_Q9JHJ0_13	ub	K	Q9JHJ0	Tmod3	13	Q9JHJ0_13	___MALPFRKDLGDYKDLDEDELLGKLSESE	0.795413	0.469153	slow_down	reg	single		96
ub_Q9JJ66_485	ub	K	Q9JJ66	Cdc20	485	Q9JJ66_485	WRCFEMDPALRREREKASVAKSSLIHQGIR_	1.19087	0.25483	slow_down	reg	multi	hetero	40
ub_Q9JJ66_490	ub	K	Q9JJ66	Cdc20	490	Q9JJ66_490	MDPALRREREKASVAKSSLIHQGIR______	1.19087	0.25483	slow_down	reg	multi	hetero	40
ub_Q9R059_9	ub	K	Q9R059	Fhl3	9	Q9R059_9	_______MSEAFDCAKCNESLYGRKYIQTDS	0.55737	0.48891	slow_down	reg	multi	hetero	2
ub_Q9WTV6_106	ub	K	Q9WTV6	Usp18	106	Q9WTV6_106	ERKRSVPFQLLLLLEKMQDSRQKAVLPTELV	1.76	0.44598	slow_down	reg	single		2
ub_Q9WU62_272	ub	K	Q9WU62	Incenp	272	Q9WU62_272	VLSPILLNNILPTTAKSPLGNIRSVRRSLIS	1.0527	0.4149	slow_down	reg	multi	hetero	10
ub_Q9WUL7_35	ub	K	Q9WUL7	Arl3	35	Q9WUL7_35	ILLLGLDNAGKTTLLKQLASEDISHITPTQG	0.50853	0.43262	slow_down	reg	single		10
ub_Q9Z1M8_496	ub	K	Q9Z1M8	Ik	496	Q9Z1M8_496	WDFDTQEEYSEYMNNKEALPKAAFQYGIKMS	0.73939	0.34941	slow_down	reg	multi	hetero	2
ub_Q9Z1T1_338	ub	K	Q9Z1T1	Ap3b1	338	Q9Z1T1_338	LYWHISPKSEAGVISKSLVRLLRSNREVQYI	0.91036	0.43965	slow_down	reg	multi	hetero	11
protein_A0A0J9YV30	protein		A0A0J9YV30	Pxn				0.500853	0.48958	slow_down	reg			0
protein_A0A1L1SRJ2	protein		A0A1L1SRJ2	Cdkn2d				0.707733	0.459437	slow_down	reg			0
protein_A0A2I3BR03	protein		A0A2I3BR03	App				0.868735	0.49302	slow_down	reg			0
protein_A0A2R8VI76	protein		A0A2R8VI76	Sgsm3				1.2781	0.41298	slow_down	reg			0
protein_A2BHP5	protein		A2BHP5	Lmo2				0.59882	0.46324	slow_down	reg			0
protein_D3Z039	protein		D3Z039	Tnip2				0.722055	0.397975	slow_down	reg	multi	syn	0
protein_P61080	protein		P61080	Ube2d1				0.51974	0.422905	slow_down	reg			0
protein_P61979	protein		P61979	Hnrnpk				0.63884	0.33052	slow_down	reg	multi	hetero	21
protein_P97865	protein		P97865	Pex7				0.612595	0.49445	slow_down	reg			0
protein_Q3U0B3	protein		Q3U0B3	Dhrs11				0.6049	0.40875	slow_down	reg			0
protein_Q4VA98	protein		Q4VA98	Zfp219				0.87922	0.34179	slow_down	reg			0
protein_Q8BG60	protein		Q8BG60	Txnip				1.06597	0.44183	slow_down	reg	multi	syn	2
protein_Q9JI08	protein		Q9JI08	Bin3				0.503855	0.434035	slow_down	reg			0
protein_Q9JJN6	protein		Q9JJN6	Ctnnbip1				0.670685	0.457415	slow_down	reg			2
ac_A0A087WQU5_17	ac	K	A0A087WQU5	Sh3bgrl2	17	A0A087WQU5_17	VVRVFVASCSGFVAIKKKQQDVVRFLEANKI	0.46594	0.72518	fast-shot_down	reg	single		0
ac_A0A0G2JFK7_137	ac	K	A0A0G2JFK7	Arpc3	137	A0A0G2JFK7_137	TGLRLCEKVFDPQSDKPSKGW__________	0.370733	0.818467	fast-shot_down	reg	single		0
ac_A0A0N4SW45_129	ac	K	A0A0N4SW45	Alox5	129	A0A0N4SW45_129	DGRAKLARDDQIHILKQHRRKELEARQKQYR	6.90587	1.03357	fast-shot_up	reg	single		0
ac_A0A0R4J259_221	ac	K	A0A0R4J259	Syncrip	221	A0A0R4J259_221	AFVTFCTKEAAQEAVKLYNNHEIRSGKHIGV	2.2348	0.79387	fast-shot_up	reg	single		0
ac_A0A0U1RQB6_1179	ac	K	A0A0U1RQB6	Crebbp	1179	A0A0U1RQB6_1179	GRKYEFSPQTLCCYGKQLCTIPRDAAYYSYQ	2.04883	1.1829	fast-shot_up	reg	single		0
ac_A0A1B0GRR3_58	ac	K	A0A1B0GRR3	Rps11	58	A0A1B0GRR3_58	GFKTPKEAIEGTYIDKKCPFTGNVSIRGRIL	11.821	1.6789	fast-shot_up	reg	single		0
ac_A0A1W2P6I5_507	ac	K	A0A1W2P6I5	Epb41l2	507	A0A1W2P6I5_507	LLPEAPPKKFLTLGSKFRYSGRTQAQTRRAS	0.39641	2.3825	fast-shot_down	reg	single		0
ac_A0A1W2P7C1_525	ac	K	A0A1W2P7C1	Ncoa1	525	A0A1W2P7C1_525	DRLSEGDSKYSQTSHKLVQLLTTTAEQQLRH	3.8551	0.93336	fast-shot_up	reg	single		0
ac_A0A286YDX1_25	ac	K	A0A286YDX1	Kdm6a	25	A0A286YDX1_25	TAAAAAAAAAFGDEEKKMAAGKASGESEEAS	3.3787	1.6679	fast-shot_up	reg	single		0
ac_A0A2I3BQF4_5	ac	K	A0A2I3BQF4	Rpl30	5	A0A2I3BQF4_5	___________MKSGKYVLGYKQTLKMIRQG	3.75123	1.11077	fast-shot_up	reg	multi	hetero	0
ac_A2A9C8_120	ac	K	A2A9C8	Med8	120	A2A9C8_120	WRPSGKMPSGIKTNIKSASMHPYQR______	2.2602	0.80884	fast-shot_up	reg	single		0
ac_A2AG39_99	ac	K	A2AG39	Stoml2	99	A2AG39_99	AQTTMRSELGKLSLDKVFRERESLNANIVDA	0.487627	0.680977	fast-shot_down	reg	single		0
ac_A2AQA7_1055	ac	K	A2AQA7	Aqr	1055	A2AQA7_1055	AMTCTHAALKRHDLVKLGFKYDNILMEEAAQ	0.33183	1.4729	fast-shot_down	reg	single		0
ac_A2BGI9_101	ac	K	A2BGI9	Ppih	101	A2BGI9_101	GVASIYRGPFADENFKLRHSAPGLLSMNVPT	2.11965	0.89933	fast-shot_up	reg	single		0
ac_B1AZI6_307	ac	K	B1AZI6	Thoc2	307	B1AZI6_307	DNCIMDEYKREIVEAKQIVRKLTMVVLSSEK	2.1136	1.0832	fast-shot_up	reg	multi	syn	2
ac_B7ZCL7_251	ac	K	B7ZCL7	Dkc1	251	B7ZCL7_251	HKDESYLRRVVYPLEKLLTSHKRLV______	0.49635	0.72421	fast-shot_down	reg	single		0
ac_B7ZDE0_40	ac	K	B7ZDE0	Ptpa	40	B7ZDE0_40	VNQGLIRMYKAECLEKFPVIQHFKFGSLLPI	0.47954	1.28793	fast-shot_down	reg	single		0
ac_D3Z600_28	ac	K	D3Z600	Pex5	28	D3Z600_28	GANPLMKLATHFTQDKALRQEGLRPGPWPPG	2.6835	0.81347	fast-shot_up	reg	multi	syn	0
ac_E9Q0U7_624	ac	K	E9Q0U7	Hsph1	624	E9Q0U7_624	LCGPYEKFICEQEHEKFLRLLTETEDWLYEE	3.43697	0.932847	fast-shot_up	reg	multi	hetero	0
ac_E9QAS4_1561	ac	K	E9QAS4	Chd4	1561	E9QAS4_1561	IEENSLKEEESTEGEKEVKSTAPEATVECAQ	20.637	1.07457	fast-shot_up	reg	multi	hetero	0
ac_E9QL31_108	ac	K	E9QL31	Dab2	108	E9QL31_108	IWVNISLSGIKIIDEKTGVIEHEHPVNKISF	8.39786	0.62899	fast-shot_up	reg	multi	hetero	0
ac_E9QME5_782	ac	K	E9QME5	Trim33	782	E9QME5_782	CGSSGRTAEKSAHSFKSDQVKVKQEPGTEEE	2.23832	0.93354	fast-shot_up	reg	multi	hetero	0
ac_E9QME5_776	ac	K	E9QME5	Trim33	776	E9QME5_776	TGSRGSCGSSGRTAEKSAHSFKSDQVKVKQE	2.23832	0.93354	fast-shot_up	reg	multi	hetero	0
ac_F6ZFT1_63	ac	K	F6ZFT1	Ndufab1	63	F6ZFT1_63	DGIKDRVLYVLKLYDKIDPEKLSVNSHFMKD	0.30236	1.096	fast-shot_down	reg	single		0
ac_F6ZV59_141	ac	K	F6ZV59	Hnrnpd	141	F6ZV59_141	DNKTNKRRGFCFITFKEEEPVKKIMEKKYHN	3.3085	1.4171	fast-shot_up	reg	multi	syn	0
ac_G3UZB0_40	ac	K	G3UZB0	Pagr1a	40	G3UZB0_40	PGSSARSQKREARLDKVLSDMKRHKKLEEQI	0.297123	0.777747	fast-shot_down	reg	single		0
ac_G3X8Q0_16	ac	K	G3X8Q0	Sp1	16	G3X8Q0_16	MSDQDHSMDEVTAVVKIEKDVGGNNGGSGNG	2.3237	0.67659	fast-shot_up	reg	single		0
ac_G5E839_202	ac	K	G5E839	Cct4	202	G5E839_202	TIDDCELVEGLVLTQKVANSGITRVEKAKIG	2.3172	1.3153	fast-shot_up	reg	single		0
ac_G5E8J8_581	ac	K	G5E8J8	Wiz	581	G5E8J8_581	GSPIDTLREILKKKSKLCLIKKEPPAGDLAP	0.479427	1.15913	fast-shot_down	reg	multi	syn	0
ac_H3BJC9_686	ac	K	H3BJC9	Sik2	686	H3BJC9_686	PQQSLETQYLQHRLQKPNLLPKAQSPCPVYC	0.034464	0.41804	fast-shot_down	reg	single		0
ac_O35047_148	ac	K	O35047	Psmc3ip	148	O35047_148	LKKECAQYTERLKNIKAATNHVTPEEKEKVY	0.45804	1.0672	fast-shot_down	reg	single		0
ac_O55142_45	ac	K	O55142	Rpl35a	45	O55142_45	IEGVYARDETEFYLGKRCAYVYKAKNNTVTP	4.45273	0.95249	fast-shot_up	reg	single		3
ac_O88271_241	ac	K	O88271	Cfdp1	241	O88271_241	KIGAKKQKMSTLEKSKLDWESFKEEEGIGEE	7.6597	1.2952	fast-shot_up	reg	multi	hetero	3
ac_P10854_6	ac	K	P10854	Hist1h2bm	6	P10854_6	__________MPEPTKSAPAPKKGSKKAVTK	0.227235	0.483065	fast-shot_down	reg	multi	syn	4
ac_P10854_12	ac	K	P10854	Hist1h2bm	12	P10854_12	____MPEPTKSAPAPKKGSKKAVTKAQKKDG	0.227235	0.483065	fast-shot_down	reg	multi	syn	4
ac_P14733_110	ac	K	P14733	Lmnb1	110	P14733_110	DDTARERAKLQIELGKFKAEHDQLLLNYAKK	0.49124	0.94008	fast-shot_down	reg	multi	hetero	18
ac_P15864_75	ac	K	P15864	Hist1h1c	75	P15864_75	AALKKALAAAGYDVEKNNSRIKLGLKSLVSK	2.82567	0.621153	fast-shot_up	reg	multi	hetero	8
ac_P20152_188	ac	K	P20152	Vim	188	P20152_188	VERDNLAEDIMRLREKLQEEMLQREEAESTL	10.327	1.4109	fast-shot_up	reg	multi	hetero	35
ac_P24369_129	ac	K	P24369	Ppib	129	P24369_129	GGKSIYGERFPDENFKLKHYGPGWVSMANAG	5.4142	1.6737	fast-shot_up	reg	single		10
ac_P26443_352	ac	K	P26443	Glud1	352	P26443_352	IWNPDGIDPKELEDFKLQHGSILGFPKAKVY	0.46001	0.97969	fast-shot_down	reg	single		14
ac_P26638_266	ac	K	P26638	Sars	266	P26638_266	IGKGSEKSDDNSYDEKYLIATSEQPIAALHR	2.0708	0.94348	fast-shot_up	reg	single		10
ac_P27773_362	ac	K	P27773	Pdia3	362	P27773_362	KALEQFLQEYFDGNLKRYLKSEPIPESNEGP	0.3059	0.68047	fast-shot_down	reg	single		10
ac_P35979_99	ac	K	P35979	Rpl12	99	P35979_99	ALKEPPRDRKKQKNIKHSGNITFDEIVNIAR	2.5946	0.970183	fast-shot_up	reg	multi	syn	8
ac_P48678_450	ac	K	P48678	Lmna	450	P48678_450	RTSGRVAVEEVDEEGKFVRLRNKSNEDQSMG	0.41424	0.8481	fast-shot_down	reg	multi	hetero	28
ac_P49710_249	ac	K	P49710	Hcls1	249	P49710_249	GARGLKAKFESLAEEKRKREEEEKAQQMARQ	2.6431	1.4745	fast-shot_up	reg	multi	hetero	6
ac_P49710_133	ac	K	P49710	Hcls1	133	P49710_133	RGFGGKYGVERDRADKSAVGFDYKGEVEKHA	2.58857	1.25102	fast-shot_up	reg	multi	hetero	6
ac_P61979_163	ac	K	P61979	Hnrnpk	163	P61979_163	RLLIHQSLAGGIIGVKGAKIKELRENTQTTI	4.26903	0.94923	fast-shot_up	reg	multi	hetero	21
ac_P61979_422	ac	K	P61979	Hnrnpk	422	P61979_422	GQRIKQIRHESGASIKIDEPLEGSEDRIITI	2.66667	0.857517	fast-shot_up	reg	multi	hetero	21
ac_P62334_314	ac	K	P62334	Psmc6	314	P62334_314	IHIDLPNEQARLDILKIHAGPITKHGEIDYE	0.42466	0.70734	fast-shot_down	reg	single		20
ac_P97351_109	ac	K	P97351	Rps3a	109	P97351_109	KNCLTNFHGMDLTRDKMCSMVKKWQTMIEAH	2.6814	1.04575	fast-shot_up	reg	single		7
ac_P97807_210	ac	K	P97807	Fh	210	P97807_210	AAAVEVHKVLLPGLQKLHDALSAKSKEFAQV	0.46097	0.72593	fast-shot_down	reg	single		7
ac_Q3T9X3_299	ac	K	Q3T9X3	Dnm2	299	Q3T9X3_299	QLTNHIRESLPTLRSKLQSQLLSLEKEVEEY	2.0885	0.81602	fast-shot_up	reg	single		0
ac_Q3TF41_271	ac	K	Q3TF41	Nap1l1	271	Q3TF41_271	TGCQIDWKKGKNVTLKTIKKKQKHKGRGTVR	0.48917	1.01133	fast-shot_down	reg	single		2
ac_Q3UM45_134	ac	K	Q3UM45	Ppp1r7	134	Q3UM45_134	ELQSLRELDLYDNQIKKIENLEALTELEVLD	0.47644	0.876877	fast-shot_down	reg	single		9
ac_Q4LDD4_1034	ac	K	Q4LDD4	Arap1	1034	Q4LDD4_1034	LKEGEQHVDDVSSALKRFLRDLPDGLFTRAQ	2.9726	0.54549	fast-shot_up	reg	multi	syn	2
ac_Q5RKN9_19	ac	K	Q5RKN9	Capza1	19	Q5RKN9_19	FEDRVSDEEKVRIAAKFITHAPPGEFNEVFN	3.58933	1.0789	fast-shot_up	reg	single		0
ac_Q61656_236	ac	K	Q61656	Ddx5	236	Q61656_236	CIATPGRLIDFLECGKTNLRRTTYLVLDEAD	2.3831	0.91865	fast-shot_up	reg	single		18
ac_Q64433_66	ac	K	Q64433	Hspe1	66	Q64433_66	SGGKGKSGEIEPVSVKVGDKVLLPEYGGTKV	0.394647	0.83379	fast-shot_down	reg	single		3
ac_Q6IRU2_215	ac	K	Q6IRU2	Tpm4	215	Q6IRU2_215	ETRAEFAERTVSKLEKTIDDLEEKLAQAKEE	0.43783	0.69517	fast-shot_down	reg	single		14
ac_Q6P5D8_1799	ac	K	Q6P5D8	Smchd1	1799	Q6P5D8_1799	TLPDWKRPLPHFRNGKLHFKPFGNPVFARDL	7.69915	1.3959	fast-shot_up	reg	multi	syn	21
ac_Q6ZWX6_141	ac	K	Q6ZWX6	Eif2s1	141	Q6ZWX6_141	QLESLFQRTAWVFDDKYKRPGYGAYDAFKHA	0.49503	1.1563	fast-shot_down	reg	multi	hetero	13
ac_Q7JJ13_274	ac	K	Q7JJ13	Brd2	274	Q7JJ13_274	PLLAVSAAPPAQPLAKKKGVKRKADTTTPTP	0.4927	0.77636	fast-shot_down	reg	multi	hetero	2
ac_Q8BJW5_410	ac	K	Q8BJW5	Nol11	410	Q8BJW5_410	PGFKQLLSIIKKDSEKHIEVELRKFLAKSTP	2.0439	1.1579	fast-shot_up	reg	single		2
ac_Q8BP67_43	ac	K	Q8BP67	Rpl24	43	Q8BP67_43	VFQFLNAKCESAFLSKRNPRQINWTVLYRRK	2.7266	1.3354	fast-shot_up	reg	multi	syn	7
ac_Q8CGC7_1389	ac	K	Q8CGC7	Eprs	1389	Q8CGC7_1389	MKSCQFVAVRRDTGEKLTIAEKEAEAKLEKV	6.2534	1.5029	fast-shot_up	reg	single		9
ac_Q8CGP1_6	ac	K	Q8CGP1	Hist1h2bk	6	Q8CGP1_6	__________MPEPAKSAPAPKKGSKKAVTK	0.10809	0.4055	fast-shot_down	reg	multi	syn	0
ac_Q8CGP1_12	ac	K	Q8CGP1	Hist1h2bk	12	Q8CGP1_12	____MPEPAKSAPAPKKGSKKAVTKAQKKDG	0.10809	0.4055	fast-shot_down	reg	multi	syn	0
ac_Q8K2B3_179	ac	K	Q8K2B3	Sdha	179	Q8K2B3_179	EDGKIYQRAFGGQSLKFGKGGQAHRCCCVAD	0.487637	0.947443	fast-shot_down	reg	single		24
ac_Q8QZT1_121	ac	K	Q8QZT1	Acat1	121	Q8QZT1_121	LGAGLPISTPCTTVNKVCASGMKAIMMASQS	0.434237	0.727363	fast-shot_down	reg	single		10
ac_Q8VCN5_72	ac	K	Q8VCN5	Cth	72	Q8VCN5_72	FEYSRSGNPTRNCLEKAVAALDGAKHSLAFA	0.11409	0.72165	fast-shot_down	reg	single		6
ac_Q8VDD5_1209	ac	K	Q8VDD5	Myh9	1209	Q8VDD5_1209	HSQAVEELADQLEQTKRVKATLEKAKQTLEN	0.40648	0.66608	fast-shot_down	reg	multi	hetero	226
ac_Q91VI7_252	ac	K	Q91VI7	Rnh1	252	Q91VI7_252	AGIAALCPGLLLPSCKLRTLWLWECDITAEG	2.5088	0.97427	fast-shot_up	reg	multi	hetero	5
ac_Q921K2_621	ac	K	Q921K2	Parp1	621	Q921K2_621	SKEDAVEHFMKLYEEKTGNAWHSKNFTKYPK	0.127115	1.18477	fast-shot_down	reg	multi	hetero	5
ac_Q924B0_61	ac	K	Q924B0	Impa1	61	Q924B0_61	TDQKVEKMLMSSIKEKYPCHSFIGEESVAAG	0.42688	1.0503	fast-shot_down	reg	single		0
ac_Q93092_292	ac	K	Q93092	Taldo1	292	Q93092_292	KAAQTSDSEKIHLDEKAFRWLHNEDQMAVEK	0.32568	0.547975	fast-shot_down	reg	multi	syn	3
ac_Q99020_208	ac	K	Q99020	Hnrnpab	208	Q99020_208	DPKLNKRRGFVFITFKEEDPVKKVLEKKFHT	0.461193	0.918543	fast-shot_down	reg	multi	syn	12
ac_Q99JX4_176	ac	K	Q99JX4	Eif3m	176	Q99JX4_176	KHTLLRLLYEALVDCKKSDAASKVMVELLGS	2.0384	0.91281	fast-shot_up	reg	single		5
ac_Q99LG2_852	ac	K	Q99LG2	Tnpo2	852	Q99LG2_852	ASWVSPKDDLRDMFYKILHGFKDQVGEENWQ	2.38854	0.82953	fast-shot_up	reg	single		0
ac_Q9CWK8_193	ac	K	Q9CWK8	Snx2	193	Q9CWK8_193	FSVKRRFSDFLGLHSKLASKYLHVGYIVPPA	0.49313	12.553	fast-shot_down	reg	multi	hetero	0
ac_Q9D0E1_671	ac	K	Q9D0E1	Hnrnpm	671	Q9D0E1_671	VRNLPFDFTWKMLKDKFNECGHVLYADIKME	3.5919	0.90775	fast-shot_up	reg	multi	hetero	14
ac_Q9D1R9_36	ac	K	Q9D1R9	Rpl34	36	Q9D1R9_36	RLSRTPGNRIVYLYTKKVGKAPKSACGVCPG	0.459987	0.662953	fast-shot_down	reg	single		5
ac_Q9D8B3_14	ac	K	Q9D8B3	Chmp4b	14	Q9D8B3_14	__MSVFGKLFGAGGGKAGKGGPTPQEAIQRL	0.48651	3.409	fast-shot_down	reg	multi	syn	90
ac_Q9D8B3_77	ac	K	Q9D8B3	Chmp4b	77	Q9D8B3_77	KRAALQALKRKKRYEKQLAQIDGTLSTIEFQ	0.41952	0.6463	fast-shot_down	reg	multi	syn	90
ac_Q9D8N0_208	ac	K	Q9D8N0	Eef1g	208	Q9D8N0_208	TCINQPQFRAILGEVKLCEKMAQFDAKKFAE	0.38763	1.31625	fast-shot_down	reg	single		19
ac_Q9DAR7_137	ac	K	Q9DAR7	Dcps	137	Q9DAR7_137	HLSDIKTTVVYPATEKHLQKYMRQDLRLIRE	2.75717	0.92082	fast-shot_up	reg	single		2
ac_Q9JIK5_768	ac	K	Q9JIK5	Ddx21	768	Q9JIK5_768	VCFDVRTEAVTEIQEKWHDSRRWQLTVATEQ	20.341	1.1773	fast-shot_up	reg	multi	hetero	6
ac_Q9Z1Q5_192	ac	K	Q9Z1Q5	Clic1	192	Q9Z1Q5_192	DCNLLPKLHIVQVVCKKYRGFTIPEAFRGVH	2.6387	0.75875	fast-shot_up	reg	multi	hetero	4
ac_Q9Z2I9_88	ac	K	Q9Z2I9	Sucla2	88	Q9Z2I9_88	KGFVAKSSDEAYAIAKKLGSKDVVIKAQVLA	3.00805	1.26975	fast-shot_up	reg	single		13
ac_Z4YJT3_869	ac	K	Z4YJT3	Larp1	869	Z4YJT3_869	HELLKENGFTQHVYHKYRRRCLNERKRLGIG	0.36306	1.2055	fast-shot_down	reg	multi	hetero	0
p_A0A087WNP6_8	p	S	A0A087WNP6	Cdv3	8	A0A087WNP6_8	________MAETEERSLDNFFAKRDKKKKKE	2.1476	1.33398	fast-shot_up	reg	multi	syn	0
p_A0A087WNV1_253	p	S	A0A087WNV1	Agfg1	253	A0A087WNV1_253	VNANFAHFDNFPKSSSADFGTFSTSQSHQTA	4.0805	1.8692	fast-shot_up	reg	multi	syn	0
p_A0A087WP63_564	p	T	A0A087WP63	Gm42715	564	A0A087WP63_564	RDDERSEVDGGSGPPTPGPTTTLGPKKEITD	2.36012	1.60471	fast-shot_up	reg	multi	hetero	0
p_A0A087WP63_2595	p	S	A0A087WP63	Gm42715	2595	A0A087WP63_2595	SPEGPLPARPPRRRTSADVEIRGQGSGRTGQ	2.9852	1.3843	fast-shot_up	reg	multi	hetero	0
p_A0A087WPB2_141	p	S	A0A087WPB2	Mdfic	141	A0A087WPB2_141	APVSQKMHRKIQSSLSVNNDISKKSKVNAVF	2.101	1.2728	fast-shot_up	reg	single		0
p_A0A087WQX4_32	p	S	A0A087WQX4	Klf13	32	A0A087WQX4_32	HPGMLQRRGGGSRTGSLSDYSRSDASSPTIS	4.7332	1.2944	fast-shot_up	reg	multi	syn	0
p_A0A087WQX6_18	p	S	A0A087WQX6	Gtf2e2	18	A0A087WQX6_18	PSLLRDRELFKKRALSTPVVEKRAVPSE___	3.32485	1.07115	fast-shot_up	reg	single		0
p_A0A087WRM8_132	p	S	A0A087WRM8	Relch	132	A0A087WRM8_132	LLESGRELPRLRDYFSNPGNFERQSGTPPGM	7.5301	2.9338	fast-shot_up	reg	single		0
p_A0A087WS55_6	p	S	A0A087WS55	Topbp1	6	A0A087WS55_6	__________XRKLSSPLSEVIVRNLTVALA	3.91903	1.60623	fast-shot_up	reg	single		0
p_A0A087WSE3_2199	p	S	A0A087WSE3	Speg	2199	A0A087WSE3_2199	SGDGESSEGGSSARASPVLAVRRRLSSTLER	0.435497	0.77946	fast-shot_down	reg	multi	hetero	0
p_A0A0A0MQ73_2217	p	S	A0A0A0MQ73	Kmt2d	2217	A0A0A0MQ73_2217	LKPRCPSLDNLAVPESPGVAGGKASEPLLSP	2.1482	1.2	fast-shot_up	reg	multi	hetero	0
p_A0A0A0MQA2_889	p	S	A0A0A0MQA2	Mapkbp1	889	A0A0A0MQA2_889	LAPSPRGPSQDSLAVSPAGPGKHGPQGPELS	2.4713	1.5485	fast-shot_up	reg	single		0
p_A0A0A6YW97_40	p	T	A0A0A6YW97	Prpf18	40	A0A0A6YW97_40	TDYDAFQRLRKIEILTPEVNKGLRNDLKAAL	5.98987	1.7003	fast-shot_up	reg	single		0
p_A0A0A6YWD3_352	p	Y	A0A0A6YWD3	Lin9	352	A0A0A6YWD3_352	KKLREMNTEAEKLKSYSMPIGIEFQRRYATI	2.7253	1.4122	fast-shot_up	reg	single		0
p_A0A0A6YWH9_44	p	S	A0A0A6YWH9	Zfp639	44	A0A0A6YWH9_44	DGTKARNRNQSYLVPSPVLRILDHTVFSTEK	2.27365	1.45475	fast-shot_up	reg	single		0
p_A0A0A6YY64_458	p	S	A0A0A6YY64	Pfkfb3	458	A0A0A6YY64_458	TPLASPEPTKKPRINSFEERVASTSAALPSC	6.61107	2.7675	fast-shot_up	reg	multi	syn	0
p_A0A0A6YY64_447	p	S	A0A0A6YY64	Pfkfb3	447	A0A0A6YY64_447	GPNPLMRRNSVTPLASPEPTKKPRINSFEER	6.31502	1.53189	fast-shot_up	reg	multi	syn	0
p_A0A0A6YY64_443	p	T	A0A0A6YY64	Pfkfb3	443	A0A0A6YY64_443	DAKKGPNPLMRRNSVTPLASPEPTKKPRINS	5.7534	1.4942	fast-shot_up	reg	multi	syn	0
p_A0A0B4J1E2_14	p	S	A0A0B4J1E2	Snw1	14	A0A0B4J1E2_14	__MALTSFLPAPTQLSQDQLEAEERARSQRS	0.47209	1.3524	fast-shot_down	reg	single		0
p_A0A0G2JE08_248	p	T	A0A0G2JE08	Tdrkh	248	A0A0G2JE08_248	EAALWKNTNSSMGPATPLEVPLRKGGGDMVV	2.2824	1.13363	fast-shot_up	reg	single		0
p_A0A0G2JFW6_1132	p	S	A0A0G2JFW6	Rprd2	1132	A0A0G2JFW6_1132	RSNSFNSTFEHHLPPSPLEHGAPFQREPVGP	2.77567	1.49402	fast-shot_up	reg	multi	syn	0
p_A0A0G2JFW6_1325	p	S	A0A0G2JFW6	Rprd2	1325	A0A0G2JFW6_1325	GGGGGGNTSSSGLPLSPAHRDAIGRSGMILR	3.17295	1.3225	fast-shot_up	reg	multi	syn	0
p_A0A0G2JFW6_550	p	S	A0A0G2JFW6	Rprd2	550	A0A0G2JFW6_550	SEVSSTSASKASVGQSPVLPSTTFKLPSSSL	2.25943	1.26173	fast-shot_up	reg	multi	syn	0
p_A0A0J9YTU3_924	p	S	A0A0J9YTU3	Specc1	924	A0A0J9YTU3_924	LSRPPSLGFGNTRLLSASTGGLKPSKLSVER	4.2915	2.0189	fast-shot_up	reg	multi	hetero	0
p_A0A0J9YTU3_905	p	S	A0A0J9YTU3	Specc1	905	A0A0J9YTU3_905	RAEDRKSDPYLRKSPSLESLSRPPSLGFGNT	0.423333	0.76737	fast-shot_down	reg	multi	hetero	0
p_A0A0J9YV01_623	p	S	A0A0J9YV01	Zeb2	623	A0A0J9YV01_623	KALLLSSVLSEKGLTSPINPYKDHMSVLKAY	2.55883	0.990765	fast-shot_up	reg	multi	syn	0
p_A0A0J9YV01_758	p	T	A0A0J9YV01	Zeb2	758	A0A0J9YV01_758	TNIKAVDKLDHSRSNTPSPLNLSSTSSKNSH	0.410342	0.851085	fast-shot_down	reg	multi	syn	0
p_A0A0N4SUL6_16	p	S	A0A0N4SUL6	Emg1	16	A0A0N4SUL6_16	MSAASGGFQPRERRFSVQEQDWETTPPKKLR	2.2609	1.3044	fast-shot_up	reg	single		0
p_A0A0N4SV79_245	p	S	A0A0N4SV79	Mitf	245	A0A0N4SV79_245	ARAHGLSLIPSTGLCSPDLVNRIIKQEPVLE	2.57547	1.60737	fast-shot_up	reg	single		0
p_A0A0N4SV80_381	p	S	A0A0N4SV80	Zfp638	381	A0A0N4SV80_381	ESKKDYQSEADLPIRSPFGIVKASWLPKFTQ	14.0742	2.7379	fast-shot_up	reg	multi	hetero	0
p_A0A0N4SV80_1571	p	S	A0A0N4SV80	Zfp638	1571	A0A0N4SV80_1571	NPLKGKRKEALKISPSPELNLKKKKGKTSVP	2.05758	1.33318	fast-shot_up	reg	multi	hetero	0
p_A0A0N4SVC2_236	p	S	A0A0N4SVC2	Tra2a	236	A0A0N4SVC2_236	GGGGGGGGGGGRRRDSYYDRGYDRGYDRYED	5.29327	1.7525	fast-shot_up	reg	single		0
p_A0A0N4SW73_480	p	S	A0A0N4SW73	Rab11fip5	480	A0A0N4SW73_480	SRSEQGRRGSVGEKGSPSLGASPHHSSTGEE	0.210735	0.530645	fast-shot_down	reg	multi	syn	0
p_A0A0N4SW73_474	p	S	A0A0N4SW73	Rab11fip5	474	A0A0N4SW73_474	HHHQGLSRSEQGRRGSVGEKGSPSLGASPHH	0.210735	0.530645	fast-shot_down	reg	multi	syn	0
p_A0A0N4SW93_866	p	S	A0A0N4SW93	C2cd5	866	A0A0N4SW93_866	SANSNSGIPAAQRATSVDYSSFADRCSSWIE	5.0696	2.44018	fast-shot_up	reg	single		0
p_A0A0R4J017_431	p	T	A0A0R4J017	Tshz3	431	A0A0R4J017_431	NSAMKKGKPIMETPVTPTITTLLDEKVQSVP	6.5545	2.5856	fast-shot_up	reg	multi	syn	0
p_A0A0R4J017_310	p	T	A0A0R4J017	Tshz3	310	A0A0R4J017_310	IKTKHYQKVPLKEPVTPVAAKIIPAARKKPS	2.6923	1.1386	fast-shot_up	reg	multi	syn	0
p_A0A0R4J041_43	p	S	A0A0R4J041	Mettl3	43	A0A0R4J041_43	QDSGHLDLRNPEAALSPTFRSDSPVPTAPTS	3.2904	1.0752	fast-shot_up	reg	single		0
p_A0A0R4J060_416	p	S	A0A0R4J060	Sap130	416	A0A0R4J060_416	NIPVAKVVPQQITHTSPRIQPDYPPERSSLI	2.18787	0.905803	fast-shot_up	reg	single		0
p_A0A0R4J098_118	p	S	A0A0R4J098	Zfp326	118	A0A0R4J098_118	FGGSYGGRFESSYRNSLDSFGGRNQGGSSWE	4.25685	1.68837	fast-shot_up	reg	single		0
p_A0A0R4J0P5_336	p	T	A0A0R4J0P5	Pstpip1	336	A0A0R4J0P5_336	TTPSAPAASTETLTPTPERNELVYASIEVQA	2.6538	1.6865	fast-shot_up	reg	multi	syn	0
p_A0A0R4J0P5_318	p	S	A0A0R4J0P5	Pstpip1	318	A0A0R4J0P5_318	PSCGVIKRFSGLLHGSPKTTPSAPAASTETL	0.478333	0.738127	fast-shot_down	reg	multi	syn	0
p_A0A0R4J0T4_2	p	S	A0A0R4J0T4	Ikbkb	2	A0A0R4J0T4_2	______________MSWSPSLPTQTCGAWEM	5.06895	1.55455	fast-shot_up	reg	multi	hetero	0
p_A0A0R4J0T4_675	p	S	A0A0R4J0T4	Ikbkb	675	A0A0R4J0T4_675	IACSKVRGPVSGSPDSMNVSRLSHPGQLMSQ	2.08585	0.86996	fast-shot_up	reg	multi	hetero	0
p_A0A0R4J104_313	p	S	A0A0R4J104	Dab2	313	A0A0R4J104_313	DPFAQPDQSAPSSFDSLTSPDQKKASLSSSS	2.35758	1.5812	fast-shot_up	reg	multi	hetero	0
p_A0A0R4J104_731	p	S	A0A0R4J104	Dab2	731	A0A0R4J104_731	APRQGVLLGTKSADNSLENPFSKGFSSSNPS	2.4083	1.43423	fast-shot_up	reg	multi	hetero	0
p_A0A0R4J104_727	p	S	A0A0R4J104	Dab2	727	A0A0R4J104_727	PPKPAPRQGVLLGTKSADNSLENPFSKGFSS	2.02285	1.42508	fast-shot_up	reg	multi	hetero	0
p_A0A0R4J104_407	p	S	A0A0R4J104	Dab2	407	A0A0R4J104_407	KSSPNPFVGSPPKGLSVPNGVKQDLESSVQS	3.39283	1.13353	fast-shot_up	reg	multi	hetero	0
p_A0A0R4J108_294	p	S	A0A0R4J108	Homez	294	A0A0R4J108_294	LGCISQSLSPSKKALSPQVEPLWPQRLWNNS	2.52175	1.1504	fast-shot_up	reg	single		0
p_A0A0R4J144_136	p	S	A0A0R4J144	4930432K21Rik	136	A0A0R4J144_136	VQTQPDGTLSKERTISLDNRSLGNNGFEMAT	3.18785	1.5243	fast-shot_up	reg	single		0
p_A0A0R4J196_99	p	S	A0A0R4J196	Spag9	99	A0A0R4J196_99	PGSEQWKFQELSQPRSHTSLKDELSDISQGG	4.17607	1.97957	fast-shot_up	reg	multi	syn	0
p_A0A0R4J199_98	p	Y	A0A0R4J199	Cass4	98	A0A0R4J199_98	LPRGPDTDLTSSGAPYQVQDLISPPPQGPVY	3.688	1.9072	fast-shot_up	reg	multi	hetero	0
p_A0A0R4J1A7_383	p	T	A0A0R4J1A7	Arid3a	383	A0A0R4J1A7_383	PSGAHSMLPSPKLPVTPLGLAASTNGSSITP	4.6806	1.7638	fast-shot_up	reg	multi	syn	0
p_A0A0R4J1F3_22	p	S	A0A0R4J1F3	Hdac9	22	A0A0R4J1F3_22	SVDVKSEVPMGLEPISPLDLRTDLRMMMPVV	5.35435	2.4915	fast-shot_up	reg	multi	syn	0
p_A0A0R4J1F3_421	p	S	A0A0R4J1F3	Hdac9	421	A0A0R4J1F3_421	QQKLLVAGGVPLHPQSPLATKERISPGIRGT	2.13603	0.713167	fast-shot_up	reg	multi	syn	0
p_A0A0R4J1F8_919	p	T	A0A0R4J1F8	Wdhd1	919	A0A0R4J1F8_919	NRMENNEKSPVIKPLTPKPRSKQASAASYFQ	2.21983	1.43257	fast-shot_up	reg	multi	hetero	0
p_A0A0R4J1F8_1040	p	S	A0A0R4J1F8	Wdhd1	1040	A0A0R4J1F8_1040	TASDGAEAKKRKRVVSEICETENQEETVKEN	5.2973	1.4214	fast-shot_up	reg	multi	hetero	0
p_A0A0R4J1I5_92	p	S	A0A0R4J1I5	Foxp4	92	A0A0R4J1I5_92	QVARQFLLQQASSLNSPGNNDSKQSASAVQV	2.15497	0.88054	fast-shot_up	reg	multi	syn	0
p_A0A0R4J1U0_262	p	S	A0A0R4J1U0	Ift57	262	A0A0R4J1U0_262	YQQGNGGVTERTRLLSEVTEELEKVK_____	2.3482	1.47615	fast-shot_up	reg	single		0
p_A0A0R4J1Y9_62	p	S	A0A0R4J1Y9	Glcci1	62	A0A0R4J1Y9_62	RSKQSSRHSKEKDRQSPLHGNHITISHTQAI	0.49703	0.84204	fast-shot_down	reg	multi	syn	0
p_A0A0R4J249_338	p	S	A0A0R4J249	Zfp110	338	A0A0R4J249_338	VGWEPTLGNRELTPDSPIPVVKPIHDPNTKD	3.7019	1.49547	fast-shot_up	reg	single		0
p_A0A0R4J260_916	p	S	A0A0R4J260	Otud4	916	A0A0R4J260_916	SAVDEFPDARVEGAHSLSAASVSSKHEGRVE	2.0115	0.78627	fast-shot_up	reg	multi	hetero	0
p_A0A0R4J2B2_202	p	S	A0A0R4J2B2	Kctd12	202	A0A0R4J2B2_202	SPSGGAAGPLLTPSQSLDGSRRSGYITIGYR	5.90767	2.32767	fast-shot_up	reg	multi	syn	0
p_A0A0U1RPD8_1173	p	S	A0A0U1RPD8	Gtf3c1	1173	A0A0U1RPD8_1173	PMPLGSGGSGRLPLWSEGRADAELCADKEEQ	3.1832	1.5683	fast-shot_up	reg	multi	hetero	0
p_A0A0U1RPG9_434	p	S	A0A0U1RPG9	Uri1	434	A0A0U1RPG9_434	SAADVEDRRGLLRSTSSEEAVATEAGGSSLD	2.10332	1.50537	fast-shot_up	reg	multi	hetero	0
p_A0A0U1RPJ4_493	p	T	A0A0U1RPJ4	Rnf40	493	A0A0U1RPJ4_493	KKEELVSSEDDAQALTPVTQGLPSRGREPEA	4.1556	1.46867	fast-shot_up	reg	multi	hetero	0
p_A0A0U1RPM2_419	p	T	A0A0U1RPM2	Fes	419	A0A0U1RPM2_419	DDRHSTSSTEREGGRTPTLEILKSHFSGIFR	2.027	1.3878	fast-shot_up	reg	single		0
p_A0A0U1RPU5_16	p	S	A0A0U1RPU5	Rgs10	16	A0A0U1RPU5_16	MFTRAVSRLSRKRPPSDIHDGDGSSSSGHQS	11.2327	3.76733	fast-shot_up	reg	single		0
p_A0A0U1RQ85_600	p	S	A0A0U1RQ85	Cbl	600	A0A0U1RQ85_600	NPGDPWNGRELTNRHSLPFSLPSQMEPRADV	3.3195	1.437	fast-shot_up	reg	multi	hetero	0
p_A0A140LHY7_414	p	S	A0A140LHY7	Pold3	414	A0A140LHY7_414	PKKGAAALGKANRQVSITGFFQKK_______	3.83387	1.32617	fast-shot_up	reg	single		0
p_A0A140LI34_525	p	S	A0A140LI34	Zfp654	525	A0A140LI34_525	SVVQPKGQVNVKRSLSALNTSKVDHSVPRHR	3.35067	1.4054	fast-shot_up	reg	single		0
p_A0A140LIR5_62	p	S	A0A140LIR5	Zp2	62	A0A140LIR5_62	GTLICDKDEVRIEFSSRFDMEKWNPSVVDTL	0.31985	0.66546	fast-shot_down	reg	multi	syn	0
p_A0A140LIR5_61	p	S	A0A140LIR5	Zp2	61	A0A140LIR5_61	PGTLICDKDEVRIEFSSRFDMEKWNPSVVDT	0.31985	0.66546	fast-shot_down	reg	multi	syn	0
p_A0A140T8I6_39	p	S	A0A140T8I6	Epsti1	39	A0A140T8I6_39	AGQRRELGLQQNRRQSLEVAAPEGPKMERQG	3.94205	2.03132	fast-shot_up	reg	multi	syn	0
p_A0A140T8S5_421	p	S	A0A140T8S5	Champ1	421	A0A140T8S5_421	PELRRPGPPLSPEIRSPAGSPELKKPSSSPD	2.89322	1.61608	fast-shot_up	reg	multi	hetero	0
p_A0A140T8S5_110	p	S	A0A140T8S5	Champ1	110	A0A140T8S5_110	PKEQPSKDTESGKSPSPPERQNPAFDPAEAR	2.5402	1.4449	fast-shot_up	reg	multi	hetero	0
p_A0A1B0GQZ1_73	p	S	A0A1B0GQZ1	Mrpl23	73	A0A1B0GQZ1_73	QTFTFPDLFPEKDPRSPEPLEEELPQQRQSS	3.4113	1.65556	fast-shot_up	reg	single		0
p_A0A1B0GR85_1331	p	S	A0A1B0GR85	2900026A02Rik	1331	A0A1B0GR85_1331	AKSQEPGSRYPVSPGSPPSDRKKGTPRRSTG	0.235255	0.610907	fast-shot_down	reg	multi	hetero	0
p_A0A1B0GRX5_232	p	T	A0A1B0GRX5	Ssbp4	232	A0A1B0GRX5_232	KNSPGAVGGLSNAPGTPRDDGEMAAAGTFLH	2.30127	1.5061	fast-shot_up	reg	multi	syn	0
p_A0A1B0GSQ6_156	p	Y	A0A1B0GSQ6	Rpl13a	156	A0A1B0GSQ6_156	KFAYLGRLAHEVGWKYQAVTATLEEKR____	2.63835	1.56335	fast-shot_up	reg	single		0
p_A0A1B0GT08_147	p	T	A0A1B0GT08	Deaf1	147	A0A1B0GT08_147	SIVETTGLKGPAAPLTPGPQSPPTPLAPGQE	2.70637	1.52953	fast-shot_up	reg	single		0
p_A0A1D5RL96_157	p	S	A0A1D5RL96	Btbd8	157	A0A1D5RL96_157	PEKGPDVSFPRYRTSSDCFLGKGEIPEDITG	3.3338	0.54076	fast-shot_up	reg	single		0
p_A0A1D5RLR0_79	p	S	A0A1D5RLR0	Tsnax	79	A0A1D5RLR0_79	TVESKRTIFLLHRITSAPDMEEILTESESKL	13.061	1.6967	fast-shot_up	reg	single		0
p_A0A1D5RLV0_666	p	S	A0A1D5RLV0	Iws1	666	A0A1D5RLV0_666	REQRDLEQMPQRRRLSSTGGQTPRRDLEKVL	12.513	3.73953	fast-shot_up	reg	multi	hetero	0
p_A0A1D5RLV0_667	p	S	A0A1D5RLV0	Iws1	667	A0A1D5RLV0_667	EQRDLEQMPQRRRLSSTGGQTPRRDLEKVLT	8.76553	2.99	fast-shot_up	reg	multi	hetero	0
p_A0A1D5RLV0_27	p	S	A0A1D5RLV0	Iws1	27	A0A1D5RLV0_27	DDGGATPVQDERDSGSDGEDGVTEQHSGSDT	0.38072	0.76776	fast-shot_down	reg	multi	hetero	0
p_A0A1D5RM97_1201	p	S	A0A1D5RM97	Mast3	1201	A0A1D5RM97_1201	PLACPPVPTPPPRSPSPLPGHIPIPARSPRL	0.27829	1.16772	fast-shot_down	reg	multi	syn	0
p_A0A1D5RM97_2	p	S	A0A1D5RM97	Mast3	2	A0A1D5RM97_2	______________MSDPSYWTAVAAPGHRS	0.48502	0.709083	fast-shot_down	reg	multi	syn	0
p_A0A1I7Q4G8_185	p	T	A0A1I7Q4G8	Gatad2a	185	A0A1I7Q4G8_185	ATAQKPTASSGSTVTTPPPLVRGTQNIPAGK	2.52053	1.6058	fast-shot_up	reg	multi	hetero	0
p_A0A1I7Q4G8_96	p	S	A0A1I7Q4G8	Gatad2a	96	A0A1I7Q4G8_96	MRTSHSDMKSEKRPPSPDVIVLSDSEQPSSP	0.42528	1.12395	fast-shot_down	reg	multi	hetero	0
p_A0A1L1SQ12_71	p	S	A0A1L1SQ12	Tmod3	71	A0A1L1SQ12_71	TSKSATGPFDRERLLSYLEKQALEHKDRDDY	2.8189	1.18765	fast-shot_up	reg	single		0
p_A0A1L1SQE2_974	p	S	A0A1L1SQE2	Ahi1	974	A0A1L1SQE2_974	SETLYRDSPPKVKERSPPLTPKEKTKPEKPL	0.49846	0.91377	fast-shot_down	reg	multi	syn	0
p_A0A1L1SR23_157	p	S	A0A1L1SR23	Btbd8	157	A0A1L1SR23_157	PEKGPDVSFPRYRTSSDCFLGKGEIPEDITG	3.4148	1.584	fast-shot_up	reg	single		0
p_A0A1L1SRC3_136	p	S	A0A1L1SRC3	Rbm7	136	A0A1L1SRC3_136	VGNVSPTAQMVQRSFSSPEDYQRQAVVGRSL	6.61517	2.32083	fast-shot_up	reg	multi	syn	0
p_A0A1L1SRC3_108	p	S	A0A1L1SRC3	Rbm7	108	A0A1L1SRC3_108	QDASVSYPQHHVGNLSPTSTSPNSYERTVGN	2.52527	1.28403	fast-shot_up	reg	multi	syn	0
p_A0A1L1SV12_10	p	S	A0A1L1SV12	Med17	10	A0A1L1SV12_10	______MSGVRAVRISIESACEKQVQEVGLD	5.28085	1.28165	fast-shot_up	reg	single		0
p_A0A1W2P6P0_25	p	S	A0A1W2P6P0	Mpp5	25	A0A1W2P6P0_25	VTEESDSGIKNLDLASPEEYPKHREMAVDCP	3.41977	1.86793	fast-shot_up	reg	single		0
p_A0A1W2P701_78	p	S	A0A1W2P701	Snx6	78	A0A1W2P701_78	NKKEKLEDFFKNMVKSADGVIVSGVKDVDDF	4.56067	1.34424	fast-shot_up	reg	multi	syn	0
p_A0A1W2P714_182	p	S	A0A1W2P714	Zup1	182	A0A1W2P714_182	DMEIHVKTKHASLLESPLKDCHQPLYDCPMC	2.81025	1.4507	fast-shot_up	reg	single		0
p_A0A1W2P7D8_7	p	T	A0A1W2P7D8	Ppp2r5e	7	A0A1W2P7D8_7	_________MSSAPTTPPSVDKVDGFSRKSV	2.11382	1.30028	fast-shot_up	reg	single		0
p_A0A1W2P7G4_25	p	S	A0A1W2P7G4	Bcl9l	25	A0A1W2P7G4_25	LPHPRRREAPGSPPLSPRGHCPPAPAKPMHP	2.16415	1.36365	fast-shot_up	reg	multi	syn	0
p_A0A1W2P7G4_21	p	S	A0A1W2P7G4	Bcl9l	21	A0A1W2P7G4_21	NKTRLPHPRRREAPGSPPLSPRGHCPPAPAK	2.16415	1.36365	fast-shot_up	reg	multi	syn	0
p_A0A1Y7VKX7_67	p	S	A0A1Y7VKX7	Ddx24	67	A0A1Y7VKX7_67	ELTDYRLVKNPSRLFSSEETKKRKAQAVSEE	4.7232	1.92377	fast-shot_up	reg	single		0
p_A0A1Y7VP67_34	p	S	A0A1Y7VP67	Elmsan1	34	A0A1Y7VP67_34	GDQEPAAKEQPPPLQSPPQSLRAKEEQYGAH	5.02866	1.9483	fast-shot_up	reg	multi	hetero	0
p_A0A1Y7VP67_620	p	T	A0A1Y7VP67	Elmsan1	620	A0A1Y7VP67_620	TKAGTFIAPPVYSNITPYQSHLRSPVRLADH	4.09453	1.41332	fast-shot_up	reg	multi	hetero	0
p_A0A1Y7VP67_148	p	S	A0A1Y7VP67	Elmsan1	148	A0A1Y7VP67_148	HSTWNHLPLYGGPKGSPHPGVGVPPYYNHPE	3.60813	1.3811	fast-shot_up	reg	multi	hetero	0
p_A0A286YCQ0_162	p	S	A0A286YCQ0	Sorbs1	162	A0A286YCQ0_162	IVLLQHNREQQKRLSSLSDPASERRAGEQDP	2.4636	1.51363	fast-shot_up	reg	single		0
p_A0A286YCW1_70	p	S	A0A286YCW1	Rad17	70	A0A286YCW1_70	TLESNRLSARKRGRLSLEQTHGLETSRERLS	10.644	2.3189	fast-shot_up	reg	single		0
p_A0A286YCX6_279	p	S	A0A286YCX6	Trappc8	279	A0A286YCX6_279	PCTMTSSKNSDSNLLSLDGLDNEVKDGLPNN	4.19195	1.18375	fast-shot_up	reg	multi	hetero	21
p_A0A286YDA2_699	p	S	A0A286YDA2	Nolc1	699	A0A286YDA2_699	RGGSISVQVNSVKFDSE______________	3.25081	1.1257	fast-shot_up	reg	multi	hetero	0
p_A0A286YDI0_188	p	S	A0A286YDI0	Zmym5	188	A0A286YDI0_188	ASFPRNQKQQGVDSLSPVASLPKQIFQPSNQ	3.59523	1.95643	fast-shot_up	reg	multi	syn	0
p_A0A286YDI0_71	p	S	A0A286YDI0	Zmym5	71	A0A286YDI0_71	ASSKHENPPGTDSTISPSWRDLTSQKGNLCE	4.08583	1.75307	fast-shot_up	reg	multi	syn	0
p_A0A286YDJ6_1108	p	T	A0A286YDJ6	Kdm3b	1108	A0A286YDJ6_1108	SLRDLLHSGPGKLPQTPLDTGIPFPPVFSSS	6.1484	2.55283	fast-shot_up	reg	multi	syn	0
p_A0A286YDJ6_1054	p	S	A0A286YDJ6	Kdm3b	1054	A0A286YDJ6_1054	KDAGSLRSVLNKESHSPFGLDSFNSTAKVSP	2.50215	1.26125	fast-shot_up	reg	multi	syn	0
p_A0A286YDJ6_1068	p	S	A0A286YDJ6	Kdm3b	1068	A0A286YDJ6_1068	HSPFGLDSFNSTAKVSPLTPKLFNSLLLGPT	2.61274	0.976434	fast-shot_up	reg	multi	syn	0
p_A0A286YDJ6_415	p	T	A0A286YDJ6	Kdm3b	415	A0A286YDJ6_415	PTLTPAFPRSLLNTRTPENHENLFLQPPKLS	2.31125	0.71046	fast-shot_up	reg	multi	syn	0
p_A0A286YDY1_206	p	S	A0A286YDY1	Fam193b	206	A0A286YDY1_206	LEQESEQTPGPARPQSLSQGKGRSRRSRNKQ	3.4011	1.876	fast-shot_up	reg	single		0
p_A0A286YE25_204	p	S	A0A286YE25	Spast	204	A0A286YE25_204	LQLLEKLQPVLQFSKSQTDVYNESTNLTCRN	2.4984	1.5311	fast-shot_up	reg	multi	syn	0
p_A0A2I3BPG9_32	p	S	A0A2I3BPG9	Rpl36a-ps1	32	A0A2I3BPG9_32	KHQPHKVTQYKKGKDSLYAQGKQRYDRKQSS	2.7502	1.5131	fast-shot_up	reg	single		0
p_A0A2I3BQA9_97	p	S	A0A2I3BQA9	Wbp4	97	A0A2I3BQA9_97	RLGLPLPSDISEPTVSPVISTVQPTPTSNQQ	5.04877	1.72793	fast-shot_up	reg	single		0
p_A0A2R8VHQ0_475	p	Y	A0A2R8VHQ0	Tns2	475	A0A2R8VHQ0_475	DGALAHTRGPLDGSPYAQVQRVPRQTPPAPS	21.6795	0.43938	fast-shot_up	reg	single		0
p_A0A2R8VHV1_287	p	S	A0A2R8VHV1	Phf20l1	287	A0A2R8VHV1_287	KEDCSATAPVLEQAISPKPQSQKKNEAVISS	2.23187	1.2307	fast-shot_up	reg	single		0
p_A0A338P6A2_162	p	S	A0A338P6A2	Thap7	162	A0A338P6A2_162	CFPVEEASAPATLPASPAVRLDPGLNSPFSD	3.0305	1.44423	fast-shot_up	reg	single		0
p_A0A338P6K9_632	p	S	A0A338P6K9	Qser1	632	A0A338P6K9_632	DEFPVQKLQALQSQASLESSSQRLPDGEVNA	3.2325	1.19297	fast-shot_up	reg	single		0
p_A0A338P6V9_584	p	S	A0A338P6V9	Ccdc14	584	A0A338P6V9_584	AEVARLRELTRTLQSSMAKLLSDLSMDTARC	0.43695	0.68002	fast-shot_down	reg	multi	syn	0
p_A0A338P6W1_1664	p	S	A0A338P6W1	Rbbp6	1664	A0A338P6W1_1664	AVKPKPQLSHSSRLSSDLTRETDEAAFEPDY	8.10998	2.07423	fast-shot_up	reg	multi	hetero	0
p_A0A338P6W1_1737	p	S	A0A338P6W1	Rbbp6	1737	A0A338P6W1_1737	QPGADRSQSQSSPSVSPSRSHSPSGSQTRSH	2.89107	1.7698	fast-shot_up	reg	multi	hetero	0
p_A0A338P6X7_24	p	S	A0A338P6X7	Ifnar1	24	A0A338P6X7_24	LEDGTCFLGNEKYLQSPALRTEPALLC____	2.6283	1.5903	fast-shot_up	reg	single		0
[truncated: 28,357 more rows]

## Sheet: Thp1
	Time series analysis of PTM data in Thp1 cell
	"PTM, posttranslational modification"
ID	PTM_type	site_type	uniprot	protein	position	uniprot_position	sequence window	M/L	H/L	fuzzy_type	change_type	regulated_type	time_type	interactor_number
ac_A0A0C4DG98_1277	ac	K	A0A0C4DG98	THOC2	1277	A0A0C4DG98_1277	ENVKGGEKTPVSGSLKSPVPRSDIPEPEREQ	1.0734	2.29385	slow_up	reg	single		0
ac_A0A182DWF2_476	ac	K	A0A182DWF2	TXNRD2	476	A0A182DWF2_476	MRTVGIHPTCSEEVVKLRISKRSGLDPTVTG	0.854403	5.50967	slow_up	reg	single		0
ac_A0A2R8YCX2_245	ac	K	A0A2R8YCX2	RNASEH2B	245	A0A2R8YCX2_245	DLKTEKKNSKMTAAQKALAKVDKSGMKSIDT	0.50977	2.1238	slow_up	reg	multi	syn	0
ac_A0A2R8YCX2_239	ac	K	A0A2R8YCX2	RNASEH2B	239	A0A2R8YCX2_239	TKFNTKDLKTEKKNSKMTAAQKALAKVDKSG	0.50977	2.1238	slow_up	reg	multi	syn	0
ac_A0AUZ9_848	ac	K	A0AUZ9	KANSL1L	848	A0AUZ9_848	YEEREQARWSLWEQSKWHRRNSRAYSKNVEG	1.4477	2.3341	slow_up	reg	single		3
ac_A6PVH9_171	ac	K	A6PVH9	CPNE1	171	A6PVH9_171	GKSDPFLEFFRQGDGKWHLVYRSEVIKNNLN	1.05627	2.98407	slow_up	reg	single		0
ac_A8MT40_754	ac	K	A8MT40	PDPR	754	A8MT40_754	EYEIDIAGYRFQAKAKLYPVASLFTQKRRKD	0.82589	5.3498	slow_up	reg	single		0
ac_A8MXP9_571	ac	K	A8MXP9	MATR3	571	A8MXP9_571	ALWFQGRCVKVDLSEKYKKLVLRIPNRGIDL	0.68999	3.2848	slow_up	reg	single		7
ac_B4DXW1_203	ac	K	B4DXW1	ACTR3	203	B4DXW1_203	VKEFNKYDTDGSKWIKQYTGINAISKKEFSI	0.85588	6.6144	slow_up	reg	single		0
ac_C9JEH7_71	ac	K	C9JEH7	RPS4Y1	71	C9JEH7_71	FLRNRLKYALTGDEVKKICMQRFIKIDGKVR	1.0974	2.95243	slow_up	reg	single		0
ac_C9JP00_275	ac	K	C9JP00	MBNL1	275	C9JP00_275	AQAAATAAAMTQSAVKSLKRPLEATFDLGIP	0.598	3.8815	slow_up	reg	single		3
ac_E9PFN5_169	ac	K	E9PFN5	GSTK1	169	E9PFN5_169	GLLEKIATPKVKNQLKETTEAACRYGERSGW	0.76293	35.167	slow_up	reg	single		0
ac_E9PI42_8	ac	K	E9PI42	FRG1	8	E9PI42_8	________MAEYSYVKSTKLVLKGTKTKRFA	0.9991	3.2729	slow_up	reg	single		0
ac_F5H669_321	ac	K	F5H669	CPSF7	321	F5H669_321	RVANDERCRVLISSLKDCLHGIEAKSYSVGA	1.39525	2.54705	slow_up	reg	single		0
ac_F8VXG7_484	ac	K	F8VXG7	SCAF11	484	F8VXG7_484	QDSENNLLKNNLLNTKLEKSLEEKNESLTEH	0.94005	2.0766	slow_up	reg	multi	hetero	0
ac_F8VXG7_207	ac	K	F8VXG7	SCAF11	207	F8VXG7_207	PLLKKKLRSSVAAPEKSSSNDSVDEETAESD	0.82645	2.0303	slow_up	reg	multi	hetero	0
ac_F8W1A4_85	ac	K	F8W1A4	AK2	85	F8W1A4_85	AGKLVSDEMVVELIEKNLETPLCKNGFLLDG	0.56344	10.025	slow_up	reg	single		0
ac_F8W6A0_107	ac	K	F8W6A0	PPHLN1	107	F8W6A0_107	VSSSKVLDKPSRLTEKELAEAASKWAAEKLE	1.3004	2.66405	slow_up	reg	single		0
ac_G3V576_216	ac	K	G3V576	HNRNPC	216	G3V576_216	TQIKQKVDSLLENLEKIEKEQSKQAAGVDQG	0.94378	2.2042	slow_up	reg	single		0
ac_H0Y5B5_358	ac	K	H0Y5B5	PBRM1	358	H0Y5B5_358	NQGQLIAEPFYHLPSKKKYPDYYQQIKMPIS	0.91827	14.305	slow_up	reg	single		0
ac_I3L0K7_215	ac	K	I3L0K7	TRAP1	215	I3L0K7_215	ALIRKLRDVLQQRLIKFFIDQSKKDAEKYAK	0.80799	4.04635	slow_up	reg	single		0
ac_J3KTA4_351	ac	K	J3KTA4	DDX5	351	J3KTA4_351	IMSEKENKTIVFVETKRRCDELTRKMRRDGW	0.996887	3.7954	slow_up	reg	multi	hetero	2
ac_J3KTA4_523	ac	K	J3KTA4	DDX5	523	J3KTA4_523	FRDRENYDRGYSSLLKRDFGAKTQNGVYSAA	0.70097	2.3299	slow_up	reg	multi	hetero	2
ac_M0R2H5_110	ac	K	M0R2H5	SARS2	110	M0R2H5_110	ELRQLQEQIRSLEEEKAAVTEAVRALLANQD	0.647793	3.87577	slow_up	reg	single		0
ac_O95433_212	ac	K	O95433	AHSA1	212	O95433_212	ARPVGVKIPTCKITLKETFLTSPEELYRVFT	0.66039	3.8238	slow_up	reg	single		44
ac_O95865_51	ac	K	O95865	DDAH2	51	O95865_51	LDLAKAQREHGVLGGKLRQRLGLQLLELPPE	0.599785	2.27	slow_up	reg	single		37
ac_P07108_8	ac	K	P07108	DBI	8	P07108_8	________MSQAEFEKAAEEVRHLKTKPSDE	1.71703	2.52403	slow_up	reg	single		22
ac_P07237_326	ac	K	P07237	P4HB	326	P07237_326	ECPAVRLITLEEEMTKYKPESEELTAERITE	0.8406	2.0096	slow_up	reg	single		153
ac_P08133_75	ac	K	P08133	ANXA6	75	P08133_75	QSYKSLYGKDLIADLKYELTGKFERLIVGLM	0.758395	8.2106	slow_up	reg	multi	hetero	24
ac_P09874_528	ac	K	P09874	PARP1	528	P09874_528	EEGINKSEKRMKLTLKGGAAVDPDSGLEHSA	0.604665	2.00525	slow_up	reg	multi	syn	161
ac_P10412_63	ac	K	P10412	HIST1H1E	63	P10412_63	VAASKERSGVSLAALKKALAAAGYDVEKNNS	1.35713	2.01713	slow_up	reg	multi	hetero	189
ac_P12956_575	ac	K	P12956	XRCC6	575	P12956_575	SEEELKTHISKGTLGKFTVPMLKEACRAYGL	1.37737	2.12157	slow_up	reg	single		204
ac_P13010_282	ac	K	P13010	XRCC5	282	P13010_282	ILQERVKKTWTVVDAKTLKKEDIQKETVYCL	0.98418	2.0112	slow_up	reg	multi	syn	135
ac_P16402_17	ac	K	P16402	HIST1H1D	17	P16402_17	SETAPLAPTIPAPAEKTPVKKKAKKAGATAG	1.29543	2.29137	slow_up	reg	single		32
ac_P17987_515	ac	K	P17987	TCP1	515	P17987_515	QAGVFEPTIVKVKSLKFATEAAITILRIDDL	1.0474	2.137	slow_up	reg	multi	syn	203
ac_P22307_479	ac	K	P22307	SCP2	479	P22307_479	KDGPGGKEATWVVDVKNGKGSVLPNSDKKAD	0.52903	3.0205	slow_up	reg	multi	hetero	22
ac_P23528_152	ac	K	P23528	CFL1	152	P23528_152	ANCYEEVKDRCTLAEKLGGSAVISLEGKPL_	1.06215	12.6091	slow_up	reg	single		104
ac_P27348_49	ac	K	P27348	YWHAQ	49	P27348_49	AELSNEERNLLSVAYKNVVGGRRSAWRVISS	0.82692	2.555	slow_up	reg	single		365
ac_P27797_48	ac	K	P27797	CALR	48	P27797_48	WTSRWIESKHKSDFGKFVLSSGKFYGDEEKD	0.82168	21.325	slow_up	reg	multi	hetero	88
ac_P29401_310	ac	K	P29401	TKT	310	P29401_310	SVDIANIRMPSLPSYKVGDKIATRKAYGQAL	1.1355	2.7884	slow_up	reg	single		72
ac_P30041_56	ac	K	P30041	PRDX6	56	P30041_56	RDFTPVCTTELGRAAKLAPEFAKRNVKLIAL	0.77173	12.111	slow_up	reg	single		36
ac_P30049_136	ac	K	P30049	ATP5F1D	136	P30049_136	TLDMLDLGAAKANLEKAQAELVGTADEATRA	0.77556	4.34357	slow_up	reg	single		62
ac_P31946_159	ac	K	P31946	YWHAB	159	P31946_159	VSNSQQAYQEAFEISKKEMQPTHPIRLGLAL	0.65589	3.6604	slow_up	reg	multi	hetero	518
ac_P35579_1459	ac	K	P35579	MYH9	1459	P35579_1459	KKFDQLLAEEKTISAKYAEERDRAEAEAREK	0.77218	2.0081	slow_up	reg	multi	syn	337
ac_P37837_277	ac	K	P37837	TALDO1	277	P37837_277	ELLQDNAKLVPVLSAKAAQASDLEKIHLDEK	0.68465	3.7836	slow_up	reg	multi	syn	26
ac_P39023_356	ac	K	P39023	RPL3	356	P39023_356	KKRVLTLRKSLLVQTKRRALEKIDLKFIDTT	0.66541	3.3402	slow_up	reg	single		114
ac_P40939_531	ac	K	P40939	HADHA	531	P40939_531	KTSKDTSASAVAVGLKQGKVIIVVKDGPGFY	0.8478	5.2298	slow_up	reg	single		105
ac_P42704_295	ac	K	P42704	LRPPRC	295	P42704_295	KGDIDHVKQTLEKVEKSELHLMDRDLLQIIF	1.8616	2.88673	slow_up	reg	multi	hetero	104
ac_P46013_1639	ac	K	P46013	MKI67	1639	P46013_1639	KNPASSKRRLKTSLGKVGVKEELLAVGKLTQ	1.6362	2.9449	slow_up	reg	multi	hetero	476
ac_P46013_2005	ac	K	P46013	MKI67	2005	P46013_2005	KTPTSSKQRLKISLGKVGVKEEVLPVGKLTQ	1.22915	2.5424	slow_up	reg	multi	hetero	476
ac_P49411_447	ac	K	P49411	TUFM	447	P49411_447	GTGLVTNTLAMTEEEKNIKWG__________	0.764827	2.1636	slow_up	reg	multi	hetero	102
ac_P53004_269	ac	K	P53004	BLVRA	269	P53004_269	DQNIFVQKLLGQFSEKELAAEKKRILHCLGL	0.940733	2.0838	slow_up	reg	single		23
ac_P55265_613	ac	K	P55265	ADAR	613	P55265_613	ESQTPTPSATSFFSGKSPVTTLLECMHKLGN	0.6984	2.5437	slow_up	reg	multi	hetero	62
ac_P60709_68	ac	K	P60709	ACTB	68	P60709_68	YVGDEAQSKRGILTLKYPIEHGIVTNWDDME	0.93669	2.1319	slow_up	reg	single		305
ac_P62826_152	ac	K	P62826	RAN	152	P62826_152	VFHRKKNLQYYDISAKSNYNFEKPFLWLARK	0.5445	11.158	slow_up	reg	single		141
ac_P62993_6	ac	K	P62993	GRB2	6	P62993_6	__________MEAIAKYDFKATADDELSFKR	1.25	2.2686	slow_up	reg	multi	hetero	835
ac_P68104_212	ac	K	P68104	EEF1A1	212	P68104_212	NGDNMLEPSANMPWFKGWKVTRKDGNASGTT	1.34	2.199	slow_up	reg	single		226
ac_Q00839_670	ac	K	Q00839	HNRNPU	670	Q00839_670	VELQKEEAQKLLEQYKEESKKALPPEKKQNT	0.70566	8.0333	slow_up	reg	single		394
ac_Q14677_218	ac	K	Q14677	CLINT1	218	Q14677_218	ELSDKIGSTIDDTISKFRRKDREDSPERCSD	0.73654	2.3207	slow_up	reg	single		106
ac_Q14978_118	ac	K	Q14978	NOLC1	118	Q14978_118	KKAAVPAKRVGLPPGKAAAKASESSSSEESS	0.82144	2.7526	slow_up	reg	multi	syn	90
ac_Q15233_11	ac	K	Q15233	NONO	11	Q15233_11	_____MQSNKTFNLEKQNHTPRKHHQHHHQQ	0.607837	6.89983	slow_up	reg	single		99
ac_Q2TAM5_310	ac	K	Q2TAM5	RELA	310	Q2TAM5_310	RHRIEEKRKRTYETFKSIMKKSPFSGPTDPR	1.77823	5.43507	slow_up	reg	multi	hetero	0
ac_Q7L014_894	ac	K	Q7L014	DDX46	894	Q7L014_894	AILRGGTILAPTVSAKTIAEQLAEKINAKLN	1.1934	2.0864	slow_up	reg	multi	syn	27
ac_Q7L014_848	ac	K	Q7L014	DDX46	848	Q7L014_848	PGTSSVPAPTAGNAEKLEIAKRLALRINAQK	1.7749	2.08	slow_up	reg	multi	syn	27
ac_Q8WWM7_348	ac	K	Q8WWM7	ATXN2L	348	Q8WWM7_348	QGSGRESPSLASREGKYIPLPQRVREGPRGG	0.587533	2.0555	slow_up	reg	multi	hetero	55
ac_Q92522_19	ac	K	Q92522	H1FX	19	Q92522_19	ELEEALPVTTAEGMAKKVTKAGGSAALSPSK	1.0939	3.4371	slow_up	reg	single		71
ac_Q92797_1239	ac	K	Q92797	SYMPK	1239	Q92797_1239	EGPLPKETAAGGLTLKEERSPQTLAPVGEDA	1.00337	3.6522	slow_up	reg	multi	hetero	52
ac_Q92993_52	ac	K	Q92993	KAT5	52	Q92993_52	ISGRKLFYVHYIDFNKRLDEWVTHERLDLKK	1.2628	2.2987	slow_up	reg	single		204
ac_Q96L91_3155	ac	K	Q96L91	EP400	3155	Q96L91_3155	KLQMRVPAVRLKTPTKPPCQ___________	1.0823	2.66533	slow_up	reg	single		45
ac_Q96QR8_267	ac	K	Q96QR8	PURB	267	Q96QR8_267	PSYRNAITVPFKAWGKFGGAFCRYADEMKEI	0.91072	2.0105	slow_up	reg	single		22
ac_Q9BW27_92	ac	K	Q9BW27	NUP85	92	Q9BW27_92	GIFLGLQRIDEELTGKSRKSQLVRVSKNYRS	0.906157	2.42293	slow_up	reg	single		42
ac_Q9NWB6_270	ac	K	Q9NWB6	ARGLU1	270	Q9NWB6_270	ILGKGKSRPKLSFSLKTQD____________	0.67014	6.0532	slow_up	reg	single		24
ac_Q9UER7_512	ac	K	Q9UER7	DAXX	512	Q9UER7_512	MSSLQISNEKNLEPGKQISRSSGEQQNKGRI	0.82073	3.1025	slow_up	reg	multi	syn	146
ac_Q9UFN0_166	ac	K	Q9UFN0	NIPSNAP3A	166	Q9UFN0_166	FQMKPGGPALWGDAFKRAVHAHVNLGYTKLV	0.62888	2.15513	slow_up	reg	single		26
ac_Q9UHD1_89	ac	K	Q9UHD1	CHORDC1	89	Q9UHD1_89	KPEVKTTEKKELCELKPKFQEHIIQAPKPVE	1.1158	4.6432	slow_up	reg	multi	hetero	59
ac_Q9ULX6_533	ac	K	Q9ULX6	AKAP8L	533	Q9ULX6_533	SKKSSLMVARSILNNKLISKKLERYLKGENP	0.701665	3.4069	slow_up	reg	single		105
ac_Q9Y262_301	ac	K	Q9Y262	EIF3L	301	Q9Y262_301	DYYQAIKVLENIELNKKSMYSRVPECQVTTY	0.682807	2.31577	slow_up	reg	multi	syn	71
ac_Q9Y305_103	ac	K	Q9Y305	ACOT9	103	Q9Y305_103	IEVLLPLGSEPELREKYLTVQNTVRFGRILE	0.883557	2.72833	slow_up	reg	single		44
ac_Q9Y314_294	ac	K	Q9Y314	NOSIP	294	Q9Y314_294	GGTGFAGSGVKLQAEKSRPVMQA________	0.70392	2.9522	slow_up	reg	single		14
ac_Q9Y3A2_218	ac	K	Q9Y3A2	UTP11	218	Q9Y3A2_218	TQRIEREKKLFVIAQKIQTRKDLMDKTQKVK	1.10938	2.06847	slow_up	reg	single		15
p_A0A075B754_590	p	T	A0A075B754	ATAD5	590	A0A075B754_590	TQSKAESEASLLNVSTPKSTRRSGRISSTPT	1.7349	8.94595	slow_up	reg	multi	hetero	0
p_A0A087WTL4_396	p	S	A0A087WTL4	BCL2L13	396	A0A087WTL4_396	TETLLSEKEINAREESLVEELSPASEKKPVP	0.99182	5.2014	slow_up	reg	single		0
p_A0A087WTT1_272	p	Y	A0A087WTT1	PABPC1	272	A0A087WTT1_272	QMKQDRITRYQGVNLYVKNLDDGIDDERLRK	1.6896	47.653	slow_up	reg	single		0
p_A0A087WV20_1219	p	S	A0A087WV20	ALMS1	1219	A0A087WV20_1219	QTLPGSHIPEEAQKVSPVLGPADQKTGTPTP	1.00027	2.17697	slow_up	reg	single		0
p_A0A087WVZ6_420	p	S	A0A087WVZ6	ZMYND8	420	A0A087WVZ6_420	LMSKPVLSGGTGRRISLSDMPRSPMSTNSSV	1.01835	11.2157	slow_up	reg	single		0
p_A0A087WWP4_209	p	S	A0A087WWP4	RBM15	209	A0A087WWP4_209	LVLYDRPLKIEAVYVSRRRSRSPLDKDTYPP	0.96824	2.5217	slow_up	reg	multi	syn	0
p_A0A087WWP4_164	p	S	A0A087WWP4	RBM15	164	A0A087WWP4_164	EFKRFGDVSVKISHLSGSGSGDERVAFVNFR	0.90595	2.2078	slow_up	reg	multi	syn	0
p_A0A087WX59_366	p	S	A0A087WX59	ADRM1	366	A0A087WX59_366	KEGDTKDKKDEEEDMSLD_____________	1.59929	2.22262	slow_up	reg	single		0
p_A0A087WYW3_116	p	S	A0A087WYW3	NKTR	116	A0A087WYW3_116	SLSQRSRSWSYNGYYSDLSTARHSGHHKKRR	1.08425	2.82055	slow_up	reg	multi	hetero	0
p_A0A087WZV3_365	p	T	A0A087WZV3	CACNA1C	365	A0A087WZV3_365	HDIGPEIRRAISGDLTAEEELDKAMKEAVSA	1.0432	2.3127	slow_up	reg	single		0
p_A0A087X2D8_242	p	S	A0A087X2D8	SPAG9	242	A0A087X2D8_242	PGSEQWKFQELSQPRSHTSLKDELSDVSQGG	1.83217	3.5757	slow_up	reg	multi	hetero	0
p_A0A088AWL3_1357	p	S	A0A088AWL3	NCOR1	1357	A0A088AWL3_1357	YEDVKAGETVRSRHTSVVSSGPSVLRSTLHE	1.7375	3.737	slow_up	reg	single		0
p_A0A0A0MR08_330	p	S	A0A0A0MR08	USP19	330	A0A0A0MR08_330	PLAGEKAVPPGNDPVSPAMVRSRNPGKDDCA	1.2067	2.0156	slow_up	reg	single		0
p_A0A0A0MRB5_762	p	S	A0A0A0MRB5	MADD	762	A0A0A0MRB5_762	GKSNVDRRQAEIGEGSVRRRIYDNPYFEPQY	1.4864	2.0893	slow_up	reg	single		0
p_A0A0A0MRT6_217	p	S	A0A0A0MRT6	ABI1	217	A0A0A0MRT6_217	PTVPNDYMTSPARLGSQHSPGRTASLNQRPR	1.05364	3.42288	slow_up	reg	single		0
p_A0A0A0MS59_1623	p	S	A0A0A0MS59	SRCAP	1623	A0A0A0MS59_1623	FGGPRPRRQPPPPPRSPFYLDSLEEKRKRQR	1.26293	4.58287	slow_up	reg	multi	hetero	0
p_A0A0A0MSU2_996	p	S	A0A0A0MSU2	ELMSAN1	996	A0A0A0MSU2_996	SDILILRSHESNAPGSAGGQASEKPREGTGK	1.83387	2.3714	slow_up	reg	multi	hetero	0
p_A0A0A0MT10_444	p	S	A0A0A0MT10	BIN2	444	A0A0A0MT10_444	GSPTSPRASLGTGTASPRTSLEVSPNPEPPE	0.942207	3.59914	slow_up	reg	single		0
p_A0A0A6YYC0_327	p	S	A0A0A6YYC0	RPS6KA4	327	A0A0A6YYC0_327	VGNFAEEFTRLEPVYSPPGSPPPGDPRIFQG	1.46847	2.47767	slow_up	reg	multi	hetero	0
p_A0A0C4DGP8_44	p	S	A0A0C4DGP8	CEP89	44	A0A0C4DGP8_44	KAAVPRTPPPRSPNPSPERPRSALAAAILAT	1.0742	2.7413	slow_up	reg	multi	syn	0
p_A0A0C4DGP8_40	p	S	A0A0C4DGP8	CEP89	40	A0A0C4DGP8_40	SVAPKAAVPRTPPPRSPNPSPERPRSALAAA	1.0742	2.7413	slow_up	reg	multi	syn	0
p_A0A0D9SF09_6	p	S	A0A0D9SF09	MLLT3	6	A0A0D9SF09_6	__________MKDLHSDDNEEESDEVEDNDN	1.72833	2.02193	slow_up	reg	multi	syn	0
p_A0A0D9SF09_23	p	S	A0A0D9SF09	MLLT3	23	A0A0D9SF09_23	DNEEESDEVEDNDNDSEMERPVNRGGSRSRR	1.72833	2.02193	slow_up	reg	multi	syn	0
p_A0A0D9SF09_13	p	S	A0A0D9SF09	MLLT3	13	A0A0D9SF09_13	___MKDLHSDDNEEESDEVEDNDNDSEMERP	1.72833	2.02193	slow_up	reg	multi	syn	0
p_A0A0D9SFE4_791	p	S	A0A0D9SFE4	DNM1	791	A0A0D9SFE4_791	TPQRRAPAVPPARPGSRGPAPGPPPAGSALG	0.896985	4.9783	slow_up	reg	single		0
p_A0A0D9SGI5_108	p	T	A0A0D9SGI5	MEF2C	108	A0A0D9SGI5_108	NKGCESPDPDSSYALTPRTEEKYKKINEEFD	1.31998	2.45878	slow_up	reg	single		0
p_A0A0G2JIC6_49	p	S	A0A0G2JIC6	MRPS18B	49	A0A0G2JIC6_49	TKAPSEEDSLSSVPISPYKDEPWKYLESEEY	0.918507	2.3488	slow_up	reg	single		2
p_A0A0G2JMS7_394	p	T	A0A0G2JMS7	SCRIB	394	A0A0G2JMS7_394	AEEAAAEKRGLQRRATPHPSELKVMKRSIEG	0.86416	14.752	slow_up	reg	single		0
p_A0A0G2JNU3_33	p	S	A0A0G2JNU3	BDP1	33	A0A0G2JNU3_33	GARGSTASNPQRGRESPRPPEPATDSASKPA	0.540425	3.1206	slow_up	reg	single		0
p_A0A0G2JNY3_638	p	S	A0A0G2JNY3	ARHGAP27	638	A0A0G2JNY3_638	SESSRVDFGSSERLGSWQEKEEDARPNAAAP	1.00347	2.01857	slow_up	reg	single		0
p_A0A0R4J2F4_157	p	S	A0A0R4J2F4	IRAK4	157	A0A0R4J2F4_157	EQSYMPPDSSSPENKSLEVSDTRFHSFSFYE	1.38413	2.10893	slow_up	reg	single		0
p_A0A0U1RQF0_2196	p	S	A0A0U1RQF0	FASN	2196	A0A0U1RQF0_2196	TLRKLQELSSKADEASELACPTPKEDGLAQQ	1.30765	3.21552	slow_up	reg	single		0
p_A0A0U1RQU4_25	p	S	A0A0U1RQU4	CSNK1G1	25	A0A0U1RQU4_25	ASAITRESHTHRDRPSQQQPLRNQSTV____	1.7575	2.1714	slow_up	reg	single		0
p_A0A140T9I0_352	p	S	A0A140T9I0	HLA-A	352	A0A140T9I0_352	SDRKGGSYSQAASSDSAQGSDVSLTACKV__	1.10802	2.63065	slow_up	reg	single		0
p_A0A140TA71_60	p	S	A0A140TA71	GART	60	A0A140TA71_60	LIESMQINGSVLKNGSLTNHFSFEKKKARVA	1.67168	2.966	slow_up	reg	single		0
p_A0A1B0GV32_225	p	S	A0A1B0GV32	MEF2C	225	A0A1B0GV32_225	GNGYGNPRNSPGLLVSPGNLNKNMQAKSPPP	1.84683	2.17367	slow_up	reg	multi	syn	0
p_A0A1B0GV32_434	p	S	A0A1B0GV32	MEF2C	434	A0A1B0GV32_434	SYDGSDREDHRNEFHSPIGLTRPSPDERESP	1.61367	2.08737	slow_up	reg	multi	syn	0
p_A0A1B0GVV8_113	p	S	A0A1B0GVV8	ZEB2	113	A0A1B0GVV8_113	LLTCPYCDRGYKRLTSLKEHIKYRHEKNEEN	1.27013	3.6447	slow_up	reg	single		0
p_A0A1B0GWH8_12	p	S	A0A1B0GWH8	CLN3	12	A0A1B0GWH8_12	____MGGCAGSRRRFSDSEGEETVPEPRLPL	1.75358	5.02888	slow_up	reg	single		0
p_A0A1W2PNZ9_1566	p	S	A0A1W2PNZ9	JMJD1C	1566	A0A1W2PNZ9_1566	ECRLIRSKKGEEPAHSPVFCRFYYFRRLSFS	1.1634	7.0679	slow_up	reg	single		0
p_A0A1W2PQS6_250	p	Y	A0A1W2PQS6	RPS10-NUDT3	250	A0A1W2PQS6_250	KREWFKIEDAIKVLQYHKPVQASYFETLRQG	1.00472	4.4386	slow_up	reg	single		0
p_A0A286YF50_11	p	S	A0A286YF50		11	A0A286YF50_11	_____MTELASSGGGSPAGDGEEGLGDERGL	0.849172	4.09615	slow_up	reg	single		0
p_A0A2R8Y5U5_9	p	S	A0A2R8Y5U5	C9orf72	9	A0A2R8Y5U5_9	_______MSTLCPPPSPAVAKTEIALSGKSP	0.7533	2.1519	slow_up	reg	single		0
p_A0A2R8Y7M0_160	p	S	A0A2R8Y7M0	TMF1	160	A0A2R8Y7M0_160	PETTESQVKDSSLCVSGETLAAGTSSPKTEG	1.49653	8.4619	slow_up	reg	multi	syn	0
p_A0A2R8Y7M0_328	p	S	A0A2R8Y7M0	TMF1	328	A0A2R8Y7M0_328	LTESCCSSDAFERIDSFSVQSLDSRSVSEIN	1.9051	3.23315	slow_up	reg	multi	syn	0
p_A0A2R8Y7M0_333	p	S	A0A2R8Y7M0	TMF1	333	A0A2R8Y7M0_333	CSSDAFERIDSFSVQSLDSRSVSEINSDDEL	1.35002	2.01707	slow_up	reg	multi	syn	0
p_A0A2R8Y880_1501	p	S	A0A2R8Y880	RBBP6	1501	A0A2R8Y880_1501	KEARTSDKHDSTRASSNKDFTPNRDKKTDYD	0.80391	2.6719	slow_up	reg	multi	syn	0
p_A0A2R8Y880_1663	p	S	A0A2R8Y880	RBBP6	1663	A0A2R8Y880_1663	STVKPKPQLSHSSRLSSDLTRETDEAAFEPD	1.00386	2.01053	slow_up	reg	multi	syn	0
p_A0A2R8Y8A7_105	p	S	A0A2R8Y8A7	SNX27	105	A0A2R8Y8A7_105	FANFTFPRLPGKWPFSLSEQQLDARRRGLEE	1.07757	7.20593	slow_up	reg	single		0
p_A0A2R8YCY2_2455	p	S	A0A2R8YCY2	FRY	2455	A0A2R8YCY2_2455	SLDKCDMQILEERQLSGSTPSLNKMHHEDSD	1.60893	4.5973	slow_up	reg	multi	hetero	0
p_A0A2R8YEG7_116	p	S	A0A2R8YEG7	NLRP3	116	A0A2R8YEG7_116	FQCIEDRNARLGESVSLNKRYTRLRLIKEHR	1.34483	2.14807	slow_up	reg	single		0
p_A0A2U3TZV9_1587	p	S	A0A2U3TZV9	CCDC88A	1587	A0A2U3TZV9_1587	DDSSTGSRVHASRPASLDSGRTSTSNSNNNA	1.1352	36.946	slow_up	reg	multi	hetero	0
p_A0A2U3TZV9_1583	p	S	A0A2U3TZV9	CCDC88A	1583	A0A2U3TZV9_1583	QGVSDDSSTGSRVHASRPASLDSGRTSTSNS	0.96548	14.7295	slow_up	reg	multi	hetero	0
p_A0A2U3TZV9_1566	p	S	A0A2U3TZV9	CCDC88A	1566	A0A2U3TZV9_1566	KQLVNNKDTTSFEDISPQGVSDDSSTGSRVH	0.86903	2.1727	slow_up	reg	multi	hetero	0
p_A0A3B3IS71_855	p	S	A0A3B3IS71	RB1	855	A0A3B3IS71_855	GTSEKFQKINQMVCNSDRVLKRSAEGSNPPK	1.4044	2.1099	slow_up	reg	multi	hetero	0
p_A0A5E8_429	p	S	A0A5E8	GAS2L1	429	A0A5E8_429	PRGAPGGRGAQLSVPSPARRARSQSREEQAV	1.6667	2.275	slow_up	reg	single		0
p_A1L167_147	p	T	A1L167	UBE2QL1	147	A1L167_147	FSRKEAEATFKSLVKTHEKYGWVTPPVSDG_	0.99208	4.4794	slow_up	reg	multi	syn	0
p_A1L167_143	p	S	A1L167	UBE2QL1	143	A1L167_143	SKKSFSRKEAEATFKSLVKTHEKYGWVTPPV	0.99208	4.4794	slow_up	reg	multi	syn	0
p_A2ACR0_32	p	S	A2ACR0	PSMB9	32	A2ACR0_32	VSAGEAVVNRVFDKLSPLHERIYCALSGSAA	1.1524	2.74992	slow_up	reg	single		0
p_A8MUN3_2	p	S	A8MUN3		2	A8MUN3_2	______________MSFEYRHYKREAKICTC	1.39139	10.1991	slow_up	reg	single		0
p_A8MVU1_296	p	S	A8MVU1	NCF1C	296	A8MVU1_296	IRNAHSIHQRSRKRLSQDAYRRNSVRFLQQR	0.60186	10.062	slow_up	reg	single		0
p_A9Z1X7_401	p	T	A9Z1X7	SRRM1	401	A9Z1X7_401	SASPPRRRHRPSPPATPPPKTRHSPTPQQSN	0.810072	20.2618	slow_up	reg	single		7
p_B0QY04_58	p	S	B0QY04	NCF4	58	B0QY04_58	ALRRLRPRTRKVKSVSPQGNSVDRMAAPRAE	0.85913	2.5437	slow_up	reg	single		0
p_B0QY67_12	p	S	B0QY67	SUN2	12	B0QY67_12	____MSRRSQRLTRYSQGDDDGSSSSGGSSV	1.93493	2.7792	slow_up	reg	multi	hetero	0
p_B0QY67_38	p	S	B0QY67	SUN2	38	B0QY67_38	GGSSVAGSQSTLFKDSPLRTLKRKSSNMKRL	1.921	2.25547	slow_up	reg	multi	hetero	0
p_B0QY68_12	p	S	B0QY68	SUN2	12	B0QY68_12	____MSRRSQRLTRYSQGDDDGSSSSGGSSV	1.74533	2.72603	slow_up	reg	multi	hetero	0
p_B0QY83_396	p	S	B0QY83	MRTFA	396	B0QY83_396	VVVATVASSGVVKFGSTGSTPPVSPTPSERS	0.91245	53.178	slow_up	reg	single		0
p_B1AMY1_11	p	S	B1AMY1	TRAF2	11	B1AMY1_11	_____MAAASVTPPGSLELLQPGFSKTLLGT	1.96062	2.17933	slow_up	reg	single		0
p_B1AUU8_662	p	S	B1AUU8	EPS15	662	B1AUU8_662	PCPLPPGKRSINKLDSPDPFKLNDPFQPFPG	1.62348	2.58913	slow_up	reg	single		0
p_B4DHN5_6	p	S	B4DHN5	SDCBP	6	B4DHN5_6	__________MSLYPSLEDLKVDKVIQAQTA	1.79192	2.58127	slow_up	reg	single		0
p_B4DUR8_207	p	S	B4DUR8	CCT3	207	B4DUR8_207	RIVLLDSSLEYKKGESQTDIEITREEDFTRI	0.99281	2.42201	slow_up	reg	single		0
p_B4DWA1_247	p	S	B4DWA1	BAIAP2	247	B4DWA1_247	AGLERNGRMRVKAIFSHAAGDNSTLLSFKEG	0.970035	2.0225	slow_up	reg	single		0
p_B4DXZ6_410	p	S	B4DXZ6	FXR1	410	B4DXZ6_410	PSETESERKDELSDWSLAGEDDRDSRHQRDS	1.00519	2.90341	slow_up	reg	single		2
p_B4E1M0_13	p	S	B4E1M0	MSANTD2	13	B4E1M0_13	___MAAPCGSELPANSPLKIPKMEVLSPASP	0.98792	2.10294	slow_up	reg	single		0
p_B7Z3H4_211	p	S	B7Z3H4	BTRC	211	B7Z3H4_211	GMLWKKLIERMVRTDSLWRGLAERRGWGQYL	1.8256	3.0275	slow_up	reg	single		7
p_B7Z574_563	p	S	B7Z574	CAST	563	B7Z574_563	QSDKDLDDALDKLSDSLGQRQPDPDENKPME	1.17347	2.15597	slow_up	reg	multi	hetero	0
p_B7Z8L1_150	p	S	B7Z8L1	PPHLN1	150	B7Z8L1_150	DKERPVQSLKTSRDTSPSSGSAVSSSKVLDK	1.81337	9.67247	slow_up	reg	single		0
p_B7ZBB8_60	p	S	B7ZBB8	PPP1R3G	60	B7ZBB8_60	SETPSPDAQLGDRPLSPKEEAAPQEQEELLE	0.94548	2.28383	slow_up	reg	single		2
p_B7ZC06_66	p	S	B7ZC06	GOLGA2	66	B7ZC06_66	KNGSNPETTTSGGCHSPEDIQDILKVLVSDL	1.16085	2.3116	slow_up	reg	single		3
p_B8ZZL6_129	p	S	B8ZZL6	CAPG	129	B8ZZL6_129	LKYQEGGVESAFHKTSTGAPAAIKKLYQVKG	0.84025	6.4617	slow_up	reg	single		0
p_B8ZZS2_406	p	S	B8ZZS2	NAB1	406	B8ZZS2_406	RRLSAGLYRQSSEEHSPNGLTSDNSDGQGER	1.20877	2.1011	slow_up	reg	single		0
p_B8ZZU6_94	p	S	B8ZZU6	ATF2	94	B8ZZU6_94	KKASEDDIKKMPLDLSPLATPIIRSKIEEPS	1.23233	2.07347	slow_up	reg	multi	hetero	0
p_B9ZVN9_357	p	T	B9ZVN9	POLR1A	357	B9ZVN9_357	LALMAQEQKLPEEVATPTTDEEKDSLIAIDR	1.3992	3.17563	slow_up	reg	single		0
p_C9IY40_146	p	S	C9IY40	MRPL2	146	C9IY40_146	YDPCRSADIALVAGGSRKRWIIATENMQAGD	0.8461	2.29045	slow_up	reg	single		0
p_C9J0I9_311	p	S	C9J0I9	ZC3HC1	311	C9J0I9_311	EQAEKSPGPIVSRTRSWDSSSPVDRPEPEAA	1.2602	2.26408	slow_up	reg	multi	hetero	0
p_C9J494_113	p	S	C9J494	MKRN2	113	C9J494_113	GKREKRTLVLRDRNLSGMAERKTQPSMVSNP	0.84313	2.50825	slow_up	reg	single		0
p_C9J6P4_361	p	S	C9J6P4	ZC3HAV1	361	C9J6P4_361	STYLASNSTSAPNWKSLTSWTNDQGARRKTV	1.00322	5.6675	slow_up	reg	single		6
p_C9J7S4_46	p	S	C9J7S4	PLEKHG2	46	C9J7S4_46	VCETRTAAPAAPTMASPRGSGSSTSLSTVGS	1.04222	2.03947	slow_up	reg	single		0
p_C9JBM0_161	p	S	C9JBM0	NFE2L2	161	C9JBM0_161	HDAQCENTPEKELPVSPGHRKTPFTKDKHSS	0.90749	3.6267	slow_up	reg	single		0
p_C9JFD3_67	p	S	C9JFD3	NCOR2	67	C9JFD3_67	HLSPGSIIQPQRRRPSLLSEFQPGNERSQEL	1.3616	2.58427	slow_up	reg	single		0
p_C9JHG2_199	p	S	C9JHG2	RFTN1	199	C9JHG2_199	TEDARDAKNARGDHASLENEKPGTGDVCSAP	1.8186	2.3036	slow_up	reg	single		0
p_C9JKH7_181	p	S	C9JKH7	FNDC3B	181	C9JKH7_181	KKLKDRQIDRQNRLNSPPSSIYKSSCTTVYN	1.49092	2.26032	slow_up	reg	single		0
p_C9JQV0_59	p	S	C9JQV0	C7orf50	59	C9JQV0_59	GEAVLRPGLDAEPELSPEEQRVLERKLKKER	1.437	2.3031	slow_up	reg	single		2
p_C9JR56_528	p	S	C9JR56	SATB2	528	C9JR56_528	VQLPPEPVQVLHRQQSQPAKESSPPREEAPP	1.7754	2.4386	slow_up	reg	multi	hetero	0
p_C9JRC4_37	p	S	C9JRC4	PPP1R7	37	C9JRC4_37	VESEESGDEEGKKHSSGIVADLSEQSLKDGE	1.35167	2.00365	slow_up	reg	single		0
p_C9JS59_711	p	S	C9JS59	RNF123	711	C9JS59_711	RRPLSTSEKVKVRTLSVEQRTREDSS_____	1.4088	2.4997	slow_up	reg	single		0
p_C9JSR2_74	p	S	C9JSR2	PDLIM2	74	C9JSR2_74	GMLHAEAQSKIRQSPSPLRLQLDRSQATSPG	0.76349	4.2866	slow_up	reg	single		0
p_C9JWV2_133	p	S	C9JWV2	IL1B	133	C9JWV2_133	PVRSLNCTLRDSQQKSLVMSGPYELK_____	0.972897	4.27183	slow_up	reg	single		0
p_C9JYJ6_809	p	S	C9JYJ6	FILIP1L	809	C9JYJ6_809	VSPDRQSSWQFQRSNSNSSSVITTEDNKIHI	1.91523	2.73618	slow_up	reg	single		0
p_C9JZR2_230	p	S	C9JZR2	CTNND1	230	C9JZR2_230	RHYEDGYPGGSDNYGSLSRVTRIEERYRPSM	1.10745	2.294	slow_up	reg	single		0
p_C9K0D3_9	p	S	C9K0D3	MLF1	9	C9K0D3_9	_______MRQMIRSFSEPFGRDLLSISDGRG	1.25776	2.67782	slow_up	reg	single		0
p_C9K0U8_73	p	Y	C9K0U8	SSBP1	73	C9K0U8_73	SLATNEMWRSGDSEVYQLGDVSQKTTWHRIS	1.11277	2.33708	slow_up	reg	single		0
p_D6R946_18	p	S	D6R946	RBPJ	18	D6R946_18	HTEGSPAEEPPAHAPSPGKFGERPPPKRLTR	0.797713	3.88356	slow_up	reg	single		0
p_D6RAM3_277	p	S	D6RAM3	DOK3	277	D6RAM3_277	TRPQPCPLPRATSLPSLDTPGELREMPPGPE	1.8371	2.7974	slow_up	reg	multi	hetero	0
p_D6RAM3_308	p	S	D6RAM3	DOK3	308	D6RAM3_308	PPTSRKMHLAEPGPQSLPLLLGPEPNDLASG	1.5599	2.5648	slow_up	reg	multi	hetero	0
p_D6RE87_38	p	S	D6RE87	TET2	38	D6RE87_38	PICQTEPLATKLQNGSPLPERAHPEVNGDTK	1.02957	28.4449	slow_up	reg	multi	hetero	0
p_D6RGJ2_256	p	S	D6RGJ2	TNIP2	256	D6RGJ2_256	IQELEEKVASLLHQVSWRQDSREPDAGRIHA	1.01699	4.57683	slow_up	reg	multi	hetero	0
p_D6RGJ2_146	p	S	D6RGJ2	TNIP2	146	D6RGJ2_146	AEGERARAASDVLCRSLANETHQLRRTLTAT	0.686475	3.6405	slow_up	reg	multi	hetero	0
p_D7R525_185	p	Y	D7R525	MAPK9	185	D7R525_185	FGLARTACTNFMMTPYVVTRYYRAPEVILGM	1.9285	4.47823	slow_up	reg	single		0
p_E2QRF0_402	p	S	E2QRF0	USP45	402	E2QRF0_402	ERSQLIHDRKCIRKLSSGETVTYQKNENLEM	0.982764	3.20218	slow_up	reg	single		0
p_E5RG30_29	p	S	E5RG30	SNX16	29	E5RG30_29	NSASSFTTNRNQRSSSFGSVSTSSNSSKGQL	1.75885	2.1775	slow_up	reg	single		0
p_E5RH10_32	p	S	E5RH10	INTS8	32	E5RH10_32	GRREHLRRGPRCEEISEMGTGKLKAQEINFA	0.54065	745.472	slow_up	reg	multi	hetero	0
p_E5RIW3_51	p	Y	E5RIW3	TBCA	51	E5RIW3_51	SRMMIPDCQRRLEAAYLDLQRILENEKDLEE	1.1216	2.09977	slow_up	reg	single		2
p_E5RJU9_438	p	S	E5RJU9	MTDH	438	E5RJU9_438	KTRPKQEKAFSLKTISTSDPAEVLVKNSQPI	1.38432	2.1065	slow_up	reg	multi	hetero	0
p_E7EN12_84	p	T	E7EN12	GEMIN4	84	E7EN12_84	ALIIIWAKVLQPHPVTPSDTETRWQEDLFFS	1.286	2.3374	slow_up	reg	single		0
p_E7EN38_574	p	S	E7EN38	RAD50	574	E7EN38_574	EQLSSYEDKLFDVCGSQDFESDLDRLKEEIE	1.23169	2.32012	slow_up	reg	single		0
p_E7EPN9_502	p	S	E7EPN9	PRRC2C	502	E7EPN9_502	LKRLDEKLGILEKQPSPEEIREREREKERER	1.09625	2.58433	slow_up	reg	single		0
p_E7ETD6_1092	p	S	E7ETD6	BPTF	1092	E7ETD6_1092	GIGKTSTNSSKNLSESPVITKAKEGCQSDSM	1.54048	3.01705	slow_up	reg	multi	syn	0
p_E7ETD6_2231	p	S	E7ETD6	BPTF	2231	E7ETD6_2231	STTAAGTGEQRQSKLSPQMQVHQDKTLPPAQ	1.5534	2.63595	slow_up	reg	multi	syn	0
p_E7EUN2_733	p	S	E7EUN2	AGAP1	733	E7EUN2_733	PSISSTTSPKLDPPPSPHANRKKHRRKKSTS	0.8681	7.3529	slow_up	reg	single		15
p_E7EVG2_947	p	S	E7EVG2	PBRM1	947	E7EVG2_947	DSSGAAGLSGLHRTYSQDCSFKNSMYHVGDY	1.9577	3.452	slow_up	reg	single		0
p_E7EVY3_562	p	S	E7EVY3	CAST	562	E7EVY3_562	SSDKDLDDALDKLSDSLGQRQPDPDENKPME	1.17347	2.15597	slow_up	reg	single		0
p_E9PB93_44	p	S	E9PB93	POLR2D	44	E9PB93_44	YTARFSRFKNRETIASVRSLLLQKKLHKFEL	0.86648	8.24085	slow_up	reg	single		0
p_E9PC52_3	p	S	E9PC52	RBBP7	3	E9PC52_3	_____________MASKEMFEDTVEERVINE	1.00179	2.3909	slow_up	reg	single		0
p_E9PCV4_193	p	S	E9PCV4	SPHK2	193	E9PCV4_193	EPASPTPAHSLPRAKSELTLTPDPAPPMAHS	1.0968	3.06757	slow_up	reg	single		0
p_E9PEI0_962	p	S	E9PEI0	CDCA2	962	E9PEI0_962	GPAAGSSDEPGKRRKSFCISTLANTKATSQF	1.6104	9.9467	slow_up	reg	multi	hetero	0
p_E9PEM5_1488	p	S	E9PEM5	LRBA	1488	E9PEM5_1488	KPMHSLIPLGKSAAKSPVDIVTGGISPVRDL	1.13113	2.4469	slow_up	reg	single		0
p_E9PGT3_626	p	S	E9PGT3	RPS6KA1	626	E9PGT3_626	PEEILTRIGSGKFTLSGGNWNTVSETAKDLV	1.7275	2.0492	slow_up	reg	multi	hetero	0
p_E9PHI6_397	p	T	E9PHI6	DYNC1LI1	397	E9PHI6_397	ELDRITRKPVTVSPTTPTSPTEGEAS_____	1.26765	3.03742	slow_up	reg	single		0
p_E9PI60_19	p	S	E9PI60	BRPF3	19	E9PI60_19	PRRKSRQNAEGRRSPSPYSLKCSPTRETLTY	1.30486	2.85284	slow_up	reg	multi	syn	0
p_E9PI60_17	p	S	E9PI60	BRPF3	17	E9PI60_17	RKPRRKSRQNAEGRRSPSPYSLKCSPTRETL	1.30486	2.85284	slow_up	reg	multi	syn	0
p_E9PK01_86	p	S	E9PK01	EEF1D	86	E9PK01_86	SGTSGDHGELVVRIASLEVENQSLRGVVQEL	1.16792	2.36883	slow_up	reg	multi	hetero	0
p_E9PK67_654	p	S	E9PK67	PARP10	654	E9PK67_654	RWLEEEAALQLALHRSLEPQGQVAEQEEAAA	1.41	2.08623	slow_up	reg	multi	hetero	9
p_E9PN76_47	p	S	E9PN76	RNF214	47	E9PN76_47	PDGLSTKDSAQKQKNSPLLSTDFKTADSEVN	0.759105	2.1775	slow_up	reg	single		0
p_E9PNQ0_26	p	S	E9PNQ0	FAM111A	26	E9PNQ0_26	HSVNEKCNMKIEHYFSPVSKEQQNNCSTSLM	1.35107	2.1464	slow_up	reg	single		0
p_E9PNT2_416	p	S	E9PNT2	ARHGAP27	416	E9PNT2_416	SESSRVDFGSSERLGSWQEKEEDARPNAAAP	0.956205	2.01785	slow_up	reg	single		0
p_E9PPY3_171	p	S	E9PPY3	RRP8	171	E9PPY3_171	PKAWKGSTTNDPPKQSPGSTSPKPPHTLSRK	1.14943	8.43166	slow_up	reg	single		0
p_F1T0I1_2042	p	S	F1T0I1	SEC16A	2042	F1T0I1_2042	IVPQEAPVGNSLSELSEENFDGKFANLTPSR	1.6838	2.646	slow_up	reg	multi	syn	3
p_F1T0I1_2037	p	S	F1T0I1	SEC16A	2037	F1T0I1_2037	SPDPGIVPQEAPVGNSLSELSEENFDGKFAN	1.3951	2.48275	slow_up	reg	multi	syn	3
p_F1T0I1_2081	p	S	F1T0I1	SEC16A	2081	F1T0I1_2081	PGWDRADSGPTQPPLSLSPAPETKRPGQAAK	1.46443	2.13306	slow_up	reg	multi	syn	3
p_F5GZ78_135	p	S	F5GZ78	PXN	135	F5GZ78_135	NKQKSAEPSPTVMSTSLGSNLSELDRLLLEL	1.6759	2.54662	slow_up	reg	single		2
p_F5H0Q6_294	p	S	F5H0Q6	CLASRP	294	F5H0Q6_294	LRGRKISPPSYARRDSPTYDPYKRSPSESSS	1.06971	2.32147	slow_up	reg	single		0
p_F5H3X8_44	p	S	F5H3X8	PARP8	44	F5H3X8_44	VKSPLHLFSTLRRSPSYPPPGCGKSKSKLKS	1.02763	3.2292	slow_up	reg	single		0
p_F5H478_52	p	S	F5H478	SAP30BP	52	F5H478_52	EKGGLVSDAYGEDDFSRLGGDEDGYEEEEDE	0.796753	2.07843	slow_up	reg	single		0
p_F5H4R1_1252	p	S	F5H4R1	MAP3K4	1252	F5H4R1_1252	SIAAELQFRSLSRHSSPTEERDEPAYPRGDS	1.49007	2.21225	slow_up	reg	single		0
p_F5H6N9_363	p	S	F5H6N9	MEFV	363	F5H6N9_363	RSPGCPRCQDSHERKSPGSLSPQPLPQCKRH	1.29463	3.06052	slow_up	reg	multi	syn	0
p_F5H6N9_368	p	S	F5H6N9	MEFV	368	F5H6N9_368	PRCQDSHERKSPGSLSPQPLPQCKRHLKQVQ	1.36274	2.81458	slow_up	reg	multi	syn	0
p_F6SS63_385	p	S	F6SS63	TAB3	385	F6SS63_385	VEPSQRPGTAINRSPSPISNQPSPRNQHSLY	0.847876	2.29885	slow_up	reg	single		0
p_F6VDE0_288	p	S	F6VDE0	SMARCA2	288	F6VDE0_288	STPQKLPVPAPGGRPSPAPPAAAQPPAAAVP	0.90192	2.32237	slow_up	reg	single		0
p_F8VPW7_50	p	S	F8VPW7	OAS1	50	F8VPW7_50	DIICGFLKERCFRGSSYPVCVSKVVKCKKKL	1.22846	3.47215	slow_up	reg	single		0
p_F8VQE1_205	p	S	F8VQE1	LIMA1	205	F8VQE1_205	SEVQQPVHPKPLSPDSRASSLSESSPPKAMK	1.2384	2.6003	slow_up	reg	single		0
p_F8VS81_181	p	S	F8VS81	TWF1	181	F8VS81_181	DVSLHGYKKYLLSQSSPAPLTAAEEELRQIK	1.4952	2.0429	slow_up	reg	single		0
p_F8VUX5_112	p	S	F8VUX5	KANSL2	112	F8VUX5_112	QTWRGDPDSEADSIDSDQEDPLKHAGVYTAE	0.982494	2.68581	slow_up	reg	multi	syn	0
p_F8VUX5_105	p	S	F8VUX5	KANSL2	105	F8VUX5_105	QEPITVDQTWRGDPDSEADSIDSDQEDPLKH	0.924294	2.30759	slow_up	reg	multi	syn	0
p_F8VWS0_24	p	Y	F8VWS0	RPLP0	24	F8VWS0_24	WKSNYFLKIIQLLDDYPKCFIVGADNVGSKQ	0.96021	3.12865	slow_up	reg	single		0
p_F8VXG7_978	p	S	F8VXG7	SCAF11	978	F8VXG7_978	PADVQNYYSRRGRNSSGPQSGWMKQEEETSG	1.0938	2.2346	slow_up	reg	multi	hetero	0
p_F8W1E0_4	p	S	F8W1E0	PXN	4	F8W1E0_4	____________MSTSLGSNLSELDRLLLEL	1.62747	2.35107	slow_up	reg	single		0
p_F8W726_450	p	S	F8W726	UBAP2L	450	F8W726_450	FTPSSTMMEVFLQEKSPAVATSTAAPPPPSS	0.941287	2.61504	slow_up	reg	single		0
p_F8W9L6_322	p	S	F8W9L6	LRMP	322	F8W9L6_322	SLNSKPSSLRRVTIASLPRNIGNAGMVAGME	1.5491	2.1964	slow_up	reg	single		0
p_F8WF93_13	p	S	F8WF93	ALG3	13	F8WF93_13	___MAAGLRKRGRSGSAAQAEGLCKQWLQRA	1.62048	2.50705	slow_up	reg	single		0
p_G3V0F4_208	p	S	G3V0F4	ZSCAN21	208	G3V0F4_208	PRKVRDCRLSTQHEESADEQKGSEAEGLKGD	1.47582	41.718	slow_up	reg	single		0
p_G3V1T9_84	p	S	G3V1T9	RBM7	84	G3V1T9_84	WRQGTPSSQRKVRMNSYPYLADRHYSREQRY	1.33453	2.61537	slow_up	reg	multi	hetero	0
p_G3V2D8_297	p	S	G3V2D8	ZFYVE26	297	G3V2D8_297	KVTEKPPRATASGKVSPDHLDPERAMLALFS	1.11237	2.17407	slow_up	reg	single		0
p_G3V3T6_86	p	S	G3V3T6	ATXN3	86	G3V3T6_86	RRAIQLSMQGSSRNISQDMTQTSGTNLTSEE	1.8693	2.291	slow_up	reg	single		0
p_G3V534_52	p	S	G3V534	RIN3	52	G3V534_52	RWEELGIRWGRAPQPSHPLASICHTQDGRVK	1.1082	10.326	slow_up	reg	single		0
p_G5E972_184	p	S	G5E972	TMPO	184	G5E972_184	AENTRQNGSNDSDRYSDNEEDSKIELKLEKR	1.61412	2.27105	slow_up	reg	single		0
p_G5E9X1_488	p	S	G5E9X1	INTS6	488	G5E9X1_488	PASSLNKGKKLMHCRSHEEVNTELKAQIMKE	1.32375	5.16865	slow_up	reg	single		0
p_G5EA36_205	p	T	G5EA36	CDC27	205	G5EA36_205	NHSLSHRQPETVLTETPQDTIELNRLNLESS	1.9215	5.7614	slow_up	reg	multi	hetero	7
p_G8JLH2_222	p	S	G8JLH2	CDC25B	222	G8JLH2_222	FVDILESDLKDLVMYSKCQRLFRSPSMPCSV	1.1902	10.914	slow_up	reg	single		0
p_G9CGD6_770	p	S	G9CGD6	CNK3/IPCEF1	770	G9CGD6_770	KPAGSKIMDKEETKVSEDDEMEKLYKSLEQA	1.034	7.5392	slow_up	reg	multi	hetero	0
p_H0Y4R5_364	p	S	H0Y4R5	TMEM201	364	H0Y4R5_364	RTSPSSLPGRLSRALSLGTIPSLTRADYFSL	1.86953	2.14343	slow_up	reg	single		0
p_H0Y507_348	p	S	H0Y507	SH3PXD2A	348	H0Y507_348	SPAVARIAPQRAQISSPNLRTRPPPRRESSL	0.75658	2.9425	slow_up	reg	multi	syn	3
p_H0Y507_965	p	S	H0Y507	SH3PXD2A	965	H0Y507_965	SAAAEAKGRLAERAASQGSDSPLLPAQRNSI	0.60218	2.5178	slow_up	reg	multi	syn	3
p_H0Y5J4_75	p	S	H0Y5J4	DBNL	75	H0Y5J4_75	KVAKASGANYSFHKESGRFQDVGPQAPVGSV	0.789585	5.4623	slow_up	reg	single		0
p_H0Y5Q9_393	p	S	H0Y5Q9	INPP5D	393	H0Y5Q9_393	LESFVKSQEGENEEGSEGELVVKFGETLPKL	1.1913	2.2952	slow_up	reg	multi	hetero	0
p_H0Y8X6_261	p	S	H0Y8X6	NEDD4	261	H0Y8X6_261	IQLQAQRAFTTRRQISEETESVDNRESSENW	1.30928	4.94716	slow_up	reg	single		0
p_H0Y966_1710	p	S	H0Y966	CEP192	1710	H0Y966_1710	GNVSLDVLPVKGPQGSPLLSRAARPPLDQLA	1.2322	3.83213	slow_up	reg	single		0
p_H0YBF7_869	p	T	H0YBF7	ASAP1	869	H0YBF7_869	RDAIQKQASEDSNDLTPTLPETPVPLPRKIN	1.3143	2.8146	slow_up	reg	single		0
p_H0YH87_271	p	S	H0YH87	ATXN2	271	H0YH87_271	DSSLSSYTVPLERDNSEEFLKREARANQLAE	0.958815	8.7999	slow_up	reg	multi	hetero	4
p_H0YL88_5	p	S	H0YL88	TNFAIP2	5	H0YL88_5	___________MSEASSEDLVPPLEAGAAPY	1.04381	2.55685	slow_up	reg	single		0
p_H0YLX2_321	p	S	H0YLX2	RFX7	321	H0YLX2_321	QSVKQAPKTPQNVPASPGGDRSARHRYPQIL	1.1361	35.986	slow_up	reg	single		0
p_H0YM15_94	p	S	H0YM15	MINDY2	94	H0YM15_94	CSSSAGLDLKDSGLESPAAAEAPLRGQYKVT	1.69642	2.18456	slow_up	reg	single		0
p_H0YM82_145	p	S	H0YM82	CCDC9B	145	H0YM82_145	RNQGIEGSPGGRVTRSPPTQVAISSDSARKG	0.874292	3.80675	slow_up	reg	single		0
p_H3BRS1_351	p	S	H3BRS1	NFATC3	351	H3BRS1_351	LPGKLELCSDDQGSLSPARETSIDDGLGSQY	1.03357	2.4628	slow_up	reg	single		0
p_H3BV44_78	p	S	H3BV44	MYO9A	78	H3BV44_78	IFSLELLKVRSLGGISPSEDRRWSTELVPEG	1.88657	2.96893	slow_up	reg	single		0
p_H7BXH8_215	p	S	H7BXH8	HNRNPLL	215	H7BXH8_215	GRRGCCWLMLKLLERSPL_____________	0.855252	3.59536	slow_up	reg	single		0
p_H7BXI1_706	p	S	H7BXI1	ESYT2	706	H7BXI1_706	QGLHDLGRSSSSLLASPGHISVKEPTPSIAS	1.41473	2.47953	slow_up	reg	single		17
p_H7BZL0_56	p	S	H7BZL0	NIFK	56	H7BZL0_56	GPTPVCTPTFLERRKSQVAELNDDDKDDEIV	1.23263	2.43412	slow_up	reg	single		0
p_H7C072_199	p	T	H7C072	THOC5	199	H7C072_199	DSDAEEEQTTKRRRPTLGVQLDDKRKEMLKR	1.96572	3.76512	slow_up	reg	single		0
p_H7C103_56	p	S	H7C103	ECT2	56	H7C103_56	LEIARKRHKVIGTFRSPHGQTRPPASLKHIH	1.9615	2.2012	slow_up	reg	single		0
p_H7C128_615	p	S	H7C128	BRD8	615	H7C128_615	EMSDSLKEESGTIFGSQIKDAPGEDEEEDGV	1.16197	2.89573	slow_up	reg	single		0
p_H7C1A4_99	p	S	H7C1A4	MAP4K3	99	H7C1A4_99	RIHSTSRNVREEKTRSEITFGQVKFDPPLRK	1.4861	2.1485	slow_up	reg	single		0
p_H7C1F9_1410	p	S	H7C1F9	RALGAPA2	1410	H7C1F9_1410	HNFDSAMKVTSQGQPSPVEPRGPFYFCRLLL	1.85147	12.4069	slow_up	reg	single		2
p_H7C2B1_64	p	S	H7C2B1	NOL7	64	H7C2B1_64	RKLLPDTILEKLTTASQTNIKKSPGKVKEGM	1.77503	2.52947	slow_up	reg	single		0
p_H7C3C4_761	p	S	H7C3C4	SLC4A7	761	H7C3C4_761	NISDEMAKTAQWKALSMNTENAKVTRSNMSP	0.893682	3.83766	slow_up	reg	single		0
p_H7C5I3_122	p	S	H7C5I3	PTPN7	122	H7C5I3_122	ILPNPQSRVCLGRAQSQEDGDYINANYIRGY	1.27343	3.29593	slow_up	reg	single		0
p_H9KVD1_61	p	S	H9KVD1	FYTTD1	61	H9KVD1_61	KKQNFPRLNRRLLQQSGAQQFRMRVRWGIQQ	1.2111	2.2642	slow_up	reg	single		0
p_I3L0Y9_117	p	T	I3L0Y9	BAIAP2	117	I3L0Y9_117	KSVTPKNSYATTENKTLPRSSSMAAGLER__	1.83723	2.11613	slow_up	reg	multi	syn	0
p_I3L0Y9_80	p	S	I3L0Y9	BAIAP2	80	I3L0Y9_80	EDYSPWADRKAAQPKSLSPPQSQSKLSDSYS	1.91125	2.05535	slow_up	reg	multi	syn	0
p_I3L1L3_1079	p	S	I3L1L3	MYBBP1A	1079	I3L1L3_1079	VQRPKLEKKDAKEIPSATQSPISKKRKKKGF	1.57973	3.68013	slow_up	reg	single		0
p_I3VM54_675	p	S	I3VM54	KDM2A	675	I3VM54_675	QEDSSEKAQKRKMEESDEEAVQAKVLRPLRS	1.0599	59.1485	slow_up	reg	single		0
p_I6L899_583	p	S	I6L899	GOLGA8R	583	I6L899_583	AADKHGDLREVTLTSSAQGEAREDPLLDKPT	1.9608	2.1762	slow_up	reg	single		3
p_J3KNZ9_730	p	S	J3KNZ9	FBRS	730	J3KNZ9_730	GSPTFNSGAVFAQKESPGAPPAFASPPDPWG	1.14646	2.60407	slow_up	reg	single		3
p_J3KPG5_1512	p	S	J3KPG5	BAZ2A	1512	J3KPG5_1512	RVIMSDLQIRGWTCPSPDSTREDLAYCEHLS	1.6448	2.0962	slow_up	reg	multi	syn	0
p_J3KPG6_298	p	S	J3KPG6	PSTPIP1	298	J3KPG6_298	PYQNYYDREVTPLTSSPGIQPSCGMIKRFSG	1.61728	4.15665	slow_up	reg	single		0
p_J3KRN4_166	p	S	J3KRN4	MAP3K3	166	J3KRN4_166	INTIYQPPEPRSRHLSVSSQNPGRSSPPPGY	0.861637	6.5651	slow_up	reg	single		5
p_J3KRR7_415	p	S	J3KRR7	CYLD	415	J3KRR7_415	QPPPVNSLTTENRFHSLPFSLTKMPNTNGSI	1.89655	3.06612	slow_up	reg	multi	hetero	0
p_J3KT76_21	p	S	J3KT76	FAM104A	21	J3KT76_21	ADAGSSGGTGPTEGYSPPAASTRAAARAKAR	1.1436	2.075	slow_up	reg	single		2
p_J3KTF8_34	p	S	J3KTF8	ARHGDIA	34	J3KTF8_34	EEDEHSVNYKPPAQKSIQEIQELDKDDESLR	1.00099	2.05617	slow_up	reg	single		2
p_J3QL46_98	p	S	J3QL46	PER1	98	J3QL46_98	DLGRLRGLDSSSTAPSALGERGRIRPRWAGG	1.0975	10.306	slow_up	reg	single		0
p_J3QQY0_205	p	S	J3QQY0	MSL1	205	J3QQY0_205	GTLAASEGRWKSMRKSPLGGGGGSGASSQAA	1.14293	3.2999	slow_up	reg	single		4
p_J3QR65_572	p	S	J3QR65	MTMR4	572	J3QR65_572	LLSACDTSSPLTRTSSDPNLNNHCQEVRVGL	1.61427	2.39717	slow_up	reg	single		0
p_K7EJP7_12	p	S	K7EJP7	HDGFL2	12	K7EJP7_12	____MAVTAVTATAASDRMESDSDSDKSSDN	1.31	7.3087	slow_up	reg	single		0
p_K7EK60_681	p	S	K7EK60	FMNL1	681	K7EK60_681	RRRPPGPPLQVTSDLSL______________	1.14768	2.44337	slow_up	reg	single		0
p_K7EQL6_1086	p	S	K7EQL6	USP32	1086	K7EQL6_1086	TLGRSKGRLRLPQIGSKNKLSSSKENLDASK	1.26883	2.4124	slow_up	reg	single		0
p_K7ER16_193	p	S	K7ER16	FARSA	193	K7ER16_193	GSAFSTSISKQETELSPEMISSGSWRDRPFK	1.27991	2.08597	slow_up	reg	single		0
p_K7ERV4_110	p	S	K7ERV4	PQLC1	110	K7ERV4_110	CTEVRVANELNARRRSFTAADSKDEEVKVAP	1.29542	2.61732	slow_up	reg	single		0
p_K7ESM2_29	p	S	K7ESM2	HEXIM2	29	K7ESM2_29	SPVALEEAKTSGAPGSPQTPPERHDSGGSLP	0.956818	5.88307	slow_up	reg	multi	hetero	0
p_M0R0Q7_182	p	T	M0R0Q7	LIG1	182	M0R0Q7_182	EVATEKEGEDGDQPTTPPKPLKTSKAETPTE	1.17345	4.00539	slow_up	reg	single		0
p_M0R2C0_27	p	S	M0R2C0	MZF1	27	M0R2C0_27	APPEDEGPVMVKLEDSEEEGEAALWDPGPEA	1.5575	11.695	slow_up	reg	single		0
p_M0R2U2_113	p	S	M0R2U2	FBL	113	M0R2U2_113	LVPGESVYGEKRVSISEGDDKIEYRAWNPFR	0.78028	5.56195	slow_up	reg	single		0
p_M0R300_1267	p	S	M0R300	MYO9B	1267	M0R300_1267	TSLALDSRVSPPAPGSAPETPEDKSKPCGSP	1.09943	2.40357	slow_up	reg	multi	hetero	0
p_M0R300_1290	p	S	M0R300	MYO9B	1290	M0R300_1290	KSKPCGSPRVQEKPDSPGGSTQIQRYLDAER	1.26303	2.0227	slow_up	reg	multi	hetero	0
p_M0R300_1114	p	S	M0R300	MYO9B	1114	M0R300_1114	SEPEVQPSDRSPLEHSSPEKEAPSPEKTLPP	1.2092	2.0061	slow_up	reg	multi	hetero	0
p_O00148_37	p	S	O00148	DDX39A	37	O00148_37	GGDGAEAPAKKDVKGSYVSIHSSGFRDFLLK	0.91993	2.2302	slow_up	reg	single		71
p_O00186_512	p	S	O00186	STXBP3	512	O00186_512	YCSQCPAVWNGSGAVSARQKPRANYLEDRKN	1.0325	2.67147	slow_up	reg	single		18
p_O14497_769	p	S	O14497	ARID1A	769	O14497_769	QRNPQMPQYSSPQPGSALSPRQPSGGQIHTG	1.88083	3.3262	slow_up	reg	multi	syn	39
p_O14497_1888	p	T	O14497	ARID1A	1888	O14497_1888	PCPPAPRKHVTTAEGTPGTTDQEGPPPDGPP	0.989647	2.35941	slow_up	reg	multi	syn	39
p_O14545_487	p	S	O14545	TRAFD1	487	O14545_487	PRPGCQPSSPCVPKLSNSDSQDIQGRNRDSQ	0.961365	2.9203	slow_up	reg	multi	syn	35
p_O14545_320	p	S	O14545	TRAFD1	320	O14545_320	LIDHQTSCNPSRALPSLNTGSSSPRGVEEPD	1.3919	2.711	slow_up	reg	multi	syn	35
p_O14647_1728	p	S	O14647	CHD2	1728	O14647_1728	RDYYDRHHHDSKRRRSDEFRPQNYHQQDFRR	1.4734	2.12868	slow_up	reg	single		22
p_O14733_55	p	S	O14733	MAP2K7	55	O14733_55	RPTLQLPLANDGGSRSPSSESSPQHPTPPAR	1.79157	2.46348	slow_up	reg	multi	syn	49
p_O14733_61	p	S	O14733	MAP2K7	61	O14733_61	PLANDGGSRSPSSESSPQHPTPPARPRHMLG	1.69155	2.39935	slow_up	reg	multi	syn	49
p_O14929_343	p	S	O14929	HAT1	343	O14929_343	ARRVYEILRLLVTDMSDAEQYRSYRLDIKRR	1.9467	3.7528	slow_up	reg	multi	hetero	45
p_O14974_299	p	S	O14974	PPP1R12A	299	O14974_299	QKKQNLLHSEKRDKKSPLIESTANMDNNQSQ	1.21905	2.70408	slow_up	reg	single		93
p_O15013_379	p	S	O15013	ARHGEF10	379	O15013_379	TRAAVKRGRSFIRTKSLIAQDHRSSLEEEQN	1.12607	2.06503	slow_up	reg	single		7
p_O15014_381	p	T	O15014	ZNF609	381	O15014_381	RNGRGRGKRMRPNSNTPVNETATASDSKGTS	1.00703	5.1314	slow_up	reg	multi	syn	19
p_O15014_842	p	S	O15014	ZNF609	842	O15014_842	VVTQNGAEASSVKTNSPAYSDISDAGEDGEG	1.2568	2.08266	slow_up	reg	multi	syn	19
p_O15027_2081	p	S	O15027	SEC16A	2081	O15027_2081	PGWDRADSGPTQPPLSLSPAPETKRPGQAAK	1.19575	2.13978	slow_up	reg	single		197
p_O15050_2741	p	S	O15050	TRANK1	2741	O15050_2741	DLCGVKFTRGPENYFSPSKAFEGAASEVAVL	1.4757	4.3342	slow_up	reg	single		4
p_O15085_245	p	S	O15085	ARHGEF11	245	O15085_245	FPSLSESLMNRNSVLSDPGLDSPRTSPVIMA	1.08146	13.9085	slow_up	reg	multi	hetero	34
p_O15085_35	p	S	O15085	ARHGEF11	35	O15085_35	DSAPERKSPSHHRQPSDASETTGLVQRCVII	1.19195	10.6836	slow_up	reg	multi	hetero	34
p_O15085_635	p	S	O15085	ARHGEF11	635	O15085_635	EMKRSRKAENVPRSRSDVDMDAAAEATRLHQ	1.19132	7.34555	slow_up	reg	multi	hetero	34
p_O15085_232	p	S	O15085	ARHGEF11	232	O15085_232	QEGDSGLDSGTERFPSLSESLMNRNSVLSDP	1.42118	2.00905	slow_up	reg	multi	hetero	34
p_O15198_136	p	T	O15198	SMAD9	136	O15198_136	KDEVCVNPYHYQRVETPVLPPVLVPRHTEIL	1.10445	2.03155	slow_up	reg	single		109
p_O15234_117	p	S	O15234	CASC3	117	O15234_117	EGEYSEEENSKVELKSEANDAVNSSTKEEKG	0.776106	2.13506	slow_up	reg	single		56
p_O15523_408	p	S	O15523	DDX3Y	408	O15523_408	DFLDEYIFLAVGRVGSTSENITQKVVWVEDL	0.793242	2.74467	slow_up	reg	single		22
p_O15534_815	p	S	O15534	PER1	815	O15534_815	DLGRLRGLDSSSTAPSALGERGCHHGPAPPS	1.48757	17.1603	slow_up	reg	single		30
p_O43143_13	p	Y	O43143	DHX15	13	O43143_13	___MSKRHRLDLGEDYPSGKKRAGTDGKDRD	0.87184	5.2971	slow_up	reg	multi	hetero	105
p_O43164_253	p	S	O43164	PJA2	253	O43164_253	LVKSSAGDTEFVHQNSQEIQRSSQDEMVSTK	1.03837	2.00504	slow_up	reg	single		36
p_O43290_392	p	T	O43290	SART1	392	O43290_392	QSLSTVGPRLASEYLTPEEMVTFKKTKRRVK	1.0279	2.0554	slow_up	reg	single		49
p_O43610_274	p	S	O43610	SPRY3	274	O43610_274	GCRCKRHTNTVCRKISSGSAPFPKAQEKSV_	1.0003	6.3041	slow_up	reg	single		28
p_O60264_755	p	S	O60264	SMARCA5	755	O60264_755	ANYAVDAYFREALRVSEPKAPKAPRPPKQPN	1.1676	10.454	slow_up	reg	multi	hetero	74
p_O60271_272	p	S	O60271	SPAG9	272	O60271_272	AVEQEDELSDVSQGGSKATTPASTANSDVAT	1.15838	4.68616	slow_up	reg	multi	hetero	69
p_O60271_217	p	T	O60271	SPAG9	217	O60271_217	ISLGIFPLPAGDGLLTPDAQKGGETPGSEQW	1.66503	2.8251	slow_up	reg	multi	hetero	69
p_O60293_1046	p	S	O60293	ZFC3H1	1046	O60293_1046	VDDEILSGSSRERRRSFLESNYFTKPNLKHT	1.3362	7.2774	slow_up	reg	multi	syn	85
p_O60293_766	p	T	O60293	ZFC3H1	766	O60293_766	PKVPPKSEKENDPLRTPEALPEEKKIEYRLL	1.31737	2.2783	slow_up	reg	multi	syn	85
p_O60303_1163	p	S	O60303	KIAA0556	1163	O60303_1163	GSLDSLQDEEAMRRPSTADGEGDERPFTQAG	1.4125	2.3018	slow_up	reg	single		10
p_O60307_792	p	S	O60307	MAST3	792	O60307_792	LLNTISLDTMPKFAFSSEDEGVGPGPAGPKR	1.00784	2.02341	slow_up	reg	single		107
p_O60318_425	p	S	O60318	MCM3AP	425	O60318_425	RGTPARQSNRSESTDSLGGLSPSEVTAIQCK	1.73497	2.84137	slow_up	reg	single		45
p_O60346_321	p	S	O60346	PHLPP1	321	O60346_321	VGGPGGWSRRASPAPSDSSPGEPFVGGPVSS	1.09665	3.21837	slow_up	reg	single		42
p_O60447_497	p	S	O60447	EVI5	497	O60447_497	KEMQDKVLDIEKRNNSLPDENNIARLQEELI	1.4222	6.13935	slow_up	reg	single		38
p_O60503_27	p	S	O60503	ADCY9	27	O60503_27	HHSTEVSCDSSGDSNSVRVKINPKQLSSNSH	1.1709	2.8309	slow_up	reg	single		18
p_O75037_1285	p	S	O75037	KIF21B	1285	O75037_1285	DDSDSSLSEVLRGIISPVGGAKGARTAPLQC	1.3487	4.03875	slow_up	reg	single		40
p_O75113_300	p	S	O75113	N4BP1	300	O75113_300	RRFSDSEERHTKKQFSLENVQEGEILHDAKT	1.30835	2.17527	slow_up	reg	multi	hetero	9
p_O75116_722	p	Y	O75116	ROCK2	722	O75116_722	EHKATKARLADKNKIYESIEEAKSEAMKEME	1.5313	2.0896	slow_up	reg	single		30
p_O75151_681	p	S	O75151	PHF2	681	O75151_681	KEDKPKPVRDEYEYVSDDGELKIDEFPIRRK	1.36042	2.79167	slow_up	reg	multi	syn	5
p_O75151_899	p	S	O75151	PHF2	899	O75151_899	EDNPIFKSRSKKRKGSDDAPYSPTARVGPSV	1.49928	2.16212	slow_up	reg	multi	syn	5
p_O75376_1450	p	S	O75376	NCOR1	1450	O75376_1450	YEDVKAGETVRSRHTSVVSSGPSVLRSTLHE	1.02713	2.47703	slow_up	reg	multi	hetero	87
p_O75410_153	p	S	O75410	TACC1	153	O75410_153	EPEHDFSKISIVRPFSIETKDSTDISAVLGT	1.9986	2.6357	slow_up	reg	multi	hetero	69
p_O75427_313	p	S	O75427	LRCH4	313	O75427_313	LDSGFHSVDSGSKRWSGNESTDEFSELSFRI	0.827382	2.05545	slow_up	reg	single		23
p_O75533_332	p	S	O75533	SF3B1	332	O75533_332	DRGGDSIGETPTPGASKRKSRWDETPASQMG	1.13746	12.5379	slow_up	reg	multi	syn	110
p_O75533_326	p	T	O75533	SF3B1	326	O75533_326	AETPRTDRGGDSIGETPTPGASKRKSRWDET	0.948325	6.84562	slow_up	reg	multi	syn	110
p_O75533_328	p	T	O75533	SF3B1	328	O75533_328	TPRTDRGGDSIGETPTPGASKRKSRWDETPA	1.21518	5.88267	slow_up	reg	multi	syn	110
p_O75592_1624	p	S	O75592	MYCBP2	1624	O75592_1624	AYDGEVLLRSIVKQVSTENDSTLVHRFPLLV	1.34397	4.61713	slow_up	reg	multi	hetero	84
p_O75937_35	p	S	O75937	DNAJC8	35	O75937_35	FMTFYSEVKQIEKRDSVLTSKNQIERLTRPG	1.2161	2.20607	slow_up	reg	multi	hetero	36
p_O94763_488	p	S	O94763	URI1	488	O94763_488	TPEAFSGTVIEKEFVSPSLTPPPAIAHPALP	1.2783	2.0137	slow_up	reg	multi	hetero	64
p_O94804_844	p	S	O94804	STK10	844	O94804_844	GGGSAAEQREKIKQFSQQEEKRQKSERLQQQ	1.1481	2.6551	slow_up	reg	multi	syn	6
p_O94819_87	p	S	O94819	KBTBD11	87	O94819_87	RVVERQWEAGSAGAASPEELASPEERACPEE	0.89179	3.01427	slow_up	reg	single		0
p_O94885_374	p	S	O94885	SASH1	374	O94885_374	SRGLIKPPKKMGTFFSYPEEEKAQKVSRSLT	1.53727	4.39945	slow_up	reg	single		13
p_O94903_6	p	S	O94903	PLPBP	6	O94903_6	__________MWRAGSMSAELGVGCALRAVN	1.16537	7.91025	slow_up	reg	single		21
p_O94913_1491	p	T	O94913	PCF11	1491	O94913_1491	PSCYEDYQNTSSFDCTPSPSKTPVENPLNIM	1.878	4.5818	slow_up	reg	single		23
p_O94915_2272	p	S	O94915	FRYL	2272	O94915_2272	VVPSDIPKTYGGDTGSPEISFTKIFNNVSKE	1.58922	2.99982	slow_up	reg	single		37
p_O95149_37	p	S	O95149	SNUPN	37	O95149_37	AAPHPRLSQYKSKYSSLEQSERRRRLLELQK	1.35902	4.4979	slow_up	reg	single		27
p_O95155_23	p	S	O95155	UBE4B	23	O95155_23	EIRRRRLARLAGGQTSQPTTPLTSPQRENPP	1.7121	3.64907	slow_up	reg	multi	syn	17
p_O95155_31	p	S	O95155	UBE4B	31	O95155_31	RLAGGQTSQPTTPLTSPQRENPPGPPIAASA	1.72218	2.9132	slow_up	reg	multi	syn	17
p_O95155_27	p	T	O95155	UBE4B	27	O95155_27	RRLARLAGGQTSQPTTPLTSPQRENPPGPPI	1.95985	2.83345	slow_up	reg	multi	syn	17
p_O95210_211	p	S	O95210	STBD1	211	O95210_211	DRVDHEEWEMVPRHSSWGDVGVGGSLKAPVL	1.1226	2.7363	slow_up	reg	single		26
p_O95239_815	p	S	O95239	KIF4A	815	O95239_815	FSLTEVRGQVSESEDSITKQIESLETEMEFR	1.3239	2.07833	slow_up	reg	multi	hetero	21
p_O95251_50	p	S	O95251	KAT7	50	O95251_50	TSRRSARVTRSSARLSQSSQDSSPVRNLQSF	1.17279	18.5165	slow_up	reg	multi	hetero	63
p_O95425_968	p	S	O95425	SVIL	968	O95425_968	KRALTGRDSGMEKYGSFEEAEASYPILNRAR	1.54545	2.4704	slow_up	reg	multi	hetero	79
p_P00918_165	p	S	P00918	CA2	165	P00918_165	GSAKPGLQKVVDVLDSIKTKGKSADFTNFDP	1.70835	2.604	slow_up	reg	single		9
p_P01584_133	p	S	P01584	IL1B	133	P01584_133	PVRSLNCTLRDSQQKSLVMSGPYELKALHLQ	0.819527	4.11123	slow_up	reg	multi	hetero	9
p_P02545_5	p	S	P02545	LMNA	5	P02545_5	___________METPSQRRATRSGAQASSTP	1.2898	3.7594	slow_up	reg	multi	hetero	278
p_P05412_73	p	S	P05412	JUN	73	P05412_73	DGLLASPDLGLLKLASPELERLIIQSNGLVT	1.28868	3.60305	slow_up	reg	multi	hetero	1414
p_P05412_243	p	S	P05412	JUN	243	P05412_243	EPQTVPEMPGETPPLSPIDMESQERIKAERK	0.624245	2.1242	slow_up	reg	multi	hetero	1414
p_P05455_225	p	S	P05455	SSB	225	P05455_225	EQEAKQKLEEDAEMKSLEEKIGCLLKFSGDL	0.97593	6.5589	slow_up	reg	multi	hetero	74
p_P06241_21	p	S	P06241	FYN	21	P06241_21	CKDKEATKLTEERDGSLNQSSGYRYGTDPTP	1.02617	3.41848	slow_up	reg	multi	hetero	339
p_P07355_184	p	S	P07355	ANXA2	184	P07355_184	KLMVALAKGRRAEDGSVIDYELIDQDARDLY	0.871	4.04296	slow_up	reg	multi	hetero	106
p_P07900_63	p	S	P07900	HSP90AA1	63	P07900_63	LISNASDALDKIRYESLTDPSKLDSGKELKI	1.1615	2.1064	slow_up	reg	multi	hetero	293
p_P10606_62	p	Y	P10606	COX5B	62	P10606_62	LEREIMLAAKKGLDPYNVLAPKGASGTREDP	0.9537	16.1	slow_up	reg	single		71
p_P10809_225	p	S	P10809	HSPD1	225	P10809_225	ELEIIEGMKFDRGYISPYFINTSKGQKCEFQ	1.04645	3.09173	slow_up	reg	multi	hetero	512
p_P12931_212	p	S	P12931	SRC	212	P12931_212	AKGLNVKHYKIRKLDSGGFYITSRTQFNSLQ	0.617995	3.4708	slow_up	reg	single		265
p_P13807_727	p	S	P13807	GYS1	727	P13807_727	DTATSSSLSTPSEPLSPTSSLGEERN_____	0.84568	11.4558	slow_up	reg	single		78
p_P13861_78	p	S	P13861	PRKAR2A	78	P13861_78	PPEPGPDRVADAKGDSESEEDEDLEVPVPSR	1.00893	5.24697	slow_up	reg	single		72
p_P13994_300	p	S	P13994	CCDC130	300	P13994_300	TSPITVGDLGIVRRRSRDVPESPQHAADTPK	1.23453	2.23985	slow_up	reg	single		32
p_P14317_175	p	Y	P14317	HCLS1	175	P14317_175	RYGVEKDKWDKAALGYDYKGETEKHESQRDY	0.755493	2.14667	slow_up	reg	multi	hetero	23
p_P14625_385	p	S	P14625	HSP90B1	385	P14625_385	MAYIHFTAEGEVTFKSILFVPTSAPRGLFDE	0.77525	12.712	slow_up	reg	multi	hetero	158
p_P16401_4	p	T	P16401	HIST1H1B	4	P16401_4	____________MSETAPAETATPAPVEKSP	1.25971	7.22203	slow_up	reg	single		208
p_P17026_49	p	S	P17026	ZNF22	49	P17026_49	GMTIRFDSSFSRLRRSLDDKPYKCTECEKSF	1.4973	5.33847	slow_up	reg	single		24
p_P17028_16	p	T	P17028	ZNF24	16	P17028_16	MSAQSVEEDSILIIPTPDEEEKILRVKLEED	1.3123	2.7621	slow_up	reg	single		91
p_P17861_47	p	S	P17861	XBP1	47	P17861_47	AGQALPLMVPAQRGASPEAASGGLPQARKRQ	0.88473	4.7431	slow_up	reg	single		19
p_P18206_434	p	S	P18206	VCL	434	P18206_434	AELCDDPKERDDILRSLGEISALTSKLADLR	1.07765	3.92055	slow_up	reg	single		55
p_P18669_26	p	Y	P18669	PGAM1	26	P18669_26	HGESAWNLENRFSGWYDADLSPAGHEEAKRG	1.3967	2.0043	slow_up	reg	single		24
p_P18858_233	p	T	P18858	LIG1	233	P18858_233	TKPPRRAPKTLSSFFTPRKPAVKKEVKEEEP	1.27223	23.3213	slow_up	reg	multi	syn	10
p_P18858_183	p	T	P18858	LIG1	183	P18858_183	EVATEKEGEDGDQPTTPPKPLKTSKAETPTE	1.2143	4.39893	slow_up	reg	multi	syn	10
p_P21580_537	p	S	P21580	TNFAIP3	537	P21580_537	QACLQDVTRTFNGICSTCFKRTTAEASSSLS	1.43218	16.2901	slow_up	reg	multi	hetero	80
p_P21580_423	p	S	P21580	TNFAIP3	423	P21580_423	SERRQKNQNKLPKLNSKPGPEGLPGMALGAS	1.94993	12.5658	slow_up	reg	multi	hetero	80
p_P21580_592	p	S	P21580	TNFAIP3	592	P21580_592	HSCHRAGNDAPAGCLSQAARTPGDRTGTSKC	1.8427	8.53867	slow_up	reg	multi	hetero	80
p_P21580_217	p	S	P21580	TNFAIP3	217	P21580_217	ILRRPIIVISDKMLRSLESGSNFAPLKVGGI	1.10004	6.94254	slow_up	reg	multi	hetero	80
p_P21580_220	p	S	P21580	TNFAIP3	220	P21580_220	RPIIVISDKMLRSLESGSNFAPLKVGGIYLP	0.963227	5.4684	slow_up	reg	multi	hetero	80
p_P21580_381	p	S	P21580	TNFAIP3	381	P21580_381	EGHAQNPMEPSVPQLSLMDVKCETPNCPFFM	1.01239	4.89347	slow_up	reg	multi	hetero	80
p_P21580_376	p	S	P21580	TNFAIP3	376	P21580_376	EQGRREGHAQNPMEPSVPQLSLMDVKCETPN	1.20413	4.39357	slow_up	reg	multi	hetero	80
p_P21580_531	p	T	P21580	TNFAIP3	531	P21580_531	LDPGKCQACLQDVTRTFNGICSTCFKRTTAE	1.0858	3.9713	slow_up	reg	multi	hetero	80
p_P21580_222	p	S	P21580	TNFAIP3	222	P21580_222	IIVISDKMLRSLESGSNFAPLKVGGIYLPLH	0.82249	3.5922	slow_up	reg	multi	hetero	80
p_P21580_161	p	T	P21580	TNFAIP3	161	P21580_161	SLKSQEFVETGLCYDTRNWNDEWDNLIKMAS	1.28422	3.20715	slow_up	reg	multi	hetero	80
p_P25054_2093	p	S	P25054	APC	2093	P25054_2093	LDLKDIQRPDSEHGLSPDSENFDWKAIQEGA	1.1889	2.25223	slow_up	reg	multi	hetero	215
p_P26358_312	p	S	P26358	DNMT1	312	P26358_312	RRPEEKEPEKVNPQISDEKDEDEKEEKRRKT	0.94403	2.0765	slow_up	reg	single		43
p_P26651_186	p	S	P26651	ZFP36	186	P26651_186	DLAAPGHPPVLRQSISFSGLPSGRRTSPPPP	1.47528	6.4611	slow_up	reg	multi	hetero	28
p_P26651_90	p	S	P26651	ZFP36	90	P26651_90	GFAPLAPRLGPELSPSPTSPTATSTTPSRYK	1.00531	3.86012	slow_up	reg	multi	hetero	28
p_P26651_88	p	S	P26651	ZFP36	88	P26651_88	PPGFAPLAPRLGPELSPSPTSPTATSTTPSR	0.98584	3.62137	slow_up	reg	multi	hetero	28
p_P26651_323	p	S	P26651	ZFP36	323	P26651_323	QPVAAPRRLPIFNRISVSE____________	1.1209	3.49385	slow_up	reg	multi	hetero	28
p_P26651_93	p	S	P26651	ZFP36	93	P26651_93	PLAPRLGPELSPSPTSPTATSTTPSRYKTEL	1.05696	3.38538	slow_up	reg	multi	hetero	28
p_P28324_180	p	S	P28324	ELK4	180	P28324_180	LIKTENPAEKLAEKKSPQEPTPSVIKFVTTP	0.88481	2.15385	slow_up	reg	single		5
p_P28715_382	p	S	P28715	ERCC5	382	P28715_382	RQARGRNAPAAVDEGSISPRTLSAIKRALDD	1.87028	3.31651	slow_up	reg	single		14
p_P29590_40	p	S	P29590	PML	40	P29590_40	PPETPSEGRQPSPSPSPTERAPASEEEFQFL	0.685327	7.84038	slow_up	reg	multi	syn	132
p_P29590_530	p	S	P29590	PML	530	P29590_530	KAVSPPHLDGPPSPRSPVIGSEVFLPNSNHV	0.838983	2.83283	slow_up	reg	multi	syn	132
p_P31146_391	p	S	P31146	CORO1A	391	P31146_391	AEEWLGGRDAGPLLISLKDGYVPPKSRELRV	1.4713	2.0519	slow_up	reg	single		54
p_P32519_432	p	S	P32519	ELF1	432	P32519_432	SIRTIQAPTQVPVVVSPRNQQLHTVTLQTVP	1.57787	2.40788	slow_up	reg	single		16
p_P34932_692	p	S	P34932	HSPA4	692	P34932_692	ELKNLGQPIKIRFQESEERPKLFEELGKQIQ	1.4649	2.8774	slow_up	reg	multi	hetero	69
p_P35236_143	p	S	P35236	PTPN7	143	P35236_143	ILPNPQSRVCLGRAQSQEDGDYINANYIRGY	1.2713	3.15147	slow_up	reg	multi	syn	20
p_P35236_110	p	S	P35236	PTPN7	110	P35236_110	KQLEEEFLKIPSNFVSPEDLDIPGHASKDRY	0.849867	2.07657	slow_up	reg	multi	syn	20
p_P36507_23	p	S	P36507	MAP2K2	23	P36507_23	VLPALTINPTIAEGPSPTSEGASEANLVDLQ	0.99833	2.56367	slow_up	reg	single		39
p_P37802_163	p	S	P37802	TAGLN2	163	P37802_163	PNWFPKKSKENPRNFSDNQLQEGKNVIGLQM	0.712593	2.32429	slow_up	reg	single		41
p_P40121_129	p	S	P40121	CAPG	129	P40121_129	LKYQEGGVESAFHKTSTGAPAAIKKLYQVKG	0.90466	8.84855	slow_up	reg	single		15
p_P41162_139	p	S	P41162	ETV3	139	P41162_139	NYPFINIRSSGVVPQSAPPVPTASSRFHFPP	0.936183	2.25785	slow_up	reg	multi	hetero	8
p_P41567_9	p	S	P41567	EIF1	9	P41567_9	_______MSAIQNLHSFDPFADASKGDDLLP	1.409	2.3523	slow_up	reg	single		9
p_P42694_1247	p	S	P42694	HELZ	1247	P42694_1247	AMAYNMNLLQTHGRGSPIPYGLGHHPPVTIG	0.95475	3.7491	slow_up	reg	single		60
p_P42858_1874	p	S	P42858	HTT	1874	P42858_1874	KRHSLSSTKLLSPQMSGEEEDSDLAAKLGMC	1.3907	2.17382	slow_up	reg	multi	syn	492
p_P42858_1199	p	S	P42858	HTT	1199	P42858_1199	KGKEKEPGEQASVPLSPKKGSEASAASRQSD	1.28028	2.15311	slow_up	reg	multi	syn	492
p_P45974_623	p	T	P45974	USP5	623	P45974_623	QPGEEELPDIAPPLVTPDEPKGSLGFYGNED	1.1093	3.1686	slow_up	reg	single		22
p_P46013_357	p	S	P46013	MKI67	357	P46013_357	PAKMKTPVQYSQQQNSPQKHKNKDLYTTGRR	1.9359	2.51962	slow_up	reg	multi	hetero	476
p_P46013_1253	p	S	P46013	MKI67	1253	P46013_1253	EELVAAGKTTKIPCDSPQSDPVDTPTSTKQR	1.78757	2.3689	slow_up	reg	multi	hetero	476
p_P46013_1376	p	S	P46013	MKI67	1376	P46013_1376	EAVAAGKTTKMPCESSPPESADTPTSTRRQP	1.74427	2.1982	slow_up	reg	multi	hetero	476
p_P46013_1131	p	S	P46013	MKI67	1131	P46013_1131	EESMTDEKTTKIACKSPPPESVDTPTSTKQW	1.89254	2.05232	slow_up	reg	multi	hetero	476
p_P46060_50	p	S	P46060	RANGAP1	50	P46060_50	AEDAKDVIKEIEDFDSLEALRLEGNTVGVEA	0.983773	2.71087	slow_up	reg	multi	hetero	76
p_P48634_1004	p	S	P48634	PRRC2A	1004	P48634_1004	GKLGGPKETPPNGNLSPAPRLRRDYSYERVG	0.846995	2.18481	slow_up	reg	multi	hetero	65
p_P48634_166	p	S	P48634	PRRC2A	166	P48634_166	AHGDGGRASSLLSRFSREEFPTLQAAGDQDK	1.40543	2.13178	slow_up	reg	multi	hetero	65
p_P48651_11	p	S	P48651	PTDSS1	11	P48651_11	_____MASCVGSRTLSKDDVNYKMHFRMINE	1.78187	3.4467	slow_up	reg	multi	syn	20
p_P48651_417	p	S	P48651	PTDSS1	417	P48651_417	MIWYAEHYGHREKTYSECEDGTYSPEISWHH	1.5361	2.15323	slow_up	reg	multi	syn	20
p_P48681_768	p	S	P48681	NES	768	P48681_768	ETLRTLEKETQQRRRSLGEQDQMTLRPPEKV	0.68177	3.11755	slow_up	reg	single		66
p_P49006_148	p	T	P49006	MARCKSL1	148	P49006_148	ACSDEGTAQEGKAAATPESQEPQAKGAEASA	0.929092	3.06413	slow_up	reg	single		32
p_P49454_834	p	S	P49454	CENPF	834	P49454_834	DQSPKNSAILQNRVDSLEFSLESQKQMNSDL	1.80525	3.33105	slow_up	reg	multi	hetero	51
p_P49736_25	p	T	P49736	MCM2	25	P49736_25	MASSPAQRRRGNDPLTSSPGRSSRRTDALTS	1.15904	2.02768	slow_up	reg	multi	syn	101
p_P49792_2280	p	S	P49792	RANBP2	2280	P49792_2280	TGFNFSFKSALSPSKSPAKLNQSGTSVGTDE	1.453	2.46137	slow_up	reg	multi	hetero	86
p_P49792_19	p	T	P49792	RANBP2	19	P49792_19	SKADVERYIASVQGSTPSPRQKSMKGFYFAK	1.96097	2.2827	slow_up	reg	multi	hetero	86
p_P49915_318	p	T	P49915	GMPS	318	P49915_318	FYNGTTTLPISDEDRTPRKRISKTLNMTTSP	1.3475	2.62817	slow_up	reg	multi	hetero	32
p_P51610_666	p	S	P51610	HCFC1	666	P51610_666	TTVVGGVTKTITLVKSPISVPGGSALISNLG	1.89843	2.38555	slow_up	reg	multi	syn	82
p_P51991_112	p	S	P51991	HNRNPA3	112	P51991_112	PHKVDGRVVEPKRAVSREDSVKPGAHLTVKK	0.733963	2.01327	slow_up	reg	multi	hetero	72
p_P52209_129	p	S	P52209	PGD	129	P52209_129	RDLKAKGILFVGSGVSGGEEGARYGPSLMPG	1.05275	2.35863	slow_up	reg	multi	hetero	24
p_P52292_490	p	S	P52292	KPNA2	490	P52292_490	ALQNHENESVYKASLSLIEKYFSVEEEEDQN	1.2475	2.14227	slow_up	reg	multi	hetero	166
p_P53367_361	p	T	P53367	ARFIP1	361	P53367_361	KQLEQTLKQFHIKLKTPGVDAPSWLEEQ___	1.95417	2.031	slow_up	reg	single		28
p_P55040_289	p	S	P55040	GEM	289	P55040_289	VAKNNKNMAFKLKSKSCHDLSVL________	0.528033	2.51615	slow_up	reg	multi	hetero	150
p_P55327_115	p	S	P55327	TPD52	115	P55327_115	KEKHLAEIKRKLGINSLQELKQNIAKGWQDV	1.01406	2.0815	slow_up	reg	multi	hetero	29
p_P57737_465	p	S	P57737	CORO7	465	P57737_465	STSGIGTSPSLRSLQSLLGPSSKFRHAQGTV	1.6506	2.40353	slow_up	reg	single		20
p_P60866_9	p	T	P60866	RPS20	9	P60866_9	_______MAFKDTGKTPVEPEVAIHRIRITL	1.3987	2.0617	slow_up	reg	single		57
p_P61619_408	p	S	P61619	SEC61A1	408	P61619_408	QLKEQQMVMRGHRETSMVHELNRYIPTAAAF	1.7952	4.98663	slow_up	reg	single		54
p_P78347_103	p	S	P78347	GTF2I	103	P78347_103	AEMHKMKSTTQANRMSVDAVEIETLRKTVED	1.78892	2.29562	slow_up	reg	multi	hetero	80
p_P78347_784	p	S	P78347	GTF2I	784	P78347_784	FYVEGLPEGVPFRRPSTFGIPRLEKILRNKA	1.15697	2.16527	slow_up	reg	multi	hetero	80
p_P78411_274	p	S	P78411	IRX5	274	P78411_274	GRLDALQGPPRTGGPSPAGPAAARLAEDPAP	1.4097	11.877	slow_up	reg	single		3
p_Q01804_893	p	S	Q01804	OTUD4	893	Q01804_893	QNIVLPSDEKGELDLSLENLDLSKDCGSVST	1.59015	2.3099	slow_up	reg	single		57
p_Q02078_108	p	T	Q02078	MEF2A	108	Q02078_108	HRGCDSPDPDTSYVLTPHTEEKYKKINEEFD	1.28018	2.88965	slow_up	reg	multi	syn	50
p_Q02078_479	p	S	Q02078	MEF2A	479	Q02078_479	SYDGSDREDPRGDFHSPIVLGRPPNTEDRES	1.75043	2.4335	slow_up	reg	multi	syn	50
p_Q02880_1552	p	S	Q02880	TOP2B	1552	Q02880_1552	PKGKGRGAKKRKASGSENEGDYNPGRKTSKT	1.35107	3.81493	slow_up	reg	multi	syn	32
p_Q02880_1526	p	S	Q02880	TOP2B	1526	Q02880_1526	PKQKKVVEAVNSDSDSEFGIPKKTTTPKGKG	1.34576	2.4387	slow_up	reg	multi	syn	32
p_Q03164_1845	p	T	Q03164	KMT2A	1845	Q03164_1845	KGPGEPDSPTPLHPPTPPILSTDRSREDSPE	1.5731	2.34108	slow_up	reg	multi	hetero	71
p_Q03164_1837	p	S	Q03164	KMT2A	1837	Q03164_1837	KIIPAPKPKGPGEPDSPTPLHPPTPPILSTD	1.63257	2.296	slow_up	reg	multi	hetero	71
p_Q03164_1119	p	S	Q03164	KMT2A	1119	Q03164_1119	ILSSMGNDDKSSIAGSEDAEPLAPPIKPIKP	1.7736	2.13893	slow_up	reg	multi	hetero	71
p_Q03164_506	p	T	Q03164	KMT2A	506	Q03164_506	QASEEIQVLPEERSDTPEVHPPLPISQSPEN	1.6109	2.01322	slow_up	reg	multi	hetero	71
p_Q03188_177	p	S	Q03188	CENPC	177	Q03188_177	LLDAKTSVSQNVIPSSAQKRETYTFENSVNM	1.744	2.07723	slow_up	reg	multi	syn	47
p_Q03188_613	p	S	Q03188	CENPC	613	Q03188_613	EGSGGIVGHDEISRCSLSEPLESDEADLAKK	1.67123	2.01827	slow_up	reg	multi	syn	47
p_Q03989_297	p	S	Q03989	ARID5A	297	Q03989_297	HGAEPQASPAVHLPESPQSPKGLTENSRHRL	0.936855	2.03205	slow_up	reg	single		132
p_Q06413_445	p	S	Q06413	MEF2C	445	Q06413_445	SYDGSDREDHRNEFHSPIGLTRPSPDERESP	1.82057	2.27583	slow_up	reg	single		28
p_Q06587_187	p	S	Q06587	RING1	187	Q06587_187	GEGEPGEGEGDGEDVSSDSAPDSAPGPAPKR	0.861635	2.075	slow_up	reg	single		91
p_Q07890_1315	p	S	Q07890	SOS2	1315	Q07890_1315	PHLPKLPPKTYKRELSHPPLYRLPLLENAET	1.71035	3.23315	slow_up	reg	single		19
p_Q08170_450	p	S	Q08170	SRSF4	450	Q08170_450	GTNQETRSRSRSNSKSKPNLPSESRSRSKSA	0.78233	2.3504	slow_up	reg	single		35
p_Q09666_1170	p	S	Q09666	AHNAK	1170	Q09666_1170	VVVSGPKVDIEAPDVSLEGPEGKLKGPKFKM	1.9101	9.69515	slow_up	reg	multi	hetero	106
p_Q09666_5552	p	S	Q09666	AHNAK	5552	Q09666_5552	AAPDISVKGPAFNMASPESDFGINLKGPKIK	1.29268	3.96044	slow_up	reg	multi	hetero	106
p_Q09666_3412	p	S	Q09666	AHNAK	3412	Q09666_3412	KVKGSKFKMPFLSISSPKVSMPDVELNLKSP	1.8205	3.17087	slow_up	reg	multi	hetero	106
p_Q09666_4360	p	S	Q09666	AHNAK	4360	Q09666_4360	IEISGPKVDIDAPDVSIEGPDAKLKGPKFKM	1.7655	2.63893	slow_up	reg	multi	hetero	106
p_Q09666_5393	p	S	Q09666	AHNAK	5393	Q09666_5393	GDIKCPKVSVGAPDLSLEASEGSIKLPKMKL	1.59107	2.59217	slow_up	reg	multi	hetero	106
p_Q09666_5530	p	S	Q09666	AHNAK	5530	Q09666_5530	TGQISGPEIKGGLKGSEVGFHGAAPDISVKG	0.732555	2.5325	slow_up	reg	multi	hetero	106
p_Q09666_4908	p	S	Q09666	AHNAK	4908	Q09666_4908	EGPDAKLSGPSLKMPSLEISAPKVTAPDVDL	1.40735	2.44043	slow_up	reg	multi	hetero	106
p_Q09666_4564	p	T	Q09666	AHNAK	4564	Q09666_4564	KGPKVDVKGPKVGIDTPDIDIHGPEGKLKGP	1.28867	2.3403	slow_up	reg	multi	hetero	106
p_Q09666_545	p	T	Q09666	AHNAK	545	Q09666_545	KGPQVALKGSRVDIETPNLEGTLTGPRLGSP	1.34235	2.22965	slow_up	reg	multi	hetero	106
p_Q09666_5519	p	S	Q09666	AHNAK	5519	Q09666_5519	VNLPGVNVKLPTGQISGPEIKGGLKGSEVGF	1.01242	2.0465	slow_up	reg	multi	hetero	106
p_Q0VD83_930	p	S	Q0VD83	APOBR	930	Q0VD83_930	VTGGRRAEAKETEPESLEHVRGQEEQPTHQA	1.8358	3.51993	slow_up	reg	multi	syn	3
p_Q0VD83_891	p	S	Q0VD83	APOBR	891	Q0VD83_891	EEEAVGWQEREQREDSEGRCGDYHPEGEAPR	1.019	2.3726	slow_up	reg	multi	syn	3
p_Q10469_410	p	T	Q10469	MGAT2	410	Q10469_410	IESLLNNNKQYMFPETLTISEKFTVVAISPP	0.930235	58.479	slow_up	reg	multi	syn	4
p_Q10469_414	p	S	Q10469	MGAT2	414	Q10469_414	LNNNKQYMFPETLTISEKFTVVAISPPRKNG	0.930235	58.479	slow_up	reg	multi	syn	4
p_Q10469_412	p	T	Q10469	MGAT2	412	Q10469_412	SLLNNNKQYMFPETLTISEKFTVVAISPPRK	0.930235	58.479	slow_up	reg	multi	syn	4
p_Q10570_766	p	S	Q10570	CPSF1	766	Q10570_766	SGSLFSPSKEEARRSSQPPADRDPAPFRAEP	1.09048	2.37778	slow_up	reg	single		39
p_Q12888_993	p	S	Q12888	TP53BP1	993	Q12888_993	APDVDDKLCLRMKLVSPETEASEESLQFNLE	1.3435	18.0905	slow_up	reg	multi	hetero	335
p_Q12965_1002	p	S	Q12965	MYO1E	1002	Q12965_1002	SLYTSMARPPLPRQQSTSSDRVSQTPESLDF	1.4137	2.3524	slow_up	reg	multi	syn	42
p_Q12986_95	p	S	Q12986	NFX1	95	Q12986_95	PKSQQTSFQSSPCNKSPKSHGLQNQPWQKLR	1.05968	2.9765	slow_up	reg	single		10
p_Q13177_58	p	S	Q13177	PAK2	58	Q13177_58	VPEEKKPRHKIISIFSGTEKGSKKKEKERPE	1.9039	2.56663	slow_up	reg	multi	hetero	108
p_Q13451_445	p	S	Q13451	FKBP5	445	Q13451_445	GKKTSEGVTNEKGTDSQAMEEEKPEGHV___	1.40413	3.58608	slow_up	reg	single		156
p_Q13459_1267	p	S	Q13459	MYO9B	1267	Q13459_1267	TSLALDSRVSPPAPGSAPETPEDKSKPCGSP	1.1238	2.18717	slow_up	reg	multi	hetero	32
p_Q13469_255	p	S	Q13469	NFATC2	255	Q13469_255	RPASRSSSPGAKRRHSCAEALVALPPGASPQ	1.1702	2.62793	slow_up	reg	single		21
p_Q13557_336	p	T	Q13557	CAMK2D	336	Q13557_336	LKKPDGVKESTESSNTTIEDEDVKARKQEII	0.97048	2.00105	slow_up	reg	single		160
p_Q14289_842	p	T	Q14289	PTK2B	842	Q14289_842	KSLDPMVYMNDKSPLTPEKEVGYLEFTGPPQ	1.5939	2.65923	slow_up	reg	multi	syn	39
p_Q14289_418	p	Y	Q14289	PTK2B	418	Q14289_418	AEIPDETLRRPGGPQYGIAREDVVLNRILGE	1.0476	2.3451	slow_up	reg	multi	syn	39
p_Q14671_112	p	T	Q14671	PUM1	112	Q14671_112	GSGGGGYNNSKHRWPTGDNIHAEHQVRSMDE	0.97437	2.01887	slow_up	reg	single		34
p_Q14764_445	p	S	Q14764	MVP	445	Q14764_445	GQDPLADRGEKDTAKSLQPLAPRNKTRVVSY	1.3809	5.76673	slow_up	reg	multi	hetero	60
p_Q14807_562	p	S	Q14807	KIF22	562	Q14807_562	EIHILKNKGRKRKLESLDALEPEEKAEDCWE	1.03106	2.36955	slow_up	reg	single		58
p_Q15042_908	p	T	Q15042	RAB3GAP1	908	Q15042_908	IIHKLFVNAQRAAAMTPPEEELKRMGSPEER	1.354	2.257	slow_up	reg	single		23
p_Q15059_281	p	S	Q15059	BRD3	281	Q15059_281	PLSDPKQAKVVARRESGGRPIKPPKKDLEDG	1.3758	3.30725	slow_up	reg	single		21
p_Q15311_27	p	T	Q15311	RALBP1	27	Q15311_27	PSEHRRVEHGSGLTRTPSSEEISPTKFPGLY	1.32231	3.17066	slow_up	reg	single		100
p_Q15361_872	p	S	Q15361	TTF1	872	Q15361_872	KQVFPFRDIFYYEDDSEGEDIEKESEGQAPC	1.71246	5.48792	slow_up	reg	single		26
p_Q15643_406	p	S	Q15643	TRIP11	406	Q15643_406	QQALSDAENEIMRLSSLNQDNSLAEDNLKLK	1.83285	7.28675	slow_up	reg	single		47
p_Q15759_182	p	Y	Q15759	MAPK11	182	Q15759_182	LDFGLARQADEEMTGYVATRWYRAPEIMLNW	1.8357	3.2228	slow_up	reg	single		23
p_Q1JUQ3_9	p	S	Q1JUQ3	FKBP1A	9	Q1JUQ3_9	_______MGVQVETISPGDGRTFPKRGQTCV	1.36032	4.54063	slow_up	reg	single		0
p_Q32MZ4_16	p	S	Q32MZ4	LRRFIP1	16	Q32MZ4_16	MTSPAAAQSREIDCLSPEAQKLAEARLAAKR	1.12155	2.4922	slow_up	reg	single		30
p_Q3KP66_643	p	S	Q3KP66	INAVA	643	Q3KP66_643	LGPRAQVPTVCVLRRSPDGAPVQVFVPEKGE	1.15415	2.11926	slow_up	reg	single		46
p_Q3KQU3_813	p	T	Q3KQU3	MAP7D1	813	Q3KQU3_813	GFSTNGPSGDKSLSRTPETLLPFAEAEAFLK	1.15805	2.7142	slow_up	reg	multi	syn	75
p_Q3KQU3_534	p	S	Q3KQU3	MAP7D1	534	Q3KQU3_534	SAAGPEDKSQSKRRASNEKESAAPASPAPSP	1.01255	2.08057	slow_up	reg	multi	syn	75
p_Q49B96_55	p	S	Q49B96	COX19	55	Q49B96_55	CLHNNNFENALCRKESKEYLECRMERKLMLQ	0.8266	97.096	slow_up	reg	single		5
p_Q4KMP7_661	p	S	Q4KMP7	TBC1D10B	661	Q4KMP7_661	RRRQQPPLGPSSSLLSLPGLKSRGSRAAGGA	0.967895	5.2912	slow_up	reg	single		7
p_Q504Q3_791	p	S	Q504Q3	PAN2	791	Q504Q3_791	SKNKEFALADWKELGSPEGVLVCPSIEELKN	1.2264	2.61597	slow_up	reg	single		41
p_Q53GA4_3	p	S	Q53GA4	PHLDA2	3	Q53GA4_3	_____________MKSPDEVLREGELEKRSD	1.56942	2.62832	slow_up	reg	single		6
p_Q562F6_1181	p	S	Q562F6	SGO2	1181	Q562F6_1181	SGKNVIIKENFALECSPAFQVSDDEHEKMNK	1.4249	2.0436	slow_up	reg	single		50
p_Q56NI9_244	p	S	Q56NI9	ESCO2	244	Q56NI9_244	SLGRTQKSKSEVIEDSDVETVSEKKTFATRQ	1.8356	4.776	slow_up	reg	multi	hetero	17
p_Q5F2G0_141	p	S	Q5F2G0	PPP3CB	141	Q5F2G0_141	AEKAIRGFSPPHRICSFEEAKGLDRINERMP	1.00537	4.34558	slow_up	reg	single		0
p_Q5H907_2	p	S	Q5H907	MAGED2	2	Q5H907_2	______________MSDTSESGAGLTRFQAE	1.3933	3.0267	slow_up	reg	single		0
p_Q5H909_229	p	S	Q5H909	MAGED2	229	Q5H909_229	TRLAAWARRALLSLRSPKARRGKARRRAAKL	1.30167	3.98217	slow_up	reg	multi	syn	0
p_Q5H909_2	p	S	Q5H909	MAGED2	2	Q5H909_2	______________MSDTSESGAGLTRFQAE	1.3398	3.0613	slow_up	reg	multi	syn	0
p_Q5JSP0_56	p	S	Q5JSP0	FGD3	56	Q5JSP0_56	AHCGDPVSLAAAGDGSPDIGPTGELSGSLKI	1.51237	3.27723	slow_up	reg	single		3
p_Q5JSZ5_1132	p	S	Q5JSZ5	PRRC2B	1132	Q5JSZ5_1132	RPEDCPRAKPRRRVASETHSEGSEYEELPKR	1.05553	6.2747	slow_up	reg	multi	syn	43
p_Q5JSZ5_480	p	S	Q5JSZ5	PRRC2B	480	Q5JSZ5_480	PDYQKSSMGSMFRQQSIEDKEDKPPPRQKFI	1.42986	2.10222	slow_up	reg	multi	syn	43
p_Q5QNY5_46	p	S	Q5QNY5	PEX19	46	Q5QNY5_46	QKRSPGDTAKDALFASQEKFFQELFDSELAS	0.949785	2.93228	slow_up	reg	single		3
p_Q5T011_1416	p	S	Q5T011	SZT2	1416	Q5T011_1416	QSTRVPGIPDPGPEISLTDVCQLRGEAHGAL	1.4911	3.9736	slow_up	reg	multi	hetero	25
p_Q5T1M5_1024	p	S	Q5T1M5	FKBP15	1024	Q5T1M5_1024	KGDSEAEALSEIKDGSLPPELSCIPSHRVLG	1.25975	2.94577	slow_up	reg	single		34
p_Q5T1R4_1276	p	S	Q5T1R4	HIVEP3	1276	Q5T1R4_1276	IKTSLAPLATGSAGLSPSTEYSSDIRLPPVA	1.50867	2.32043	slow_up	reg	multi	syn	0
p_Q5T1R4_382	p	S	Q5T1R4	HIVEP3	382	Q5T1R4_382	RLSERKKVIDEQAFLSPGSKGSTESGYFSRS	1.9501	2.31577	slow_up	reg	multi	syn	0
p_Q5T4P9_159	p	S	Q5T4P9	PLEKHO1	159	Q5T4P9_159	QGLGDGKRKAKDPPRSPPDSESEQLLLETER	0.588612	2.19581	slow_up	reg	single		0
p_Q5T4S7_2892	p	S	Q5T4S7	UBR4	2892	Q5T4S7_2892	TDGSTLRTSPADHGGSVGSESGGSAVDSVAG	1.06963	2.09797	slow_up	reg	multi	syn	96
p_Q5T4S7_2895	p	S	Q5T4S7	UBR4	2895	Q5T4S7_2895	STLRTSPADHGGSVGSESGGSAVDSVAGEHS	1.06297	2.0362	slow_up	reg	multi	syn	96
p_Q5T5Y3_1427	p	S	Q5T5Y3	CAMSAP1	1427	Q5T5Y3_1427	PESVHSGGTPSQRVESMEALPILSRNPSRST	1.2531	3.0703	slow_up	reg	single		35
p_Q5TB80_474	p	S	Q5TB80	CEP162	474	Q5TB80_474	LSQDDKINKTYRSQLSSEEEGAVMGKQVPYK	1.48616	2.11594	slow_up	reg	single		152
p_Q5THK1_600	p	S	Q5THK1	PRR14L	600	Q5THK1_600	SEVLKPKQGTALLLPSPEFDYRPESEKVIQT	1.5108	2.25913	slow_up	reg	single		23
p_Q5VT06_878	p	T	Q5VT06	CEP350	878	Q5VT06_878	VQQAPQEDGPWTKAVTPPVKDDNEDVFSARI	1.5851	2.34423	slow_up	reg	single		70
p_Q5VT52_473	p	S	Q5VT52	RPRD2	473	Q5VT52_473	SILSSLTSVMKNTGVSPASRPSPGTPTSPSN	1.68106	2.88323	slow_up	reg	single		29
p_Q5VUA4_2192	p	S	Q5VUA4	ZNF318	2192	Q5VUA4_2192	TRTSGVQKDKLCSPLSEPGDPSKCSSLELGP	1.33038	2.57568	slow_up	reg	multi	hetero	31
p_Q5VUA4_2189	p	S	Q5VUA4	ZNF318	2189	Q5VUA4_2189	DFVTRTSGVQKDKLCSPLSEPGDPSKCSSLE	1.41938	2.24628	slow_up	reg	multi	hetero	31
p_Q5VV17_216	p	S	Q5VV17	OTUD1	216	Q5VV17_216	ALAAAKHRGPAATPGSPDPGPGPWGEEHLAE	1.06817	2.52287	slow_up	reg	single		12
p_Q5VWN6_340	p	S	Q5VWN6	TASOR2	340	Q5VWN6_340	DSEEMLKAKKRVFPLSPASNLRVQPKRKASM	1.58677	2.82803	slow_up	reg	multi	hetero	74
p_Q5VWQ8_1168	p	S	Q5VWQ8	DAB2IP	1168	Q5VWQ8_1168	TQLKERYSMQARNGISPTNPTKLQITENGEF	1.32233	2.23203	slow_up	reg	single		22
p_Q5VZ89_996	p	S	Q5VZ89	DENND4C	996	Q5VZ89_996	GSSIVKVPSGIFDVNSRKSSTGSISNVLFST	1.3684	2.2202	slow_up	reg	single		79
p_Q5VZL5_217	p	T	Q5VZL5	ZMYM4	217	Q5VZL5_217	AANQVEETLHTHLPQTPETNFRDSSYPFANK	1.3509	2.6708	slow_up	reg	single		55
p_Q641Q2_314	p	S	Q641Q2	WASHC2A	314	Q641Q2_314	GDAMGRVDEEPTTLPSGEAKPRKTLKEKKER	1.46207	2.1798	slow_up	reg	multi	syn	35
p_Q66K74_741	p	S	Q66K74	MAP1S	741	Q66K74_741	ARRSASPHDVDLCLVSPCEFEHRKAVPMAPA	1.3908	3.2621	slow_up	reg	single		45
p_Q68CZ2_1149	p	S	Q68CZ2	TNS3	1149	Q68CZ2_1149	FPNVLPDFSKASEAASPLPDSPGDKLVIVKF	1.33354	4.18635	slow_up	reg	single		23
p_Q6GYQ0_503	p	S	Q6GYQ0	RALGAPA1	503	Q6GYQ0_503	NTADHVRNSSWAKNGSYQGALHNASEEATEQ	1.0695	4.55	slow_up	reg	single		16
p_Q6IQ55_786	p	S	Q6IQ55	TTBK2	786	Q6IQ55_786	ENLPGETEEKSILLESDNEDEKLSRGQHCIE	1.3601	2.1291	slow_up	reg	single		6
p_Q6JBY9_108	p	S	Q6JBY9	RCSD1	108	Q6JBY9_108	LTFDPAALLPGASPKSPGLKAMVSPFHSPPS	0.986575	2.15665	slow_up	reg	multi	syn	5
p_Q6JBY9_83	p	S	Q6JBY9	RCSD1	83	Q6JBY9_83	SPPNASHPPKFKVKSSPLIEKLQANLTFDPA	1.06167	2.03598	slow_up	reg	multi	syn	5
p_Q6KC79_2513	p	S	Q6KC79	NIPBL	2513	Q6KC79_2513	SRPRKSRKRVDSDSDSDSEDDINSVMKCLPE	1.08579	6.8174	slow_up	reg	multi	syn	23
p_Q6KC79_2511	p	S	Q6KC79	NIPBL	2511	Q6KC79_2511	EVSRPRKSRKRVDSDSDSDSEDDINSVMKCL	1.17278	2.40278	slow_up	reg	multi	syn	23
p_Q6KC79_2509	p	S	Q6KC79	NIPBL	2509	Q6KC79_2509	EEEVSRPRKSRKRVDSDSDSDSEDDINSVMK	1.17278	2.40278	slow_up	reg	multi	syn	23
p_Q6N021_38	p	S	Q6N021	TET2	38	Q6N021_38	PICQTEPLATKLQNGSPLPERAHPEVNGDTK	0.98937	2.2264	slow_up	reg	single		16
p_Q6P0Q8_874	p	S	Q6P0Q8	MAST2	874	Q6P0Q8_874	LSLLEERRTPPPTKRSLSEEKEDHSDGLAGL	0.93352	3.13757	slow_up	reg	multi	syn	23
p_Q6P0Q8_876	p	S	Q6P0Q8	MAST2	876	Q6P0Q8_876	LLEERRTPPPTKRSLSEEKEDHSDGLAGLKG	1.53342	2.2655	slow_up	reg	multi	syn	23
p_Q6P0Q8_1256	p	S	Q6P0Q8	MAST2	1256	Q6P0Q8_1256	LLHTSRSLSSLNRSLSSGESGPGSPTHSHSL	1.47867	2.10712	slow_up	reg	multi	syn	23
p_Q6P1M3_961	p	S	Q6P1M3	LLGL2	961	Q6P1M3_961	GNGAGPKKAPSRARNSGTQSDGEEKQPGLVM	1.79073	3.5592	slow_up	reg	single		88
p_Q6P996_786	p	S	Q6P996	PDXDC1	786	Q6P996_786	VPHPEDDHSQVEGPESLR_____________	1.292	2.0865	slow_up	reg	single		47
p_Q6PGQ7_325	p	S	Q6PGQ7	BORA	325	Q6PGQ7_325	GITNPCIRSPYIDGCSPIKNWSPMRLQMYSG	1.00599	3.68605	slow_up	reg	multi	hetero	24
p_Q6PJI9_830	p	S	Q6PJI9	WDR59	830	Q6PJI9_830	SSPWGESSPEELRFGSLTYSDPRERERDQHD	1.3083	2.092	slow_up	reg	single		40
p_Q6PJT7_343	p	S	Q6PJT7	ZC3H14	343	Q6PJT7_343	ISSSVSVPAKPERRPSLPPSKQANKNLILKA	1.25903	2.02	slow_up	reg	single		54
p_Q6R327_1177	p	S	Q6R327	RICTOR	1177	Q6R327_1177	SFMGNKHIEDTGSTPSIGENDLKFTKNFGTE	1.28669	2.09303	slow_up	reg	single		81
p_Q6UB99_1792	p	S	Q6UB99	ANKRD11	1792	Q6UB99_1792	QAPARPLSTNLYRSVSVDIRRTPEEEFSVGD	1.95904	5.57958	slow_up	reg	single		20
p_Q6WKZ4_357	p	S	Q6WKZ4	RAB11FIP1	357	Q6WKZ4_357	SSPSPKGFRKKHLFSSTENLAAGSWKEPAEG	0.906357	2.60587	slow_up	reg	multi	hetero	27
p_Q6Y7W6_160	p	S	Q6Y7W6	GIGYF2	160	Q6Y7W6_160	GVFGRGGGREMHRSQSWEERGDRRFEKPGRK	1.58838	2.311	slow_up	reg	multi	hetero	84
p_Q6ZSR9_300	p	S	Q6ZSR9		300	Q6ZSR9_300	SLSKYSRHYSPEDEPSPEAQPIAAYKIVSQT	1.17227	3.47593	slow_up	reg	single		8
p_Q6ZSZ5_1291	p	S	Q6ZSZ5	ARHGEF18	1291	Q6ZSZ5_1291	LMGKDESTSRNRRSLSPILPGRHSPAPPPDP	1.1134	2.1653	slow_up	reg	single		6
p_Q6ZTN6_477	p	S	Q6ZTN6	ANKRD13D	477	Q6ZTN6_477	GPGSPPRTPPAPGPPSFEEQLRLALELSSRE	0.874315	3.17672	slow_up	reg	single		27
p_Q6ZTW0_266	p	S	Q6ZTW0	TPGS1	266	Q6ZTW0_266	SLALALDRAVGGRRPSAPMTREEFLERAAAL	1.10077	5.43623	slow_up	reg	single		23
p_Q702N8_213	p	S	Q702N8	XIRP1	213	Q702N8_213	RPLDRLGSRPSLQEQSPLELRSEIQELKGDV	1.1594	2.7343	slow_up	reg	multi	hetero	7
p_Q7KZF4_645	p	S	Q7KZF4	SND1	645	Q7KZF4_645	VHFTAERSSYYKSLLSAEEAAKQKKEKVWAH	1.209	2.83035	slow_up	reg	single		72
p_Q7L1S5_288	p	S	Q7L1S5	CHST9	288	Q7L1S5_288	YTKAVFVRDPMERLVSAFRDKFEHPNSYYHP	0.75487	3.937	slow_up	reg	single		4
p_Q7L576_1234	p	T	Q7L576	CYFIP1	1234	Q7L576_1234	ITILDKYLKSGDGEGTPVEHVRCFQPPIHQS	1.05214	2.08212	slow_up	reg	single		69
p_Q7Z2W4_361	p	S	Q7Z2W4	ZC3HAV1	361	Q7Z2W4_361	STYLASNSTSAPNWKSLTSWTNDQGARRKTV	0.980427	2.44057	slow_up	reg	single		137
p_Q7Z2Z1_1430	p	S	Q7Z2Z1	TICRR	1430	Q7Z2Z1_1430	AAPTDSRDDQKGLSLSPQSPPERRGYPGPGL	1.31638	4.0317	slow_up	reg	multi	hetero	7
p_Q7Z2Z1_1433	p	S	Q7Z2Z1	TICRR	1433	Q7Z2Z1_1433	TDSRDDQKGLSLSPQSPPERRGYPGPGLRSD	1.29178	3.5221	slow_up	reg	multi	hetero	7
p_Q7Z2Z1_599	p	S	Q7Z2Z1	TICRR	599	Q7Z2Z1_599	VARLNVKAQKLHPDGSPDVAGEKGIQKIPSG	1.8419	2.535	slow_up	reg	multi	hetero	7
p_Q7Z333_2474	p	T	Q7Z333	SETX	2474	Q7Z333_2474	AVKILKLKPVLQRSLTHPPTIAPEGSRPQGG	1.9007	2.4201	slow_up	reg	multi	syn	58
p_Q7Z333_1663	p	S	Q7Z333	SETX	1663	Q7Z333_1663	PVGEMKNSCNVLHPQSPNNSNRQGCKVPFGE	1.37771	2.16973	slow_up	reg	multi	syn	58
p_Q7Z3Z5_1105	p	S	Q7Z3Z5	MED12	1105	Q7Z3Z5_1105	TGGTEELPEEEGGGGSGGRRQGGRNISVETA	1.03177	4.14785	slow_up	reg	single		0
p_Q7Z422_107	p	S	Q7Z422	SZRD1	107	Q7Z422_107	EAEYAEARKRILGSASPEEEQEKPILDRPTR	0.939932	2.77008	slow_up	reg	multi	syn	7
p_Q7Z422_105	p	S	Q7Z422	SZRD1	105	Q7Z422_105	QREAEYAEARKRILGSASPEEEQEKPILDRP	0.725953	2.33928	slow_up	reg	multi	syn	7
p_Q7Z478_251	p	S	Q7Z478	DHX29	251	Q7Z478_251	YAEQQNEEEKNENSKSLEEEEKFDPNERYLH	0.88183	3.24	slow_up	reg	single		20
p_Q7Z4Q2_340	p	T	Q7Z4Q2	HEATR3	340	Q7Z4Q2_340	DEMEGISHKRRVRRKTFVSDLLPPTDKELRE	0.92514	2.0433	slow_up	reg	single		55
p_Q7Z4V5_167	p	S	Q7Z4V5	HDGFL2	167	Q7Z4V5_167	NSGLKRKTPALKMSVSKRARKASSDLDQASV	1.0261	8.8924	slow_up	reg	multi	syn	51
p_Q7Z4V5_165	p	S	Q7Z4V5	HDGFL2	165	Q7Z4V5_165	SDNSGLKRKTPALKMSVSKRARKASSDLDQA	1.0261	8.8924	slow_up	reg	multi	syn	51
p_Q7Z6Z7_2889	p	T	Q7Z6Z7	HUWE1	2889	Q7Z6Z7_2889	TSAAGSSEQPRAGSSTPGDAPPAVAEVQGRS	1.15868	2.3689	slow_up	reg	single		104
p_Q7Z7A3_332	p	T	Q7Z7A3	CTU1	332	Q7Z7A3_332	IGKGRRGLDEEATPGTPGDPARPPASKAVPT	1.31393	4.2212	slow_up	reg	multi	hetero	20
p_Q86UP2_75	p	S	Q86UP2	KTN1	75	Q86UP2_75	KKNKKKEIQNGNLHESDSESVPRDFKLSDAL	1.59455	3.11805	slow_up	reg	single		97
p_Q86UU1_563	p	S	Q86UU1	PHLDB1	563	Q86UU1_563	TGASPCQSPCVQRKLSSGDLRVPVTRERKNS	0.806842	8.66158	slow_up	reg	single		9
p_Q86UX6_18	p	S	Q86UX6	STK32C	18	Q86UX6_18	SGAERRGSSAAASPGSPPPGRARPAGSDAPS	0.946844	4.08622	slow_up	reg	single		8
p_Q86VQ1_105	p	S	Q86VQ1	GLCCI1	105	Q86VQ1_105	ASLGSLPGPGAARGPSPSSPTPPAAAAPAEQ	1.22642	2.5323	slow_up	reg	multi	hetero	13
p_Q86VR2_26	p	S	Q86VR2	RETREG3	26	Q86VR2_26	PGPASGSTFRGRRDVSGSWERDQQVEAAQRA	1.48625	3.9086	slow_up	reg	single		142
p_Q86VS8_3	p	S	Q86VS8	HOOK3	3	Q86VS8_3	_____________MFSVESLERAELCESLLT	1.6796	3.0449	slow_up	reg	multi	hetero	32
p_Q86VS8_6	p	S	Q86VS8	HOOK3	6	Q86VS8_6	__________MFSVESLERAELCESLLTWIQ	0.8836	2.83568	slow_up	reg	multi	hetero	32
p_Q86XL3_528	p	S	Q86XL3	ANKLE2	528	Q86XL3_528	PRDPVLTLRAFAGPLSPAKAEDFRKLWKTPP	1.30367	3.028	slow_up	reg	single		41
p_Q86XP3_754	p	S	Q86XP3	DDX42	754	Q86XP3_754	SVPTNSAQQGHNSPDSPVTSAAKGIPGFGNT	1.40597	2.92853	slow_up	reg	single		34
p_Q86YS7_606	p	S	Q86YS7	C2CD5	606	Q86YS7_606	TPGGIQIAGKTPNDGSYEQHISHMQKKINDT	1.4996	3.23895	slow_up	reg	multi	hetero	35
p_Q86YV0_72	p	S	Q86YV0	RASAL3	72	Q86YV0_72	VSTQPAPRSIFRRVLSAPPKESRTSRLRLSK	0.819332	3.51998	slow_up	reg	multi	hetero	26
p_Q86YV6_42	p	S	Q86YV6	MYLK4	42	Q86YV6_42	CREEVEKVKCFLEKNSGDQDSRSGHNEAKEV	0.669257	14.9137	slow_up	reg	single		8
p_Q8IVD9_340	p	S	Q8IVD9	NUDCD3	340	Q8IVD9_340	LKVHEMLKKGWDAEGSPFRGQRFDPAMFNIS	1.34187	2.23344	slow_up	reg	single		138
p_Q8IVM0_5	p	S	Q8IVM0	CCDC50	5	Q8IVM0_5	___________MAEVSIDQSKLPGVKEVCRD	1.3675	6.37	slow_up	reg	single		19
p_Q8IWJ2_591	p	S	Q8IWJ2	GCC2	591	Q8IWJ2_591	SQRDTMLKELEGKINSLTEEKDDFINKLKNS	0.832194	11.5606	slow_up	reg	multi	syn	37
p_Q8IWJ2_446	p	S	Q8IWJ2	GCC2	446	Q8IWJ2_446	EQHQKEISELNETFLSDSEKEKLTLMFEIQG	0.74291	5.67413	slow_up	reg	multi	syn	37
p_Q8IX01_277	p	S	Q8IX01	SUGP2	277	Q8IX01_277	TPKTQGTNQIQKNTPSPDVTLGTNPGTEDIQ	1.51503	2.4595	slow_up	reg	single		41
p_Q8IXZ2_383	p	S	Q8IXZ2	ZC3H3	383	Q8IXZ2_383	SKPGSAPSKYKWKASSPSASSSSSFRWQSEA	1.16766	2.03257	slow_up	reg	single		79
p_Q8IY63_906	p	S	Q8IY63	AMOTL1	906	Q8IY63_906	ASLPSRGRLSTTPAHSPVLKHPAAKGTAEKL	0.93655	2.46953	slow_up	reg	multi	hetero	39
p_Q8IZD2_1444	p	S	Q8IZD2	KMT2E	1444	Q8IZD2_1444	SQKLPSVPTKLHCPPSPHLENPPKSSTPHTP	1.3766	3.45785	slow_up	reg	single		14
p_Q8IZF5_957	p	S	Q8IZF5	ADGRF3	957	Q8IZF5_957	LVLAMAMLKLLRPSLSEGPPAEKRQALLGVI	0.91713	16.666	slow_up	reg	multi	syn	0
p_Q8IZF5_955	p	S	Q8IZF5	ADGRF3	955	Q8IZF5_955	NGLVLAMAMLKLLRPSLSEGPPAEKRQALLG	0.91713	16.666	slow_up	reg	multi	syn	0
p_Q8IZN3_455	p	S	Q8IZN3	ZDHHC14	455	Q8IZN3_455	TPDEAPSPPRLLAAGSPLAHSRTMHVLGLAS	0.819235	12.8873	slow_up	reg	single		0
p_Q8N1G0_251	p	S	Q8N1G0	ZNF687	251	Q8N1G0_251	QQGSGSSPKATDIPASASPPPVAGVPFFKQS	1.378	2.2547	slow_up	reg	multi	hetero	38
p_Q8N488_130	p	S	Q8N488	RYBP	130	Q8N488_130	SDILKDPPSEANSIQSANATTKTSETNHTSR	1.01826	5.43277	slow_up	reg	single		60
p_Q8N4C8_601	p	S	Q8N4C8	MINK1	601	Q8N4C8_601	RVPLKPYAAPVPRSQSLQDQPTRNLAAFPAS	1.1686	2.3578	slow_up	reg	single		18
p_Q8N7Z5_1127	p	S	Q8N7Z5	ANKRD31	1127	Q8N7Z5_1127	DSHSTDNMSKELANISKLSQREKKEISHKPG	1.7065	2.7873	slow_up	reg	single		4
p_Q8N9B5_723	p	S	Q8N9B5	JMY	723	Q8N9B5_723	RKGAASPVLQEDHCDSLPSVLQVEEKTEEVG	1.7401	2.8421	slow_up	reg	single		20
p_Q8NC51_243	p	S	Q8NC51	SERBP1	243	Q8NC51_243	KDELTESPKYIQKQISYNYSDLDQSNVTEET	1.68765	2.0745	slow_up	reg	single		86
p_Q8NC56_499	p	S	Q8NC56	LEMD2	499	Q8NC56_499	GEDMLVWRWTKPSSFSDSER___________	1.64133	2.21773	slow_up	reg	multi	hetero	38
p_Q8NEZ4_1219	p	T	Q8NEZ4	KMT2C	1219	Q8NEZ4_1219	LKLKIINQNSVAVLQTPPDIQSEHSRDGEMD	1.8039	3.0407	slow_up	reg	multi	hetero	28
p_Q8NEZ4_4267	p	S	Q8NEZ4	KMT2C	4267	Q8NEZ4_4267	AKNSENKESIPSLPQSPMRETPSKAFHQYSN	1.46397	2.7277	slow_up	reg	multi	hetero	28
p_Q8NEZ4_4263	p	S	Q8NEZ4	KMT2C	4263	Q8NEZ4_4263	STAQAKNSENKESIPSLPQSPMRETPSKAFH	1.8131	2.702	slow_up	reg	multi	hetero	28
p_Q8NFC6_659	p	S	Q8NFC6	BOD1L1	659	Q8NFC6_659	NKNESKLEREHKRRTSTPVIMEGVQEETDTR	1.69735	3.13365	slow_up	reg	multi	syn	37
p_Q8NFC6_2954	p	S	Q8NFC6	BOD1L1	2954	Q8NFC6_2954	KIVTSVRRRGRKPKRSLTVSDDAESSEPERK	1.02179	2.51802	slow_up	reg	multi	syn	37
p_Q8NFC6_800	p	S	Q8NFC6	BOD1L1	800	Q8NFC6_800	DKTERKSKHRNERKLSVLGKDGKPVSEYIIK	1.1507	2.1439	slow_up	reg	multi	syn	37
p_Q8NFC6_1077	p	S	Q8NFC6	BOD1L1	1077	Q8NFC6_1077	MEKKLSRRLCENRRGSLSQEMAKGEEKLAAN	1.4894	2.003	slow_up	reg	multi	syn	37
p_Q8NI08_89	p	S	Q8NI08	NCOA7	89	Q8NI08_89	NQLKEIRRTELKRYYSIDDNQNKTHDKKEKK	1.96056	2.15028	slow_up	reg	single		14
p_Q8NI77_706	p	T	Q8NI77	KIF18A	706	Q8NI77_706	QLNDSLSKELQPIVYTPEDCRKAFQNPSTVT	1.8797	2.0413	slow_up	reg	single		33
p_Q8TBE0_8	p	S	Q8TBE0	BAHD1	8	Q8TBE0_8	________MTHTRRKSLPMLSSGLTGRREPL	1.3365	2.3334	slow_up	reg	single		51
p_Q8TBZ6_318	p	S	Q8TBZ6	TRMT10A	318	Q8TBZ6_318	DSDSSEEEYSRNELDSPHEEKQDKENHTEST	1.1058	4.07275	slow_up	reg	single		6
p_Q8TEA7_890	p	S	Q8TEA7	TBCK	890	Q8TEA7_890	GGINKIKPTGLLTIPSPQI____________	1.2813	2.1324	slow_up	reg	single		9
p_Q8TEK3_786	p	S	Q8TEK3	DOT1L	786	Q8TEK3_786	YTRLSPAKIVLRRHLSQDHTVPGRPAASELH	1.6997	2.18583	slow_up	reg	multi	syn	33
p_Q8TEM1_1874	p	S	Q8TEM1	NUP210	1874	Q8TEM1_1874	SSPTSPNALPPARKASPPSGLWSPAYASH__	1.9217	2.45397	slow_up	reg	single		34
p_Q8TEW0_852	p	S	Q8TEW0	PARD3	852	Q8TEW0_852	SDASQLDFVKTRKSKSMDLGIADETKLNTVD	0.711512	2.56657	slow_up	reg	single		70
p_Q8TF30_8	p	S	Q8TF30	WHAMM	8	Q8TF30_8	________MEDEQPDSLEGWVPVREGLFAEP	1.73752	2.30668	slow_up	reg	single		5
p_Q8WWM7_559	p	S	Q8WWM7	ATXN2L	559	Q8WWM7_559	ELRKFGAQFKLQPSSSPENSLDPFPPRILKE	0.907443	2.49183	slow_up	reg	multi	hetero	55
p_Q8WWQ0_1315	p	S	Q8WWQ0	PHIP	1315	Q8WWQ0_1315	RKDHQPRRRLRNRAQSYDIQAWKKQCEELLN	1.22817	3.80315	slow_up	reg	multi	hetero	26
p_Q8WWW8_362	p	S	Q8WWW8	GAB3	362	Q8WWW8_362	GLDNMRTWKADVEGQSLRHRDKRLSLNLPCR	1.5095	8.0971	slow_up	reg	single		3
p_Q8WYP5_1944	p	S	Q8WYP5	AHCTF1	1944	Q8WYP5_1944	QLRIKHVRRVRGREVSPSDVREDSNLESSQL	1.85868	2.33967	slow_up	reg	multi	hetero	40
p_Q8WYP5_1160	p	S	Q8WYP5	AHCTF1	1160	Q8WYP5_1160	YLVSRSLPSSSQLKGSPQAISRASELHLLET	1.9076	2.0898	slow_up	reg	multi	hetero	40
p_Q92585_314	p	S	Q92585	MAML1	314	Q92585_314	KTEFSPAAFEQEQLGSPQVRAGSAGQTFLGP	1.49281	2.12385	slow_up	reg	single		19
p_Q92597_2	p	S	Q92597	NDRG1	2	Q92597_2	______________MSREMQDVDLAEVKPLV	1.2171	2.00274	slow_up	reg	single		80
p_Q92610_78	p	S	Q92610	ZNF592	78	Q92610_78	VPAVSVIVKNTSRQESFEAEKDHITPSLLHN	1.94197	3.73377	slow_up	reg	single		20
p_Q92615_556	p	S	Q92615	LARP4B	556	Q92615_556	AGNLKTEDLFENRLSSLIIGPSKERTLSADA	1.70697	2.29767	slow_up	reg	single		36
p_Q92618_930	p	T	Q92618	ZNF516	930	Q92618_930	KPVPAPGGGGFSRSATPTPTVIARAGAQPSA	1.09838	4.05158	slow_up	reg	single		9
p_Q92766_1140	p	S	Q92766	RREB1	1140	Q92766_1140	ESSEPPAPASSPEAASPTEQGPAGTSKKRGR	1.59095	2.0908	slow_up	reg	multi	hetero	24
p_Q92835_170	p	S	Q92835	INPP5D	170	Q92835_170	TSRPSLSETLFQRLQSMDTSGLPEEHLKAIQ	1.1089	2.5806	slow_up	reg	multi	hetero	34
p_Q92835_1108	p	T	Q92835	INPP5D	1108	Q92835_1108	EGRAAGGDKSQGKPKTPVSSQAPVPAKRPIK	1.5723	2.02197	slow_up	reg	multi	hetero	34
p_Q92974_645	p	S	Q92974	ARHGEF2	645	Q92974_645	GMALPTLPRGLFRSESLESPRGERLLQDAIR	1.33287	3.95663	slow_up	reg	multi	syn	58
p_Q96A65_32	p	S	Q96A65	EXOC4	32	Q96A65_32	SKDPSGLLISVIRTLSTSDDVEDRENEKGRL	1.06743	6.03127	slow_up	reg	single		73
p_Q96JH7_757	p	S	Q96JH7	VCPIP1	757	Q96JH7_757	QPRTVSPSTIRDGPSSAPATPTKAPYSPTTS	1.2002	2.41656	slow_up	reg	single		42
p_Q96JN0_37	p	S	Q96JN0	LCOR	37	Q96JN0_37	PSQPNSTKNQSLPKASPVTTSPTAATTQNPV	1.2546	2.0101	slow_up	reg	single		90
p_Q96N46_629	p	S	Q96N46	TTC14	629	Q96N46_629	EKPYKSERHFSSRRNSSDSFCRNSEDKIYGY	1.3193	2.0076	slow_up	reg	single		14
p_Q96P11_167	p	S	Q96P11	NSUN5	167	Q96P11_167	DYFKRQGFSYQGRASSLDDLRALKGKHFLLD	1.15847	5.66808	slow_up	reg	single		10
p_Q96PM5_257	p	S	Q96PM5	RCHY1	257	Q96PM5_257	ICESYNTAQAGGRRISLDQQ___________	1.08057	2.02446	slow_up	reg	single		58
p_Q96RK0_1402	p	S	Q96RK0	CIC	1402	Q96RK0_1402	LGSYRKKRKNSTDLDSAPEDPTSPKRKMRRR	1.17963	2.7846	slow_up	reg	single		25
p_Q96RR4_129	p	S	Q96RR4	CAMKK2	129	Q96RR4_129	SLDMNGRCICPSLPYSPVSSPQSSPRLPRRP	0.966668	2.45565	slow_up	reg	single		28
p_Q96S82_2	p	S	Q96S82	UBL7	2	Q96S82_2	______________MSLSDWHLAVKLADQPL	1.4624	4.3234	slow_up	reg	single		27
p_Q96ST3_1112	p	S	Q96ST3	SIN3A	1112	Q96ST3_1112	RWSDYVERYMNSDTTSPELREHLAQKPVFLP	1.2528	9.1647	slow_up	reg	multi	hetero	66
p_Q96T23_473	p	S	Q96T23	RSF1	473	Q96T23_473	EPIETKFYETKEESYSPSKDRNIITEGNGTE	1.22053	3.45907	slow_up	reg	multi	syn	33
p_Q96T23_397	p	S	Q96T23	RSF1	397	Q96T23_397	IPLKKREIKLSDDFDSPVKGPLCKSVTPTKE	1.24098	2.009	slow_up	reg	multi	syn	33
p_Q96T58_2126	p	S	Q96T58	SPEN	2126	Q96T58_2126	ERESGVVAVSPEKSESPQKEDGLSSQLKSDP	1.20672	9.76675	slow_up	reg	single		38
p_Q99543_137	p	Y	Q99543	DNAJC2	137	Q99543_137	KRKAAGEPIKEGDNDYFTCITKAYEMLSDPV	0.93068	11.834	slow_up	reg	single		14
p_Q99569_75	p	S	Q99569	PKP4	75	Q99569_75	QIVASQLERCRLGAESPSIASTSSTEKSFPW	1.06002	4.45648	slow_up	reg	single		58
p_Q99575_365	p	T	Q99575	POP1	365	Q99575_365	VEPIKSAVCIADPLPTPSQEKSQTELPDEKI	1.6971	2.4968	slow_up	reg	single		61
p_Q99618_87	p	S	Q99618	CDCA3	87	Q99618_87	GIARTPMKTSSGDPPSPLVKQLSEVFETEDS	0.920883	5.22616	slow_up	reg	single		44
p_Q99666_21	p	S	Q99666	RGPD5	21	Q99666_21	ADVERYVASVLGLTPSPRQKSMKGFYFAKLY	1.0293	2.1602	slow_up	reg	single		37
p_Q99684_59	p	S	Q99684	GFI1	59	Q99684_59	AGGAKAEPRDRLSPESQLTEAPDRASASPDS	1.88185	2.5836	slow_up	reg	single		18
p_Q99698_2149	p	S	Q99698	LYST	2149	Q99698_2149	NIADTYVATQSKKQNSLGSSDTLKKGKEDAF	1.89552	4.3247	slow_up	reg	multi	hetero	24
p_Q99698_3495	p	S	Q99698	LYST	3495	Q99698_3495	VPVVCFSQPHGERFGSLQALPTRAICGLSRN	1.0196	2.81708	slow_up	reg	multi	hetero	24
p_Q99704_458	p	S	Q99704	DOK1	458	Q99704_458	SHNSALYSQVQKSGASGSWDCGLSRVGTDKT	1.16096	2.54676	slow_up	reg	single		18
p_Q99996_1327	p	S	Q99996	AKAP9	1327	Q99996_1327	TNLEDIDVNHKSKLSSLQDLEKTKLEEQVQE	1.26216	2.658	slow_up	reg	single		83
p_Q9BQ39_45	p	S	Q9BQ39	DDX50	45	Q9BQ39_45	SDRRKSRHHYDSDEKSETRENGVTDDLDAPK	0.995963	2.44099	slow_up	reg	single		38
p_Q9BQG0_1159	p	S	Q9BQG0	MYBBP1A	1159	Q9BQG0_1159	VQRPKLEKKDAKEIPSATQSPISKKRKKKGF	1.36	21.231	slow_up	reg	single		91
p_Q9BRD0_258	p	S	Q9BRD0	BUD13	258	Q9BRD0_258	RVHNNSPDTSRRTLGSSDTQQLRRARHDSPD	1.12396	2.14768	slow_up	reg	single		26
p_Q9BRL6_2	p	S	Q9BRL6	SRSF8	2	Q9BRL6_2	______________MSCGRPPPDVDGMITLK	1.08	4.59425	slow_up	reg	single		38
p_Q9BST9_520	p	S	Q9BST9	RTKN	520	Q9BST9_520	PDWTHPLPWGRPRTFSLDAVPPDHSPRARSV	0.82342	3.7176	slow_up	reg	single		80
p_Q9BTA9_293	p	T	Q9BTA9	WAC	293	Q9BTA9_293	KSFDANGASTLSKLPTPTSSVPAQKTERKES	1.08037	2.49663	slow_up	reg	multi	hetero	37
p_Q9BTC0_1827	p	S	Q9BTC0	DIDO1	1827	Q9BTC0_1827	SGQHGPPPYGDSRGPSPSYLGGPRGVAPSQF	0.84928	2.0744	slow_up	reg	single		27
p_Q9BTU6_9	p	S	Q9BTU6	PI4K2A	9	Q9BTU6_9	_______MDETSPLVSPERAQPPDYTFPSGS	1.32745	2.17897	slow_up	reg	single		19
p_Q9BU19_146	p	S	Q9BU19	ZNF692	146	Q9BU19_146	SEAPKPASLPHTTRRSWCSEATSGQELADLE	1.47257	2.73013	slow_up	reg	single		31
p_Q9BVJ6_437	p	S	Q9BVJ6	UTP14A	437	Q9BVJ6_437	REFEERRSLRKRSELSQDAEPAGSQETKDSG	0.959748	2.55055	slow_up	reg	single		62
p_Q9BWT3_525	p	S	Q9BWT3	PAPOLG	525	Q9BWT3_525	SDVNRSSGGLQSKRLSLDSSCLDSSRDTDNG	1.51635	2.6474	slow_up	reg	single		4
p_Q9BXR0_9	p	S	Q9BXR0	QTRT1	9	Q9BXR0_9	_______MAGAATQASLESAPRIMRLVAECS	1.3539	2.75743	slow_up	reg	single		18
p_Q9BZI7_310	p	S	Q9BZI7	UPF3B	310	Q9BZI7_310	LDKREKAKKLDKENLSDERASGQSCTLPKRS	0.958292	3.82872	slow_up	reg	single		34
p_Q9C073_36	p	S	Q9C073	FAM117A	36	Q9C073_36	AGGLRRGCSPPAPAGSPRAGLQPLRATIPFQ	0.9688	2.5018	slow_up	reg	multi	hetero	10
p_Q9GZR1_919	p	S	Q9GZR1	SENP6	919	Q9GZR1_919	HTDGLSKIRLNYSDESPEAGKMLEDELVDFS	1.76842	2.8476	slow_up	reg	single		12
p_Q9GZY6_183	p	S	Q9GZY6	LAT2	183	Q9GZY6_183	LALKTGPTSGLCPSASPEEDEESEDYQNSAS	1.18087	2.5717	slow_up	reg	single		2
p_Q9H0F6_143	p	S	Q9H0F6	SHARPIN	143	Q9H0F6_143	KSNSPPALGPEACPVSLPSPPEASTLKGPPP	1.50085	2.8596	slow_up	reg	single		68
p_Q9H2M9_450	p	S	Q9H2M9	RAB3GAP2	450	Q9H2M9_450	TVEDLHERVPEKADFSPFGNSQGPSRVAQFL	1.93038	3.97355	slow_up	reg	multi	syn	13
p_Q9H2M9_916	p	S	Q9H2M9	RAB3GAP2	916	Q9H2M9_916	TLLHSKGNTQTSKVSSLQAEPLPRLSVKKLL	1.3278	2.1273	slow_up	reg	multi	syn	13
p_Q9H2Y7_639	p	S	Q9H2Y7	ZNF106	639	Q9H2Y7_639	EKEEDDRILKTSRELSTSPCNPIVRQKESEL	1.22875	2.67212	slow_up	reg	multi	syn	34
p_Q9H6Z4_221	p	S	Q9H6Z4	RANBP3	221	Q9H6Z4_221	AVPAASPDTAAWRSPSEAADEVCALEEKEPQ	0.821668	2.88428	slow_up	reg	single		15
p_Q9H7N4_719	p	S	Q9H7N4	SCAF1	719	Q9H7N4_719	TITVGRLDKSDPRGPSPAPASSPKREVLYDS	0.90797	3.82126	slow_up	reg	single		33
p_Q9H8Y8_214	p	S	Q9H8Y8	GORASP2	214	Q9H8Y8_214	LHRIPTRPFEEGKKISLPGQMAGTPITPLKD	1.08322	3.986	slow_up	reg	multi	syn	174
p_Q9H8Y8_222	p	T	Q9H8Y8	GORASP2	222	Q9H8Y8_222	FEEGKKISLPGQMAGTPITPLKDGFTEVQLS	1.43307	2.8601	slow_up	reg	multi	syn	174
p_Q9H9C1_156	p	S	Q9H9C1	VIPAS39	156	Q9H9C1_156	LGRPKGEYRDYSNDWSPSDTVRRLRKGKVCS	1.4524	3.2822	slow_up	reg	single		19
p_Q9HBE1_378	p	S	Q9HBE1	PATZ1	378	Q9HBE1_378	IFRDVYHLNRHKLSHSGEKPYSCPVCGLRFK	0.985135	2.57965	slow_up	reg	single		107
p_Q9HCK8_2519	p	S	Q9HCK8	CHD8	2519	Q9HCK8_2519	HHHHHPGLRAPGYPSSPVTTASGTTLRLPPL	1.55417	2.1049	slow_up	reg	multi	hetero	59
p_Q9HCM1_1740	p	S	Q9HCM1	RESF1	1740	Q9HCM1_1740	MFQTYKQMYLEKRSRSLGSSPVK________	1.5822	2.91155	slow_up	reg	multi	syn	20
p_Q9HCM1_1708	p	S	Q9HCM1	RESF1	1708	Q9HCM1_1708	QERDNVNSRLSKRSFSADGFEMLQNPVKDSK	1.66528	2.55315	slow_up	reg	multi	syn	20
p_Q9NP61_370	p	S	Q9NP61	ARFGAP3	370	Q9NP61_370	SYFDEPVELRSSSFSSWDDSSDSYWKKETSK	1.0691	2.0379	slow_up	reg	single		25
p_Q9NQ75_113	p	Y	Q9NQ75	CASS4	113	Q9NQ75_113	YQVPTLPRPPTPGPVYEQMRSWAEGPQPPTA	1.02388	2.35482	slow_up	reg	multi	hetero	39
p_Q9NQS7_292	p	T	Q9NQS7	INCENP	292	Q9NQS7_292	WRERVLAPILPDNFSTPTGSRTDSQSVRHSP	1.00333	3.2668	slow_up	reg	single		27
p_Q9NQW6_792	p	S	Q9NQW6	ANLN	792	Q9NQW6_792	LNKLKNEGPQRKNKASPQSEFMPSKGSVTLS	1.3192	4.1483	slow_up	reg	multi	hetero	153
p_Q9NR09_2955	p	S	Q9NR09	BIRC6	2955	Q9NR09_2955	YSARVSVTTNTTDSVSDEEKVSGGKDGNGSS	0.80785	2.1974	slow_up	reg	multi	syn	47
p_Q9NR09_590	p	S	Q9NR09	BIRC6	590	Q9NR09_590	YKSPATSPISSNSHRSLDGLSRTQGESISEQ	1.48355	2.1366	slow_up	reg	multi	syn	47
p_Q9NR12_251	p	T	Q9NR12	PDLIM7	251	Q9NR12_251	PDKTSTVLTRHSQPATPTPLQSRTSIVQAAA	1.14973	2.0133	slow_up	reg	single		203
p_Q9NRA8_577	p	S	Q9NRA8	EIF4ENIF1	577	Q9NRA8_577	APSPPLSQVFQTRAASADYLRPRIPSPIGFT	0.98392	6.29175	slow_up	reg	multi	hetero	77
p_Q9NRY4_1001	p	S	Q9NRY4	ARHGAP35	1001	Q9NRY4_1001	EEDIEPSYSLFREDTSLPSLSKDHSKLSMEL	1.7038	2.06253	slow_up	reg	single		9
p_Q9NSC5_159	p	S	Q9NSC5	HOMER3	159	Q9NSC5_159	VSANGPGEEKLFRSQSADAPGPTERERLKKM	1.5874	2.47593	slow_up	reg	single		142
p_Q9NWH9_1014	p	S	Q9NWH9	SLTM	1014	Q9NWH9_1014	SNASPINRIVQISGNSMPRGSGSGFKPFKGG	0.989272	9.5684	slow_up	reg	multi	syn	32
p_Q9NYL2_628	p	T	Q9NYL2	MAP3K20	628	Q9NYL2_628	AAVRRPQVPIKYQQITPVNQSRSSSPTQYGL	1.3952	9.8594	slow_up	reg	single		52
p_Q9P1Y5_814	p	S	Q9P1Y5	CAMSAP3	814	Q9P1Y5_814	TPPHDVDSLPHLRKFSPSQVPVQTRSSILLA	1.69595	2.50815	slow_up	reg	single		42
p_Q9P2D3_1564	p	S	Q9P2D3	HEATR5B	1564	Q9P2D3_1564	STEAAAISGLQKRSTSVNLNQASGAVGSAKS	1.23117	13.9004	slow_up	reg	single		14
p_Q9P2K3_372	p	S	Q9P2K3	RCOR3	372	Q9P2K3_372	ASTLGEETKSASNVPSGKSTDEEEEAQTPQA	0.798125	12.2989	slow_up	reg	single		111
p_Q9P2M4_688	p	S	Q9P2M4	TBC1D14	688	Q9P2M4_688	VLTALQKDSREMEKGSPSLRH__________	0.96245	7.8624	slow_up	reg	single		39
p_Q9P2N5_566	p	S	Q9P2N5	RBM27	566	Q9P2N5_566	ITRVVLEPDSRKRAMSGLEGPLTKKPWLGKQ	0.71304	2.30353	slow_up	reg	single		31
p_Q9P2N6_773	p	S	Q9P2N6	KANSL3	773	Q9P2N6_773	LQDISSKTSGLPANPSPGPAPQATSVKLPTP	1.8349	5.16887	slow_up	reg	single		18
p_Q9P2Q2_604	p	S	Q9P2Q2	FRMD4A	604	Q9P2Q2_604	EGLRQMHYHRNDYDKSPIKPKMWSESSLDEP	1.14102	2.72795	slow_up	reg	single		10
p_Q9UBC2_377	p	S	Q9UBC2	EPS15L1	377	Q9UBC2_377	SERGTPGPDSSGSLGSGEFTGVKELDDISQE	1.21725	4.29903	slow_up	reg	multi	syn	60
p_Q9UBC2_560	p	S	Q9UBC2	EPS15L1	560	Q9UBC2_560	SKLSQLHESRQEAHRSLEQYDQVLDGAHGAS	1.4151	3.0409	slow_up	reg	multi	syn	60
p_Q9UER7_709	p	T	Q9UER7	DAXX	709	Q9UER7_709	VTSSLCIPSPARLSQTPHSQPPRPGTCKTSV	1.0853	18.289	slow_up	reg	multi	syn	146
p_Q9UHB9_267	p	S	Q9UHB9	SRP68	267	Q9UHB9_267	GDQSAINELMQMRLRSGGTEGLLAEKLEALI	1.13947	2.38647	slow_up	reg	multi	hetero	57
p_Q9UHI6_677	p	S	Q9UHI6	DDX20	677	Q9UHI6_677	RTSSQSKGNKSYLEGSSDNQLKDSESTPVDD	1.62051	2.64572	slow_up	reg	multi	syn	75
p_Q9UHI6_268	p	S	Q9UHI6	DDX20	268	Q9UHI6_268	ALTKYMRDPTFVRLNSSDPSLIGLKQYYKVV	1.28747	2.45743	slow_up	reg	multi	syn	75
p_Q9UIG0_1342	p	S	Q9UIG0	BAZ1B	1342	Q9UIG0_1342	VDELVLQTKRSSRRQSLELQKCEEILHKIVK	1.30457	2.21857	slow_up	reg	multi	syn	38
p_Q9UJF2_18	p	S	Q9UJF2	RASAL2	18	Q9UJF2_18	TPEVPAERSPRRRSISGTSTSEKPNSMDTAN	0.85081	2.9081	slow_up	reg	multi	hetero	75
p_Q9UK61_699	p	S	Q9UK61	TASOR	699	Q9UK61_699	LINLIQCRKKSVGGDSDTEDMRSKTVLKRKL	1.33714	2.48472	slow_up	reg	single		35
p_Q9UK76_91	p	S	Q9UK76	JPT1	91	Q9UK76_91	DLESSGLQRRNSSEASSGDFLDLKGEGDIHE	1.26967	2.09391	slow_up	reg	single		6
p_Q9UKA4_1240	p	S	Q9UKA4	AKAP11	1240	Q9UKA4_1240	EPKVKNPCLNVQSQRSVSPTFLNPSDENLKT	1.26063	2.28547	slow_up	reg	single		39
p_Q9UKK3_101	p	T	Q9UKK3	PARP4	101	Q9UKK3_101	LLDVKNYDPYKPLDITPPPDQKASSSEVKTE	1.1322	3.9655	slow_up	reg	single		21
p_Q9UKV0_22	p	S	Q9UKV0	HDAC9	22	Q9UKV0_22	SVDVKSEVPVGLEPISPLDLRTDLRMMMPVV	1.71725	2.40925	slow_up	reg	single		35
p_Q9UKY7_8	p	S	Q9UKY7	CDV3	8	Q9UKY7_8	________MAETEERSLDNFFAKRDKKKKKE	1.27603	2.1839	slow_up	reg	single		2
p_Q9UL03_804	p	S	Q9UL03	INTS6	804	Q9UL03_804	PASSLNKGKKLMHCRSHEEVNTELKAQIMKE	1.5435	4.18465	slow_up	reg	single		32
p_Q9ULM3_627	p	S	Q9ULM3	YEATS2	627	Q9ULM3_627	LPQYVTVKGGHMIAVSPQKQVITPGEGIAQS	1.66997	2.50792	slow_up	reg	single		32
p_Q9UM73_78	p	S	Q9UM73	ALK	78	Q9UM73_78	LFRVYARDLLLPPSSSELKAGRPEARGSLAL	1.3478	3.4537	slow_up	reg	multi	syn	19
p_Q9UM73_77	p	S	Q9UM73	ALK	77	Q9UM73_77	SLFRVYARDLLLPPSSSELKAGRPEARGSLA	1.3478	3.4537	slow_up	reg	multi	syn	19
p_Q9UM73_76	p	S	Q9UM73	ALK	76	Q9UM73_76	PSLFRVYARDLLLPPSSSELKAGRPEARGSL	1.3478	3.4537	slow_up	reg	multi	syn	19
p_Q9UMN6_1032	p	S	Q9UMN6	KMT2B	1032	Q9UMN6_1032	AKKGRTIVKTLLPWDSDESPEASPGPPGPRR	1.30642	2.8561	slow_up	reg	multi	hetero	59
p_Q9UMZ2_786	p	S	Q9UMZ2	SYNRG	786	Q9UMZ2_786	KSDDDFADFHSSKFSSINSDKSLGEKAVAFR	1.4739	2.91566	slow_up	reg	multi	hetero	21
p_Q9UNS1_1149	p	S	Q9UNS1	TIMELESS	1149	Q9UNS1_1149	LRALLLAHKKKAGLASPEEEDAVGKEPLKAA	1.30635	2.30538	slow_up	reg	single		26
p_Q9UPN3_7330	p	S	Q9UPN3	MACF1	7330	Q9UPN3_7330	RAGSRAGSRASSRRGSDASDFDLLETQSACS	1.21253	2.11635	slow_up	reg	single		58
p_Q9UPN4_47	p	S	Q9UPN4	CEP131	47	Q9UPN4_47	RPGSAATTKPIVRSVSVVTGSEQKRKVLEAT	1.94432	3.17128	slow_up	reg	multi	hetero	110
p_Q9UPP5_789	p	S	Q9UPP5	KIAA1107	789	Q9UPP5_789	KCGTMLCHDFLGRSSSDTSTPEELKIYDSNL	1.3419	3.575	slow_up	reg	single		26
p_Q9UPU5_1285	p	S	Q9UPU5	USP24	1285	Q9UPU5_1285	SRPFRNVSRQTSRQMSLCGTPEKSSYRQLSV	1.0357	13.2371	slow_up	reg	single		27
p_Q9UPY3_643	p	S	Q9UPY3	DICER1	643	Q9UPY3_643	NTAIGHINRYCARLPSDPFTHLAPKCRTREL	1.21937	2.00423	slow_up	reg	single		134
p_Q9UQ35_875	p	S	Q9UQ35	SRRM2	875	Q9UQ35_875	ANEQSVTPQRRSCFESSPDPELKSRTPSRHS	0.995468	5.21026	slow_up	reg	multi	hetero	114
p_Q9UQ35_300	p	S	Q9UQ35	SRRM2	300	Q9UQ35_300	KTHTTALAGRSPSPASGRRGEGDAPFSEPGT	1.03909	2.71868	slow_up	reg	multi	hetero	114
p_Q9UQ35_1458	p	S	Q9UQ35	SRRM2	1458	Q9UQ35_1458	SSPGLRDGSGTPSRHSLSGSSPGMKDIPRTP	1.07377	2.64209	slow_up	reg	multi	hetero	114
p_Q9UQ35_1541	p	S	Q9UQ35	SRRM2	1541	Q9UQ35_1541	KTVARTPLGQRSRSGSSQELDVKPSASPQER	1.08425	2.48703	slow_up	reg	multi	hetero	114
p_Q9UQ35_1542	p	S	Q9UQ35	SRRM2	1542	Q9UQ35_1542	TVARTPLGQRSRSGSSQELDVKPSASPQERS	1.08092	2.4346	slow_up	reg	multi	hetero	114
p_Q9UQQ2_511	p	S	Q9UQQ2	SH2B3	511	Q9UQQ2_511	LGLPHLSSSGCPRGLSPEGLPGRSSPPEQIF	1.94958	2.34002	slow_up	reg	single		7
p_Q9Y2D9_197	p	S	Q9Y2D9	ZNF652	197	Q9Y2D9_197	VEKVSVTQRRTRRAASVAAATTSPTPRTTRG	1.3366	2.1799	slow_up	reg	single		7
p_Q9Y2I7_1544	p	S	Q9Y2I7	PIKFYVE	1544	Q9Y2I7_1544	RLRQGEESKISAMDASPRNISPGLQNGEKED	1.18975	5.3462	slow_up	reg	single		8
p_Q9Y2U8_144	p	S	Q9Y2U8	LEMD3	144	Q9Y2U8_144	PAAGSKVLLGFSSDESDVEASPRDQAGGGGR	1.74737	2.21353	slow_up	reg	single		49
p_Q9Y2W1_207	p	S	Q9Y2W1	THRAP3	207	Q9Y2W1_207	AAGDNQGDEAKEQTFSGGTSQDTKASESSKP	0.79685	9.878	slow_up	reg	multi	syn	99
p_Q9Y2W1_408	p	S	Q9Y2W1	THRAP3	408	Q9Y2W1_408	FAPKTDSEKPFRGSQSPKRYKLRDDFEKKMA	0.969298	2.61484	slow_up	reg	multi	syn	99
p_Q9Y2W1_406	p	S	Q9Y2W1	THRAP3	406	Q9Y2W1_406	DSFAPKTDSEKPFRGSQSPKRYKLRDDFEKK	0.969298	2.61484	slow_up	reg	multi	syn	99
p_Q9Y2X9_651	p	S	Q9Y2X9	ZNF281	651	Q9Y2X9_651	HTSGEHSELVQEENLSPGTQTPSNDKASMLQ	1.31022	6.47235	slow_up	reg	single		60
p_Q9Y3X0_381	p	T	Q9Y3X0	CCDC9	381	Q9Y3X0_381	DRWETKEGAASPAPETPQPTSPETSPKETPM	0.861072	3.43703	slow_up	reg	multi	hetero	30
p_Q9Y485_1896	p	S	Q9Y485	DMXL1	1896	Q9Y485_1896	MPKVIKKTRPFYRASSFLDTSKDCSPSSPLK	1.69306	3.07552	slow_up	reg	single		10
p_Q9Y4D8_1075	p	S	Q9Y4D8	HECTD4	1075	Q9Y4D8_1075	LHVTIAAQSGLTRSISGTPAETPACKSASET	1.4973	3.7776	slow_up	reg	multi	syn	16
p_Q9Y4D8_595	p	S	Q9Y4D8	HECTD4	595	Q9Y4D8_595	LLLKTQCPVFAEVGCSPCGAPDQKCRLFPDE	1.505	2.552	slow_up	reg	multi	syn	16
p_Q9Y4F3_45	p	S	Q9Y4F3	MARF1	45	Q9Y4F3_45	KFSNCFSRPEQTLPHSPQTKEYMENKKVAVE	1.4118	5.0807	slow_up	reg	single		41
p_Q9Y4F5_492	p	S	Q9Y4F5	CEP170B	492	Q9Y4F5_492	GSPSPASRTPARPFGSVGRRSRLAQDFMAQC	0.93644	2.8537	slow_up	reg	multi	syn	24
p_Q9Y4F5_421	p	S	Q9Y4F5	CEP170B	421	Q9Y4F5_421	IEFFDEDTPRKKRSQSFTHSPSGDPKADKRR	0.875305	2.20928	slow_up	reg	multi	syn	24
p_Q9Y4F5_969	p	S	Q9Y4F5	CEP170B	969	Q9Y4F5_969	SDVDTASTVSLRSGKSGPSPTTPQPLRAQKE	0.976785	2.10975	slow_up	reg	multi	syn	24
p_Q9Y4H2_1186	p	S	Q9Y4H2	IRS2	1186	Q9Y4H2_1186	RHNSASVENVSLRKSSEGGVGVGPGGGDEPP	1.08074	9.29288	slow_up	reg	multi	syn	22
p_Q9Y4H2_1176	p	S	Q9Y4H2	IRS2	1176	Q9Y4H2_1176	VSPSFAHNPKRHNSASVENVSLRKSSEGGVG	1.1204	6.46292	slow_up	reg	multi	syn	22
p_Q9Y4K1_484	p	S	Q9Y4K1	CRYBG1	484	Q9Y4K1_484	SAPAPGDVPKDTCVQSPISSFPCTDLKVSEN	1.17091	2.27528	slow_up	reg	single		15
p_Q9Y570_243	p	S	Q9Y570	PPME1	243	Q9Y570_243	RVSMVGQVKQCEGITSPEGSKSIVEGIIEEE	1.4611	7.419	slow_up	reg	multi	hetero	34
p_Q9Y580_204	p	S	Q9Y580	RBM7	204	Q9Y580_204	WRQGTPSSQRKVRMNSYPYLADRHYSREQRY	1.21617	2.7645	slow_up	reg	multi	hetero	61
p_Q9Y6Q9_860	p	S	Q9Y6Q9	NCOA3	860	Q9Y6Q9_860	VQSIRPPYNRAVSLDSPVSVGSSPPVKNISA	1.98243	3.74097	slow_up	reg	multi	hetero	58
p_Q9Y6Q9_857	p	S	Q9Y6Q9	NCOA3	857	Q9Y6Q9_857	SQSVQSIRPPYNRAVSLDSPVSVGSSPPVKN	1.71532	2.91193	slow_up	reg	multi	hetero	58
p_Q9Y6Q9_1033	p	S	Q9Y6Q9	NCOA3	1033	Q9Y6Q9_1033	EQVSHGTQNRPLLRNSLDDLVGPPSNLEGQS	0.640773	2.59843	slow_up	reg	multi	hetero	58
p_Q9Y6R9_447	p	S	Q9Y6R9	CCDC61	447	Q9Y6R9_447	ESLSRGGHRRRGKPPSPTPWSGSNMKSPPVE	1.21215	2.01975	slow_up	reg	single		31
p_T1ECW5_153	p	S	T1ECW5	PPP6R2	153	T1ECW5_153	GSESRVEPPHENGNRSLETPQPAASLPDNTM	1.4021	2.6413	slow_up	reg	single		0
p_U3KPY3_126	p	T	U3KPY3	SSBP4	126	U3KPY3_126	KSSPGAVAGLSNAPGTPRDDGEMAAAGTFLH	1.61437	3.52167	slow_up	reg	single		0
p_U3KPZ7_511	p	S	U3KPZ7		511	U3KPZ7_511	ITRVVLEPDSRKRAMSGLEGPLTKKPWLGKQ	0.86662	2.69473	slow_up	reg	single		0
ub_A0A024R4M0_30	ub	K	A0A024R4M0	RPS9	30	A0A024R4M0_30	TPRRPFEKSRLDQELKLIGEYGLRNKREVWR	1.1297	3.352	slow_up	reg	single		0
ub_A0A0A0MRM8_1253	ub	K	A0A0A0MRM8	MYO6	1253	A0A0A0MRM8_1253	QARPTYATAMLQSLLK_______________	1.1226	2.32585	slow_up	reg	single		2
ub_A0A0A0MS51_326	ub	K	A0A0A0MS51	GSN	326	A0A0A0MS51_326	WKGKQANTEERKAALKTASDFITKMDYPKQT	0.74288	2.18065	slow_up	reg	single		0
ub_A0A0C4DFS0_127	ub	K	A0A0C4DFS0	PBLD	127	A0A0C4DFS0_127	GNTLVQDICYSPDTQKLLVRLSDVYNRSFLE	0.94479	2.0269	slow_up	reg	single		0
ub_A0A0G2JKR7_266	ub	K	A0A0G2JKR7	RXRB	266	A0A0G2JKR7_266	ELGCLRAIILFNPDAKGLSNPSEVEVLREKV	0.9119	6.2977	slow_up	reg	single		0
ub_A0A0R4J2E8_515	ub	K	A0A0R4J2E8	MATR3	515	A0A0R4J2E8_515	LSNLPHSGYSDSAVLKLAEPYGKIKNYILMR	0.65414	2.0817	slow_up	reg	single		0
ub_A0A1B0GV57_327	ub	K	A0A1B0GV57	TAB2	327	A0A1B0GV57_327	RSCNRQLQIDIDCLTKEIDLFQARGPHFNPS	1.31837	10.6087	slow_up	reg	multi	hetero	0
ub_A0A2R8Y804_625	ub	K	A0A2R8Y804	CTNNB1	625	A0A2R8Y804_625	IQRVAAGVLCELAQDKEAAEAIEAEGATAPL	0.66854	3.9767	slow_up	reg	single		0
ub_B1AJY7_23	ub	K	B1AJY7	PSMD10	23	B1AJY7_23	LMVCNLAYSGKLEELKESILADKSLATRTDQ	0.56115	4.6974	slow_up	reg	single		0
ub_B3KTM8_184	ub	K	B3KTM8	MORF4L1	184	B3KTM8_184	VENEETFMNRVEVKVKIPEELKPWLVDDWDL	1.5743	2.9623	slow_up	reg	single		0
ub_B7Z503_163	ub	K	B7Z503	BTBD10	163	B7Z503_163	MFGSGREHNFTRPNEKGEYEVAEGIGSTVFR	0.97158	2.81615	slow_up	reg	single		4
ub_D3TTY5_173	ub	K	D3TTY5	TNFAIP3	173	D3TTY5_173	CYDTRNWNDEWDNLIKMASTDTPMARSGLQY	1.3559	2.3812	slow_up	reg	multi	syn	0
ub_D3TTY5_66	ub	K	D3TTY5	TNFAIP3	66	D3TTY5_66	FRTCQFCPQFREIIHKALIDRNIQATLESQK	0.642445	2.0251	slow_up	reg	multi	syn	0
ub_D6R9P3_92	ub	K	D6R9P3	HNRNPAB	92	D6R9P3_92	LSWDTSKKDLKDYFTKFGEVVDCTIKMDPNT	1.1185	2.23313	slow_up	reg	multi	hetero	0
ub_E9PAM4_238	ub	K	E9PAM4		238	E9PAM4_238	LPPKVGSFQLFVEGYKDADYWLRRFEAEPLP	0.80951	2.4641	slow_up	reg	single		0
ub_E9PAR2_77	ub	K	E9PAR2	CREM	77	E9PAR2_77	VKCLENRVAVLENQNKTLIEELKALKDLYCH	0.58348	3.1408	slow_up	reg	single		0
ub_E9PCW1_186	ub	K	E9PCW1	GOSR1	186	E9PCW1_186	SDRLIEETISIAMATKENMTSQRGMLKSIHS	1.2415	2.3275	slow_up	reg	single		22
ub_E9PD53_243	ub	K	E9PD53	SMC4	243	E9PD53_243	YLEDIIGCGRLNEPIKVLCRRVEILNEHRGE	1.0581	2.466	slow_up	reg	single		2
ub_E9PS42_69	ub	K	E9PS42	CSRP1	69	E9PS42_69	EEIYCKSCYGKKYGPKGYGYGQGAGTLSTDK	0.829185	2.7719	slow_up	reg	single		0
ub_F8VZJ2_48	ub	K	F8VZJ2	NACA	48	F8VZJ2_48	YKSPASDTYIVFGEAKIEDLSQQAQLAAAEK	1.3974	3.9867	slow_up	reg	single		0
ub_G3V295_104	ub	K	G3V295	PSMA6	104	G3V295_104	SQVQRARYEAANWKYKYGYEIPVDMLCKRIA	0.877705	2.2196	slow_up	reg	multi	hetero	0
ub_G8JLH9_101	ub	K	G8JLH9	STAT3	101	G8JLH9_101	DMQDLNGNNQSVTRQKMQQLEQMLTALDQMR	0.50464	2.3268	slow_up	reg	single		0
ub_H0YN81_97	ub	K	H0YN81	WDR61	97	H0YN81_97	SSLDAHIRLWDLENGKQIKSIDAGPVDAWTL	1.30121	3.41875	slow_up	reg	single		0
ub_H7BXU7_647	ub	K	H7BXU7	JMJD1C	647	H7BXU7_647	GIAFAPVYSMGAPSSKSGRTMPNILDDIIAS	1.9216	4.9877	slow_up	reg	single		0
ub_I3L0K3_8	ub	K	I3L0K3	FOPNL	8	I3L0K3_8	________MATVAELKAVLKDTLEKKGVLGH	0.7031	2.0519	slow_up	reg	single		0
ub_J3KMX2_405	ub	K	J3KMX2	SMARCD2	405	J3KMX2_405	QDFIQEWLRSQRRDLKIITDVIGNPEEERRA	0.70018	3.09585	slow_up	reg	single		7
ub_J3QT28_52	ub	K	J3QT28	BUB3	52	J3QT28_52	TSVRLYDVPANSMRLKYQHTGAVLDCAFYDP	0.998475	4.2913	slow_up	reg	single		0
ub_K7EQ25_92	ub	K	K7EQ25	ABHD17A	92	K7EQ25_92	QYSQRELDTIEVFPTKSARGNRVSCMYVRCV	1.1218	6.7719	slow_up	reg	single		0
ub_M0R205_193	ub	K	M0R205	IRF3	193	M0R205_193	NPTPFPNLGPSENPLKRLLVPGEEWEFEVTA	1.0501	2.66285	slow_up	reg	single		0
ub_O00299_238	ub	K	O00299	CLIC1	238	O00299_238	CPDDEEIELAYEQVAKALK____________	0.921255	12.4589	slow_up	reg	single		60
ub_O14602_94	ub	K	O14602	EIF1AY	94	O14602_94	VGLRDYQDNKADVILKYNADEARSLKAYGEL	1.1214	2.6968	slow_up	reg	single		11
ub_O15372_303	ub	K	O15372	EIF3H	303	O15372_303	RQSRGEPPLPEEDLSKLFKPPQPPARMDSLL	1.5536	2.9104	slow_up	reg	single		88
ub_O43399_90	ub	K	O43399	TPD52L2	90	O43399_90	GELKRRLGLSTLGELKQNLSRSWHDVQVSSA	0.62694	2.06927	slow_up	reg	multi	hetero	24
ub_O43719_199	ub	K	O43719	HTATSF1	199	O43719_199	GLCCYLKRESVELALKLLDEDEIRGYKLHVE	0.784305	2.1965	slow_up	reg	multi	syn	30
ub_O43776_50	ub	K	O43776	NARS	50	O43776_50	TVGKEPFPTIYVDSQKENERWNVISKSQLKN	0.69234	3.7366	slow_up	reg	single		33
ub_O60216_10	ub	K	O60216	RAD21	10	O60216_10	______MFYAHFVLSKRGPLAKIWLAAHWDK	0.64498	2.6163	slow_up	reg	single		60
ub_O60784_385	ub	K	O60784	TOM1	385	O60784_385	ALTRGSSLADQRKEVKYEAPQATDGLAGALD	1.9898	3.1222	slow_up	reg	multi	syn	30
ub_O60784_311	ub	K	O60784	TOM1	311	O60784_311	LRHERFERFRTGQTTKAPSEAEPAADLIDMG	1.03421	2.23347	slow_up	reg	multi	syn	30
ub_O75529_481	ub	K	O75529	TAF5L	481	O75529_481	GHRGPVLSLAFSPNGKYLASAGEDQRLKLWD	1.0442	3.3587	slow_up	reg	single		30
ub_O75694_1308	ub	K	O75694	NUP155	1308	O75694_1308	GVPLPRLLEVYDQLFKSRDPFWNRMKKPLHL	1.2555	5.32095	slow_up	reg	multi	syn	51
ub_O75694_1253	ub	K	O75694	NUP155	1253	O75694_1253	SDRMHALSLKIVLLGKIYAGTPRFFPLDFIV	0.88784	2.4313	slow_up	reg	multi	syn	51
ub_P00558_199	ub	K	P00558	PGK1	199	P00558_199	KAGGFLMKKELNYFAKALESPERPFLAILGG	1.5344	2.0034	slow_up	reg	single		51
ub_P04075_153	ub	K	P04075	ALDOA	153	P04075_153	YKKDGADFAKWRCVLKIGEHTPSALAIMENA	1.21352	2.22603	slow_up	reg	single		69
ub_P06493_6	ub	K	P06493	CDK1	6	P06493_6	__________MEDYTKIEKIGEGTYGVVYKG	0.76487	9.86083	slow_up	reg	single		154
ub_P06733_326	ub	K	P06733	ENO1	326	P06733_326	AGIQVVGDDLTVTNPKRIAKAVNEKSCNCLL	0.60439	33.406	slow_up	reg	multi	hetero	112
ub_P09661_205	ub	K	P09661	SNRPA1	205	P09661_205	DKKKGGPSPGDVEAIKNAIANASTLAEVERL	1.02519	3.45405	slow_up	reg	single		93
ub_P09874_748	ub	K	P09874	PARP1	748	P09874_748	SNRFYTLIPHDFGMKKPPLLNNADSVQAKVE	0.76877	2.2566	slow_up	reg	multi	syn	161
ub_P11387_388	ub	K	P11387	TOP1	388	P11387_388	LKRRIMPEDIIINCSKDAKVPSPPPGHKWKE	1.3335	2.448	slow_up	reg	single		98
ub_P12004_77	ub	K	P12004	PCNA	77	P12004_77	CDRNLAMGVNLTSMSKILKCAGNEDIITLRA	1.0094	2.0874	slow_up	reg	single		403
ub_P12270_582	ub	K	P12270	TPR	582	P12270_582	EEQETTSSKITELQLKLESALTELEQLRKSR	0.65438	2.81625	slow_up	reg	single		53
ub_P17655_674	ub	K	P17655	CAPN2	674	P17655_674	FDNFVRCLVRLETLFKIFKQLDPENTGTIEL	0.896365	3.1454	slow_up	reg	single		22
ub_P17987_532	ub	K	P17987	TCP1	532	P17987_532	ATEAAITILRIDDLIKLHPESKDDKHGSYED	1.07503	4.96863	slow_up	reg	multi	syn	203
ub_P20073_199	ub	K	P20073	ANXA7	199	P20073_199	NFDAIRDAEILRKAMKGFGTDEQAIVDVVAN	1.2519	2.6583	slow_up	reg	single		125
ub_P26368_225	ub	K	P26368	U2AF2	225	P26368_225	QAMAFDGIIFQGQSLKIRRPHDYQPLPGMSE	1.52655	2.9427	slow_up	reg	single		129
ub_P26651_123	ub	K	P26651	ZFP36	123	P26651_123	LCRTFSESGRCRYGAKCQFAHGLGELRQANR	1.19553	2.7652	slow_up	reg	multi	hetero	28
ub_P26651_149	ub	K	P26651	ZFP36	149	P26651_149	RQANRHPKYKTELCHKFYLQGRCPYGSRCHF	1.12435	2.00345	slow_up	reg	multi	hetero	28
ub_P30273_52	ub	K	P30273	FCER1G	52	P30273_52	IVLTLLYCRLKIQVRKAAITSYEKSDGVYTG	1.78899	3.0459	slow_up	reg	single		11
ub_P31689_301	ub	K	P31689	DNAJA1	301	P31689_301	VITSHPGQIVKHGDIKCVLNEGMPIYRRPYE	1.165	16.875	slow_up	reg	single		140
ub_P35579_225	ub	K	P35579	MYH9	225	P35579_225	QLLQANPILEAFGNAKTVKNDNSSRFGKFIR	0.913103	2.4689	slow_up	reg	multi	syn	337
ub_P35637_334	ub	K	P35637	FUS	334	P35637_334	QPMINLYTDRETGKLKGEATVSFDDPPSAKA	0.93052	2.1482	slow_up	reg	multi	hetero	211
ub_P35998_34	ub	K	P35998	PSMC2	34	P35998_34	DKPIRALDEGDIALLKTYGQSTYSRQIKQVE	1.09386	2.21975	slow_up	reg	single		92
ub_P37837_81	ub	K	P37837	TALDO1	81	P37837_81	IAYGRKLGGSQEDQIKNAIDKLFVLFGAEIL	1.3544	2.1091	slow_up	reg	multi	syn	26
ub_P40617_135	ub	K	P40617	ARL4A	135	P40617_135	RISENQGVPVLIVANKQDLRNSLSLSEIEKL	1.0859	8.1368	slow_up	reg	single		10
ub_P41091_59	ub	K	P41091	EIF2S3	59	P41091_59	IGTIGHVAHGKSTVVKAISGVHTVRFKNELE	0.52404	5.2004	slow_up	reg	single		39
ub_P46013_659	ub	K	P46013	MKI67	659	P46013_659	SKRRSGASEANLIVAKSWADVVKLGAKQTQT	0.96784	5.6241	slow_up	reg	multi	hetero	476
ub_P46783_59	ub	K	P46783	RPS10	59	P46783_59	HVMKAMQSLKSRGYVKEQFAWRHFYWYLTNE	0.84932	2.40929	slow_up	reg	multi	hetero	73
ub_P49327_70	ub	K	P49327	FASN	70	P49327_70	KDLSRFDASFFGVHPKQAHTMDPQLRLLLEV	0.79671	3.1254	slow_up	reg	multi	hetero	95
ub_P49368_31	ub	K	P49368	CCT3	31	P49368_31	RESGRKVQSGNINAAKTIADIIRTCLGPKSM	0.5951	3.2563	slow_up	reg	single		267
ub_P49773_30	ub	K	P49773	HINT1	30	P49773_30	GDTIFGKIIRKEIPAKIIFEDDRCLAFHDIS	0.819907	2.72885	slow_up	reg	multi	hetero	24
ub_P51610_1976	ub	K	P51610	HCFC1	1976	P51610_1976	VQSSSLSNAHIDYTTKPAIIFRIAARNEKGY	1.0163	4.729	slow_up	reg	multi	syn	82
ub_P52272_381	ub	K	P52272	HNRNPM	381	P52272_381	GMNMGRINEILSNALKRGEIIAKQGGGGGGG	0.717577	3.32697	slow_up	reg	single		147
ub_P54136_20	ub	K	P54136	RARS	20	P54136_20	VSECSARLLQQEEEIKSLTAEIDRLKNCGCL	0.752155	3.68645	slow_up	reg	single		56
ub_P54920_22	ub	K	P54920	NAPA	22	P54920_22	EAEAMALLAEAERKVKNSQSFFSGLFGGSSK	0.90378	9.00145	slow_up	reg	single		57
ub_P55072_148	ub	K	P55072	VCP	148	P55072_148	VYLKPYFLEAYRPIRKGDIFLVRGGMRAVEF	0.70978	3.4285	slow_up	reg	single		155
ub_P55327_120	ub	K	P55327	TPD52	120	P55327_120	AEIKRKLGINSLQELKQNIAKGWQDVTATSA	0.79882	2.41795	slow_up	reg	multi	hetero	29
ub_P56192_335	ub	K	P56192	MARS	335	P56192_335	TKALEEGLTPQEICDKYHIIHADIYRWFNIS	1.00516	2.06095	slow_up	reg	single		60
ub_P56937_20	ub	K	P56937	HSD17B7	20	P56937_20	VLITGASSGIGLALCKRLLAEDDELHLCLAC	0.95316	2.0622	slow_up	reg	single		16
ub_P61088_24	ub	K	P61088	UBE2N	24	P61088_24	IKETQRLLAEPVPGIKAEPDESNARYFHVVI	0.951687	2.17707	slow_up	reg	single		189
ub_P61158_225	ub	K	P61158	ACTR3	225	P61158_225	DREVGIPPEQSLETAKAVKERYSYVCPDLVK	1.65365	2.16467	slow_up	reg	single		71
ub_P61221_332	ub	K	P61221	ABCE1	332	P61221_332	VPTENLRFRDASLVFKVAETANEEEVKKMCM	0.7765	102.67	slow_up	reg	single		28
ub_P61289_6	ub	K	P61289	PSME3	6	P61289_6	__________MASLLKVDQEVKLKVDSFRER	0.945547	4.02014	slow_up	reg	single		167
ub_P62136_305	ub	K	P62136	PPP1CA	305	P62136_305	MCSFQILKPADKNKGKYGQFSGLNPGGRPIT	0.92527	2.4683	slow_up	reg	multi	hetero	421
ub_P62258_106	ub	K	P62258	YWHAE	106	P62258_106	TELKLICCDILDVLDKHLIPAANTGESKVFY	0.930345	2.82805	slow_up	reg	single		239
ub_P62330_138	ub	K	P62330	ARF6	138	P62330_138	KQDLPDAMKPHEIQEKLGLTRIRDRNWYVQP	0.9009	3.16285	slow_up	reg	single		153
ub_P63173_67	ub	K	P63173	RPL38	67	P63173_67	KAEKLKQSLPPGLAVKELK____________	0.70862	2.064	slow_up	reg	single		45
ub_P69849_175	ub	K	P69849	NOMO3	175	P69849_175	IQSTVTQPGGKFAFFKVLPGDYEILATHPTW	1.1205	9.6742	slow_up	reg	multi	syn	6
ub_P69849_319	ub	K	P69849	NOMO3	319	P69849_319	VAPSRLDFTVEHDSLKIEPVFHVMGFSVTGR	1.5512	4.6974	slow_up	reg	multi	syn	6
ub_Q07352_72	ub	K	Q07352	ZFP36L1	72	Q07352_72	LPSSKFHQNQLLSSLKGEPAPALSSRDSRFR	0.58137	2.0859	slow_up	reg	multi	hetero	13
ub_Q08211_1048	ub	K	Q08211	DHX9	1048	Q08211_1048	SQDMKYPSPFFVFGEKIRTRAISAKGMTLVT	1.3064	2.3922	slow_up	reg	single		127
ub_Q08945_100	ub	K	Q08945	SSRP1	100	Q08945_100	LSDFFKTHYRLELMEKDLCVKGWNWGTVKFG	0.72521	3.0247	slow_up	reg	single		89
ub_Q09472_601	ub	K	Q09472	EP300	601	Q09472_601	KLVQAIFPTPDPAALKDRRMENLVAYARKVE	0.57132	2.305	slow_up	reg	single		224
ub_Q10567_5	ub	K	Q10567	AP1B1	5	Q10567_5	___________MTDSKYFTTTKKGEIFELKA	0.94498	3.0957	slow_up	reg	single		92
ub_Q12965_17	ub	K	Q12965	MYO1E	17	Q12965_17	GSKGVYQYHWQSHNVKHSGVDDMVLLSKITE	0.81945	2.2066	slow_up	reg	multi	syn	42
ub_Q13347_91	ub	K	Q13347	EIF3I	91	Q13347_91	CRLWDCETGKQLALLKTNSAVRTCGFDFGGN	0.64902	2.7462	slow_up	reg	single		88
ub_Q13363_46	ub	K	Q13363	CTBP1	46	Q13363_46	ALLDGRDCTVEMPILKDVATVAFCDAQSTQE	1.2277	6.5352	slow_up	reg	single		125
ub_Q13501_13	ub	K	Q13501	SQSTM1	13	Q13501_13	___MASLTVKAYLLGKEDAAREIRRFSFCCS	0.643437	3.08283	slow_up	reg	multi	syn	180
ub_Q13794_48	ub	K	Q13794	PMAIP1	48	Q13794_48	GDKLNFRQKLLNLISKLFCSGT_________	1.791	2.0042	slow_up	reg	single		15
ub_Q14258_320	ub	K	Q14258	TRIM25	320	Q14258_320	FEFLEKASKLRGISTKPVYIPEVELNHKLIK	1.0565	2.4966	slow_up	reg	single		41
ub_Q15046_141	ub	K	Q15046	KARS	141	Q15046_141	LKVAGRIHAKRASGGKLIFYDLRGEGVKLQV	1.0431	3.2838	slow_up	reg	single		64
ub_Q15154_1639	ub	K	Q15154	PCM1	1639	Q15154_1639	VRRMVLTLTQQNDESKEFVKFFHKQLGSILQ	1.05712	39.7185	slow_up	reg	multi	hetero	312
ub_Q16222_12	ub	K	Q16222	UAP1	12	Q16222_12	____MNINDLKLTLSKAGQEHLLRFWNELEE	0.712085	3.28715	slow_up	reg	single		13
ub_Q32MN6_130	ub	K	Q32MN6	TBP	130	Q32MN6_130	QNIVSTVNLGCKLDLKTIALRARNAEYNPKR	0.85996	3.472	slow_up	reg	single		8
ub_Q5JP53_279	ub	K	Q5JP53	TUBB	279	Q5JP53_279	RALTVPELTQQVFDAKNMMAACDPRHGRYLT	0.800445	2.27465	slow_up	reg	multi	hetero	0
ub_Q5LJA5_261	ub	K	Q5LJA5	UCHL5	261	Q5LJA5_261	NLMAIVSDRKMIYEQKIAELQRQLAEEPMDT	0.86884	3.00787	slow_up	reg	single		7
ub_Q5SRI9_307	ub	K	Q5SRI9	MANEA	307	Q5SRI9_307	NSPYDGLFIALLVEEKHKYDILQSGFDGIYT	0.95412	4.5976	slow_up	reg	single		17
ub_Q5SW96_5	ub	K	Q5SW96	LDLRAP1	5	Q5SW96_5	___________MDALKSAGRALIRSPSLAKQ	1.02623	2.45943	slow_up	reg	single		26
ub_Q5T447_808	ub	K	Q5T447	HECTD3	808	Q5T447_808	TGRSRLPARIYIYPDKLGYETTDALPESSTC	0.904285	8.30685	slow_up	reg	single		38
ub_Q5T4C6_147	ub	K	Q5T4C6	ODF2	147	Q5T4C6_147	MSKLVEAEMDGAAAAKQVMALKDTIGKLKTE	0.87814	2.9591	slow_up	reg	multi	hetero	0
ub_Q5VW32_295	ub	K	Q5VW32	BROX	295	Q5VW32_295	LYAKAEALCKEYGETKGPGPTVKPSGHLFFR	1.0142	2.4696	slow_up	reg	single		11
ub_Q6PGP7_362	ub	K	Q6PGP7	TTC37	362	Q6PGP7_362	YQRNLCLHLKAEALIKLSDYDSSEEAIRTLD	1.15826	2.49335	slow_up	reg	single		26
ub_Q7L1Q6_272	ub	K	Q7L1Q6	BZW1	272	Q7L1Q6_272	LQKELQEQMSRGDPFKDIILYVKEEMKKNNI	1.6439	3.3915	slow_up	reg	single		35
ub_Q7Z7H5_128	ub	K	Q7Z7H5	TMED4	128	Q7Z7H5_128	CLHSNSTRMALFAGGKLRVHLDIQVGEHANN	0.849105	2	slow_up	reg	single		21
ub_Q86WC4_321	ub	K	Q86WC4	OSTM1	321	Q86WC4_321	HSEQKKRKLILPKRLKSSTSFANIQENSN__	0.69355	6.7532	slow_up	reg	single		9
ub_Q8IWZ3_164	ub	K	Q8IWZ3	ANKHD1	164	Q8IWZ3_164	LLEAAGIGKLSTADGKAFADPEVLRRLTSSV	0.9408	5.3484	slow_up	reg	multi	hetero	58
ub_Q8NF50_1929	ub	K	Q8NF50	DOCK8	1929	Q8NF50_1929	RRNTVLTTMHAFPYIKTRISVIQKEEFVLTP	0.97892	2.9714	slow_up	reg	multi	syn	59
ub_Q8WVC0_442	ub	K	Q8WVC0	LEO1	442	Q8WVC0_442	DEEGNEIKESNARIVKWSDGSMSLHLGNEVF	0.77917	7.5031	slow_up	reg	single		48
ub_Q8WXW3_490	ub	K	Q8WXW3	PIBF1	490	Q8WXW3_490	EETARNLTQCQLECEKYQKKLEVLTKEFYSL	0.810207	2.23973	slow_up	reg	single		65
ub_Q92835_607	ub	K	Q92835	INPP5D	607	Q92835_607	VDLPTWEAETIIQKIKQQQYADLLSHDQLLT	1.1097	2.6646	slow_up	reg	multi	hetero	34
ub_Q92974_148	ub	K	Q92974	ARHGEF2	148	Q92974_148	SLLGSRRGRSSLSLAKSVSTTNIAGHFNDES	1.6302	3.1741	slow_up	reg	multi	syn	58
ub_Q92974_666	ub	K	Q92974	ARHGEF2	666	Q92974_666	GERLLQDAIREVEGLKDLLVGPGVELLLTPR	0.87253	2.1844	slow_up	reg	multi	syn	58
ub_Q96BX8_203	ub	K	Q96BX8	MOB3A	203	Q96BX8_203	KHFYYFVKEFGLIDTKELEPLKEMTARMCH_	0.82942	3.4368	slow_up	reg	single		0
ub_Q96GA3_237	ub	K	Q96GA3	LTV1	237	Q96GA3_237	THRAIADHLFWSEETKSRFTEYSMTSSVMRR	0.98304	4.2772	slow_up	reg	single		40
ub_Q96HT8_56	ub	K	Q96HT8	MRFAP1L1	56	Q96HT8_56	SLIREHGRAYLRTRSKLWEMDNMLIQIKTQV	1.0414	2.1359	slow_up	reg	single		54
ub_Q96SB3_687	ub	K	Q96SB3	PPP1R9B	687	Q96SB3_687	LQIKHAVTEAEIQQLKRKLQSLEQEKGRWRV	0.716225	3.2024	slow_up	reg	single		42
ub_Q96TA1_316	ub	K	Q96TA1	FAM129B	316	Q96TA1_316	MQAVIRTDMDQIITSKEHLASKIRAFILPKA	1.2353	2.5202	slow_up	reg	multi	syn	13
ub_Q96TA1_322	ub	K	Q96TA1	FAM129B	322	Q96TA1_322	TDMDQIITSKEHLASKIRAFILPKAEVCVRN	1.9499	2.2334	slow_up	reg	multi	syn	13
ub_Q99848_218	ub	K	Q99848	EBNA1BP2	218	Q99848_218	QKGFSDKLDFLEGDQKPLAQRKKAGAKGQQM	0.89218	3.6819	slow_up	reg	multi	hetero	82
ub_Q9BTY7_333	ub	K	Q9BTY7	HGH1	333	Q9BTY7_333	LHSWEPEPDVRTACEKLIQVLIGDEPERGME	1.1698	2.162	slow_up	reg	single		11
ub_Q9BWF3_27	ub	K	Q9BWF3	RBM4	27	Q9BWF3_27	EATEQEIRSLFEQYGKVLECDIIKNYGFVHI	0.625205	2.0325	slow_up	reg	single		157
ub_Q9BXS4_287	ub	K	Q9BXS4	TMEM59	287	Q9BXS4_287	EKLSIYGDLEFMNEQKLNRYPASSLVVVRSK	1.56113	3.39773	slow_up	reg	single		10
ub_Q9H4X1_121	ub	K	Q9H4X1	RGCC	121	Q9H4X1_121	LSATVTPQKAKLGDTKELEAFIADLDKTLAS	0.9309	2.12707	slow_up	reg	single		7
ub_Q9HB71_171	ub	K	Q9HB71	CACYBP	171	Q9HB71_171	KKVENTRWDYLTQVEKECKEKEKPSYDTETD	1.04681	2.23063	slow_up	reg	multi	syn	120
ub_Q9HCS7_677	ub	K	Q9HCS7	XAB2	677	Q9HCS7_677	EHAREMCLRFADMECKLGEIDRARAIYSFCS	0.97444	4.8374	slow_up	reg	single		61
ub_Q9NQ75_146	ub	K	Q9NQ75	CASS4	146	Q9NQ75_146	YEFPDPPTSARIICEKTLSFPKQAILTLPRP	0.868015	6.05155	slow_up	reg	multi	hetero	39
ub_Q9NTZ6_361	ub	K	Q9NTZ6	RBM12	361	Q9NTZ6_361	GLVKFLSPQDTFEALKRNRMLMIQRYVEVSP	1.0316	2.1774	slow_up	reg	single		28
ub_Q9NU53_319	ub	K	Q9NU53	GINM1	319	Q9NU53_319	VIPVTAINLYPDGPEKRAENLEDKTCI____	1.0929	3.2797	slow_up	reg	single		47
ub_Q9NVW2_582	ub	K	Q9NVW2	RLIM	582	Q9NVW2_582	LKTCSVCITEYTEGNKLRKLPCSHEYHVHCI	0.98892	5.3971	slow_up	reg	single		20
ub_Q9NX09_129	ub	K	Q9NX09	DDIT4	129	Q9NX09_129	PARLLMPSQLVSQVGKELLRLAYSEPCGLRG	1.0472	2.9841	slow_up	reg	single		13
ub_Q9NXG2_254	ub	K	Q9NXG2	THUMPD1	254	Q9NXG2_254	VVVEIIKAVCCLSVVKDYMLFRKYNLQEVVK	1.2636	7.1595	slow_up	reg	single		12
ub_Q9UHW5_216	ub	K	Q9UHW5	GPN3	216	Q9UHW5_216	DSTSDLRSKKFKKLTKAICGLIDDYSMVRFL	1.572	2.2207	slow_up	reg	single		63
ub_Q9UJX3_115	ub	K	Q9UJX3	ANAPC7	115	Q9UJX3_115	YTMALQQKKALSKTSKVRPSTGNSASTPQSQ	0.77232	3.0287	slow_up	reg	single		50
ub_Q9UKV8_844	ub	K	Q9UKV8	AGO2	844	Q9UKV8_844	HTSGQSNGRDHQALAKAVQVHQDTLRTMYFA	1.34087	3.45042	slow_up	reg	single		206
ub_Q9Y262_534	ub	K	Q9Y262	EIF3L	534	Q9Y262_534	VDFYIDKDMIHIADTKVARRYGDFFIRQIHK	0.96058	3.0765	slow_up	reg	multi	syn	71
ub_Q9Y605_56	ub	K	Q9Y605	MRFAP1	56	Q9Y605_56	SLTREHGRAYLRNRSKLWEMDNMLIQIKTQV	1.0414	2.1359	slow_up	reg	single		54
ub_Q9Y6Y8_938	ub	K	Q9Y6Y8	SEC23IP	938	Q9Y6Y8_938	VVESPDFSKDEDYLGKVGMLNGGRRIDYVLQ	1.05048	10.848	slow_up	reg	multi	hetero	36
ub_X6RCK5_43	ub	K	X6RCK5	DCTN3	43	X6RCK5_43	DGLVKVQVALGNISSKRERVKILYKKIEDLI	0.85372	3.4081	slow_up	reg	single		0
protein_A0A087WUW9	protein		A0A087WUW9	ARL15				1.0384	43.832	slow_up	reg			0
protein_A0A087WWH3	protein		A0A087WWH3	BICRA				1.14063	2.74376	slow_up	reg			0
protein_A0A087X0S7	protein		A0A087X0S7	LRRC41				1.23973	4.36537	slow_up	reg			0
protein_A0A0A0MTI6	protein		A0A0A0MTI6	ELOVL5				1.86403	2.06813	slow_up	reg			0
protein_A0A0C4DGP2	protein		A0A0C4DGP2					1.83155	2.27505	slow_up	reg	single		21
protein_A0A2R8YGH5	protein		A0A2R8YGH5	AP1S1				1.39707	2.41933	slow_up	reg			0
protein_A8MVZ6	protein		A8MVZ6	BICD1				0.61724	8.71077	slow_up	reg			0
protein_B1AHD3	protein		B1AHD3	PDXP				1.07255	2.1794	slow_up	reg			0
protein_B8ZZU6	protein		B8ZZU6	ATF2				1.12346	3.37322	slow_up	reg	multi	hetero	0
protein_D6RAA6	protein		D6RAA6	TMEM33				0.875047	2.28747	slow_up	reg			0
protein_D6REZ0	protein		D6REZ0	RAP1GDS1				1.16561	3.70127	slow_up	reg			0
protein_D6RIS5	protein		D6RIS5	MMAA				1.14182	5.5384	slow_up	reg			0
protein_E3W980	protein		E3W980	HELQ				0.75519	2.1801	slow_up	reg			0
protein_E7EWD6	protein		E7EWD6	ASXL2				1.16507	2.02833	slow_up	reg			6
protein_E9PI68	protein		E9PI68	SPCS2				1.52863	2.15323	slow_up	reg			0
protein_E9PLT0	protein		E9PLT0	CSDE1				1.5226	5.6826	slow_up	reg			0
protein_E9PLY5	protein		E9PLY5	MACF1				0.63579	8.2968	slow_up	reg			0
protein_E9PR05	protein		E9PR05	KMT2A				1.9974	2.3005	slow_up	reg			0
protein_F5H6Z0	protein		F5H6Z0	CDK17				0.930073	2.22017	slow_up	reg			2
protein_F5H895	protein		F5H895	DAD1				1.5913	2.266	slow_up	reg			0
protein_G3V5S9	protein		G3V5S9	FCF1				0.73191	2.66768	slow_up	reg			6
protein_G3XAN4	protein		G3XAN4	TRAM1				1.5887	2.2592	slow_up	reg			7
protein_H0Y9V2	protein		H0Y9V2	UBE2B				1.94314	2.47043	slow_up	reg			0
protein_H0YDJ4	protein		H0YDJ4	NIN				1.1813	2.27375	slow_up	reg			0
protein_H7C561	protein		H7C561	SF1				1.915	2.0843	slow_up	reg			2
protein_I3L4X7	protein		I3L4X7	GPS2				0.791183	2.27809	slow_up	reg			0
protein_K7ELD8	protein		K7ELD8	PSMC3IP				1.1383	2.5054	slow_up	reg			0
protein_K7EPE7	protein		K7EPE7	VMP1				0.79215	2.0886	slow_up	reg			0
protein_O00308	protein		O00308	WWP2				0.84591	2.7818	slow_up	reg			93
protein_O14492	protein		O14492	SH2B2				1.1473	2.16268	slow_up	reg			25
protein_O15118	protein		O15118	NPC1				1.1099	2.43267	slow_up	reg			17
protein_O60861	protein		O60861	GAS7				0.952265	2.80625	slow_up	reg			39
protein_O75419	protein		O75419	CDC45				1.32047	2.13388	slow_up	reg			38
protein_O95140	protein		O95140	MFN2				1.15757	4.11103	slow_up	reg			17
protein_O96007	protein		O96007	MOCS2				1.93252	3.7298	slow_up	reg			7
protein_P07738	protein		P07738	BPGM				0.83505	12.728	slow_up	reg			18
protein_P15735	protein		P15735	PHKG2				0.790843	2.121	slow_up	reg			54
protein_P16615	protein		P16615	ATP2A2				1.6953	2.12373	slow_up	reg			108
protein_P17612	protein		P17612	PRKACA				1.02403	2.52607	slow_up	reg			107
protein_P19440	protein		P19440	GGT1				0.98436	3.27647	slow_up	reg			5
protein_P20020	protein		P20020	ATP2B1				1.4983	2.70512	slow_up	reg			52
protein_P30825	protein		P30825	SLC7A1				1.1288	2.0373	slow_up	reg			100
protein_P46013	protein		P46013	MKI67				1.73403	2.0657	slow_up	reg	multi	hetero	476
protein_P46019	protein		P46019	PHKA2				0.77826	6.73185	slow_up	reg			19
protein_P46977	protein		P46977	STT3A				1.69423	2.23663	slow_up	reg	single		60
protein_P51608	protein		P51608	MECP2				1.5367	2.3572	slow_up	reg			137
protein_P61619	protein		P61619	SEC61A1				1.58951	2.07217	slow_up	reg	single		54
protein_Q04724	protein		Q04724	TLE1				1.09545	3.5975	slow_up	reg			77
protein_Q14164	protein		Q14164	IKBKE				0.918393	4.2048	slow_up	reg			378
protein_Q15438	protein		Q15438	CYTH1				1.432	3.4691	slow_up	reg			23
protein_Q3SXZ0	protein		Q3SXZ0	SCAI				1.0376	4.5866	slow_up	reg			0
protein_Q4G148	protein		Q4G148	GXYLT1				1.18935	4.5175	slow_up	reg			14
protein_Q5JVY0	protein		Q5JVY0	TRIM32				1.0473	2.7335	slow_up	reg			2
protein_Q5JX74	protein		Q5JX74	AP5S1				1.6768	2.0661	slow_up	reg			0
protein_Q5RI15	protein		Q5RI15	COX20				0.953645	4.9044	slow_up	reg			43
protein_Q5T0D5	protein		Q5T0D5	WRAP73				0.97721	3.5777	slow_up	reg			0
protein_Q5TG80	protein		Q5TG80	KCNAB2				0.97359	2.04047	slow_up	reg			0
protein_Q5W0B1	protein		Q5W0B1	RNF219				1.08822	29.0261	slow_up	reg			37
protein_Q6P2P2	protein		Q6P2P2	PRMT9				1.11926	2.81497	slow_up	reg			11
protein_Q6PK04	protein		Q6PK04	CCDC137				1.2819	2.0621	slow_up	reg			34
protein_Q86U70	protein		Q86U70	LDB1				1.01205	2.13769	slow_up	reg			48
protein_Q8IXS8	protein		Q8IXS8	FAM126B				1.00076	2.72043	slow_up	reg			8
protein_Q8IYD1	protein		Q8IYD1	GSPT2				1.1048	4.81063	slow_up	reg			36
protein_Q8IZQ1	protein		Q8IZQ1	WDFY3				1.19835	2.57855	slow_up	reg			66
protein_Q8N9L9	protein		Q8N9L9	ACOT4				1.09565	2.10678	slow_up	reg			0
protein_Q8NFA0	protein		Q8NFA0	USP32				1.4142	3.2917	slow_up	reg			48
protein_Q8WUU5	protein		Q8WUU5	GATAD1				0.817173	2.01765	slow_up	reg			18
protein_Q8WV44	protein		Q8WV44	TRIM41				1.53785	2.61721	slow_up	reg			192
protein_Q8WY22	protein		Q8WY22	BRI3BP				1.7735	2.25097	slow_up	reg			15
protein_Q8WY54	protein		Q8WY54	PPM1E				1.30747	2.0625	slow_up	reg			15
protein_Q92686	protein		Q92686	NRGN				0.63409	2.23005	slow_up	reg			9
protein_Q92889	protein		Q92889	ERCC4				1.27203	2.02083	slow_up	reg			28
protein_Q93050	protein		Q93050	ATP6V0A1				1.31521	2.49645	slow_up	reg			64
protein_Q93096	protein		Q93096	PTP4A1				0.76383	2.03888	slow_up	reg			25
protein_Q969E2	protein		Q969E2	SCAMP4				1.88207	5.0058	slow_up	reg	single		23
protein_Q96CD2	protein		Q96CD2	PPCDC				1.09843	4.28855	slow_up	reg			20
protein_Q96KM6	protein		Q96KM6	ZNF512B				1.454	2.601	slow_up	reg			86
protein_Q96LT9	protein		Q96LT9	RNPC3				1.18956	2.36263	slow_up	reg			18
protein_Q96N66	protein		Q96N66	MBOAT7				1.85979	2.07025	slow_up	reg			70
protein_Q9BPW9	protein		Q9BPW9	DHRS9				1.7731	2.44583	slow_up	reg			14
protein_Q9BRP1	protein		Q9BRP1	PDCD2L				1.05484	2.11043	slow_up	reg			23
protein_Q9BW60	protein		Q9BW60	ELOVL1				1.498	2.09497	slow_up	reg			10
protein_Q9NPB8	protein		Q9NPB8	GPCPD1				0.85756	2.51311	slow_up	reg			3
protein_Q9NWQ9	protein		Q9NWQ9	C14orf119				1.05773	4.72047	slow_up	reg			56
protein_Q9NYP9	protein		Q9NYP9	MIS18A				0.93609	4.0489	slow_up	reg			78
protein_Q9P1U1	protein		Q9P1U1	ACTR3B				0.56348	9.476	slow_up	reg			39
protein_Q9P2X0	protein		Q9P2X0	DPM3				1.80417	2.02467	slow_up	reg			17
protein_Q9UH99	protein		Q9UH99	SUN2				1.69927	2.41597	slow_up	reg			104
protein_Q9UJJ9	protein		Q9UJJ9	GNPTG				0.80852	5.62976	slow_up	reg			15
protein_Q9UK97	protein		Q9UK97	FBXO9				1.44493	2.51027	slow_up	reg			16
protein_Q9UKE5	protein		Q9UKE5	TNIK				1.4725	2.6079	slow_up	reg	single		200
protein_Q9Y232	protein		Q9Y232	CDYL				0.943683	2.78303	slow_up	reg			36
protein_Q9Y2S2	protein		Q9Y2S2	CRYL1				1.50053	30.4473	slow_up	reg			37
protein_Q9Y3B1	protein		Q9Y3B1	PRELID3B				0.66889	2.82395	slow_up	reg			23
protein_Q9Y512	protein		Q9Y512	SAMM50				1.6	2.17335	slow_up	reg			34
ac_F8VYE8_141	ac	K	F8VYE8	PPP1CC	141	F8VYE8_141	ECASINRIYGFYDECKRRFNIKLWKTFTDCF	1.1414	0.49013	slow_down	reg	single		0
ac_H0YAC2_37	ac	K	H0YAC2	HMGXB3	37	H0YAC2_37	SGPSNRTSQVKVVEVKPDMFPPYKYSCTVTL	1.0114	0.43012	slow_down	reg	single		0
ac_H3BTX0_33	ac	K	H3BTX0		33	H3BTX0_33	PGSSARSQKREARLDKVLSDMKRHKKLEEQI	0.92272	0.35903	slow_down	reg	single		0
ac_J3QQI1_6	ac	K	J3QQI1	DRG2	6	J3QQI1_6	__________MGILEKISEIEKEIARTQKNK	0.65173	0.21935	slow_down	reg	single		0
ac_P02545_311	ac	K	P02545	LMNA	311	P02545_311	RIRIDSLSAQLSQLQKQLAAKEAKLRDLEDS	0.713587	0.476683	slow_down	reg	multi	hetero	278
ac_P10809_481	ac	K	P10809	HSPD1	481	P10809_481	EIIKRTLKIPAMTIAKNAGVEGSLIVEKIMQ	0.85259	0.26768	slow_down	reg	multi	hetero	512
ac_P49454_2779	ac	K	P49454	CENPF	2779	P49454_2779	TQILEELKKTKMDNLKYVNQLKKENERAQGK	0.8277	0.45876	slow_down	reg	multi	hetero	51
ac_Q13263_365	ac	K	Q13263	TRIM28	365	Q13263_365	SWALESDNNTALLLSKKLIYFQLHRALKMIV	1.8081	0.45472	slow_down	reg	multi	hetero	185
p_A0A0A0MS59_2171	p	S	A0A0A0MS59	SRCAP	2171	A0A0A0MS59_2171	ISAHQTRSTTTPPRCSPARERVPRPAPRPRP	0.635355	0.44833	slow_down	reg	multi	hetero	0
p_A0A2R8YFR9_542	p	S	A0A2R8YFR9	EPB41	542	A0A2R8YFR9_542	PAPHFERTASKRASRSLDGAAAVDSADRSPR	0.521287	0.47069	slow_down	reg	single		0
p_A0A3B3IRW6_715	p	S	A0A3B3IRW6	QSER1	715	A0A3B3IRW6_715	VLQPQASLESSTQRLSDGEINAQESTYKVSK	0.572322	0.405585	slow_down	reg	multi	hetero	0
p_A2A2G5_89	p	S	A2A2G5	GGT7	89	A2A2G5_89	DPDSFLKSARLQRLPSSSSEMGSQDGSPLRE	0.600225	0.422245	slow_down	reg	single		0
p_A6NGP5_64	p	T	A6NGP5	JPT2	64	A6NGP5_64	TNPPGGKGSGIFDESTPVQTRQHLNPPGGKT	1.458	0.474273	slow_down	reg	multi	hetero	0
p_A6NKB8_489	p	S	A6NKB8	RNPEP	489	A6NKB8_489	AAEELDMKAIEAVAISPWKTYQLVYFLDKIL	0.81688	0.29448	slow_down	reg	single		0
p_A8K968_334	p	S	A8K968	EPB41L3	334	A8K968_334	PYFERSSSKRYTMSRSLDGASVNENHEIYMK	0.63461	0.25494	slow_down	reg	single		0
p_B5MBX5_46	p	S	B5MBX5	LBH	46	B5MBX5_46	PSDFDRCCKLKDRLPSIVVEPTEGEVESGEL	0.52109	0.4335	slow_down	reg	single		0
p_C9J470_190	p	S	C9J470	NCAPH	190	C9J470_190	DAPSLEEVEGHVADGSATEMGTTKKAVKPKK	1.3721	0.44677	slow_down	reg	multi	syn	4
p_C9J470_70	p	S	C9J470	NCAPH	70	C9J470_70	QRRRSRVFDLQFSTDSPRLLASPSSRSIDIS	0.897265	0.29815	slow_down	reg	multi	syn	4
p_C9J7E8_322	p	S	C9J7E8	MKLN1	322	C9J7E8_322	HMIYTFGGRILTCNGSVDDSRASEPQFSGLF	1.02548	0.44158	slow_down	reg	single		0
p_C9JH94_18	p	S	C9JH94	CDC25A	18	C9JH94_18	LGPEPPHRRRLLFACSPPPASQPVVKALFGA	1.65665	0.4573	slow_down	reg	single		0
p_C9JWC4_116	p	S	C9JWC4	HJURP	116	C9JWC4_116	PAVPAPGYCSRISRKSPGDPAKPASSPREWD	0.57301	0.324975	slow_down	reg	multi	hetero	0
p_C9JYI4_244	p	S	C9JYI4	KPNA1	244	C9JYI4_244	TRNAVWALSNLCRGKSPPPEFAKVSPCLNVL	0.65453	0.45697	slow_down	reg	single		0
p_E9PEK8_62	p	S	E9PEK8	ATF2	62	E9PEK8_62	HKHEMTLKFGPARNDSVIVADQTPTPTRFLK	0.80472	0.3772	slow_down	reg	multi	hetero	0
p_E9PJ81_87	p	S	E9PJ81	UBXN1	87	E9PJ81_87	LEGSGSAAGEGKPALSEEERQEQTKRMLELV	0.81256	0.49682	slow_down	reg	single		0
p_E9PLR0_169	p	Y	E9PLR0	NUCB2	169	E9PLR0_169	DLDMLIKAATSDLEHYDKTRHEEFKKYEMMK	0.85381	0.37381	slow_down	reg	single		0
p_F1T0I1_314	p	S	F1T0I1	SEC16A	314	F1T0I1_314	ESTFRQNPRIVNHWASPELRQNPGVKNEHRP	1.17235	0.499785	slow_down	reg	multi	syn	3
p_H0Y6E6_227	p	S	H0Y6E6	RUBCN	227	H0Y6E6_227	LHQSVPNNGSERRSTSFPLSGPPRKPQESRG	0.560877	0.34667	slow_down	reg	single		0
p_H3BNC2_44	p	S	H3BNC2	NFKBIE	44	H3BNC2_44	LPESTSAPASGPSDGSPQPCTHPPGPVKEPQ	0.841535	0.408147	slow_down	reg	multi	hetero	0
p_M0R0J4_11	p	S	M0R0J4	DHPS	11	M0R0J4_11	_____XMIEKKLEPLSQDEDQHADLTQSRRP	0.522728	0.373447	slow_down	reg	single		0
p_M0R300_1261	p	S	M0R300	MYO9B	1261	M0R300_1261	GQLERPTSLALDSRVSPPAPGSAPETPEDKS	0.935437	0.3537	slow_down	reg	multi	hetero	0
p_O43665_86	p	Y	O43665	RGS10	86	O43665_86	KMQDKTQMQEKAKEIYMTFLSSKASSQVNVE	0.616267	0.360117	slow_down	reg	single		8
p_O43719_485	p	S	O43719	HTATSF1	485	O43719_485	GCPKRGFEGSCSQKESEEGNPVRGSEEDSPK	0.854297	0.439507	slow_down	reg	multi	syn	30
p_O60759_66	p	S	O60759	CYTIP	66	O60759_66	TLPRGRKQLALTRSSSLSDFSWSQRKLVTVE	0.91072	0.475005	slow_down	reg	single		13
p_O60844_73	p	S	O60844	ZG16	73	O60844_73	TYYIVGLQVRYGKVWSDYVGGRNGDLEEIFL	0.82432	0.265	slow_down	reg	single		15
p_P14625_306	p	S	P14625	HSP90B1	306	P14625_306	EPMEEEEAAKEEKEESDDEAAVEEEEEEKKP	0.692654	0.452754	slow_down	reg	multi	hetero	158
p_P25054_107	p	S	P25054	APC	107	P25054_107	SLRSYGSREGSVSSRSGECSPVPMGSFPRRG	1.0356	0.49895	slow_down	reg	multi	hetero	215
p_P25490_348	p	T	P25490	YY1	348	P25490_348	AFVESSKLKRHQLVHTGEKPFQCTFEGCGKR	1.08991	0.45904	slow_down	reg	multi	syn	110
p_P25490_378	p	T	P25490	YY1	378	P25490_378	RFSLDFNLRTHVRIHTGDRPYVCPFDGCNKK	1.56132	0.378735	slow_down	reg	multi	syn	110
p_P45973_92	p	S	P45973	CBX5	92	P45973_92	ENNKPREKSESNKRKSNFSNSADDIKSKKKR	1.40915	0.492523	slow_down	reg	multi	hetero	182
p_P49736_7	p	S	P49736	MCM2	7	P49736_7	_________MAESSESFTMASSPAQRRRGND	0.55043	0.394013	slow_down	reg	multi	syn	101
p_P55081_432	p	S	P55081	MFAP1	432	P55081_432	FKQKAAGVRDVFERPSAKKRKTT________	1.18	0.498667	slow_down	reg	single		124
p_Q01518_89	p	T	Q01518	CAP1	89	Q01518_89	EMVHTGLKLERALLVTASQCQQPAENKLSDL	0.531895	0.339985	slow_down	reg	multi	hetero	23
p_Q13439_89	p	S	Q13439	GOLGA4	89	Q13439_89	SLFRSPIKESLFRSSSKESLVRTSSRESLNR	0.58576	0.37757	slow_down	reg	single		52
p_Q13459_1261	p	S	Q13459	MYO9B	1261	Q13459_1261	GQLERPTSLALDSRVSPPAPGSAPETPEDKS	0.82453	0.383463	slow_down	reg	multi	hetero	32
p_Q14978_610	p	T	Q14978	NOLC1	610	Q14978_610	AETPQAKKIKLQTPNTFPKRKKGEKRASSPF	0.929807	0.431877	slow_down	reg	multi	syn	90
p_Q5D1E8_344	p	S	Q5D1E8	ZC3H12A	344	Q5D1E8_344	PQRSVADELRANALLSPPRAPSKDKNGRRPS	1.13745	0.465222	slow_down	reg	multi	syn	22
p_Q5D1E8_99	p	S	Q5D1E8	ZC3H12A	99	Q5D1E8_99	ELVKHGTATERERQTSPDPCPQLPLVPRGGG	1.06203	0.323157	slow_down	reg	multi	syn	22
p_Q5T6F2_432	p	S	Q5T6F2	UBAP2	432	Q5T6F2_432	SSVLSHLDFKSQPEPSPVLSQLSQRQQHQSQ	0.59019	0.491825	slow_down	reg	single		56
p_Q5T853_141	p	S	Q5T853	MAP3K8	141	Q5T853_141	DVLLIPWKLTYRNIGSDFIPRGAFGKVYLAQ	1.34374	0.472142	slow_down	reg	single		10
p_Q5T9S5_1355	p	S	Q5T9S5	CCDC18	1355	Q5T9S5_1355	FHTSFSKCTKLRRSISASDLTFKIHGDEDLS	0.502332	0.44677	slow_down	reg	single		34
p_Q5VY60_579	p	S	Q5VY60	HAUS6	579	Q5VY60_579	LAFTKLSETSRMETFSPAVGNRIDVMGGSEE	0.90088	0.33822	slow_down	reg	multi	hetero	5
p_Q641Q2_1144	p	S	Q641Q2	WASHC2A	1144	Q641Q2_1144	LFDSGDIFSTGTGSQSVERTKPKAKIAENPA	0.69557	0.398087	slow_down	reg	multi	syn	35
p_Q6ZN18_390	p	S	Q6ZN18	AEBP2	390	Q6ZN18_390	AGMNKRRKLKNKRRRSLPRPHDFFDAQTLDA	0.664065	0.433615	slow_down	reg	single		35
p_Q7Z2K8_895	p	S	Q7Z2K8	GPRIN1	895	Q7Z2K8_895	AAAPPAFPEVRVRPGSALAAAVAPPEPAEPV	0.50191	0.39502	slow_down	reg	multi	hetero	14
p_Q7Z309_137	p	S	Q7Z309	FAM122B	137	Q7Z309_137	RGFGKMFVSSSGLPPSPVPSPRRFSRRSQSP	0.51214	0.35342	slow_down	reg	single		26
p_Q8N0X7_470	p	S	Q8N0X7	SPART	470	Q8N0X7_470	KLRERIQPEEKPVEVSPAVTKGLYIAKQATG	1.6741	0.32099	slow_down	reg	single		47
p_Q8TEK3_997	p	S	Q8TEK3	DOT1L	997	Q8TEK3_997	SSTPQHPLLLAQPRNSLPASPAHQLSSSPRL	0.628967	0.43728	slow_down	reg	multi	syn	33
p_Q969E2_2	p	S	Q969E2	SCAMP4	2	Q969E2_2	______________MSEKENNFPPLPKFIPV	0.53745	0.49239	slow_down	reg	single		23
p_Q96KB5_59	p	S	Q96KB5	PBK	59	Q96KB5_59	VNVYLMKRSPRGLSHSPWAVKKINPICNDHY	0.743375	0.400574	slow_down	reg	single		29
p_Q96N67_898	p	S	Q96N67	DOCK7	898	Q96N67_898	AVRPASLNLNRSRSLSNSNPDISGTPTSPDD	0.955283	0.48542	slow_down	reg	multi	syn	72
p_Q96N67_896	p	S	Q96N67	DOCK7	896	Q96N67_896	RSAVRPASLNLNRSRSLSNSNPDISGTPTSP	1.07193	0.480277	slow_down	reg	multi	syn	72
p_Q9BTL4_126	p	S	Q9BTL4	IER2	126	Q9BTL4_126	CAPRPAKVSRKRRSSSLSDGGDAGLVPSKKA	0.902637	0.40896	slow_down	reg	single		22
p_Q9BU64_31	p	S	Q9BU64	CENPO	31	Q9BU64_31	GVLAHLERLETQVSRSRKQSEELQSVQAQEG	0.67135	0.43633	slow_down	reg	single		36
p_Q9BXF6_538	p	S	Q9BXF6	RAB11FIP5	538	Q9BXF6_538	SPHPVKPLSAAPVEGSPDRKQSRSSLSIALS	0.55554	0.498	slow_down	reg	single		32
p_Q9BXS6_247	p	S	Q9BXS6	NUSAP1	247	Q9BXS6_247	PVPPRGRLSVASTPISQRRSQGRSCGPASQS	0.950645	0.430885	slow_down	reg	single		22
p_Q9H4B6_27	p	S	Q9H4B6	SAV1	27	Q9H4B6_27	SKPAEVQGKYVKKETSPLLRNLMPSFIRHGP	1.4339	0.44638	slow_down	reg	single		103
p_Q9H6S0_23	p	S	Q9H6S0	YTHDC2	23	Q9H6S0_23	SPRQPAPGGGGGGGPSPCGPGGGGRAKGLKD	1.2533	0.368	slow_down	reg	single		45
p_Q9HB71_90	p	Y	Q9HB71	CACYBP	90	Q9HB71_90	ISNYGWDQSDKFVKIYITLTGVHQVPTENVQ	1.30995	0.22745	slow_down	reg	multi	syn	120
p_Q9NWH9_74	p	T	Q9NWH9	SLTM	74	Q9NWH9_74	EGGDPDNIELTVSTDTPNKKPTKGKGKKHEA	0.96648	0.3859	slow_down	reg	multi	syn	32
p_Q9UKX7_330	p	S	Q9UKX7	NUP50	330	Q9UKX7_330	SPFPTKPLEGQAEGDSGECKGGDEEENDEPP	0.87939	0.46708	slow_down	reg	single		67
p_Q9UPN4_120	p	S	Q9UPN4	CEP131	120	Q9UPN4_120	SPSGKKRPASLSTAPSEKGATWNVLDDQPRG	0.50064	0.48431	slow_down	reg	multi	hetero	110
p_Q9UQ35_2302	p	T	Q9UQ35	SRRM2	2302	Q9UQ35_2302	PRTPTAPAVNLAGARTPAALAALSLTGSGTP	1.3136	0.491545	slow_down	reg	multi	hetero	114
p_V9GY47_8	p	S	V9GY47	CELF2	8	V9GY47_8	________MNGALDHSDQPDPDAIKMFVGQI	0.53265	0.4895	slow_down	reg	single		0
ub_B1AKM8_78	ub	K	B1AKM8	PISD	78	B1AKM8_78	LSRVGWRPVSRVALYKSVPTRLLSRAWGRLN	0.9553	0.45084	slow_down	reg	single		0
ub_B4DEH8_95	ub	K	B4DEH8	PABPN1	95	B4DEH8_95	FSGHPKGFAYIEFSDKESVRTSLALDESLFR	1.3124	0.23529	slow_down	reg	single		4
ub_C9J177_116	ub	K	C9J177	PPP1R7	116	C9J177_116	VDKLTRLKKLFLVNNKISKIENLSNLHQLQM	0.69306	0.47048	slow_down	reg	single		0
ub_I3L2J8_200	ub	K	I3L2J8	CEP131	200	I3L2J8_200	MVHNRYTPSERAPPLKSSNQTAPSLNNIIKA	0.80367	0.47526	slow_down	reg	multi	syn	0
ub_I3L2J8_510	ub	K	I3L2J8	CEP131	510	I3L2J8_510	DDASSLTADNLEKFGKLSAFPEPPEDGTLLS	0.7064	0.46613	slow_down	reg	multi	syn	0
ub_O14964_86	ub	K	O14964	HGS	86	O14964_86	VVKNCGQTVHDEVANKQTMEELKDLLKRQVE	0.59468	0.40829	slow_down	reg	single		317
ub_P08238_219	ub	K	P08238	HSP90AB1	219	P08238_219	KHSQFIGYPITLYLEKEREKEISDDEAEEEK	0.55463	0.496295	slow_down	reg	multi	hetero	602
ub_P08670_188	ub	K	P08670	VIM	188	P08670_188	VERDNLAEDIMRLREKLQEEMLQREEAENTL	0.84351	0.48209	slow_down	reg	multi	hetero	288
ub_P13010_325	ub	K	P13010	XRCC5	325	P13010_325	IIQGFRYGSDIVPFSKVDEEQMKYKSEGKCF	1.1145	0.46581	slow_down	reg	multi	syn	135
ub_P17707_45	ub	K	P17707	AMD1	45	P17707_45	GDLRTIPRSEWDILLKDVQCSIISVTKTDKQ	1.2438	0.44751	slow_down	reg	single		29
ub_P40429_159	ub	K	P40429	RPL13A	159	P40429_159	EVGWKYQAVTATLEEKRKEKAKIHYRKKKQL	0.73044	0.47115	slow_down	reg	multi	hetero	71
ub_P48059_187	ub	K	P48059	LIMS1	187	P48059_187	ARELKGELYCLPCHDKMGVPICGACRRPIEG	0.64934	0.49597	slow_down	reg	multi	hetero	67
ub_P78395_126	ub	K	P78395	PRAME	126	P78395_126	EVRPRRWKLQVLDLRKNSHQDFWTVWSGNRA	0.50842	0.48609	slow_down	reg	single		34
ub_Q10713_68	ub	K	Q10713	PMPCA	68	Q10713_68	KPVFATVDGQEKFETKVTTLDNGLRVASQNK	0.94575	0.455555	slow_down	reg	single		60
ub_Q16678_142	ub	K	Q16678	CYP1B1	142	Q16678_142	SGGRSMAFGHYSEHWKVQRRAAHSMMRNFFT	0.85121	0.34181	slow_down	reg	multi	hetero	6
ub_Q6P1J9_247	ub	K	Q6P1J9	CDC73	247	Q6P1J9_247	RTRTTILQSTGKNFSKNIFAILQSVKAREEG	0.60749	0.49905	slow_down	reg	single		241
ub_Q8NFW8_382	ub	K	Q8NFW8	CMAS	382	Q8NFW8_382	EVAYLGNEVSDEECLKRVGLSGAPADACSTA	1.5807	0.46393	slow_down	reg	single		26
ub_Q969P5_29	ub	K	Q969P5	FBXO32	29	Q969P5_29	NWVKTADGWKRFLDEKSGSFVSDLSSYCNKE	0.54718	0.458925	slow_down	reg	multi	hetero	7
ub_Q99829_60	ub	K	Q99829	CPNE1	60	Q99829_60	GRTERVRNCSSPEFSKTLQLEYRFETVQKLR	0.52692	0.46719	slow_down	reg	single		11
ub_Q9NQT5_89	ub	K	Q9NQT5	EXOSC3	89	Q9NQT5_89	CGDRLLVTKCGRLRHKEPGSGSGGGVYWVDS	0.57293	0.45624	slow_down	reg	multi	syn	41
ub_Q9NQT5_107	ub	K	Q9NQT5	EXOSC3	107	Q9NQT5_107	GSGSGGGVYWVDSQQKRYVPVKGDHVIGIVT	0.57293	0.45624	slow_down	reg	multi	syn	41
ub_Q9UHC7_354	ub	K	Q9UHC7	MKRN1	354	Q9UHC7_354	NFVIPSEYWVEEKEEKQKLILKYKEAMSNKA	0.60561	0.44754	slow_down	reg	single		39
protein_A0A087WTA8	protein		A0A087WTA8	COL1A2				0.59867	0.19895	slow_down	reg			0
protein_E9PEI0	protein		E9PEI0	CDCA2				0.5265	0.47713	slow_down	reg	multi	hetero	0
protein_G5E9W2	protein		G5E9W2	CHPF2				1.3174	0.30987	slow_down	reg			4
protein_H0Y485	protein		H0Y485	IGFBP3				0.54656	0.0958185	slow_down	reg			0
protein_P24593	protein		P24593	IGFBP5				1.30636	0.379075	slow_down	reg			71
protein_P34096	protein		P34096	RNASE4				0.605657	0.3652	slow_down	reg			2
protein_Q6P158	protein		Q6P158	DHX57				1.7282	0.47798	slow_down	reg			74
protein_Q86U28	protein		Q86U28	ISCA2				0.53744	0.4593	slow_down	reg			14
protein_Q8NBJ4	protein		Q8NBJ4	GOLM1				0.648193	0.410287	slow_down	reg			113
ac_A0A087WXX9_401	ac	K	A0A087WXX9	PRKAA2	401	A0A087WXX9_401	ALNTTKPKSLAVKKAKWHLGIRSQSKPYDIM	0.28848	1.6462	fast-shot_down	reg	single		0
ac_A0A087X0X3_672	ac	K	A0A087X0X3	HNRNPM	672	A0A087X0X3_672	VRNLPFDFTWKMLKDKFNECGHVLYADIKME	2.1148	1.00432	fast-shot_up	reg	single		2
ac_A2AB88_7	ac	K	A2AB88	PFDN6	7	A2AB88_7	_________MAELIQKKLQGEVEKYQQLQKD	0.46906	1.19415	fast-shot_down	reg	single		0
ac_B8ZZJ0_37	ac	K	B8ZZJ0	SUMO1	37	B8ZZJ0_37	IKLKVIGQDSSEIHFKVKMTTHLKKLKESYC	0.431495	0.85267	fast-shot_down	reg	single		0
ac_C9JN42_109	ac	K	C9JN42	NIF3L1	109	C9JN42_109	PPIFRPMKRITWNTWKERLVIRALENRVGIY	2.67335	1.04774	fast-shot_up	reg	single		0
ac_D6R9P3_209	ac	K	D6R9P3	HNRNPAB	209	D6R9P3_209	RRGFVFITFKEEEPVKKVLEKKFHTVSGSKC	0.4721	1.02144	fast-shot_down	reg	multi	hetero	0
ac_E5RI99_26	ac	K	E5RI99	RPL30	26	E5RI99_26	LESINSRLQLVMKSGKYVLGYKQTLKMIRQG	5.3261	1.49247	fast-shot_up	reg	single		2
ac_E9PDW2_269	ac	K	E9PDW2	OXCT1	269	E9PDW2_269	TMEHSAKGNAHKIMEKCTLPLTGKQCVNRII	4.33445	1.5681	fast-shot_up	reg	single		0
ac_E9PLK3_159	ac	K	E9PLK3	NPEPPS	159	E9PLK3_159	FVGELNDKMKGFYRSKYTTPSGEVRYAAVTQ	2.3389	1.0043	fast-shot_up	reg	multi	syn	0
ac_F5H345_56	ac	K	F5H345	HMBS	56	F5H345_56	TGDKILDTALSKIGEKSLFTKELEHALEKNE	0.49691	1.1161	fast-shot_down	reg	multi	syn	0
ac_F5H345_69	ac	K	F5H345	HMBS	69	F5H345_69	GEKSLFTKELEHALEKNEVDLVVHSLKDLPT	3.3766	0.87007	fast-shot_up	reg	multi	syn	0
ac_F8W6I7_3	ac	K	F8W6I7	HNRNPA1	3	F8W6I7_3	_____________MSKSESPKEPEQLRKLFI	2.4098	1.1986	fast-shot_up	reg	single		0
ac_H0YLF2_217	ac	K	H0YLF2	HMBOX1	217	H0YLF2_217	ISHWLLQQGSDLSEQKKRAFYRWYQLEKTNP	3.2385	0.70768	fast-shot_up	reg	single		0
ac_H3BTL2_183	ac	K	H3BTL2	BCKDK	183	H3BTL2_183	RKHIEDEKLVRYFLDKTLTSRLGIRMLATHH	0.371455	14.8345	fast-shot_down	reg	single		2
ac_H7C2S2_120	ac	K	H7C2S2	DOT1L	120	H7C2S2_120	AGRKPAPAGEPVNSSKWKSTFSPISDIGLAK	6.3187	1.4608	fast-shot_up	reg	single		0
ac_M0R088_101	ac	K	M0R088	SRRM1	101	M0R088_101	ELKKEEIKQRQIEQEKLASMKKQDEDKDKRD	0.49715	1.11268	fast-shot_down	reg	single		0
ac_O14929_9	ac	K	O14929	HAT1	9	O14929_9	_______MAGFGAMEKFLVEYKSAVEKKLAE	4.8693	1.6114	fast-shot_up	reg	multi	hetero	45
ac_O15371_364	ac	K	O15371	EIF3D	364	O15371_364	DKNEIASVAYRYRRWKLGDDIDLIVRCEHDG	0.3181	5.108	fast-shot_down	reg	single		92
ac_O60506_221	ac	K	O60506	SYNCRIP	221	O60506_221	AFVTFCTKEAAQEAVKLYNNHEIRSGKHIGV	2.43325	1.4103	fast-shot_up	reg	multi	syn	224
ac_O60506_42	ac	K	O60506	SYNCRIP	42	O60506_42	FQTLLDAGLPQKVAEKLDEIYVAGLVAHSDL	0.402635	0.865535	fast-shot_down	reg	multi	syn	224
ac_O75475_422	ac	K	O75475	PSIP1	422	O75475_422	KVSQVIMEKSTMLYNKFKNMFLVGEGDSVIT	2.2977	1.3117	fast-shot_up	reg	multi	syn	42
ac_O75874_243	ac	K	O75874	IDH1	243	O75874_243	QEIYDKQYKSQFEAQKIWYEHRLIDDMVAQA	4.9455	0.62292	fast-shot_up	reg	multi	syn	7
ac_O75940_177	ac	K	O75940	SMNDC1	177	O75940_177	QRIKELEQEREDQKVKWQQFNNRAYSKNKKG	0.468195	1.02295	fast-shot_down	reg	single		39
ac_O96028_1080	ac	K	O96028	NSD2	1080	O96028_1080	TKIIKTDGKGWGLVAKRDIRKGEFVNEYVGE	0.47797	1.0823	fast-shot_down	reg	single		30
ac_P04083_53	ac	K	P04083	ANXA1	53	P04083_53	PYPTFNPSSDVAALHKAIMVKGVDEATIIDI	0.31297	1.5115	fast-shot_down	reg	multi	syn	89
ac_P06730_162	ac	K	P06730	EIF4E	162	P06730_162	DDVCGAVVNVRAKGDKIAIWTTECENREAVT	2.0323	1.1067	fast-shot_up	reg	single		61
ac_P08133_81	ac	K	P08133	ANXA6	81	P08133_81	YGKDLIADLKYELTGKFERLIVGLMRPPAYC	2.4001	1.4317	fast-shot_up	reg	multi	hetero	24
ac_P11182_440	ac	K	P11182	DBT	440	P11182_440	SIKAIPRFNQKGEVYKAQIMNVSWSADHRVI	2.31617	0.98053	fast-shot_up	reg	single		58
ac_P13639_498	ac	K	P13639	EEF2	498	P13639_498	GTITTFEHAHNMRVMKFSVSPVVRVAVEAKN	0.3678	2.8769	fast-shot_down	reg	single		98
ac_P23527_12	ac	K	P23527	HIST1H2BO	12	P23527_12	____MPDPAKSAPAPKKGSKKAVTKAQKKDG	0.490983	0.8316	fast-shot_down	reg	single		14
ac_P30837_426	ac	K	P30837	ALDH1B1	426	P30837_426	RIAKEEIFGPVQPLFKFKKIEEVVERANNTR	0.12316	2.0309	fast-shot_down	reg	single		36
ac_P31946_5	ac	K	P31946	YWHAB	5	P31946_5	___________MTMDKSELVQKAKLAEQAER	8.5481	1.3573	fast-shot_up	reg	multi	hetero	518
ac_P31948_68	ac	K	P31948	STIP1	68	P31948_68	DYQKAYEDGCKTVDLKPDWGKGYSRKAAALE	2.33813	1.06836	fast-shot_up	reg	single		140
ac_P35637_510	ac	K	P35637	FUS	510	P35637_510	RGGRGGGDRGGFGPGKMDSRGEHRQDRRERP	0.46533	1.0419	fast-shot_down	reg	multi	hetero	211
ac_P41162_494	ac	K	P41162	ETV3	494	P41162_494	RWNDDPEARELSKSGKFLWNGSGPQGLATAA	2.8764	1.0602	fast-shot_up	reg	multi	hetero	8
ac_P42677_16	ac	K	P42677	RPS27	16	P42677_16	MPLAKDLLHPSPEEEKRKHKKKRLVQSPNSY	2.2328	0.41938	fast-shot_up	reg	single		87
ac_P43034_53	ac	K	P43034	PAFAH1B1	53	P43034_53	DVNEELDKKYAGLLEKKWTSVIRLQKKVMEL	0.48597	0.881665	fast-shot_down	reg	single		43
ac_P46783_38	ac	K	P46783	RPS10	38	P46783_38	AKKDVHMPKHPELADKNVPNLHVMKAMQSLK	0.40688	9.8466	fast-shot_down	reg	multi	hetero	73
ac_P49411_234	ac	K	P49411	TUFM	234	P49411_234	SALCALEGRDPELGLKSVQKLLDAVDTYIPV	0.43093	0.89754	fast-shot_down	reg	multi	hetero	102
ac_P50990_440	ac	K	P50990	CCT8	440	P50990_440	SYGETCPGLEQYAIKKFAEAFEAIPRALAEN	2.921	1.28507	fast-shot_up	reg	single		155
ac_P55265_665	ac	K	P55265	ADAR	665	P55265_665	VAVGAQTFPSVSAPSKKVAKQMAAEEAMKAL	4.4023	1.6757	fast-shot_up	reg	multi	hetero	62
ac_P55327_175	ac	K	P55327	TPD52	175	P55327_175	VITKKLEDVKNSPTFKSFEEKVENLKSKVGG	5.4876	1.26567	fast-shot_up	reg	multi	hetero	29
ac_P61978_163	ac	K	P61978	HNRNPK	163	P61978_163	RLLIHQSLAGGIIGVKGAKIKELRENTQTTI	2.42585	1.0028	fast-shot_up	reg	multi	syn	235
ac_P61978_422	ac	K	P61978	HNRNPK	422	P61978_422	GQRIKQIRHESGASIKIDEPLEGSEDRIITI	4.9291	0.85282	fast-shot_up	reg	multi	syn	235
ac_P62328_12	ac	K	P62328	TMSB4X	12	P62328_12	____MSDKPDMAEIEKFDKSKLKKTETQEKN	2.6578	0.715803	fast-shot_up	reg	single		41
ac_P62753_64	ac	K	P62753	RPS6	64	P62753_64	VVRISGGNDKQGFPMKQGVLTHGRVRLLLSK	4.8481	1.394	fast-shot_up	reg	single		327
ac_P62807_6	ac	K	P62807	HIST1H2BC	6	P62807_6	__________MPEPAKSAPAPKKGSKKAVTK	0.479647	0.834707	fast-shot_down	reg	multi	syn	54
ac_P62807_12	ac	K	P62807	HIST1H2BC	12	P62807_12	____MPEPAKSAPAPKKGSKKAVTKAQKKDG	0.421497	0.826333	fast-shot_down	reg	multi	syn	54
ac_P62993_109	ac	K	P62993	GRB2	109	P62993_109	DFSLSVKFGNDVQHFKVLRDGAGKYFLWVVK	2.1551	0.90107	fast-shot_up	reg	multi	hetero	835
ac_P67809_92	ac	K	P67809	YBX1	92	P67809_92	RNDTKEDVFVHQTAIKKNNPRKYLRSVGDGE	0.492855	0.848015	fast-shot_down	reg	single		350
ac_Q06124_486	ac	K	Q06124	PTPN11	486	Q06124_486	GTFIVIDILIDIIREKGVDCDIDVPKTIQMV	0.48801	1.7357	fast-shot_down	reg	single		108
ac_Q12872_935	ac	K	Q12872	SFSWAP	935	Q12872_935	IVSSVQSKITQDLMAKVRAMLAASKNLQTSA	0.44338	0.93939	fast-shot_down	reg	single		18
ac_Q14151_616	ac	K	Q14151	SAFB2	616	Q14151_616	RKSESKEKRDILSFDKIKEQRERERQRQRER	2.4874	1.05078	fast-shot_up	reg	single		57
ac_Q14498_111	ac	K	Q14498	RBM39	111	Q14498_111	RSPYSGPKFNSAIRGKIGLPHSIKLSRRRSR	11.6126	1.36165	fast-shot_up	reg	single		101
ac_Q15036_435	ac	K	Q15036	SNX17	435	Q15036_435	ESPDATRESMVKLSSKLSAVSLRGIGSPSTD	13.555	1.3016	fast-shot_up	reg	single		37
ac_Q5T911_33	ac	K	Q5T911	MED4	33	Q5T911_33	TQRELIEMLAISRNQKLLQAGEENQVLELLI	0.3321	1.251	fast-shot_down	reg	single		0
ac_Q7L0Y3_161	ac	K	Q7L0Y3	TRMT10C	161	Q7L0Y3_161	RQIKKEMKAAAREEAKNIKLLETTEEDKQKN	0.48758	0.90945	fast-shot_down	reg	single		54
ac_Q8N163_138	ac	K	Q8N163	CCAR2	138	Q8N163_138	KSPAPPLLHVAALGQKQGILGAQPQLIFQPH	4.156	1.03805	fast-shot_up	reg	single		102
ac_Q8NEZ4_2802	ac	K	Q8NEZ4	KMT2C	2802	Q8NEZ4_2802	NQCVSVEPKKKEQENKTLVLSDKHSPQKKST	2.86062	1.15121	fast-shot_up	reg	multi	hetero	28
ac_Q96AE4_161	ac	K	Q96AE4	FUBP1	161	Q96AE4_161	RSCMLTGTPESVQSAKRLLDQIVEKGRPAPG	0.39996	0.90058	fast-shot_down	reg	single		58
ac_Q99798_50	ac	K	Q99798	ACO2	50	Q99798_50	SHFEPNEYIHYDLLEKNINIVRKRLNRPLTL	2.08711	1.0546	fast-shot_up	reg	single		10
ac_Q9BQE9_186	ac	K	Q9BQE9	BCL7B	186	Q9BQE9_186	TQVVEEEEDSGAPPLKRFCVDQPTVPQTASE	8.61717	1.99903	fast-shot_up	reg	single		29
ac_Q9H2U2_225	ac	K	Q9H2U2	PPA2	225	Q9H2U2_225	NDPEASKFHDIDDVKKFKPGYLEATLNWFRL	0.45642	3.6208	fast-shot_down	reg	single		25
ac_Q9H444_14	ac	K	Q9H444	CHMP4B	14	Q9H444_14	__MSVFGKLFGAGGGKAGKGGPTPQEAIQRL	0.17793	17.465	fast-shot_down	reg	multi	syn	126
ac_Q9H444_114	ac	K	Q9H444	CHMP4B	114	Q9H444_114	ANTNTEVLKNMGYAAKAMKAAHDNMDIDKVD	4.2924	0.6969	fast-shot_up	reg	multi	syn	126
ac_Q9H5V9_187	ac	K	Q9H5V9	CXorf56	187	Q9H5V9_187	REVADSYAQNAKVIEKQLERKGMSKRRLQEL	3.4476	0.94218	fast-shot_up	reg	single		16
ac_Q9HAV7_157	ac	K	Q9HAV7	GRPEL1	157	Q9HAV7_157	EGLVMTEVQIQKVFTKHGLLKLNPVGAKFDP	0.33026	0.74664	fast-shot_down	reg	single		52
ac_Q9NR30_417	ac	K	Q9NR30	DDX21	417	Q9NR30_417	KKTQKTAITVEHLAIKCHWTQRAAVIGDVIR	16.2	1.8093	fast-shot_up	reg	single		130
ac_Q9UQ35_1186	ac	K	Q9UQ35	SRRM2	1186	Q9UQ35_1186	PPQEDATASPPRQKDKFSPFPVQDRPESSLV	2.29	0.85287	fast-shot_up	reg	multi	hetero	114
ac_Q9Y570_30	ac	K	Q9Y570	PPME1	30	Q9Y570_30	SRPPLPGSGGSQSGAKMRMGPGRKRDFSPVP	2.0714	1.3337	fast-shot_up	reg	multi	hetero	34
ac_Q9Y6Q9_619	ac	K	Q9Y6Q9	NCOA3	619	Q9Y6Q9_619	EGAENQRGPLESKGHKKLLQLLTCSSDDRGH	7.28385	1.33365	fast-shot_up	reg	multi	hetero	58
ac_Q9Y6Q9_620	ac	K	Q9Y6Q9	NCOA3	620	Q9Y6Q9_620	GAENQRGPLESKGHKKLLQLLTCSSDDRGHS	7.28385	1.33365	fast-shot_up	reg	multi	hetero	58
ac_R4GND3_152	ac	K	R4GND3	PHLDA1	152	R4GND3_152	LQMVQYKNRQAILAVKSTRQKQQHLVQQQPP	0.4776	0.908	fast-shot_down	reg	single		0
p_A0A075B785_186	p	S	A0A075B785	RELCH	186	A0A075B785_186	GGGQLNRAGSISTLDSLDFARYSDDGNRETD	2.04413	1.11125	fast-shot_up	reg	single		0
p_A0A087WX12_400	p	S	A0A087WX12	KIZ	400	A0A087WX12_400	ANKIASEASFSSSEGSPLSRHENKKKPVINL	0.374945	1.04312	fast-shot_down	reg	single		0
p_A0A087WXN9_600	p	S	A0A087WXN9	MTSS2	600	A0A087WXN9_600	IRPPIVPVKTPTVPDSPGYMGPTRAGSEECV	2.1958	0.890513	fast-shot_up	reg	single		0
p_A0A087WYW3_170	p	S	A0A087WYW3	NKTR	170	A0A087WYW3_170	KKRRILIPSDIESSKSSTRRMKSSCDRERSS	2.48307	0.933457	fast-shot_up	reg	multi	hetero	0
p_A0A087WZ06_15	p	S	A0A087WZ06	STK3	15	A0A087WZ06_15	_MEQPPAPKSKLKKLSEDSLTKQPEEVFDVL	3.811	0.960595	fast-shot_up	reg	single		0
p_A0A0A0MS59_2902	p	S	A0A0A0MS59	SRCAP	2902	A0A0A0MS59_2902	GGSPGLAKRGRLQPPSPLGPEGSVEESEAEA	2.40492	1.2995	fast-shot_up	reg	multi	hetero	0
p_A0A0A0MSZ1_530	p	T	A0A0A0MSZ1	MARK3	530	A0A0A0MSZ1_530	VPSSNTASGGMTRRNTYVCSERTTADRHSVI	3.5268	1.5371	fast-shot_up	reg	multi	syn	0
p_A0A0A0MSZ1_599	p	T	A0A0A0MSZ1	MARK3	599	A0A0A0MSZ1_599	SRSTFHGQPRERRTATYNGPPASPSLSHEAT	3.0245	1.3141	fast-shot_up	reg	multi	syn	0
p_A0A0C4DGP2_674	p	S	A0A0C4DGP2		674	A0A0C4DGP2_674	TKRQRQSFLPCLRRGSLPDTQPSQGPSTPKG	2.0816	0.87428	fast-shot_up	reg	single		21
p_A0A0G2JHC2_125	p	S	A0A0G2JHC2	PPP1R18	125	A0A0G2JHC2_125	AERKPGPLEARERRPSPGEMRDQSPKGRESR	6.7668	1.0372	fast-shot_up	reg	single		0
p_A0A2U3TZV8_514	p	S	A0A2U3TZV8	PLCH1	514	A0A2U3TZV8_514	VESFIRKKLESLLKESQIRDKEDPDSFTVRA	19.033	1.6725	fast-shot_up	reg	multi	syn	0
p_A0A2U3TZV8_509	p	S	A0A2U3TZV8	PLCH1	509	A0A2U3TZV8_509	TTEHQVESFIRKKLESLLKESQIRDKEDPDS	19.033	1.6725	fast-shot_up	reg	multi	syn	0
p_A0A3B3IRW4_29	p	S	A0A3B3IRW4	SP4	29	A0A3B3IRW4_29	NNKKPKTSGSQDSQPSPLALLAATCSKIGTP	3.29707	1.4227	fast-shot_up	reg	single		0
p_A0A3B3IS71_252	p	T	A0A3B3IS71	RB1	252	A0A3B3IS71_252	EPYKTAVIPINGSPRTPRRGQNRSARIAKQL	2.1984	1.1213	fast-shot_up	reg	multi	hetero	0
p_A0A3B3IT55_1001	p	S	A0A3B3IT55	KANSL1	1001	A0A3B3IT55_1001	QSVQPWERRTFPLAHSPQAECEDQLDAQERA	7.2563	2.44526	fast-shot_up	reg	single		0
p_A2AJT9_192	p	S	A2AJT9	BCLAF3	192	A2AJT9_192	QRIQEEKYSQSTRRGSEDFETRSSFQKRYPE	4.3175	1.2495	fast-shot_up	reg	single		4
p_A5PKW4_230	p	S	A5PKW4	PSD	230	A5PKW4_230	FLNQGDTWSSPREVSSHAQRIARAKWEFFYG	3.4035	1.1673	fast-shot_up	reg	multi	syn	14
p_A5PKW4_229	p	S	A5PKW4	PSD	229	A5PKW4_229	GFLNQGDTWSSPREVSSHAQRIARAKWEFFY	3.4035	1.1673	fast-shot_up	reg	multi	syn	14
p_A6NKT7_1475	p	T	A6NKT7	RGPD3	1475	A6NKT7_1475	IFDEAKTAQEKDSLITPHVSRSSTPRESPCG	2.94993	1.19003	fast-shot_up	reg	single		14
p_B1AHE3_81	p	S	B1AHE3	ATXN10	81	B1AHE3_81	TQWVIYAIRNLTEDNSQNQDLIAKMEEQGLA	2.00405	0.80841	fast-shot_up	reg	single		0
p_B1AKZ5_25	p	S	B1AKZ5	PEA15	25	B1AKZ5_25	DLTNNITLEDLEQLKSACKEDIPSEKNNLSY	0.22385	1.1893	fast-shot_down	reg	multi	syn	0
p_B1AMS2_411	p	S	B1AMS2	SEPTIN6	411	B1AMS2_411	FKQRKTAAELLQSQGSQAGGSQTLKRDKEKK	11.256	0.8639	fast-shot_up	reg	single		0
p_B5MCU0_37	p	S	B5MCU0	R3HDM2	37	B5MCU0_37	VEESVNKNKFISKTPSKEEIEKECEDTSLRQ	0.40984	1.5671	fast-shot_down	reg	single		2
p_B6VEX4_340	p	Y	B6VEX4	ABI1	340	B6VEX4_340	PAWAPKNYIEKVVAIYDYTKDKDDELSFMEG	3.05503	1.32347	fast-shot_up	reg	single		0
p_C9JPX5_193	p	S	C9JPX5	STARD3NL	193	C9JPX5_193	QEAEEENRLLIVQDASERAALIPGGLSDG__	2.24004	1.21912	fast-shot_up	reg	single		0
p_C9JWC4_401	p	S	C9JWC4	HJURP	401	C9JWC4_401	PASPGGLQGLETRRLSLPSSKAKAKSLSEAF	2.3933	1.1671	fast-shot_up	reg	multi	hetero	0
p_D6RAM3_376	p	Y	D6RAM3	DOK3	376	D6RAM3_376	PHEGPGSRSPTTSPIYHNGQDLSWPGPANDS	3.4743	1.1158	fast-shot_up	reg	multi	hetero	0
p_D6RBN8_141	p	S	D6RBN8	FGFRL1	141	D6RBN8_141	SLGPDSSSGGQEDPASQQWARPRFTQP____	5.54	1.2677	fast-shot_up	reg	single		0
p_D6W5A2_462	p	S	D6W5A2	MTA3	462	D6W5A2_462	AIRAEYADRHAELSGSPLKSKSTRKPLACII	2.5389	1.06813	fast-shot_up	reg	single		0
p_E3W994_931	p	S	E3W994	CLASP2	931	E3W994_931	IYSSLRGVTEAIQNFSFRSQEDMNEPLKRDS	2.51373	1.52237	fast-shot_up	reg	single		14
p_E5RH10_36	p	T	E5RH10	INTS8	36	E5RH10_36	HLRRGPRCEEISEMGTGKLKAQEINFAWVTT	0.379333	769.34	fast-shot_down	reg	multi	hetero	0
p_E9PAV3_1977	p	S	E9PAV3	NACA	1977	E9PAV3_1977	SKNILFVITKPDVYKSPASDTYIVFGEAKIE	0.40172	0.87729	fast-shot_down	reg	single		8
p_E9PEI0_116	p	S	E9PEI0	CDCA2	116	E9PEI0_116	NARKSPLAQDSPSQGSPALYRNVNTLRERIS	2.04533	1.1563	fast-shot_up	reg	multi	hetero	0
p_E9PLP0_79	p	S	E9PLP0	CARS	79	E9PLP0_79	FHVARWFRHIEALLGSPCGKGQPCRLQASKG	4.70343	0.851077	fast-shot_up	reg	single		0
p_E9PN67_254	p	T	E9PN67	NIN	254	E9PN67_254	VEDFFYGLFKNGKSLTPSASTPYRQLKRHLS	7.4199	2.4889	fast-shot_up	reg	multi	syn	0
p_E9PNR2_232	p	S	E9PNR2	RIN1	232	E9PNR2_232	SEEEGVPGSRGSPATSPHLGRRRPLLRSMSA	11.2686	0.953167	fast-shot_up	reg	single		0
p_F5H2U8_44	p	S	F5H2U8	HMGA2	44	F5H2U8_44	RGRPRKQQQEPTGEPSPKRPRGRPKGSKNKS	0.37753	0.80158	fast-shot_down	reg	single		0
p_F8VSL7_18	p	S	F8VSL7	STOM	18	F8VSL7_18	EKRHTRDSEAQRLPDSFKDSPSKGLGPCGWI	58.246	1.1936	fast-shot_up	reg	single		0
p_F8VXG7_495	p	S	F8VXG7	SCAF11	495	F8VXG7_495	LLNTKLEKSLEEKNESLTEHPRSTELPKTHI	23.3745	1.31875	fast-shot_up	reg	multi	hetero	0
p_F8W050_2	p	S	F8W050	NCKAP1L	2	F8W050_2	______________MSLTSAYQHKLAEKLTI	7.4002	1.41526	fast-shot_up	reg	single		0
p_F8W719_10	p	T	F8W719	ITSN2	10	F8W719_10	______MWAITSEERTKHDRQFDNLKPSGGY	0.058863	1.6959	fast-shot_down	reg	multi	syn	0
p_F8W719_6	p	S	F8W719	ITSN2	6	F8W719_6	__________MWAITSEERTKHDRQFDNLKP	0.058863	1.6959	fast-shot_down	reg	multi	syn	0
p_F8W719_5	p	T	F8W719	ITSN2	5	F8W719_5	___________MWAITSEERTKHDRQFDNLK	0.058863	1.6959	fast-shot_down	reg	multi	syn	0
p_G3V174_539	p	S	G3V174	ARHGAP32	539	G3V174_539	LTLEEAQARTQAQVNSPIVTENKYIEVGEGP	0.42243	1.4001	fast-shot_down	reg	single		0
p_G3V1J5_472	p	S	G3V1J5	DIS3	472	G3V1J5_472	ILKKRRIEKGALTLSSPEVRFHMDSETHDPI	2.80927	1.11497	fast-shot_up	reg	single		0
p_G3V295_177	p	S	G3V295	PSMA6	177	G3V295_177	GFKATAAGVKQTESTSFLEKKVKKKFDWTFE	2.12255	1.0421	fast-shot_up	reg	multi	hetero	0
p_G3XAM7_658	p	T	G3XAM7	CTNNA1	658	G3XAM7_658	FETEDFDVRSRTSVQTEDDQLIAGQSARAIM	2.5441	1.3026	fast-shot_up	reg	single		0
p_G5E953_652	p	S	G5E953	MTMR3	652	G5E953_652	SVLLSSLQVPPRGEDSLEVPVEQFRIEEIAE	2.0827	1.35353	fast-shot_up	reg	single		0
p_G5EA36_426	p	S	G5EA36	CDC27	426	G5EA36_426	SKTNKGGITQPNINDSLEITKLDSSIISEGK	2.0541	1.0245	fast-shot_up	reg	multi	hetero	7
p_H0Y2V6_600	p	S	H0Y2V6	CEP170	600	H0Y2V6_600	SGMTVRSTGSATSLASQGERRRRTLPQLPNE	9.5856	0.468562	fast-shot_up	reg	single		3
p_H0Y9Y2_138	p	S	H0Y9Y2	BOD1L1	138	H0Y9Y2_138	KQHSKPSARATSKLGSPDTVSPRNRQKLAKE	2.0052	1.34073	fast-shot_up	reg	single		0
p_H0Y9Y3_707	p	T	H0Y9Y3	SYNPO2	707	H0Y9Y3_707	AEACNFMQSSSAKQKTPPPVAPKPAVKSSSS	2.2694	1.1659	fast-shot_up	reg	multi	syn	6
p_H0Y9Y3_985	p	S	H0Y9Y3	SYNPO2	985	H0Y9Y3_985	NVQASSVYSESGRSLSLPGRSVPPPISTSPW	2.24522	1.1582	fast-shot_up	reg	multi	syn	6
p_H0Y9Y3_858	p	S	H0Y9Y3	SYNPO2	858	H0Y9Y3_858	DTVQAHAARAQSPTPSLPASWKYSSNVRAPP	2.20292	1.13522	fast-shot_up	reg	multi	syn	6
p_H0YFN7_907	p	S	H0YFN7	RIC1	907	H0YFN7_907	QEPSSSGGFEFFRNRSISLSQSAENVPASKF	0.36269	2.87417	fast-shot_down	reg	single		0
p_H0YKE7_6	p	S	H0YKE7	CHP1	6	H0YKE7_6	__________MGSRASTLLRDEELEEIKKET	4.1912	1.0128	fast-shot_up	reg	single		0
p_H0YME5_357	p	S	H0YME5	EIF2AK4	357	H0YME5_357	HSFINPQPKMPLVEQSPEDSEGQDYVETVIP	0.3927	0.79241	fast-shot_down	reg	single		0
p_H3BQ30_37	p	S	H3BQ30	GCSH	37	H3BQ30_37	GVGAVRTLRTGPALLSVRKFTEKHEWVTTEN	2.19532	1.10649	fast-shot_up	reg	single		0
p_H3BU49_113	p	S	H3BU49	ARL2BP	113	H3BU49_113	DLSSGLVVTSLCKSSSLPASQNNLRH_____	3.5945	0.953897	fast-shot_up	reg	single		0
p_H7C161_79	p	T	H7C161	IFT172	79	H7C161_79	YYATRSAAQSVKQLETVAARLSVSLLRHTQL	0.39071	2.2925	fast-shot_down	reg	multi	syn	0
p_H7C161_73	p	S	H7C161	IFT172	73	H7C161_73	MLLIAHYYATRSAAQSVKQLETVAARLSVSL	0.39071	2.2925	fast-shot_down	reg	multi	syn	0
p_H7C5E4_745	p	S	H7C5E4	XRN1	745	H7C5E4_745	ISQVNQHHKSGFNDNSVKYQQRKHDPHRKFK	2.3168	0.98931	fast-shot_up	reg	single		0
p_I3L147_42	p	S	I3L147	PRSS22	42	I3L147_42	DETENAASTQRASVSSYRRRRHRLLPLASVF	0.105662	4.13265	fast-shot_down	reg	single		0
p_J3KP58_348	p	S	J3KP58	CLIP1	348	J3KP58_348	SGLLTETSSRYARKISGTTALQEALKEKQQH	0.42166	1.2848	fast-shot_down	reg	multi	syn	0
p_J3KP58_983	p	T	J3KP58	CLIP1	983	J3KP58_983	DAMQIMEQMTKEKTETLASLEDTKQTNAKLQ	0.32388	1.1976	fast-shot_down	reg	multi	syn	0
p_J3QT09_46	p	S	J3QT09	SENP7	46	J3QT09_46	IRKMLNAKPEDVHVQSPLSKFRSSERWTLPL	2.243	0.92638	fast-shot_up	reg	single		0
p_K7EQ06_12	p	S	K7EQ06	HDGFL2	12	K7EQ06_12	____MAVTAVTATAASDRMESDSDSDKS___	0.46981	4.4446	fast-shot_down	reg	single		0
p_K7ESM2_46	p	T	K7ESM2	HEXIM2	46	K7ESM2_46	QTPPERHDSGGSLPLTPRMESHSEDEDLAGA	2.3097	0.808755	fast-shot_up	reg	multi	hetero	0
p_M0R0J1_150	p	S	M0R0J1	PLEKHA4	150	M0R0J1_150	GPPEVSRGEEGRISESPEVTRLSRGRGRPRL	4.0076	0.68885	fast-shot_up	reg	single		0
p_O14579_45	p	S	O14579	COPE	45	O14579_45	SYQQCINEAQRVKLSSPERDVERDVFLYRAY	2.185	0.94459	fast-shot_up	reg	single		47
p_O15037_10	p	S	O15037	KHNYN	10	O15037_10	______MPTWGARPASPDRFAVSAEAENKVR	2.06625	1.10875	fast-shot_up	reg	single		12
p_O15062_371	p	S	O15062	ZBTB5	371	O15062_371	VEVEGVVVSAEKIDLSPESSDRSFSDPQSST	2.62827	0.89564	fast-shot_up	reg	single		25
p_O15085_216	p	S	O15085	ARHGEF11	216	O15085_216	GDTSQRPSEGRLSLDSQEGDSGLDSGTERFP	2.2662	1.1714	fast-shot_up	reg	multi	hetero	34
p_O15085_213	p	S	O15085	ARHGEF11	213	O15085_213	PLYGDTSQRPSEGRLSLDSQEGDSGLDSGTE	2.2662	1.1714	fast-shot_up	reg	multi	hetero	34
p_O43303_170	p	S	O43303	CCP110	170	O43303_170	KTDGIDLARDSEGFNSPKQCDSSNISHVENE	5.38275	0.82445	fast-shot_up	reg	single		76
p_O43379_50	p	T	O43379	WDR62	50	O43379_50	PPAPPICLRRRTRLSTASEETVQNRVSLEKV	3.98126	1.4884	fast-shot_up	reg	multi	syn	66
p_O43379_49	p	S	O43379	WDR62	49	O43379_49	PPPAPPICLRRRTRLSTASEETVQNRVSLEK	2.95628	1.2551	fast-shot_up	reg	multi	syn	66
p_O43524_280	p	S	O43524	FOXO3	280	O43524_280	GRAAKKKAALQTAPESADDSPSQLSKWPGSP	2.1213	0.866635	fast-shot_up	reg	single		54
p_O60504_474	p	S	O60504	SORBS3	474	O60504_474	AVAQYTFKGDLEVELSFRKGEHICLIRKVNE	0.1274	1.4005	fast-shot_down	reg	single		163
p_O75145_645	p	S	O75145	PPFIA3	645	O75145_645	RAEELESRVSSSGLDSLGRYRSSCSLPPSLT	3.0819	1.70445	fast-shot_up	reg	single		16
p_O76021_469	p	S	O76021	RSL1D1	469	O76021_469	TPKKPEAKFFTTPSKSVRKASHTPKKWPKKP	2.32293	0.658253	fast-shot_up	reg	single		88
p_O95239_1001	p	S	O95239	KIF4A	1001	O95239_1001	ENEIIKQKLTLLQVASRQKHLPKDTLLSPDS	2.31385	0.93819	fast-shot_up	reg	multi	hetero	21
p_O95251_162	p	S	O95251	KAT7	162	O95251_162	VSHDESIAKDMSLKDSGSDLSHRPKRRRFHE	2.1317	0.82224	fast-shot_up	reg	multi	hetero	63
p_O95425_920	p	S	O95425	SVIL	920	O95425_920	SATDYKFSSSIENSDSPVRSILKSQAWQPLV	0.23828	4.75925	fast-shot_down	reg	multi	hetero	79
p_O95816_73	p	S	O95816	BAG2	73	O95816_73	EMIHSIQNSQDMRQISDGEREELNLTANRLM	2.04944	0.987886	fast-shot_up	reg	single		196
p_P02545_414	p	S	P02545	LMNA	414	P02545_414	RGRASSHSSQTQGGGSVTKKRKLESTESRSS	0.33659	0.95061	fast-shot_down	reg	multi	hetero	278
p_P05114_99	p	S	P05114	HMGN1	99	P05114_99	EESPASDEAGEKEAKSD______________	14.967	1.34457	fast-shot_up	reg	single		24
p_P06241_185	p	Y	P06241	FYN	185	P06241_185	RGTFLIRESETTKGAYSLSIRDWDDMKGDHV	0.4414	1.11747	fast-shot_down	reg	multi	hetero	339
p_P08559_232	p	S	P08559	PDHA1	232	P08559_232	PCIFICENNRYGMGTSVERAAASTDYYKRGD	2.11433	0.83545	fast-shot_up	reg	single		268
p_P10451_219	p	S	P10451	SPP1	219	P10451_219	AIPVAQDLNAPSDWDSRGKDSYETSQLDDQS	0.406053	1.05295	fast-shot_down	reg	single		24
p_P11388_1504	p	S	P11388	TOP2A	1504	P11388_1504	KKSKGESDDFHMDFDSAVAPRAKSVRAKKPI	2.5013	0.721107	fast-shot_up	reg	single		76
p_P14317_103	p	Y	P14317	HCLS1	103	P14317_103	GVERDRMDKSAVGHEYVAEVEKHSSQTDAAK	2.65833	0.91869	fast-shot_up	reg	multi	hetero	23
p_P17050_119	p	Y	P17050	NAGA	119	P17050_119	FLADYVHSLGLKLGIYADMGNFTCMGYPGTT	2.0707	0.45303	fast-shot_up	reg	single		4
p_P17096_99	p	S	P17096	HMGA1	99	P17096_99	RGRPKKLEKEEEEGISQESSEEEQ_______	4.05872	1.00534	fast-shot_up	reg	single		120
p_P18583_160	p	S	P18583	SON	160	P18583_160	DGNIDLESDSFLKFDSEPSAVALELPTRAFG	35.239	3.945	fast-shot_up	reg	single		45
p_P20749_367	p	S	P20749	BCL3	367	P20749_367	RRVIDILRGKATRPASTSQPDPSPDRSANTS	0.47674	0.9384	fast-shot_down	reg	single		11
p_P22314_820	p	S	P22314	UBA1	820	P22314_820	VKIHVSDQELQSANASVDDSRLEELKATLPS	0.45438	1.0413	fast-shot_down	reg	single		144
p_P24928_1917	p	S	P24928	POLR2A	1917	P24928_1917	YTPTSPKYSPTSPTYSPTSPKYSPTSPTYSP	5.21492	1.59415	fast-shot_up	reg	single		113
p_P27816_941	p	S	P27816	MAP4	941	P27816_941	NTSAPDLKNVRSKVGSTENIKHQPGGGRAKV	5.2282	1.6494	fast-shot_up	reg	multi	syn	43
p_P28749_385	p	T	P28749	RBL1	385	P28749_385	PLTGRRYLREKEAVITPVASATQSVSRLQSI	2.04233	1.2169	fast-shot_up	reg	single		63
p_P31153_384	p	S	P31153	MAT2A	384	P31153_384	PIYQRTAAYGHFGRDSFPWEVPKKLKY____	2.5709	0.95161	fast-shot_up	reg	single		50
p_P32242_337	p	S	P32242	OTX1	337	P32242_337	PGAAAASSAWKLNFNSPDCLDYKDQASWRFQ	2.0413	0.93249	fast-shot_up	reg	single		162
p_P35269_433	p	S	P35269	GTF2F1	433	P35269_433	PAAKRLRLDTGPQSLSGKSTPQPPSGKTTPN	4.97097	0.543363	fast-shot_up	reg	single		50
p_P35568_1101	p	S	P35568	IRS1	1101	P35568_1101	KVIRADPQGCRRRHSSETFSSTPSATRVGNT	32.94	1.38958	fast-shot_up	reg	single		39
p_P40818_577	p	T	P40818	USP8	577	P40818_577	SDAKKSVEDRGKRCPTPEIQKKSTGDVPHTS	4.5012	1.21005	fast-shot_up	reg	single		39
p_P41231_330	p	T	P41231	P2RY2	330	P41231_330	RFARDAKPPTGPSPATPARRRLGLRRSDRTD	2.1225	1.0066	fast-shot_up	reg	single		2
p_P42356_1436	p	S	P42356	PI4KA	1436	P42356_1436	LTASQLVPPDNQDTRSNLDITVGSRQQATQG	2.93267	1.52963	fast-shot_up	reg	multi	syn	79
p_P46013_2105	p	S	P46013	MKI67	2105	P46013_2105	EESTTDDKTTKIACKSPPPESMDTPTSTRRR	2.7111	1.6046	fast-shot_up	reg	multi	hetero	476
p_P46013_2344	p	S	P46013	MKI67	2344	P46013_2344	DKPTTDEKTTKIACKSPQPDPVDTPASTKQR	2.00595	1.29317	fast-shot_up	reg	multi	hetero	476
p_P46013_1327	p	T	P46013	MKI67	1327	P46013_1327	FVGTPVQKLDLTENLTGSKRRPQTPKEEAQA	2.09877	1.22903	fast-shot_up	reg	multi	hetero	476
p_P46013_2352	p	T	P46013	MKI67	2352	P46013_2352	TTKIACKSPQPDPVDTPASTKQRPKRNLRKA	2.2073	1.0442	fast-shot_up	reg	multi	hetero	476
p_P46013_1476	p	T	P46013	MKI67	1476	P46013_1476	AQPLEDLAGLKELFQTPVCTDKPTTHEKTTK	2.27273	1.01901	fast-shot_up	reg	multi	hetero	476
p_P46013_1923	p	T	P46013	MKI67	1923	P46013_1923	KAAVGEEKDINTFVGTPVEKLDLLGNLPGSK	2.04987	0.985165	fast-shot_up	reg	multi	hetero	476
p_P46013_2299	p	S	P46013	MKI67	2299	P46013_2299	GTPVQKLDLPGNLPGSKRWPQTPKEKAQALE	2.04347	0.94713	fast-shot_up	reg	multi	hetero	476
p_P46013_2203	p	T	P46013	MKI67	2203	P46013_2203	AQPLEDLAGLKELFQTPICTDKPTTHEKTTK	2.0164	0.882216	fast-shot_up	reg	multi	hetero	476
p_P46013_2085	p	T	P46013	MKI67	2085	P46013_2085	AQSLEDLAGFKELFQTPDHTEESTTDDKTTK	2.04877	0.849657	fast-shot_up	reg	multi	hetero	476
p_P46013_543	p	T	P46013	MKI67	543	P46013_543	KRGEAPTKRKSLVMHTPPVLKKIIKEQPQPS	2.12014	0.848184	fast-shot_up	reg	multi	hetero	476
p_P46013_1747	p	T	P46013	MKI67	1747	P46013_1747	TTKVSYRASQPDLVDTPTSSKPQPKRSLRKA	2.0641	0.826277	fast-shot_up	reg	multi	hetero	476
p_P46013_1815	p	S	P46013	MKI67	1815	P46013_1815	GTPVQKLDQPGNLPGSNRRLQTRKEKAQALE	2.12705	0.810265	fast-shot_up	reg	multi	hetero	476
p_P46013_1503	p	T	P46013	MKI67	1503	P46013_1503	KTTKIACRSQPDPVDTPTSSKPQSKRSLRKV	2.05797	0.743317	fast-shot_up	reg	multi	hetero	476
p_P46013_538	p	S	P46013	MKI67	538	P46013_538	PNTPLKRGEAPTKRKSLVMHTPPVLKKIIKE	2.23358	0.737296	fast-shot_up	reg	multi	hetero	476
p_P46013_2406	p	T	P46013	MKI67	2406	P46013_2406	KPAVSDEKNINTFVETPVQKLDLLGNLPGSK	2.00013	0.65222	fast-shot_up	reg	multi	hetero	476
p_P46013_1207	p	S	P46013	MKI67	1207	P46013_1207	GTPVQKLDLAGTLPGSKRQLQTPKEKAQALE	2.47223	0.559973	fast-shot_up	reg	multi	hetero	476
p_P46821_1782	p	S	P46821	MAP1B	1782	P46821_1782	SEKVQSLEGEKLSPKSDISPLTPRESSPLYS	2.03449	0.928807	fast-shot_up	reg	single		59
p_P48551_400	p	S	P48551	IFNAR2	400	P48551_400	PQQLELLSGPCERRKSPLQDPFPEEDYSSTE	24.0959	0.737046	fast-shot_up	reg	single		17
p_P48634_160	p	S	P48634	PRRC2A	160	P48634_160	ASVTHGAHGDGGRASSLLSRFSREEFPTLQA	3.47093	1.1688	fast-shot_up	reg	multi	hetero	65
p_P49454_1654	p	S	P49454	CENPF	1654	P49454_1654	EVARLQLQGLDLSSRSLLGIDTEDAIQGRNE	2.17368	0.923656	fast-shot_up	reg	multi	hetero	51
p_P49790_257	p	S	P49790	NUP153	257	P49790_257	SLGNSSILKTSQLGDSPFYPGKTTYGGAAAA	2.2183	0.68195	fast-shot_up	reg	single		101
p_P49796_943	p	S	P49796	RGS3	943	P49796_943	GLSLRVQNSLRRRTHSEGSLLQEPRGPCFAS	2.62915	1.00694	fast-shot_up	reg	single		57
p_P50748_1372	p	Y	P50748	KNTC1	1372	P50748_1372	VFENLWKLIDKAWQNYDKILAISLVGSELAS	54.943	5.2488	fast-shot_up	reg	single		25
p_P52948_1060	p	S	P52948	NUP98	1060	P52948_1060	VGGLLQSKFTSGAFLSPSVSVQECRTPRAAS	2.31313	1.2944	fast-shot_up	reg	single		78
p_P55040_23	p	S	P55040	GEM	23	P55040_23	MRQGTVGMQPQQQRWSIPADGRHLMVQKEPH	0.48291	2.55852	fast-shot_down	reg	multi	hetero	150
p_P61604_88	p	Y	P61604	HSPE1	88	P61604_88	LPEYGGTKVVLDDKDYFLFRDGDILGKYVD_	4.632	0.84571	fast-shot_up	reg	single		70
p_P63218_6	p	S	P63218	GNG5	6	P63218_6	__________MSGSSSVAAMKKVVQQLRLEA	7.3567	1.24773	fast-shot_up	reg	single		28
p_P78347_517	p	S	P78347	GTF2I	517	P78347_517	LYVEGLPENIPFRSPSWYGIPRLEKIIQVGN	2.20423	1.10618	fast-shot_up	reg	multi	hetero	80
p_P86791_10	p	S	P86791	CCZ1	10	P86791_10	______MAAAAAGAGSGPWAAQEKQFPPALL	2.2525	1.1423	fast-shot_up	reg	multi	syn	0
p_Q02388_278	p	S	Q02388	COL7A1	278	Q02388_278	KVQYTPLTGLGQPLPSERQEVNVPAGETSVR	5.4814	0.90601	fast-shot_up	reg	multi	syn	16
p_Q02388_267	p	T	Q02388	COL7A1	267	Q02388_267	WTAASGPVTGYKVQYTPLTGLGQPLPSERQE	5.4814	0.90601	fast-shot_up	reg	multi	syn	16
p_Q05519_231	p	S	Q05519	SRSF11	231	Q05519_231	SKEIEEAMKRVREAQSLISAAIEPDKKEEKR	2.2463	0.966035	fast-shot_up	reg	single		48
p_Q12888_809	p	S	Q12888	TP53BP1	809	Q12888_809	IEPCAENRLDTKEEKSVEYEGDLKSGTAETE	9.81317	0.764212	fast-shot_up	reg	multi	hetero	335
p_Q12923_1086	p	S	Q12923	PTPN13	1086	Q12923_1086	LKENDVLHKRWSIVSSPEREITLVNLKKDAK	17.4	0.21691	fast-shot_up	reg	single		61
p_Q13136_741	p	S	Q13136	PPFIA1	741	Q13136_741	REEVRDDKTTIKCETSPPSSPRALRLDRLHK	12.4841	1.33057	fast-shot_up	reg	single		63
p_Q13177_19	p	S	Q13177	PAK2	19	Q13177_19	NGELEDKPPAPPVRMSSTIFSTGGKDPLSAN	0.071529	0.95371	fast-shot_down	reg	multi	hetero	108
p_Q13422_442	p	S	Q13422	IKZF1	442	Q13422_442	SLKEEHRAYDLLRAASENSQDALRVVSTSGE	2.3639	1.189	fast-shot_up	reg	single		166
p_Q13523_580	p	S	Q13523	PRPF4B	580	Q13523_580	SEPSSPQSSTRTRSPSPDDILERVAADVKEY	2.20615	0.876807	fast-shot_up	reg	multi	syn	60
p_Q13523_578	p	S	Q13523	PRPF4B	578	Q13523_578	VPSEPSSPQSSTRTRSPSPDDILERVAADVK	2.20615	0.876807	fast-shot_up	reg	multi	syn	60
p_Q147X3_117	p	T	Q147X3	NAA30	117	Q147X3_117	KSKVLSVAEVAATTATPDGGPRATATKGAGV	2.0422	1.1063	fast-shot_up	reg	single		10
p_Q15154_1435	p	S	Q15154	PCM1	1435	Q15154_1435	QRALYALQDIVSRHISESHEKGENVKSVNSG	7.57047	1.5479	fast-shot_up	reg	multi	hetero	312
p_Q15283_308	p	S	Q15283	RASA2	308	Q15283_308	PRDNGNKSSKTDDLGSLRLNICYTEDYVLPS	0.32178	4.2997	fast-shot_down	reg	single		0
p_Q15398_642	p	S	Q15398	DLGAP5	642	Q15398_642	SVSSEGPSQRLGTPKSVNKAVSQSRNEMGIP	2.9933	0.97516	fast-shot_up	reg	multi	syn	22
p_Q15398_639	p	T	Q15398	DLGAP5	639	Q15398_639	SGLSVSSEGPSQRLGTPKSVNKAVSQSRNEM	2.9933	0.97516	fast-shot_up	reg	multi	syn	22
p_Q15646_402	p	S	Q15646	OASL	402	Q15646_402	RGYSGLQRLSFQVPGSERQLLSSRCSLAKYG	0.023613	0.81757	fast-shot_down	reg	multi	syn	119
p_Q15646_396	p	S	Q15646	OASL	396	Q15646_396	EKIRRTRGYSGLQRLSFQVPGSERQLLSSRC	0.023613	0.81757	fast-shot_down	reg	multi	syn	119
p_Q15646_390	p	S	Q15646	OASL	390	Q15646_390	PIRKVKEKIRRTRGYSGLQRLSFQVPGSERQ	0.023613	0.81757	fast-shot_down	reg	multi	syn	119
p_Q15646_389	p	Y	Q15646	OASL	389	Q15646_389	EPIRKVKEKIRRTRGYSGLQRLSFQVPGSER	0.023613	0.81757	fast-shot_down	reg	multi	syn	119
[truncated: 29,754 more rows]
