# Supplementary material for: Integrative Proteomic Analysis of Multiple Posttranslational Modifications in Inflammatory Response
Source: Genomics Proteomics Bioinformatics. 2021 Mar 2;20(1):163–76. doi: 10.1016/j.gpb.2020.11.004 (PMC9510875; doi:10.1016/j.gpb.2020.11.004)
Supplement: Supplementary Table S4 — siRNA screening results and siRNA sequences [file mmc12.xlsx]

## Sheet: siRNA_result
siRNA screening results
gene symbol	IL-1β_ratio_1	IL-1β_ratio_2
Mki67	1.42778	1.3629
Ppp2r1a	1.47798	1.31557
Fam53c	0.994025	0.689775
Hnrnpm	1.19408	1.21727
Cdc20	1.38413	0.659622
Snrnp200	1.20551	1.18587
Cass4	1.08209	0.626096
Hcls1	1.07245	0.700961
Ap2m1	0.646917	0.815971
Cct8	0.837369	0.897538
Eif2s1	0.983329	0.644866
Fn1	1.47084	0.63372
Kif3b	0.874832	1.20261
Mcm6	1.79021	1.24685
Ogn	1.09287	0.966933
Pcm1	1.04187	0.872475
Supt5	1.35777	1.52374
Pfkp	1.09519	0.836983
Zfp318	1.17884	1.15451
Rsl1d1	1.17762	1.49734
Sltm	1.27683	1.26719
Get4	1.02418	1.20562
Ankrd13a	0.927667	1.04123
Samm50	1.5485	1.40872
Senp8	1.59436	1.24299
Smndc1	1.04167	1.52575
Kansl1	1.40431	1.49392
Numa1	1.20942	1.57085
Rars	1.11806	0.796961
Nusap1	1.15202	0.825774
Rbm39	1.52159	0.884473
Sec23ip	1.45766	1.38032
Dot1l	0.771883	0.483541
Ccar2	1.0269	0.963686
Etf1	1.03527	1.03735
Nxt2	0.895663	0.806006
Nsrp1	1.22047	1.51023
Hist1h2bp	1.10914	1.22736
Fkbp15	0.797527	0.60643
Prkar1a	1.45805	0.778024
Rps6	1.33532	0.764943
Rybp	1.43516	1.2573
Prelid1	1.53601	0.872012
Phf3	0.897398	1.05074
Cfdp1	1.1488	0.776562
Try10	1.56128	1.88503
9530068E07Rik	1.06998	1.07709
Immt	1.45595	1.39203
Tonsl	1.28366	1.73217
Nhp2l1	1.75852	1.57979
Xrcc1	1.07503	1.25082
Arhgap27	0.745736	1.03637
Bod1l	0.729699	0.735449
Phip	1.08531	0.971491
Ccne1	1.16599	0.98292
Dmxl1	1.23576	0.656978
Dync1i2	0.995799	0.609648
Pgam1	1.03061	0.905622
Snupn	0.97183	1.76664
Aatk	0.913639	1.09395
Rb1cc1	1.11101	0.785085
Cstf2	0.894296	0.96492
Rps6kb2	1.42275	0.710795
Ing1	1.09054	1.06074
Pop7	0.891156	0.946617
C130026I21Rik	0.985156	1.0888
Zfp652	1.11644	1.2443
Dock7	0.973215	0.678697
Cdkn2aip	0.720239	0.767164
Nolc1	1.32137	1.04641
Tspyl1	1.24826	1.81473
Oser1	1.02706	0.884507
Ahcyl2		1.43315
Nop2	1.2921	1.36076
Spag7	1.42521	1.1624
Srrm2	1.14604	1.32007
Tns2	1.37535	1.30501
Snx9	1.18264	1.50198
Tln1	1.11787	1.32562
Cylc1	1.0727	0.782674
Abce1	1.23213	1.19636
Rnh1	1.2453	0.581943
Metap2	1.15586	1.0895
Rassf4	1.38947	0.906633
Mcl1	1.26278	1.01151
Nudt5	1.16501	1.29805
Psmb5	1.01055	1.00793
Nrros	1.33875	1.56344
Cox6b1	1.35547	1.29507
Dck	1.68874	0.576577
Zfp609	1.58179	1.35842
Lars	0.939113	1.34737
2310039H08Rik	1.26483	1.50481
AI597479	0.804984	1.20014
Stard9	1.3768	1.40077

## Sheet: siRNA_sequence
siRNA sequences
gene symbol	gene ID	gene accession	GI number	sequence
Mki67	17345	XM_913979	82905621	GAUGUUAGGUGUUUGAGGU
Mki67	17345	XM_913979	82905621	GCAGAAAUCUUGAUAAAGC
Mki67	17345	XM_913979	82905621	GAACCUAAGCCAAGGGUAA
Mki67	17345	XM_913979	82905621	AACAAGAAGUUACCAGAAA
Ppp2r1a	51792	NM_016891	31560470	GCCCACAGUUCUUCGUAUG
Ppp2r1a	51792	NM_016891	31560470	GUGGAGGCAUGUGUGAAUA
Ppp2r1a	51792	NM_016891	31560470	GAUAGGACCCAUUCUUGAU
Ppp2r1a	51792	NM_016891	31560470	GUUCAGCUUCGUCUCAAUA
Fam53c	66306	NM_175104	40254288	UCCCAAAGCCCUUAGGUCA
Fam53c	66306	NM_175104	40254288	GCACUGAGCAAGCGGACAU
Fam53c	66306	NM_175104	40254288	GGUGCUGAGUGAAAGCGAA
Fam53c	66306	NM_175104	40254288	CCAAGAAACAGCCCGAGAA
Hnrnpm	76936	NM_029804	21313307	CCAACAGUCUUGAGCGCAU
Hnrnpm	76936	NM_029804	21313307	CCCGAAGGGUGAAGAACGA
Hnrnpm	76936	NM_029804	21313307	GUUCUGGCGUGGAGCGCAU
Hnrnpm	76936	NM_029804	21313307	GAGAGAUUGAUGUUCGAAU
Cdc20	107995	NM_023223	12963586	CAGAAACGACUUCGAAACA
Cdc20	107995	NM_023223	12963586	CGAGUAAGCUCCCUCAGUU
Cdc20	107995	NM_023223	12963586	CAACGCAGUGGUUCUCAAA
Cdc20	107995	NM_023223	12963586	GACGACAUCUGGCAAGUGG
Snrnp200	320632	NM_177214	40018609	GACAGAACUUGGCCGGAUA
Snrnp200	320632	NM_177214	40018609	UCAUUAAAGUGUUGCGGCA
Snrnp200	320632	NM_177214	40018609	GGGAUGAACCGACGGGAGA
Snrnp200	320632	NM_177214	40018609	UCUACAAGCCUAAGACGAA
Cass4	320664	NM_001033538	75677626	CUGCCCAAGUCUACGAAUU
Cass4	320664	NM_001033538	75677626	UCAGAGAGGGUGCGCCCAA
Cass4	320664	NM_001033538	75677626	CCAGGGCACUCUACGACAA
Cass4	320664	NM_001033538	75677626	UCGACACACUCUAGAAGUU
Hcls1	15163	NM_008225	6680186	GGGCAUGAUGUAUCGGUUU
Hcls1	15163	NM_008225	6680186	CCAAGGAGAGGGAAGCGAU
Hcls1	15163	NM_008225	6680186	UGGAAGAGCCAGUGUACGA
Hcls1	15163	NM_008225	6680186	GUAAAGAUGAGCCGAGAAG
Ap2m1	11773	NM_009679	6753073	GGUAAGCAGUCGAUCGCCA
Ap2m1	11773	NM_009679	6753073	UCAUCAAAUGGGUGCGAUA
Ap2m1	11773	NM_009679	6753073	GAUAGUAUGAGCUUCGUUU
Ap2m1	11773	NM_009679	6753073	GUACAAGGCCAGCGAGAAC
Cct8	12469	NM_009840	31560612	AGGUGGAGCUACCGAAAUU
Cct8	12469	NM_009840	31560612	CAUAGUAACAGGCGGCAAA
Cct8	12469	NM_009840	31560612	CCAAACAUUUCUCGGGAUU
Cct8	12469	NM_009840	31560612	UCACAAGGGAUAAGCGUCU
Eif2s1	13665	NM_026114	13385623	UCGAGCAGAUAUUGAAGUA
Eif2s1	13665	NM_026114	13385623	CAUGAUUCUUCUUAGUGAA
Eif2s1	13665	NM_026114	13385623	UGUCACAAGUUAAAGCCAA
Eif2s1	13665	NM_026114	13385623	GAACUCAAUGGGCAAGUAA
Fn1	14268	NM_010233	46849811	AGAACAAACACUAACGUAA
Fn1	14268	NM_010233	46849811	GGUCAUUUCAGAUGCGAUU
Fn1	14268	NM_010233	46849811	GGAGAGAGAUGCACCGAUU
Fn1	14268	NM_010233	46849811	GGUUCAGACUCGAGGCGGA
Kif3b	16569	NM_008444	31560674	GUGUAUGAUUGGAACGCCA
Kif3b	16569	NM_008444	31560674	GGGCCAUUGUAGAGGACCA
Kif3b	16569	NM_008444	31560674	CAUCAUGCUCUUGGAGUUA
Kif3b	16569	NM_008444	31560674	CAGCAGGGCACUUGUGAAU
Mcm6	17219	NM_008567	6678831	CCGAAUAUCUGCCGAAAUC
Mcm6	17219	NM_008567	6678831	GCAAUGAGGUGACAGAUUA
Mcm6	17219	NM_008567	6678831	CUAACUACUUGCUUGAAGA
Mcm6	17219	NM_008567	6678831	CGUUGAUGCUGGCUGAUAA
Ogn	18295	NM_008760	31543365	ACCAGAAAGUCUACGUGUA
Ogn	18295	NM_008760	31543365	CAUAAAAUGAUCAGCGUUU
Ogn	18295	NM_008760	31543365	GCUAAUGACACUCGUUACA
Ogn	18295	NM_008760	31543365	GGAGCGAAUUGAAGAGAUU
Pcm1	18536	NM_023662	170763495	GUUUGAAGCUUUACGGGAU
Pcm1	18536	NM_023662	170763495	UGAGAGAGUAUGAGCGCAU
Pcm1	18536	NM_023662	170763495	UAGUAGGUCUGCAGAAAUA
Pcm1	18536	NM_023662	170763495	GGAUCAAGCAUUAGCCAGA
Supt5	20924	NM_013676	22094122	AGUGAUUGCUGGCCGAUUU
Supt5	20924	NM_013676	22094122	GAGCAGAACUCUAGCGACU
Supt5	20924	NM_013676	22094122	CUGAGGAGGAAUACGAAUA
Supt5	20924	NM_013676	22094122	GGGAAGGUGGUGACCGUUA
Pfkp	56421	NM_019703	31543472	GGAAUGGUGAUAUCGAUAA
Pfkp	56421	NM_019703	31543472	AACGAAAGCUGCAGUGUAA
Pfkp	56421	NM_019703	31543472	CAAUCGACAUGCAAAAUAA
Pfkp	56421	NM_019703	31543472	GAAAUCGGCUGGGCAGAUG
Zfp318	57908	NM_021346	10946663	GAUGAGGACUACCGAACAA
Zfp318	57908	NM_021346	10946663	CGAGAGUGCAGGUACGAGA
Zfp318	57908	NM_021346	10946663	GUUUCUAGAUCCCGAGUUU
Zfp318	57908	NM_021346	10946663	CGACUGAGUUGGAGCGGCU
Rsl1d1	66409	NM_025546	30794469	UGCGAGAAUUCGACGGCAU
Rsl1d1	66409	NM_025546	30794469	CCAAAGAGAUUAACCGAUG
Rsl1d1	66409	NM_025546	30794469	GAGAAAGAACUUCGGGUCA
Rsl1d1	66409	NM_025546	30794469	AGUAAUAUCUAAUCGCUCA
Sltm	66660	NM_026337	62243851	UGACAGAGGAAGCGGAACA
Sltm	66660	NM_026337	62243851	GGAAGAACGGGAACGCUUA
Sltm	66660	NM_026337	62243851	GGAAAAGCGAAGCGAAUAU
Sltm	66660	NM_026337	62243851	CGUGAACGCAUUAGAAUAA
Get4	67604	NM_026269	21312885	CCUCGACAGGAUCGGACAA
Get4	67604	NM_026269	21312885	GCGACUACUACGAGGCGCA
Get4	67604	NM_026269	21312885	GCUAAAGUGUUCAGUUUGA
Get4	67604	NM_026269	21312885	GGCCCGUGCUGUAGUCUAU
Ankrd13a	68420	NM_026718	61651674	CAACGAUGUCUGUCGCAUA
Ankrd13a	68420	NM_026718	61651674	CGGUAAACAACGUGAGCGU
Ankrd13a	68420	NM_026718	61651674	CGACGAGUACUUUGACGAA
Ankrd13a	68420	NM_026718	61651674	GAUACAAAGAGGACCGGAA
Samm50	68653	NM_178614	31340840	CGUCGUUCGCUGUGCGGAA
Samm50	68653	NM_178614	31340840	GUGGAUGUUUUGAUCGAUA
Samm50	68653	NM_178614	31340840	AGUUGAGCCGGAAGCGAAA
Samm50	68653	NM_178614	31340840	CUGCACAGCUAUCGUCUUA
Senp8	71599	NM_027838	46402515	ACUUAUAGCCUUCGGUUUA
Senp8	71599	NM_027838	46402515	UUAAGAACAUGGAACGUCA
Senp8	71599	NM_027838	46402515	GGAUGUACGUGAUAUGUAA
Senp8	71599	NM_027838	46402515	GGAGGUACCCACUGGAGUU
Smndc1	76479	NM_172429	27369568	CAGAAAGUGUAACGGGCAA
Smndc1	76479	NM_172429	27369568	CAAGUUGAGUUUAAGCCAA
Smndc1	76479	NM_172429	27369568	CCAGCAGCGUGAAUAUAAA
Smndc1	76479	NM_172429	27369568	UUGCUUAGAUGCUGAGUAA
Kansl1	76719	NM_001081045	124486667	CUAAGAAGGUUCACCGUAA
Kansl1	76719	NM_001081045	124486667	UGUCAGAUCCAGUUCGUAA
Kansl1	76719	NM_001081045	124486667	GAAGGUUACAGAAGCGAUU
Kansl1	76719	NM_001081045	124486667	CAGUUGAUGUUGACCCGAA
Numa1	101706	NM_133947	29788769	GAUCAUGAGGAGUCGCUAA
Numa1	101706	NM_133947	29788769	UCUCUAAGGGAACGGGAUA
Numa1	101706	NM_133947	29788769	AAGAGAAGGCUGGGCGAAA
Numa1	101706	NM_133947	29788769	GCGUGUAGUUUCAGAGAAC
Rars	104458	NM_025936	19882224	GGUGAAACUGUGCGCCUUA
Rars	104458	NM_025936	19882224	GGGAUUUGGUGUCGUCCUA
Rars	104458	NM_025936	19882224	UCACAGAGUUCUACGAUAG
Rars	104458	NM_025936	19882224	CAAGAUAAAUUUCCGGAUU
Nusap1	108907	NM_133851	73663898	GAAACUGAGAUACACGUUA
Nusap1	108907	NM_133851	73663898	GAACAAUUCUCUGAACGAA
Nusap1	108907	NM_133851	73663898	GAAAAUAAGAUAUCGCUCA
Nusap1	108907	NM_133851	73663898	CCCUAUACAUCUCCAAUUU
Rbm39	170791	NM_133242	18875411	AAUGAUAACAGCAGCGUAU
Rbm39	170791	NM_133242	18875411	GAACAGUGCUAACGGCCAU
Rbm39	170791	NM_133242	18875411	GGUUCCAAGUAGACGAUGA
Rbm39	170791	NM_133242	18875411	GCAAAAGUCGAGAGCGGAA
Sec23ip	207352	NM_001029982	71725364	GGUAGAAUAUAAACAGCUA
Sec23ip	207352	NM_001029982	71725364	GCUACGAUGUGUACCUUUA
Sec23ip	207352	NM_001029982	71725364	GUGUCCUAAUGAAGAGAUA
Sec23ip	207352	NM_001029982	71725364	AACUAGAGGCCGAGUAUAA
Dot1l	208266	NM_199322	40556380	GCAAACAUCACUACGGAGU
Dot1l	208266	NM_199322	40556380	CCAAUGGACUUCUGCGGCA
Dot1l	208266	NM_199322	40556380	CGAAGACAGCAGCGAGAGA
Dot1l	208266	NM_199322	40556380	AGAACUAUGUCCUGAUCGA
Ccar2	219158	XM_001001452	94397238	CCAAAGAAGAUGCGGUCAA
Ccar2	219158	XM_001001452	94397238	GGGAUGAUGGAGAGGACGA
Ccar2	219158	XM_001001452	94397238	AAAGAAGAGCCAACGCCUA
Ccar2	219158	XM_001001452	94397238	GAGGAAUGGGUGUAGAGUU
Etf1	225363	NM_144866	31559958	GGAUAUAAUGAGAUACGUU
Etf1	225363	NM_144866	31559958	CGACAGACACGACACGUAU
Etf1	225363	NM_144866	31559958	UCAUUGUAUUUGUGCGACA
Etf1	225363	NM_144866	31559958	CGGCAGAGGAGGUCAAUCA
Nxt2	237082	NM_172782	27370161	GGUGGAGAACAAUCGCAAA
Nxt2	237082	NM_172782	27370161	AUGUAGAGCUGCCGAGGAA
Nxt2	237082	NM_172782	27370161	AAUCUGAGAAUUCGAAAGA
Nxt2	237082	NM_172782	27370161	GAUUAAGAUAUCAGCUGUA
Nsrp1	237859	NM_001012309	59858548	GGAAUGAUCACGACCGAUA
Nsrp1	237859	NM_001012309	59858548	GAGACUUCCGUGAGCGAAA
Nsrp1	237859	NM_001012309	59858548	AGGAGUAGUCAGUGCGCUU
Nsrp1	237859	NM_001012309	59858548	UCAGAAAGACAUCGAGACA
Hist1h2bp	319188	NM_178202	160420307	CAACAUAAAUAGAGGCUUG
Hist1h2bp	319188	NM_178202	160420307	GUUUCAAUCUAUCCCAAAA
Hist1h2bp	319188	NM_178202	160420307	GAGACCGAAGUGUGAACUA
Hist1h2bp	319188	NM_178202	160420307	UAAAAUGAUUGUACGGAAG
Fkbp15	338355	XM_982618	94373371	UGAGAAAAGCAGUCGGAUA
Fkbp15	338355	XM_982618	94373371	GGGCUUAGAGGACGGGCUA
Fkbp15	338355	XM_982618	94373371	GGGCGAAAGCCGACGUGAU
Fkbp15	338355	XM_982618	94373371	GGGCAAAUUUGGAGCGGCU
Prkar1a	19084	NM_021880	30794475	CGAGACAGCUACCGAAGAA
Prkar1a	19084	NM_021880	30794475	CACAGUAGCCGAUGCAUUG
Prkar1a	19084	NM_021880	30794475	GAGAGACGGUUAUUCAGCA
Prkar1a	19084	NM_021880	30794475	GGGAAUACUUUGAGAGGUU
Rps6	20104	NM_009096	6677808	GCGCAAGUCUGUUCGUGGA
Rps6	20104	NM_009096	6677808	CACCCAAGAUUCAGCGACU
Rps6	20104	NM_009096	6677808	GCGCAUGGCCACGGAAGUA
Rps6	20104	NM_009096	6677808	UGCGCCUGCUGUUGAGUAA
Rybp	56353	NM_019743	38348307	GCUUGUAUGUUACGGAAAA
Rybp	56353	NM_019743	38348307	GGAGAGUGAAUGAAUAGUA
Rybp	56353	NM_019743	38348307	CAUUAAGCAUGUGGUGUUA
Rybp	56353	NM_019743	38348307	GCGAAUGCUUGUUAAGUAU
Prelid1	66494	NM_025596	50582543	GCAAACAUGUCUUAACCGA
Prelid1	66494	NM_025596	50582543	GGUGAUAGACUGUACGCUC
Prelid1	66494	NM_025596	50582543	GGUCUUGCCCGGUUCAAAA
Prelid1	66494	NM_025596	50582543	CCAGUGUACGUGAUUAUUA
Phf3	213109	NM_001081080	124487308	GUCUAAUGAUGCUCGGUUA
Phf3	213109	NM_001081080	124487308	AAUCAGAAUUUCCGUCUAA
Phf3	213109	NM_001081080	124487308	AGUAAGAAGUUUGCGACAA
Phf3	213109	NM_001081080	124487308	CAAAAUAUGCAUAGGUCGA
Cfdp1	23837	NM_011801	6753411	GGAAGUAGAUGCUGCGUCU
Cfdp1	23837	NM_011801	6753411	GAAGAGAUUAGUUCGAAUA
Cfdp1	23837	NM_011801	6753411	AAGAUGAAGUGGACGGUGA
Cfdp1	23837	NM_011801	6753411	CCUUAAUGAUGUAGGACCA
Try10	436522	XM_887638	82900863	CUAAGCAUCCUAAUCCCUA
Try10	436522	XM_887638	82900863	CAUCAAGCAUCCUAAAUUC
Try10	436522	XM_887638	82900863	GAUGAUGAUGACAAGAUAG
Try10	436522	XM_887638	82900863	UCACUAUGCCAAUAAACUG
9530068E07Rik	213673	NM_153117	58037540	UGGGAUUAUUUGCCGUAUU
9530068E07Rik	213673	NM_153117	58037540	GCAAGAGGUACUUAGCCGA
9530068E07Rik	213673	NM_153117	58037540	GGACAAUGGCGACUACGGA
9530068E07Rik	213673	NM_153117	58037540	ACUCAGUGGAGGUCGUGAA
Immt	76614	NM_029673	70608130	GCAUUGAAGGAGCGAAGAA
Immt	76614	NM_029673	70608130	CGAAGAAGUUGCAGCUCGU
Immt	76614	NM_029673	70608130	CCGAAUGUCCCAACACUAA
Immt	76614	NM_029673	70608130	AGGCAAAGGUGGUAUCUCA
Tonsl	72749	NM_183091	46048406	GAGUGAAUGUUGCGUGCUA
Tonsl	72749	NM_183091	46048406	GCAAGAGCAACUCGGGUAU
Tonsl	72749	NM_183091	46048406	GGGACAAGAUCUUCGUGCA
Tonsl	72749	NM_183091	46048406	GCUAAGACUUGGUUCAACA
Nhp2l1	20826	NM_011482	84781724	AAGAAGGCUCUCAACUAAA
Nhp2l1	20826	NM_011482	84781724	ACAGGAAGAACCAGGAGAA
Nhp2l1	20826	NM_011482	84781724	CAUAAAUGUUACUGACACU
Nhp2l1	20826	NM_011482	84781724	CAGGGUAGGAUGACAGUGA
Xrcc1	22594	NM_009532	56118249	GGAGGAGGCUCAUCCGCUA
Xrcc1	22594	NM_009532	56118249	ACAGCAAGGACUCGCCAUA
Xrcc1	22594	NM_009532	56118249	GAGGCCGGAUUGUGCGUAA
Xrcc1	22594	NM_009532	56118249	GAUCCAGCAGUGAGGACGA
Arhgap27	544817	NM_133715	83776554	GCUAUAAGGUGGAUCACGA
Arhgap27	544817	NM_133715	83776554	CGGCACAAGCUCCGUAAAU
Arhgap27	544817	NM_133715	83776554	UGGGUUAGCUGGAGGCCGU
Arhgap27	544817	NM_133715	83776554	UGGAGGACCAGCACGGGAA
Bod1l	665775	NM_001081422	237874290	GAAUAUAAGCGACGGACAU
Bod1l	665775	NM_001081422	237874290	GCCUCGUGGCUGAGCGUAA
Bod1l	665775	NM_001081422	237874290	GAAGUUAUCUACCAGCGAA
Bod1l	665775	NM_001081422	237874290	GGAGUCUGGUAUUGACCGA
Phip	83946	NM_001081216	124487034	CAUCAAGGUACCAGCGAUU
Phip	83946	NM_001081216	124487034	UGAGAAUGGCCUAACGUUA
Phip	83946	NM_001081216	124487034	CGAACUGGCAGGCGGAUAU
Phip	83946	NM_001081216	124487034	CCACCUAGCAUUGCGGAUA
Ccne1	12447	NM_007633	6671697	GCCCUUAAGUGGCGUCUAA
Ccne1	12447	NM_007633	6671697	GGACAAUGAGCUUGAAUAC
Ccne1	12447	NM_007633	6671697	GAGAGCAGUUCUUCUGGAU
Ccne1	12447	NM_007633	6671697	ACAGAGAGACGUUCUACUU
Dmxl1	240283	XM_923180	94404865	GAAGAGAGGUGGCGUAAAG
Dmxl1	240283	XM_923180	94404865	CUCAGUUCGUCAAGCAUAA
Dmxl1	240283	XM_923180	94404865	CGAGUGUGGUAUUUCAAGA
Dmxl1	240283	XM_923180	94404865	UUGAAAUGGGAUAGUGAUA
Dync1i2	13427	NM_010064	6753657	AAGCUGAGUUGGAACGUAA
Dync1i2	13427	NM_010064	6753657	GGUGCUAAGCUGUCAUUAA
Dync1i2	13427	NM_010064	6753657	CCGAACACUCGCAGAAAUU
Dync1i2	13427	NM_010064	6753657	GGAUAACCGCAGCAAUAAA
Pgam1	18648	NM_023418	12963668	GGUGCAGGUUCUCGGACCA
Pgam1	18648	NM_023418	12963668	GGGCGUAACAACUAAGUCU
Pgam1	18648	NM_023418	12963668	ACACUAUGGCGGUCUGACA
Pgam1	18648	NM_023418	12963668	GCUAGUGACAUUUGAAACA
Snupn	66069	NM_178374	31341656	CUAAAGAAUUUCCCGUGUA
Snupn	66069	NM_178374	31341656	CCUACAUGGUGUCAGAUAU
Snupn	66069	NM_178374	31341656	CACUAUAGCCCUGGGAGUA
Snupn	66069	NM_178374	31341656	UCUUAGGUCCACAGUGUAA
Aatk	11302	NM_007377	52345410	GAUUAUGGCCUGUCGCAUU
Aatk	11302	NM_007377	52345410	GUUAGCAGCUUCACAGACA
Aatk	11302	NM_007377	52345410	GGGCAGAUGGGCAAUCCUA
Aatk	11302	NM_007377	52345410	AGGAAUCACUCCCUACGUU
Rb1cc1	12421	NM_009826	31982810	UUGAGAAAGUUAUGACAGA
Rb1cc1	12421	NM_009826	31982810	GUAAUAGAGCUGUUAGAAA
Rb1cc1	12421	NM_009826	31982810	UGGCAAAGAACUUAGGGAA
Rb1cc1	12421	NM_009826	31982810	CGGUUAAAUCAAAGACUGA
Cstf2	108062	NM_133196	31560844	GACUGUAACUGGAGACGUA
Cstf2	108062	NM_133196	31560844	UGCAAAAGAUUGUCGUAAA
Cstf2	108062	NM_133196	31560844	ACAAAUAUCCCAACGCUGA
Cstf2	108062	NM_133196	31560844	UUGACAAAGUAACGUGUAA
Rps6kb2	58988	NM_021485	10946893	GCAAGGAGUCCAUUCAUGA
Rps6kb2	58988	NM_021485	10946893	GCUCAGGGCGUUAGGAGAA
Rps6kb2	58988	NM_021485	10946893	CCAGUUUGAUGCACGAUUC
Rps6kb2	58988	NM_021485	10946893	CAAUUGGGAUGAUCUCUUG
Ing1	26356	NM_011919	34328407	AGGCAGAUAAGCCGAAUAA
Ing1	26356	NM_011919	34328407	AACAAUGAGAAUCGAGAGA
Ing1	26356	NM_011919	34328407	CUGUAUAGAUGUUGCGUCA
Ing1	26356	NM_011919	34328407	GAAUUAACCAUGUCAGCGA
Pop7	74097	NM_028753	13899214	CCGGAGGCCCAACGACAUU
Pop7	74097	NM_028753	13899214	GAGAAUGGAGAGCCCGAGA
Pop7	74097	NM_028753	13899214	GUAACUGAAGGGAGGCUGA
Pop7	74097	NM_028753	13899214	ACAUGAAGACUGACUUUAA
C130026I21Rik	620078	NM_001037909	130487814	AGGAAUGGCCAAGGAGUUU
C130026I21Rik	620078	NM_001037909	130487814	GGAUACAUGACCUCCGUGU
C130026I21Rik	620078	NM_001037909	130487814	UUUCAGAGAGAACAGGCGA
C130026I21Rik	620078	NM_001037909	130487814	CUGCCAUUGGAAAGGCUCA
Zfp652	268469	XM_908588	94390608	GGAAGAGAGCCAUCGAAGU
Zfp652	268469	XM_908588	94390608	GGGCAGUGUCUGAUGUGCA
Zfp652	268469	XM_908588	94390608	CGGGAGAAUUCUGAUGACA
Zfp652	268469	XM_908588	94390608	UGUCCACCAAAGUGUAUAA
Dock7	67299	NM_026082	78191788	GAUCGAAGUUGUAAUCGUA
Dock7	67299	NM_026082	78191788	CCAAAGAGCAUUUCGGACA
Dock7	67299	NM_026082	78191788	GUGAGGAUGCCUUACGAAA
Dock7	67299	NM_026082	78191788	GAGCAGAGAUAGAACACGA
Cdkn2aip	70925	NM_172407	27369526	CCAUACCACACGAGACGAA
Cdkn2aip	70925	NM_172407	27369526	AUUCUUCAGUUGAGCGAGA
Cdkn2aip	70925	NM_172407	27369526	GUACCGAGGCAGCGAGAUC
Cdkn2aip	70925	NM_172407	27369526	UGAAGAAGCAAGACCCGUA
Nolc1	70769	NM_001039351	86198326	CCGUCAAAUUCGACAGCGA
Nolc1	70769	NM_001039351	86198326	CUAAGAAAGUUAAGCUCGA
Nolc1	70769	NM_001039351	86198326	GCAAAACAACACAUGGUAA
Nolc1	70769	NM_001039351	86198326	GGGCCAAGGGAGUGGAUUA
Tspyl1	22110	NM_009433	31543897	GAGAUGUUAAGGUACGUAA
Tspyl1	22110	NM_009433	31543897	GAGCAAAUGCAACGGGUAU
Tspyl1	22110	NM_009433	31543897	GAGCAGAAGUUUGGGCGAA
Tspyl1	22110	NM_009433	31543897	CGUAACAGUUUUCGAUAUU
Oser1	66680	NM_025699	31981222	GUGAGAACCCAGCGUCGUA
Oser1	66680	NM_025699	31981222	CGAUGAUACCAAACCGAAA
Oser1	66680	NM_025699	31981222	AAUUAAGAGUGGACGCAUC
Oser1	66680	NM_025699	31981222	AGGUUUAGUUAACGGCAGA
Ahcyl2	74340	NM_021414	51592083	UGAAGACCUUACCGAGAUA
Ahcyl2	74340	NM_021414	51592083	GCAUAGUCGAGGAGAGUGU
Ahcyl2	74340	NM_021414	51592083	CAUCCUGUGUGUUAGGUUA
Ahcyl2	74340	NM_021414	51592083	AGGUAACACCAGCAAAUUA
Nop2	110109	NM_138747	27819666	GCUCAGUGCUAUCGACUCA
Nop2	110109	NM_138747	27819666	GUUGAACGGCAUCGCCAAA
Nop2	110109	NM_138747	27819666	UGUCUGAGUUGAUCGAGUU
Nop2	110109	NM_138747	27819666	CCAAAGUCUGAGAACGGUA
Spag7	216873	NM_172561	27369785	CCAAGAAACGCCUGCGGCA
Spag7	216873	NM_172561	27369785	AGAUGAUGACUGUCGCUAU
Spag7	216873	NM_172561	27369785	GGGCCUGGGUUGCUUUACA
Spag7	216873	NM_172561	27369785	CAAGAUAGAGCGGAGCAUA
Srrm2	75956	NM_175229	31340656	AGGCGUAGGUCUCGGUCUA
Srrm2	75956	NM_175229	31340656	CGAAGGAGGUCUCGGAGUA
Srrm2	75956	NM_175229	31340656	CGACGACGAUCUCGAAGUA
Srrm2	75956	NM_175229	31340656	GGGUUUAAUUCAAGAGGAU
Tns2	209039	NM_153533	23956291	CCUAUGUAACGGAGCGGAU
Tns2	209039	NM_153533	23956291	CCUAGAGAGACGACGACCA
Tns2	209039	NM_153533	23956291	GGAAAGCAACCGACGGCAA
Tns2	209039	NM_153533	23956291	CCACACAGCUUCCGGGAGA
Snx9	66616	NM_025664	29568083	GGAAUUCAGUAGCCGACCA
Snx9	66616	NM_025664	29568083	GGGAAACAGUCGUGCGGGU
Snx9	66616	NM_025664	29568083	GUGUUCAGCUCCAGCGGUU
Snx9	66616	NM_025664	29568083	CUAUGAAACAAUCGCAGAA
Tln1	21894	NM_011602	76253947	CGAAUGACCAAGGGUAUUA
Tln1	21894	NM_011602	76253947	GAUAGGCGCUCACAUCAAA
Tln1	21894	NM_011602	76253947	GCACAUACGUCAGGAACUG
Tln1	21894	NM_011602	76253947	GAAGGGAGAGCGUAAGAUC
Cylc1	67407	XM_991148	94408059	UGAAAUACUAGGCAAUACA
Cylc1	67407	XM_991148	94408059	GAUUUAAUGUUGCGUCUAA
Cylc1	67407	XM_991148	94408059	GGAAUACAGAAUCGAGUGA
Cylc1	67407	XM_991148	94408059	AAGAAAGGUAAGACGGAAA
Abce1	24015	NM_015751	114205430	ACACAAAACCCAACCGAUA
Abce1	24015	NM_015751	114205430	GGAGCAUGAUCUAAGUGUA
Abce1	24015	NM_015751	114205430	GUACUUACCUGUUUGCUAA
Abce1	24015	NM_015751	114205430	CAACUACAGGCCACGAAUA
Rnh1	107702	NM_145135	31981747	CCUCCAAAGCUUCGCUACA
Rnh1	107702	NM_145135	31981747	CCAUGAACCUGGUGUCCGU
Rnh1	107702	NM_145135	31981747	GAGCUUUGGUUGGGAGACU
Rnh1	107702	NM_145135	31981747	CAAUAAGCACUGUGGUCUU
Metap2	56307	NM_019648	83779008	UCUUUAGAACACAGCGAAA
Metap2	56307	NM_019648	83779008	GUGUAUGGUUGUAAUUCUA
Metap2	56307	NM_019648	83779008	GGUUAACAAUAGUGCCUUU
Metap2	56307	NM_019648	83779008	CCGGAAUGCUAAAUCAAUU
Rassf4	213391	NM_178045	40254291	UGAAUUAUGUUUCGGAAGU
Rassf4	213391	NM_178045	40254291	GACCAGAACGGAUCGGAAA
Rassf4	213391	NM_178045	40254291	UAACAAUGCUGCAGCGUCU
Rassf4	213391	NM_178045	40254291	AGACAGAGCCUUGGUAAUU
Mcl1	17210	NM_008562	31982204	UUUCAAAGAUGGCGUAACA
Mcl1	17210	NM_008562	31982204	AAACGAAGGCGAUGUUAAA
Mcl1	17210	NM_008562	31982204	CCGAAAGGCGGCUGCAUAA
Mcl1	17210	NM_008562	31982204	GAUCAUCUCGCGCUACUUG
Nudt5	53893	NM_016918	31560435	CUUUGAACUCCGAGCGAUU
Nudt5	53893	NM_016918	31560435	CAAAGGUGAAGUUGCGGAA
Nudt5	53893	NM_016918	31560435	GUUCAUCGAAGACGGAGAA
Nudt5	53893	NM_016918	31560435	GCUGAUGCCGUGUCGGUCA
Psmb5	19173	NM_011186	6755203	UAAUAGAGAUCAACCCGUA
Psmb5	19173	NM_011186	6755203	UCGAAAUGCUUCACGGAAC
Psmb5	19173	NM_011186	6755203	CCUCCAAACUGCUCGCUAA
Psmb5	19173	NM_011186	6755203	AGUCAUUGUUGCAGCGGAU
Nrros	224109	NM_146069	31542582	CGUUGGAUCUGUCGGGAAA
Nrros	224109	NM_146069	31542582	UCAAGACUGUUGCGGACUU
Nrros	224109	NM_146069	31542582	GUGGAAUGGAGGAGCGGAC
Nrros	224109	NM_146069	31542582	CCGAAGACAUGGCGGCUCU
Cox6b1	110323	NM_025628	13385089	CAGCAUAUGAUGGUCCUUA
Cox6b1	110323	NM_025628	13385089	GGAUGACCGCAUAGCUGAA
Cox6b1	110323	NM_025628	13385089	AGAACUGUUGGCAGAACUA
Cox6b1	110323	NM_025628	13385089	CAUGAUGCAACUACUAAUA
Dck	13178	NM_007832	42476038	GCAGAGCACUCAAGAGGAA
Dck	13178	NM_007832	42476038	GAAACAGAGUGGACCAUAU
Dck	13178	NM_007832	42476038	AAAGAUCUGUGUAUAGUGA
Dck	13178	NM_007832	42476038	CACACUGGAUGUUAAUGAA
Zfp609	214812	NM_172536	27369755	GAGCAAGUCUCCCACGAUA
Zfp609	214812	NM_172536	27369755	GAGCAAGCGUGUCCGUACA
Zfp609	214812	NM_172536	27369755	GCGUAGAAGGGAAAGUAAA
Zfp609	214812	NM_172536	27369755	UGUUAGUGCCAGUGGUCAA
Lars	107045	NM_134137	120537240	GAGCAAAGCUGCCGCCAAA
Lars	107045	NM_134137	120537240	GAACAGUGGUUAAUCGAAU
Lars	107045	NM_134137	120537240	CGAAAGACAAAUACCGUGA
Lars	107045	NM_134137	120537240	UGUCAAAAUCUACGGGCAA
2310039H08Rik	67101	NM_025966	31982660	UGAUACCGAUAAACCGAUA
2310039H08Rik	67101	NM_025966	31982660	ACUCAAUGUUGCCUAGUAA
2310039H08Rik	67101	NM_025966	31982660	GUCCAUUUGUGUAACGGAA
2310039H08Rik	67101	NM_025966	31982660	GACGGAGGCCCAAGGGUUU
AI597479	98404	NM_133818	19527037	CCUUAAUAGUGUAUAGGGU
AI597479	98404	NM_133818	19527037	CCAAUUUGCCUGUGAACCA
AI597479	98404	NM_133818	19527037	CGUGAAAGCAAGCCUCCAA
AI597479	98404	NM_133818	19527037	GUAGAAUGCAGUAGGAAGU
Stard9	668880	XR_374933	568919489	GAGAAGGUAGGUCGAGUUA
Stard9	668880	XR_374933	568919489	ACCCUAAGAUGGUCGGCUA
Stard9	668880	XR_374933	568919489	GCAUUAGACAGGUGUUUAA
Stard9	668880	XR_374933	568919489	CCUAAAUAUUCCUGGGUUG
ON-TARGETplus Non-targeting Control	0		0	UGGUUUACAUGUCGACUAA
ON-TARGETplus Non-targeting Control	0		0	UGGUUUACAUGUUGUGUGA
ON-TARGETplus Non-targeting Control	0		0	UGGUUUACAUGUUUUCUGA
ON-TARGETplus Non-targeting Control	0		0	UGGUUUACAUGUUUUCCUA
ON-TARGETplus GAPD Control	0		0	GUGUGAACCACGAGAAAUA
ON-TARGETplus GAPD Control	0		0	GGAGAAACCUGCCAAGUAU
ON-TARGETplus GAPD Control	0		0	UCAAGAAGGUGGUGAAGCA
ON-TARGETplus GAPD Control	0		0	UGGUGAAGCAGGCAUCUGA
