# Supplementary material for: Integrative Proteomic Analysis of Multiple Posttranslational Modifications in Inflammatory Response
Source: Genomics Proteomics Bioinformatics. 2021 Mar 2;20(1):163–76. doi: 10.1016/j.gpb.2020.11.004 (PMC9510875; doi:10.1016/j.gpb.2020.11.004)
Supplement: Supplementary Table S5 — Conserved proteins between RAW264.7 and Thp1 cells [file mmc13.xlsx]

## Sheet: Sheet1
Conserved proteins between Raw and Thp1 cells
conserved proteins in Thp1 (uniprot ID)	corresponding proteins in Raw264.7 (uniprot ID)
P09874	Q921K2
P15090	P04117
A0A087WY71	Q3TWV4
P05023	Q8VDN2
P16615	O55143
Q07352	P23950
P07355	P07356
A0A2R8Y804	Q02248
P50990	P42932
P06493	P11440
Q16543	Q61081
P23528	P18760
P02452	P11087
O43143	Q497W9
P26358	J3QNW0
H0YJS4	Q6ZWX6
P02751	B7ZNJ1
P11413	Q00612
P14317	P49710
P61978	P61979
P11142	P63017
P61604	Q64433
P05412	P05627
P17275	P09450
O15066	Q61771
M0QZR4	E9PUF7
P02545	P48678
A0A0R4J2E8	Q8K310
Q14566	Q3ULG5
P46013	E9PVX6
P19338	P09405
Q5TBF5	Q62000
Q15154	Q9R0L6
Q15648	Q925J9
K7EPR5	Q9DBC7
P61289	P61290
P62753	P62754
O75396	O08547
Q96ST3	Q60520
O94804	O55098
O00267	O55201
P25490	Q00899
Q5T853	Q07174
D7R525	Q9WTU6
P23396	P62908
B5MDL5	O08911
Q9HC52	Q9QXV1
P30153	Q76MZ3
Q9Y3Z3	Q60710
Q8N488	Q8CCI5
O43823	Q9DBR0
Q01813	Q8C605
Q5VUA4	Q99PP2
Q9NYF3	Q8BXQ8
Q09666	E9Q616
O76021	Q8BVY0
Q9Y255	Q8R107
Q9NWH9	Q8CH25
C9JA93	Q9CXF4
E5RJU9	Q80WJ7
Q7L5D6	Q9D1H7
P62807	Q6ZWY9
P61106	Q91V41
Q8IZ07	Q80UP5
Q9Y512	Q8BGH2
O60271	Q58A65
Q96LD8	A0A0R4J234
O75940	Q8BGT7
A0A3B3IT55	Q80TG1
P52272	Q9D0E1
O60264	Q91ZW3
A0A087WY61	E9Q7G0
P54136	Q9D0I9
O14929	Q8BY71
Q12834	Q9JJ66
Q9BXS6	Q9ERH4
P55060	Q9ERK4
Q14498	Q8VH51
Q9Y6Y8	G3X928
H7C2S2	Q6XZL8
Q8N163	Q8VDP4
B7Z7P8	Q8BWY3
D6RGJ2	Q99JG7
Q9NPJ8	Q3UNA4
A0A024QZ33	Q5NCR9
P23527	Q8CGP2
O75643	Q6P4T2
Q9NQ75	A0A0R4J199
Q5T1M5	Q6P9Q6
P06733	P17182
O14879	E9PV48
